# Supplementary material for: Ribosomal RNA (rRNA) sequences from 33 globally distributed mosquito species for improved metagenomics and species identification
Source: eLife. 2023 Jan 23;12:e82762. doi: 10.7554/eLife.82762 (PMC10014081; doi:10.7554/eLife.82762)
Supplement: Figure 3—source data 1. [file elife-82762-fig3-data1.zip › Figure 3_source data 1_28S_Genbank_muscle.fasta]

>28S_1_Ae_aegypti_CF_S24
--------------------------------AGCATATTAATAAG---GGGAGGAAAAG
A-----AACTAACAAGGATTCCCTGAGTAGCT-GCGAGCG-AAACGGGAAGAGCTCAGCA
CGTAGGGGCGATGCAC--TGCC--TGTATCTGCCCGGTTCCGTGTACTGGAAA-GTTCGT
TATCTGCCGTAACCGGTCGC----TGGTTCAAGTTC-AACTAGAATGTGGC-TTTTACTC
CCA-GAGAGGGTGATAGGCCCGTAGA------GCGGCGCA----C---CGAC-------G
GTAGAAGTGCT-TTCCATG---GAGTCG---------TGTTGC-TTGA-TAGTGCAGCAC
--AAAGTGGGAGGTAAACTCCTTCTAAAGCTAAATATC-ACCACGAGACC--GATAGCGA
ACAAGTACCGTGA-GGGAAAGTTGAAAAGCACTCTGAATAGAGAGTCAAAAAGT-ACGTG
AAACTGCCTAGG--GCTCAAGCCCGTTGAACTCGATTATCCGATGCG----GA--GAC-A
TTCACC-------TGCG-GT--GTGC-----------TGCGAA-----------------
---------CCAGTGCGCCG--------------CAGG------GCACTTGTCTAC-TCG
CGCTAGC------------CAAG------AGGACA---------CTGCGATCCATTACG-
--------AAA---CA--------GCT-TTCGCGTCG--------CGAGACGCA--A---
---GGTC----------GC---------CCGAC-AGTT---------------------G
C-CCCCTGGTGC-TGG---------TAGCTTG-CCCCAC-AG-------TA--------G
-CGACGCTCAG------TTCTGA--AGG----CCTGTGCC----------GCGAGGTG--
GGGCTT-----------------------------ACTGCA-C-GTGGTGTT-----TG-
-------------CAGTCGGGCGC--------------GTGAT-----------------
--GGAT--TCCCC--CG-------GA-CACCG----------------------------
------------------------------------------------------------
--------------GGTGGTCTTC-----------CCGCA---------AGGG-------
--GCCACCGGA-CT---GTC--GATCG-------GCAGTG------A--AAGCATCGAGG
--------------TACCTTCGGGACCCGT-CTTGAAACACGGACCAAGAAGTCTATCTT
GCGCGCAAGCCAATGG------------------TC-------GTCC-------------
-----TCCGGAGCACCAAAGG-CGCAGAAAACAT-AAC---TTG----A---GT--TGTG
C-GGGATTACGGG-------------CGC--------------GGCTCTCT-----GC--
-------------TCG--TCCCTC---------------CAT-CCCCGGGT-GTTG----
CAAT--------------CGGCAT----GCG-----GCTACCGGGAC----CCAGGCCGC
AAGGCCCCCGG-----------CACCGTG----------CCGCAACATACCGTGAGT-GT
GCAGGATGTGACCCG-AAAGATGGTGAACTATGCCTGATCAGGTTGAAGTCAGGGG-AAA
CCCTGATGGAGGACCGAAGCAGTTCTGACGTGCAAATCGATTGTCAGAATTGGGCATAGG
---GGCGAAAGACC-AATCGAACCATCTAGTAGCTGGTTCCCT-----------------
------------------------------------------------------------
------------------------CCGAAGTTTCCCTCAGGATAGCTGGAGCACGCAACG
TTTCGGA-ACCTATTCTTATCTGGTAAAGCGAATGATTAGAGGCCTTAGGTTCGAAATGA
TCTTAACCTATTCTCAAACTATAAATGGGTACG---TACCATAGCATTCTTGCA-TGAT-
GCTG--TTG----C-AA---CGTTG-----------ACGC-CG-GGTCG--------CCC
CCCT--------GTCAGGG----------TGT--GCC-ATCCACAAGCGGCGTAGAAGAT
ATCTGTGTGCTTAGTGGGCCAAGTTTTGGTA--AGCAGAA-CTGGTGCTGTGGGATGAAC
C-AAACGTAATGTTACGGCGCCT-AAATAAACGACGCATCATAGATA-CCATGAAAGGTG
TTGA-TTGCTACAGACAGCAGGACGGTGGACATGGAAGTTGTCATCCGCTAAGGAGTGTG
TAACAACTCACCTGCCGAAGCAATTAGCCCTTAAAATGGATGGCGCTTAAGTCGTTTGCC
TATACATTACCGCTGGC-GTACAA-GTG-----GGG--CA---GCGCGCAC---------
-GCA-CGTC-TG---CCCTTTGAGACGCCAGCGAGTA-GGAGGGT-CTGGTGGTGTGCG-
TTGAAGTGCCTG-GCGTAAGCC----------GAC-ATGGAGCC---------GCCACTA
GCACAGATCTTGGTGGTAGTAGCAAATATTCGAATGAGATCTTGGATGACTGAAGTGGAG
GA-GGGTTTCGTGTCAACAGCAGTTGAACACGAGTTAGCCAATCCTAAGCTCTATGGGAA
A----------------CCTG-ATATATATTAA--GCATTT-------------------
---------------------AA---CCGAATAC----------AA--------------
----CGCTCGCCGTCAGT-TG---ATGCA--ACCGTC-------------------CTGA
TATAT-------------ATTGAAT----------GAGCGAAAGGGAATCCGGTTACAAT
TCCGGAGCCTG-TTGAGTAT-ACGTT-T-----GCATTG-GCGTC---------------
-----CCATACCGG--CA---A-----------CGG----------------TAG--CGC
------------------------------------------------------------
----CTTTGTAA---TCA----TGGCAACAT-GAATCCTTTTCTTCGAGAAGCCAACAAG
AGATATCGGAAGAGTTCTCTTTTC-TGTTTTACAGT---CA--C----ACTAGCCATGGA
AGTCTTTCATAGAGAGATATGGTTGGA---CAGGCTGGTAGAGCATGGTATTA--AATTG
CTGTG-TCGATATTCTCTTCTTGGACCTTGAAAATCGAAGACTGGGGCACG---------
------------------------------------------------------------
---------------------CAAACTCTCAACAGCTTGTACCGA-ATCCGCAGCAGGTC
TCCAAGGTTTAGAGTCTCTAGTCGATAGATTAATGTAGGTAAGGGAAGTCGGCAAATTAG
ATCCGTAACTTCGGGATAAGGATTGGCTCTGAAGACTGGGATG----ACTCGGGCTAT--
-----ACC-----CTCCCGGGTGCACTCCCCGTCGGCGGTCCGTTCGCGCGGCGCTGCCG
CG----GGGCCCCGGGGTC-----------------------------------------
-CGGG------------GTTTGC--CTCAA------CGCG--------------------
------------------------TGCCCCCGCG----------------GTCGGCTCG-
--GGTCCGGTTCGCGCCGGCCTCCGG-----------CCGCGGGGC--------------
--------------C----GC-------TGCAG------TCATCAATAAACAGTCAATTC
AGAACTGGCAC-GGCTGAGGGAATCCGACTGTCTAATT-AAAACAAAGCATTGTGATGGC
CTCAAAA--GGTGTTGACACAATGTGATTTCTGCCCAGTGCTCTGAATGTCAACGTGAAG
-AAATTCAAGCAAGCGC-GGGTAAACGGCGGGAGTAACTATGACTCTCTTAAGGTAGCCA
AATGCCTCGTCATCTAATTAGTGACGCGCATGAATGGAT-TAACGAGATTCCC----TCT
-GTCCCTATCTACTATCTAGCGAAACCAC-AGCCAAGGGAACGGGCTTGGAAACACTAGC
GGGGAAAGAAGACCCTGTTGAGCTTGACTCTAGTCCGGCATTGTAAGGCGATATAAGAGG
TGCAGAATA-GGTGGGAGCCGG-GGTAAAA-CACTATCTCCC-C--GG------CACCAA
-TGAGATACCACCACTCTTACTGTTGCCTTACTTACATGATCAGGTG-GAACAAGTGC--
-------------------------------------------CAA-GGTTATT------
-GCA----ACC----TC---------CTG-----------------------------GC
ATAA--------GGTTTCTTGTTCAGCGTTCAGTCATGTCGTC-ATTCCTGGCCACAAGG
CAGAAGAC-CGAGCCTGCGG---TCA---TCGCG-TCCGT----TGC-GCG--------G
CGCCGGGCG-------TGCGGC------CGGA------------------CC--------
------------------------------------------------------------
------GGGTGGCTTCGCG-------GCCACCCCAGT----------AG-GGTCCCGCT-
--CCGGTTTCGTTCGC----GTGC-------GGGCCA-----------------------
------------------------------------------------------------
----------------CGGCC-GCAG--TTTTGCTCA------------------ACTTT
CA----CACCGT-----ACGC-CG--------ATGACAGT-AAGACATCTGGATA-----
------CTCCA----AGTC-ATGGACAGTGCCAGGTGCGGAGTTTGACTGGGGCGGTACA
TCTCCAAAACAATA-ACGGAGGTGTCC-AAAGGTCAGCTCAGTGTGGACAGAAACCACAC
GCTGAGCATAAGGAC-AAAAGCTGGCTTGATCTCGATGTT-CAGTACATATT-GAGACAG
CGAAAGCTAGG-----CCTCACGATCCTTTTGG-TT-TAAAGAG-TTTTTAGC-AAGAGG
TGTCAG-AAAAGTTACCAC-AGGGATAACT--GGCTTGTGGCCGCCAAGCGTTCATAGCG
ACGTGGC-TTTTTGATCCT-TCGATGTCGGCTCTTCCTATCATTGTGAAGCAAAATTCAC
AAAGCGTAGGATTGTTCACCCTTTCA-AGGGAACGTGAGCTGGG-TTTAGACCGTCGTGA
GACAGGTTAGTTTTACCCTACTGGTGTGCG-----AACGAAACAGAAC------GCTATC
TTAAC---GGAAATGCTGTGCAGTACGAGAGGAACCACAGCTTCGAACC-AATGGCTCAA
TA-CTAGTTCGACCGGACTTTGGTATAACGCTA-CGTTCGTTGGATTATGCCTGAAC-GC
CTCTAAG------------------GTCGTAACCAAACCGAGCTGATAGTGT--------
-----CCCCT-TATAGGTCGTCG-----GTGATCATGTGGCA--AAAAACCTAC------
A-AGACCTGCTAG-CG-TGAT-CT-----CAC-----------GTTGG--CATCTTA---
-TTG----CATGCAC------GCAGACAA-----AG-CCCTCGCGCGCGGCGT------C
ATA-CAG-CA------AGTA----TCTAAGATACTG-GAACGCTGGTGG-------C---
-GCT---------------GCT-CAGCA-TCAA----TATA----TGATTT---------
-----------------------CGATACCT-----------------------------
---------GA--GACCCCCTACAAACGATAGGTTTAC-------AGGCTG-----GGAG
TTGCGAGTTG-CAGA-GAGGTGT--ACAT--TTCGA------------------------
---------TCCTCTCAGACT-ACCCTTGCTTGGAG
>28S_1_Ae_aegypti_CF_S25
----------GAGTTTACCTCC--------------------------------------
----------------------------------------------------------CA
CTT---------------------------------------TGTGCTG-----------
-------------------------------------CACTATCAAGCAAC---------
--------------------------------ACGACT------C--------------C
ATGGAAAGCAC-TTCTACC-----GTCG--------------------------------
-----GTGGGGGGTAAACTCCTTCTAAAGCTAAATATC-ACCTCGAGACC--GATAGCGA
ACAAGTACCGTGA-GGGAAAGTTGAAAAGCACTCTGAATAGAGAGTCAAAAAGT-ACGTG
AAACTGCCTAGG--GCTCAAGCCCGTTGAACTCGATTATCCGATGCG----GA--GAC-A
TTCACC-------TGCG-GT--GTGC-----------TGCGAA-----------------
---------CCAGTGCGCCG--------------CAGG------GCACTTGTCTAC-TCG
CGCTAGC------------CAAG------AGGACA---------CTGCGATCCATTACG-
--------AAA---CA--------GCT-TTCGCGTCG--------CGAGACGCA--A---
---GGTC----------GC---------CCGAC-AGTT---------------------G
C-CCCCTGGTGC-TGG---------TAGCTTG-CCCCAC-AG-------TA--------G
-CGACGCTCAG------TTCTGA--AGG----CCTGTGCC----------GCGAGGTG--
GGGCTT-----------------------------ACTGCA-C-GTGGTGTT-----TG-
-------------CAGTCGGGCGC--------------GTGAT-----------------
--GGAT--TCCCC--CG-------GA-CACCG----------------------------
------------------------------------------------------------
--------------GGTGGTCTTC-----------CCGCA---------AGGG-------
--GCCACCGGA-CT---GTC--GATCG-------GCAGTG------A--AAGCATCGAGG
--------------TACCTTCGGGACCCGT-CTTGAAACACGGACCAAGAAGTCTATCTT
GCGCGCAAGCCAATGG------------------TC-------GTCC-------------
-----TCCGGAGCACCAAAGG-CGCAGAAAACAT-AAC---TTG----A---GT--TGTG
C-GGGATTACGGG-------------CGC--------------GGCTCTCT-----GC--
-------------TCG--TCCCTC---------------CAT-CCCCGGGT-GTTG----
CAAT--------------CGGCAT----GCG-----GCTACCGGGAC----CCAGGCCGC
AAGGCCCCCGG-----------CACCGTG----------CCGCAACATACCGTGAGT-GT
GCAGGATGTGACCCG-AAAGATGGTGAACTATGCCTGATCAGGTTGAAGTCAGGGG-AAA
CCCTGATGGAGGACCGAAGCAGTTCTGACGTGCAAATCGATTGTCAGAATTGGGCATAGG
---GGCGAAAGACC-AATCGAACCATCTAGTAGCTGGTTCCCT-----------------
------------------------------------------------------------
------------------------CCGAAGTTTCCCTCAGGATAGCTGGAGCACGCAACG
TTTCGGA-ACCTATTCTTATCTGGTAAAGCGAATGATTAGAGGCCTTAGGTTCGAAATGA
TCTTAACCTATTCTCAAACTATAAATGGGTACG---TACCATAGCATTCTTGCA-TGAT-
GCTG--TTG----C-AA---CGTTG-----------ACGC-CG-GGTCG--------CCC
CCCT--------GTCAGGG----------TGT--GCC-ATCCACAAGCGGCGTAGAAGAT
ATCTGTGTGCTTAGTGGGCCAAGTTTTGGTA--AGCAGAA-CTGGTGCTGTGGGATGAAC
C-AAACGTAATGTTACGGCGCCT-AAATAAACGACGCATCATAGATA-CCATGAAAGGTG
TTGA-TTGCTACAGACAGCAGGACGGTGGACATGGAAGTTGTCATCCGCTAAGGAGTGTG
TAACAACTCACCTGCCGAAGCAATTAGCCCTTAAAATGGATGGCGCTTAAGTCGTTTGCC
TATACATTACCGCTGGC-GTACAA-GTG-----GGG--CA---GCGCGCAC---------
-GCA-CGTC-TG---CCCTTTGAGACGCCAGCGAGTA-GGAGGGT-CTGGTGGTGTGCG-
TTGAAGTGCCTG-GCGTAAGCC----------GAC-ATGGAGCC---------GCCACTA
GCACAGATCTTGGTGGTAGTAGCAAATATTCGAATGAGATCTTGGATGACTGAAGTGGAG
GA-GGGTTTCGTGTCAACAGCAGTTGAACACGAGTTAGCCAATCCTAAGCTCTATGGGAA
A----------------CCTG-ATATATATTAA--GCATTT-------------------
---------------------AA---CCGAATAC----------AA--------------
----CGCTCGCCGTCAGT-TG---ATGCA--ACCGTC-------------------CTGA
TATAT-------------ATTGAAT----------GAGCGAAAGGGAATCCGGTTACAAT
TCCGGAGCCTG-TTGAGTAT-ACGTT-T-----GCATTG-GCGTC---------------
-----CCATACCGG--CA---A-----------CGG----------------TAG--CGC
------------------------------------------------------------
----CTTTGTAA---TCA----TGGCAACAT-GAATCCTTTTCTTCGAGAAGCCAACAAG
AGATATCGGAAGAGTTCTCTTTTC-TGTTTTACAGT---CA--C----ACTAGCCATGGA
AGTCTTTCATAGAGAGATATGGTTGGA---CAGGCTGGTAGAGCATGGTATTA--AATTG
CTGTG-TCGATATTCTCTTCTTGGACCTTGAAAATCGAAGACTGGGGCACG---------
------------------------------------------------------------
---------------------CAAACTCTCAACAGCTTGTACCGA-ATCCGCAGCAGGTC
TCCAAGGTTTAGAGTCTCTAGTCGATAGATTAATGTAGGTAAGGGAAGTCGGCAAATTAG
ATCCGTAACTTCGGGATAAGGATTGGCTCTGAAGACTGGGATG----ACTCGGGCTAT--
-----ACC-----CTCCCGGGTGCACTCCCCGTCGGCGGTCCGTTCGCGCGGCGCTGCCG
CG----GGGCCCCGGGGTC-----------------------------------------
-CGGG------------GTTTGC--CTCAA------CGCG--------------------
------------------------TGCCCCCGCG----------------GTCGGCTCG-
--GGTCCGGTTCGCGCCGGCCTCCGG-----------CCGCGGGGC--------------
--------------C----GC-------TGCAG------TCATCAATAAACAGTCAATTC
AGAACTGGCAC-GGCTGAGGGAATCCGACTGTCTAATT-AAAACAAAGCATTGTGATGGC
CTCAAAA--GGTGTTGACACAATGTGATTTCTGCCCAGTGCTCTGAATGTCAACGTGAAG
-AAATTCAAGCAAGCGC-GGGTAAACGGCGGGAGTAACTATGACTCTCTTAAGGTAGCCA
AATGCCTCGTCATCTAATTAGTGACGCGCATGAATGGAT-TAACGAGATTCCC----TCT
-GTCCCTATCTACTATCTAGCGAAACCAC-AGCCAAGGGAACGGGCTTGGAAACACTAGC
GGGGAAAGAAGACCCTGTTGAGCTTGACTCTAGTCCGGCATTGTAAGGCGATATAAGAGG
TGCAGAATA-GGTGGGAGCCGG-GGTAAAA-CACTATCTCCC-C--GG------CACCAA
-TGAGATACCACCACTCTTACTGTTGCCTTACTTACATGATCAGGTG-GAACAAGTGC--
-------------------------------------------CAA-GGTTATT------
-GCA----ACC----TC---------CTG-----------------------------GC
ATAA--------GGTTTCTTGTTCAGCGTTCAGTCATGTCGTC-ATTCCTGGCCACAAGG
CAGAAGAC-CGAGCCTGCGG---TCA---TCGCG-TCCGT----TGC-GCG--------G
CGCCGGGCG-------TGCGGC------CGGA------------------CC--------
------------------------------------------------------------
------GGGTGGCTTCGCG-------GCCACCCCAGT----------AG-GGTCCCGCT-
--CCGGTTTCGTTCGC----GTGC-------GGGCCA-----------------------
------------------------------------------------------------
----------------CGGCC-GCAG--TTTTGCTCA------------------ACTTT
CA----CACCGT-----ACGC-CG--------ATGACAGT-AAGACATCTGGATA-----
------CTCCA----AGTC-ATGGACAGTGCCAGGTGCGGAGTTTGACTGGGGCGGTACA
TCTCCAAAACAATA-ACGGAGGTGTCC-AAAGGTCAGCTCAGTGTGGACAGAAACCACAC
GCTGAGCATAAGGAC-AAAAGCTGGCTTGATCTCGATGTT-CAGTACATATT-GAGACAG
CGAAAGCTAGG-----CCTCACGATCCTTTTGG-TT-TAAAGAG-TTTTTAGC-AAGAGG
TGTCAG-AAAAGTTACCAC-AGGGATAACT--GGCTTGTGGCCGCCAAGCGTTCATAGCG
ACGTGGC-TTTTTGATCCT-TCGATGTCGGCTCTTCCTATCATTGTGAAGCAAAATTCAC
AAAGCGTAGGATTGTTCACCCTTTCA-AGGGAACGTGAGCTGGG-TTTAGACCGTCGTGA
GACAGGTTAGTTTTACCCTACTGGTGTGCG-----AACGAAACAGAAC------GCTATC
TTAAC---GGAAATGCTGTGCAGTACGAGAGGAACCACAGCTTCGAACC-AATGGCTCAA
TA-CTAGTTCGACCGGACTTTGGTATAACGCTA-CGTTCGTTGGATTATGCCTGAAC-GC
CTCTAAG------------------GTCGTAACCAAACCGAGCTGATAGTGT--------
-----CCCCT-TATAGGTCGTCG-----GTGATCATGTGGCA--AAAAACCTAC------
A-AGACCTGCTAG-CG-TGAT-CT-----CAC-----------GTTGG--CATCTTA---
-TTG----CATGCAC------GCAGACAA-----AG-CCCTCGCGCGCGGCGT------C
ATA-CAG-CA------AGTA----TCTAAGATACTG-GAACGCTGGTGG-------C---
-GCT---------------GCT-CAGCA-TCAA----TATA----TGATTT---------
-----------------------CGATACCT-----------------------------
---------GA--GACCCCCTACAAACGATAGGTTTAC-------AGGCTG-----GGAG
TTGCGAGTTG-CAGA-GAGGTGT--ACAT--TTCGA------------------------
---------TCCTCTCAGACT-ACCCTTGCTTGGAG
>28S_1_Ae_aegypti_CF_S26
CTGCTTA-ATAGGACGGCC-----TAAATTTAAGCATATTAATAAG---GGGAGGAATAG
A-----AACTAACAAGGATTCCCTGAGTAGCT-GCGAGCG-AAACGGGAAGAGCTCAGCA
CGTAGGGGCGATGCAC--TGCC--TGTATCTGCCCGGTTCCGTGTACTGGAAA-GTTCGT
TATCTGCCGTAACCGGTCGC----TGGTTCAAGTTC-AACTAGAATGTGGC-TTTTACTC
CCA-GAGAGGGTGATAGGCCCGTAGA------GCGGCGCA----C---CGAC-------G
GTAGAAGTGCT-TTCCATG---GAGTCG---------TGTTGC-TTGA-TAGTGCAGCAC
--AAAGTGGGAGGTAAACTCCTTCTAAAGCTAAATATC-ACCACGAGACC--GATAGCGA
ACAAGTACCGTGA-GGGAAAGTTGAAAAGCACTCTGAATAGAGAGTCAAAAAGT-ACGTG
AAACTGCCTAGG--GCTCAAGCCCGTTGAACTCGATTATCCGATGCG----GA--GAC-A
TTCACC-------TGCG-GT--GTGC-----------TGCGAA-----------------
---------CCAGTGCGCCG--------------CAGG------GCACTTGTCTAC-TCG
CGCTAGC------------CAAG------AGGACA---------CTGCGATCCATTACG-
--------AAA---CA--------GCT-TTCGCGTCG--------CGAGACGCA--A---
---GGTC----------GC---------CCGAC-AGTT---------------------G
C-CCCCTGGTGC-TGG---------TAGCTTG-CCCCAC-AG-------TA--------G
-CGACGCTCAG------TTCTGA--AGG----CCTGTGCC----------GCGAGGTG--
GGGCTT-----------------------------ACTGCA-C-GTGGTGTT-----TG-
-------------CAGTCGGGCGC--------------GTGAT-----------------
--GGAT--TCCCC--CG-------GA-CACCG----------------------------
------------------------------------------------------------
--------------GGTGGTCTTC-----------CCGCA---------AGGG-------
--GCCACCGGA-CT---GTC--GATCG-------GCAGTG------A--AAGCATCGAGG
--------------TACCTTCGGGACCCGT-CTTGAAACACGGACCAAGAAGTCTATCTT
GCGCGCAAGCCAATGG------------------TC-------GTCC-------------
-----TCCGGAGCACCAAAGG-CGCAGAAAACAT-AAC---TTG----A---GT--TGTG
C-GGGATTACGGG-------------CGC--------------GGCTCTCT-----GC--
-------------TCG--TCCCTC---------------CAT-CCCCGGGT-GTTG----
CAAT--------------CGGCAT----GCG-----GCTACCGGGAC----CCAGGCCGC
AAGGCCCCCGG-----------CACCGTG----------CCGCAACATACCGTGAGT-GT
GCAGGATGTGACCCG-AAAGATGGTGAACTATGCCTGATCAGGTTGAAGTCAGGGG-AAA
CCCTGATGGAGGACCGAAGCAGTTCTGACGTGCAAATCGATTGTCAGAATTGGGCATAGG
---GGCGAAAGACC-AATCGAACCATCTAGTAGCTGGTTCCCT-----------------
------------------------------------------------------------
------------------------CCGAAGTTTCCCTCAGGATAGCTGGAGCACGCAACG
TTTCGGA-ACCTATTCTTATCTGGTAAAGCGAATGATTAGAGGCCTTAGGTTCGAAATGA
TCTTAACCTATTCTCAAACTATAAATGGGTACG---TACCATAGCATTCTTGCA-TGAT-
GCTG--TTG----CAA----CGTTG-----------ACGC-CG-GGTCG--------CCC
CCCT--------GTCAGGG----------TGT--GCC-ATCCACAAGCGGCGTAGAAGAT
ATCTGTGTGCTTAGTGGGCCAAGTTTTGGTA--AGCAGAA-CTGGTGCTGTGGGATGAAC
C-AAACGTAATGTTACGGCGCCT-AAATAAACGACGCATCATAGATA-CCATGAAAGGTG
TTGA-TTGCTACAGACAGCAGGACGGTGGACATGGAAGTTGTCATCCGCTAAGGAGTGTG
TAACAACTCACCTGCCGAAGCAATTAGCCCTTAAAATGGATGGCGCTTAAGTCGTTTGCC
TTTACATTACCGCTGGC-GTACAA-GTG-----GGG--CA---GGGCGCACGCA------
-----CGGC-TG---CCGTTTGAGACGCCAGCGAGTA-GGAGGGT-CTGGTGGTGTGCG-
TTGAAGTGCCTG-GCGTAAGCC----------GAC-ATGGAGCC---------GCCACTA
GCACAGATCTTGGTGGTAGTAGCAAATATTCGAATGAGATCTTGGATGACTGAAGTGGAG
GA-GGGTTTCGTGTCAACAGCAGTTGAACACGAGTTAGCCAATCCTAAGCTCTATGGGAA
A----------------CCTG-ATATATATTAA--GCATTT-------------------
---------------------AA---CCGAATAC----------AA--------------
----CGCTCGCCGTCAGT-TG---ATGCA--ACCGTC-------------------CTGA
TATAT-------------ATTGAAT----------GAGCGAAAGGGAATCCGGTTACAAT
TCCGGAGCCTG-TTGAGTAT-ACGTT-T-----GCATTG-GCGTC---------------
-----CCATACCGG--CA---A-----------CGG----------------TAG--CGC
------------------------------------------------------------
----CTTTGTAA---TCA----TGGCAACAT-GAATCCTTTTCTTCGAGAAGCCAACAAG
AGATATCGGAAGAGTTCTCTTTTC-TGTTTTACAGT---CA--C----ACTAGCCATGGA
AGTCTTTCATAGAGAGATATGGTTGGA---CAGGCTGGTAGAGCATGGTATTA--AATTG
CTGTG-TCGATATTCTCTTCTTGGACCTTGAAAATCGAAGACTGGGGCACG---------
------------------------------------------------------------
---------------------CAAACTCTCAACAGCTTGTACCGA-ATCCGCAGCAGGTC
TCCAAGGTTTAGAGTCTCTAGTCGATAGATTAATGTAGGTAAGGGAAGTCGGCAAATTAG
ATCCGTAACTTCGGGATAAGGATTGGCTCTGAAGACTGGGATG----ACTCGGGCTAT--
-----ACC-----CTCCCGGGTGCACTCCCCGTCGGCGGTCCGTTCGCGCGGCGCTGCCG
CG----GGGCCCCGGGGTC-----------------------------------------
-CGGG------------GTTTGC--CTCAA------CGCG--------------------
------------------------TGCCCCCGCG----------------GTCGGCTCG-
--GGTCCGGTTCGCGCCGGCCTCCGG-----------CCGTGGGGC--------------
--------------C----GC-------TGCAG------TCATCAATAAACAGTCAATTC
AGAACTGGCAC-GGCTGAGGGAATCCGACTGTCTAATT-AAAACAAAGCATTGTGATGGC
CTCAAAA--GGTGTTGACACAATGTGATTTCTGCCCAGTGCTCTGAATGTCAACGTGAAG
-AAATTCAAGCAAGCGC-GGGTAAACGGCGGGAGTAACTATGACTCTCTTAAGGTAGCCA
AATGCCTCGTCATCTAATTAGTGACGCGCATGAATGGAT-TAACGAGATTCCC----TCT
-GTCCCTATCTACTATCTAGCGAAACCAC-AGCCAAGGGAACGGGCTTGGAAACACTAGC
GGGGAAAGAAGACCCTGTTGAGCTTGACTCTAGTCCGGCATTGTAAGGCGATATAAGAGG
TGCAGAATA-GGTGGGAGCCGG-GGTAAAA-CACTATCTCCC-C--GG------CACCAA
-TGAGATACCACCACTCTTACTGTTGCCTTACTTACATGATCAGGTG-GAACAAGTGC--
-------------------------------------------CAA-GGTTATT------
-GCA----ACC----TC---------CTG-----------------------------GC
ATAA--------GGTTTCTTGTTCAGCGTTCAGTCATGTCGTC-ATTCCTGGCCACAAGG
CAGAAGAC-CGAGCCTGCGG------TCATCGCG-TCCGT----TGC-GCG--------G
CGCCGGGCG-------TGCGGC------CGGA------------------CC--------
------------------------------------------------------------
------GGGTGGCTTCGCG-------GCCACCCCAGT----------AG-GGTCCCGCT-
--CCGGTTTCGTTCGC----GTGC-------GGGCCA-----------------------
------------------------------------------------------------
----------------CGGCC-GCAG--TTTTGCTCA------------------ACTTT
CA----CACCGT-----ACGC-CG--------ATGACAGT-AAGACATCTGGATA-----
------CTCCA----AGTC-ATGGACAGTGCCAGGTGCGGAGTTTGACTGGGGCGGTACA
TCTCCAAAACAATA-ACGGAGGTGTCC-AAAGGTCAGCTCAGTGTGGACAGAAACCACAC
GCTGAGCATAAGGAC-AAAAGCTGGCTTGATCTCGATGTT-CAGTACATATT-GAGACAG
CGAAAGCTAGG-----CCTCACGATCCTTTTGG-TT-TAAAGAG-TTTTTAGC-AAGAGG
TGTCAG-AAAAGTTACCAC-AGGGATAACT--GGCTTGTGGCCGCCAAGCGTTCATAGCG
ACGTGGC-TTTTTGATCCT-TCGATGTCGGCTCTTCCTATCATTGTGAAGCAAAATTCAC
AAAGCGTAGGATTGTTCACCCTTTCA-AGGGAACGTGAGCTGGG-TTTAGACCGTCGTGA
GACAGGTTAGTTTTACCCTACTGGTGTGCG-----AACGAAACAGAAC------GCTATC
TTAAC---GGAAATGCTGTGCAGTACGAGAGGAACCACAGCTTCGAACC-AATGGCTCAA
TA-CTAGTTCGACCGGACTTTGGTATAACGCTA-CGTTCGTTGGATTATGCCTGAAC-GC
CTCTAAG------------------GTCGTAACCAAACCGAGCTGATAGTGT--------
-----CCCCT-TATAGGTCGTCG-----GTGATCATGTGGCA--AAAAACCTAC------
A-AGACCTGCTAG-CG-TGAT-CT-----CAC-----------GTTGG--CATCTTA---
-TTG----CATGCAC------GCAGACAA-----AG-CCCTCGCGCGCGGCGT------C
ATA-CAG-CA------AGTA----TCTAAGATACTG-GAACGCTGGTGG-------C---
-GCT---------------GCT-CAGCA-TCAA----TATA----TGATTT---------
-----------------------CGATACCT-----------------------------
---------GA--GACCCCCTACAAACGATAGGTTTAC-------AGGCTG-----GGAG
TTGCGAGTTG-CAGA-GAGGTGT--ACAT--TTCGA------------------------
---------TCCTCTCAGACT-ACCCTTGCTTGGAG
>28S_1_Ae_albopictus_CF_S36
CAAATAATGTGTGACTACCCCC--TAAATTTAAGCATATTAATAAG---GGGAGGAAAAG
A-----AACTAACAAGGATTCCCTGAGTAGCT-GCGAGCG-AAACGGGAAGAGCTCAGCA
CGCAGGGGCGATGCAC--TGGT---GTATCTGCCCGGTTCCGTGTACTGGAGA-GTTCGT
TATCTGCCGTAACCGGTCGC----TGGTTCAAGTTC-AACTAGAATGTGGC-TTTTACTC
CCA-GAGAGGGTGATAGGCCCGTAGA------GCGGCGCA----C---CGAT-------G
GTAGAAGATCT-TTCCATG---GAGTCG---------TGTTGC-TTGA-TAGTGCAGCAC
--AAAGTGGGAGGTAAACTCCTTCTAAAGCTAAATATC-ACCACGAGACC--GATAGCGA
ACAAGTACCGTGA-GGGAAAGTTGAAAAGCACTCTGAATAGAGAGTCAAAAAGT-ACGTG
AAACTGCCTAGG--GCTCAAGCCCGTTGAACTCGATTATCCGA-GCG----GA--GAC-A
TTCACC-------TGCG-GT--TGGC-----------CGGCGA-----------------
---------CGGCACGGCCG--------------CAGG------GCACTTGTCT-C-TCG
CACTAGC------------CAAG------AGGACA---------CTGCGATCCATTACG-
--------AAA---CA--------GCT-TTCGCGCCG--------CAAGGCGCA--A---
---GGTC----------GC---------CCGAC-AACT---------------------G
C-CCCCTGGTGC-TGG---------TTGCTTG-CCCCAC-AG-------TA--------G
-CGACGCTCAG------TTCTGA--AGG----CCTGTGCC----------GCGAGGTG--
GGGCTT-----------------------------ACTGCA-C-GTGGTGTTCT---AG-
-------------CAGTCGGGCGC--------------GTGAT-----------------
--GGAT--TCCCC--CG-------GA-CACCG----------------------------
------------------------------------------------------------
--------------GGTGGTCTTC-----------CCGCA---------AGGG-------
--GCCACCGGA-CT---GTC--GATCG-------GCAGTG------A--AAGAATCGAGG
--------------TACCTTCGGGACCCGT-CTTGAAACACGGACCAAGAAGTCTATCTT
GCGCGCGAGCCAATGG------------------TC-------GTCC-------------
-----TCCGGAGCACCAAAGG-CGCAGAAAACAT-AAC---TTG----A---GT--TGTG
C-GGGATTACGGG-------------CGC--------------GGCTCTCT-----GC--
-------------TCG--TCCCTC---------------CAT-CCCCGGGT-GTTG----
TAAT--------------CGGCAT----GCG-----GCTACCGGGAC----CAAGGCTTC
ACGGCCCCCGG-----------CACCGTG----------CCACAACATACCGTGAGT-GT
GCAGGATGTGACCCG-AAAGATGGTGAACTATGCCTGATCAGGTTGAAGTCAGGGG-AAA
CCCTGATGGAGGACCGAAGCAGTTCTGACGTGCAAATCGATTGTCAGAATTGGGCATAGG
---GGCGAAAGACC-AATCGAACCATCTAGTAGCTGGTTCCCT-----------------
------------------------------------------------------------
------------------------CCGAAGTTTCCCTCAGGATAGCTGGAGCACGCAACG
TTTCGAA-TCCTATTCTTATCTGGTAAAGCGAATGATTAGAGGCCTTAGGTTCGAAATGA
TCTTAACCTATTCTCAAACTATAAATGGGTACG---TACCATAGCATTCTTGCA-TGAT-
GCTG--TTG----CAAACGTTGGTA----------AACGC-CG-GGCCG--------TCC
CC-T--------GTCAGGG----------CGC--GCC---------ACGGCGTAGAAGAT
ATCTGTGTGCTTAGTGGGCCAAGTTTTGGTA--AGCAGAA-CTGGTGCTGTGGGATGAAC
C-AAACGTAATGTTACGGCGCCT-AAATAAACGACGCATCATAGATA-CCATGAAAGGTG
TTGA-TTGCTACAGACAGCAGGACGGTGGACATGGAAGTTGTCATCCGCTAAGGAGTGTG
TAACAACTCACCTGCCGAAGCAATTAGCCCTTAAAATGGATGGCGCTTAAGTCGTTTGCC
TATACATTACCGCTGGC-GCACAA-GTGGGGCAGCG--CC---TCGAGCG----------
-----CGTC-TG---CCCTTTGAGGCGCCAGCGAGTA-GGAGGGT-CTGGTGGTGTGCG-
TTGAAGTGCCTG-GCGTAAGCC----------GAC-ATGGAGCC---------GCCACTA
GCACAGATCTTGGTGGTAGTAGCAAATATTCGAATGAGATCTTGGATGACTGAAGTGGAG
GA-GGGTTTCGTGTCAACAGCAGTTGAACACGAGTTAGCCAATCCTAAGCTCTATGGGAA
A----------------CCTG-ATATATATTAA--GCATTT-------------------
---------------------AA---CCAAATAC----------AA--------------
CAACGTATACCAGCGTGT-TG---ATGCA--ACCGAT-------------------ACGA
TATAT-------------ATTGAAT----------GAGCGAAAGGGAATCCGGTTACAAT
TCCGGAGCCTG-TTGGGTAT-ACGTT-T-----GCATTG-GCGTC---------------
-----CCATACCGG--CA---A-----------CGG----------------TAG--CGC
------------------------------------------------------------
----CTTTGTAA---TCA----TGGCAACAT-GAATCCTTTTCTTCGAGAAGCCAACAAG
AGATATCGGAAGAGTTCTCTTTTC-TGTTTTACAGT---CA--C----ACTAGCCATGGA
AGTCTTTCATAGAGAGATATGGTTGGA---CAGGCTGGTAGAGCATGGTATTA--AATTG
CTGTG-TCGATATTCTCTTCTTGGACCTTGAAAATCGAAGACTGGGGCACG---------
------------------------------------------------------------
---------------------CAAACTCCCAACAGCTTGTACCGA-ATCCGCAGCAGGTC
TCCAAGGTTTAGAGTCTCTAGTCGATAGATTAATGTAGGTAAGGGAAGTCGGCAAATTAG
ATCCGTAACTTCGGGATAAGGATTGGCTCTGAAGACTGGGATG----ACTCGGGCTAT--
-----ACC-----CTCCCGGGGTTCGCCGCGGGTGCCGGCCCG-CCTCGCGCGGGTCCGG
TGCCTCGGTCCCCGGGGTC-----------------------------------------
-CGGG------------GTTTGC--CTCAA------CGCG--------------------
----------------GTCCGGGCCGTTT--------------------------CGTG-
--TGGTGTTCGCGCACCGCCGGCGGT-----------CGCCGGGGC--------------
--------------C----GC-------TGCAG------TCATCAATAAACAGTCAATTC
AGAACTGGCAC-GGCTGAGGGAATCCGACTGTCTAATT-AAAACAAAGCATTGTGATGGC
CTCAAAA--GGTGTTGACACAATGTGATTTCTGCCCAGTGCTCTGAATGTCAACGTGAAG
-AAATTCAAGCAAGCGC-GGGTAAACGGCGGGAGTAACTATGACTCTCTTAAGGTAGCCA
AATGCCTCGTCATCTAATTAGTGACGCGCATGAATGGAT-TAACGAGATTCCC----TCT
-GTCCCTATCTACTATCTAGCGAAACCAC-AGCCAAGGGAACGGGCTTGGAAACACTAGC
GGGGAAAGAAGACCCTGTTGAGCTTGACTCTAGTCCGGCATTGTAAGGCGATATAAGAGG
TGCAGAATA-GGTGGGAGCCGG-GGTAAAA-CATTACCTCCC-C--GG------CACCAA
-TGAGATACCACCACTCTTACTGTTGCCTTACTTACATGATCAGGTG-GAACAAGTGC--
-------------------------------------------CAA-GGTTATT------
-GCA----ACC----TC---------CTG-----------------------------GC
ATAA--------GGTTTCTTGTTCAGCGTTCAGTCATGTCGTC-ATTCCTGGCCACAATG
CAGAAGAC-CGAGCCTGCGG---TCA---TCGCG-TCCGT----TGC-GCG-------GC
TCCCGGGTG-------TGCGTT------CCGG------------------CC--------
------------------------------------------------------------
------GGGTGGCTTCGCG-------GCTGCCCCAGT----------AG-GATCCCGTC-
--CGGTTTGGGTTCGC----GTGC-------GGGCCA-----------------------
------------------------------------------------------------
----------------CGGCC-GCAG--TTTTGCTCA------------------ACTTT
CA----CACCGT-----ACGC-CG--------ATGACAGT-AAGACATCTGGATA-----
------CTCCA----AGTC-ATGGACAGTGCCAGGTGCGGAGTTTGACTGGGGCGGTACA
TCTCCAAAACAATA-ACGGAGGTGTCC-AAAGGTCAGCTCAGTGTGGACAGAAACCACAC
GCTGAGCATAAGGAC-AAAAGCTGGCTTGATCTCGATGTT-CAGTACATATT-GAGACAG
CGAAAGCTAGG-----CCTCACGATCCTTTTGG-TT-TAAAGAG-TTTTTAGC-AAGAGG
TGTCAG-AAAAGTTACCAC-AGGGATAACT--GGCTTGTGGCCGCCAAGCGTTCATAGCG
ACGTGGC-TTTTTGATCCT-TCGATGTCGGCTCTTCCTATCATTGTGAAGCAAAATTCAC
AAAGCGTAGGATTGTTCACCCTTTCA-AGGGAACGTGAGCTGGG-TTTAGACCGTCGTGA
GACAGGTTAGTTTTACCCTACTGGTGTGCG-----AACGAACACGAAC------GCTATC
TTAAC---GGAAATGCTGTGCAGTACGAGAGGAACCACAGCTTCGAACC-AATGGCTCAA
TA-CTAGTTCGACCGGACTTTGGTATAACGCTA-CGTTCGTTGGATTATGCCTGAAC-GC
CTCTAAG------------------GTCGTAACCAAACCGAGCTGATAGTGT--------
-----CTCCT-TATAGGTCGTCG-----GCGATCATGTGGCA--AAAAACCTAC------
A-AGACCTGCTAG-CG-TGAT-CT-----CAC-----------GTTGG--CATCTTA---
-TTG----CATGCAC------GCAGACAA-----AG-CCCCCGCGCGCGGCAC------C
ATA-CAG-CA------AGTA----TCTAAGATACTG-GAACGCTGGTGG-------C---
-GCT---------------GCT-CAGCA-TCAA----TATA----TGATTT---------
-----------------------CGATACCT-----------------------------
---------GA--GACCCCCTACAAACGATAGGTTTAC-------AGGCTG-----GGAG
TTGCGAGTTG-CAGA-GAGGTGT--ACAT--TTCGA------------------------
---------TCCTCTCAGACT-ACCCTTGCTGGGAG
>28S_1_Ae_albopictus_CF_S37
CAAATAATGTGTGACTACCCCC--TAAATTTAAGCATATTAATAAG---GGGAGGAAAAG
A-----AACTAACAAGGATTCCCTGAGTAGCT-GCGAGCG-AAACGGGAAGAGCTCAGCA
CGCAGGGGCGATGCAC--TGGT---GTATCTGCCCGGTTCCGTGTACTGGAGA-GTTCGT
TATCTGCCGTAACCGGTCGC----TGGTTCAAGTTC-AACTAGAATGTGGC-TTTTACTC
CCA-GAGAGGGTGATAGGCCCGTAGA------GCGGCGCA----C---CGAT-------G
GTAGAAGATCT-TTCCATG---GAGTCG---------TGTTGC-TTGA-TAGTGCAGCAC
--AAAGTGGGAGGTAAACTCCTTCTAAAGCTAAATATC-ACCACGAGACC--GATAGCGA
ACAAGTACCGTGA-GGGAAAGTTGAAAAGCACTCTGAATAGAGAGTCAAAAAGT-ACGTG
AAACTGCCTAGG--GCTCAAGCCCGTTGAACTCGATTATCCGA-GCG----GA--GAC-A
TTCACC-------TGCG-GT--TGGC-----------CGGCGA-----------------
---------CGGCACGGCCG--------------CAGG------GCACTTGTCT-C-TCG
CACTAGC------------CAAG------AGGACA---------CTGCGATCCATTACG-
--------AAA---CA--------GCT-TTCGCGCCG--------CAAGGCGCA--A---
---GGTC----------GC---------CCGAC-AACT---------------------G
C-CCCCTGGTGC-TGG---------TTGCTTG-CCCCAC-AG-------TA--------G
-CGACGCTCAG------TTCTGA--AGG----CCTGTGCC----------GCGAGGTG--
GGGCTT-----------------------------ACTGCA-C-GTGGTGTTCT---AG-
-------------CAGTCGGGCGC--------------GTGAT-----------------
--GGAT--TCCCC--CG-------GA-CACCG----------------------------
------------------------------------------------------------
--------------GGTGGTCTTC-----------CCGTA---------AGGG-------
--GCCACCGGA-CT---GTC--GATCG-------GCAGTG------A--AAGAATCGAGG
--------------TACCTTCGGGACCCGT-CTTGAAACACGGACCAAGAAGTCTATCTT
GCGCGCGAGCCAATGG------------------TC-------GTCC-------------
-----TCCGGAGCACCAAAGG-CGCAGAAAACAT-AAC---TTG----A---GT--TGTG
C-GGGATTACGGG-------------CGC--------------GGCTCTCT-----GC--
-------------TCG--TCCCTC---------------CAT-CCCCGGGT-GTTG----
TAAT--------------CGGCAT----GCG-----GCTACCGGGAC----CCAGGCTTC
ACGGCCCCCGG-----------CACCGTG----------CCACAACATACCGTGAGT-GT
GCAGGATGTGACCCG-AAAGATGGTGAACTATGCCTGATCAGGTTGAAGTCAGGGG-AAA
CCCTGATGGAGGACCGAAGCAGTTCTGACGTGCAAATCGATTGTCAGAATTGGGCATAGG
---GGCGAAAGACC-AATCGAACCATCTAGTAGCTGGTTCCCT-----------------
------------------------------------------------------------
------------------------CCGAAGTTTCCCTCAGGATAGCTGGAGCACGCAACG
TTTCGAA-TCCTATTCTTATCTGGTAAAGCGAATGATTAGAGGCCTTAGGTTCGAAATGA
TCTTAACCTATTCTCAAACTATAAATGGGTACG---TACCATAGCATTCTTGCA-TGAT-
GCTG--TTG----CAAACGTTGGTA----------AACGC-CG-GGCCG--------TCC
CC-T--------GTCAGGG----------CGT--GCC---------ACGGCGTAGAAGAT
ATCTGTGTGCTTAGTGGGCCAAGTTTTGGTA--AGCAGAA-CTGGTGCTGTGGGATGAAC
C-AAACGTAATGTTACGGCGCCT-AAATAAACGACGCATCATAGATA-CCATGAAAGGTG
TTGA-TTGCTACAGACAGCAGGACGGTGGACATGGAAGTTGTCATCCGCTAAGGAGTGTG
TAACAACTCACCTGCCGAAGCAATTAGCCCTTAAAATGGATGGCGCTTAAGTCGTTTGCC
TATACATTACCGCTGGC-GCACAA-GTG-----GGG--CA---GCGCCCCTGTAGCG---
-----CGTC-TG---CCCTTTGAGGCGCCAGCGAGTA-GGAGGGT-CTGGTGGTGTGCG-
TTGAAGTGCCTG-GCGTAAGCC----------GAC-ATGGAGCC---------GCCACTA
GCACAGATCTTGGTGGTAGTAGCAAATATTCGAATGAGATCTTGGATGACTGAAGTGGAG
GA-GGGTTTCGTGTCAACAGCAGTTGAACACGAGTTAGCCAATCCTAAGCTCTATGGGAA
A----------------CCTG-ATATATATTAA--GCATTT-------------------
---------------------AA---CCAAATAC----------AA--------------
CAACGTATACCAGCGTGT-TG---ATGCA--ACCGAT-------------------ACGA
TATAT-------------ATTGAAT----------GAGCGAAAGGGAATCCGGTTACAAT
TCCGGAGCCTG-TTGGGTAT-ACGTT-T-----GCATTG-GCGTC---------------
-----CCATACCGG--CA---A-----------CGG----------------TAG--CGC
------------------------------------------------------------
----CTTTGTAA---TCA----TGGCAACAT-GAATCCTTTTCTTCGAGAAGCCAACAAG
AGATATCGGAAGAGTTCTCTTTTC-TGTTTTACAGT---CA--C----ACTAGCCATGGA
AGTCTTTCATAGAGAGATATGGTTGGA---CAGGCTGGTAGAGCATGGTATTA--AATTG
CTGTG-TCGATATTCTCTTCTTGGACCTTGAAAATCGAAGACTGGGGCACG---------
------------------------------------------------------------
---------------------CAAACTCCCAACAGCTTGTACCGA-ATCCGCAGCAGGTC
TCCAAGGTTTAGAGTCTCTAGTCGATAGATTAATGTAGGTAAGGGAAGTCGGCAAATTAG
ATCCGTAACTTCGGGATAAGGATTGGCTCTGAAGACTGGGATG----ACTCGGGCTAT--
-----ACC-----CTCCCGGGGTTCGCCGCGGGTGCCGGCCCG-CCTCGCGCGGGTCCGG
TGCCTCGGTCCCCGGGGTC-----------------------------------------
-CGGG------------GTTTGC--CTCAA------CGCG--------------------
----------------GTCCGGGCCGTTT--------------------------CGTG-
--TGGTGTTCGCGCACCGCCGGCGGT-----------CGCCGGGGC--------------
--------------C----GC-------TGCAG------TCATCAATAAACAGTCAATTC
AGAACTGGCAC-GGCTGAGGGAATCCGACTGTCTAATT-AAAACAAAGCATTGTGATGGC
CTCAAAA--GGTGTTGACACAATGTGATTTCTGCCCAGTGCTCTGAATGTCAACGTGAAG
-AAATTCAAGCAAGCGC-GGGTAAACGGCGGGAGTAACTATGACTCTCTTAAGGTAGCCA
AATGCCTCGTCATCTAATTAGTGACGCGCATGAATGGAT-TAACGAGATTCCC----TCT
-GTCCCTATCTACTATCTAGCGAAACCAC-AGCCAAGGGAACGGGCTTGGAAACACTAGC
GGGGAAAGAAGACCCTGTTGAGCTTGACTCTAGTCCGGCATTGTAAGGCGATATAAGAGG
TGCAGAATA-GGTGGGAGCCGG-GGTAAAA-CATTACCTCCC-C--GG------CACCAA
-TGAGATACCACCACTCTTACTGTTGCCTTACTTACATGATCAGGTG-GAACAAGTGC--
-------------------------------------------CAA-GGTTATT------
-GCA----ACC----TC---------CTG-----------------------------GC
ATAA--------GGTTTCTTGTTCAGCGTTCAGTCATGTCGTC-ATTCCTGGCCACAAGG
CAGAAGAC-CGAGCCTGCGG---TCA---TCGCG-TCCGT----TGC-GCG-------GC
TCCCGGGTG-------TGCGTT------CCGG------------------CC--------
------------------------------------------------------------
------GGGTGGCTTCGCG-------GCTGCCCCAGT----------AG-GATCCCGTC-
--CGGTTTGGGTTCGC----GTGC-------GGGCCA-----------------------
------------------------------------------------------------
----------------CGGCC-GCAG--TTTTGCTCA------------------ACTTT
CA----CACCGT-----ACGC-CG--------ATGACAGT-AAGACATCTGGATA-----
------CTCCA----AGTC-ATGGACAGTGCCAGGTGCGGAGTTTGACTGGGGCGGTACA
TCTCCAAAACAATA-ACGGAGGTGTCC-AAAGGTCAGCTCAGTGTGGACAGAAACCACAC
GCTGAGCATAAGGAC-AAAAGCTGGCTTGATCTCGATGTT-CAGTACATATT-GAGACAG
CGAAAGCTAGG-----CCTCACGATCCTTTTGG-TT-TAAAGAG-TTTTTAGC-AAGAGG
TGTCAG-AAAAGTTACCAC-AGGGATAACT--GGCTTGTGGCCGCCAAGCGTTCATAGCG
ACGTGGC-TTTTTGATCCT-TCGATGTCGGCTCTTCCTATCATTGTGAAGCAAAATTCAC
AAAGCGTAGGATTGTTCACCCTTTCA-AGGGAACGTGAGCTGGG-TTTAGACCGTCGTGA
GACAGGTTAGTTTTACCCTACTGGTGTGCG-----AACGAACACGAAC------GCTATC
TTAAC---GGAAATGCTGTGCAGTACGAGAGGAACCACAGCTTCGAACC-AATGGCTCAA
TA-CTAGTTCGACCGGACTTTGGTATAACGCTA-CGTTCGTTGGATTATGCCTGAAC-GC
CTCTAAG------------------GTCGTAACCAAACCGAGCTGATAGTGT--------
-----CTCCT-TATAGGTCGTCG-----GCGATCATGTGGCA--AAAAACCTAC------
A-AGACCTGCTAG-CG-TGAT-CT-----CAC-----------GTTGG--CATCTTA---
-TTG----CATGCAC------GCAGACAA-----AG-CCCCCGCGCGCGGCAC------C
ATA-CAG-CA------AGTA----TCTAAGATACTG-GAACGCTGGTGG-------C---
-GCT---------------GCT-CAGCA-TCAA----TATA----TGATTT---------
-----------------------CGATACCT-----------------------------
---------GA--GACCCCCTACAAACGATAGGTTTAC-------AGGCTG-----GGAG
TTGCGAGTTG-CAGA-GAGGTGT--ACAT--TTCGA------------------------
---------TCCTCTCAGACT-ACCCTTGCTTGGAG
>28S_1_Ae_albopictus_CF_S38
CAAATAATGTGTGACTACCCCC--TAAATTTAAGCATATTAATAAG---GGGAGGAAAAG
A-----AACTAACAAGGATTCCCTGAGTAGCT-GCGAGCG-AAACGGGAAGAGCTCAGCA
CGCAGGGGCGATGCAC--TGGT---GTATCTGCCCGGTTCCGTGTACTGGAGA-GTTCGT
TATCTGCCGTAACCGGTCGC----TGGTTCAAGTTC-AACTAGAATGTGGC-TTTTACTC
CCA-GAGAGGGTGATAGGCCCGTAGA------GCGGCGCA----C---CGAT-------G
GTAGAAGATCT-TTCCATG---GAGTCG---------TGTTGC-TTGA-TAGTGCAGCAC
--AAAGTGGGAGGTAAACTCCTTCTAAAGCTAAATATC-ACCACGAGACC--GATAGCGA
ACAAGTACCGTGA-GGGAAAGTTGAAAAGCACTCTGAATAGAGAGTCAAAAAGT-ACGTG
AAACTGCCTAGG--GCGCAAGCCCGTTGAACTCGATTATCCGA-GCG----GA--GAC-A
TTCACC-------TGCG-GT--TGGC-----------CGGCGA-----------------
---------CGGCACGGCCG--------------CAGG------GCACTTGTCT-C-TCG
CACTAGC------------CAAG------AGGACA---------CTGCGATCCATTACG-
--------AAA---CA--------GCT-TTCGCGCCG--------CAAGGCGCA--A---
---GGTC----------GC---------CCGAC-AACT---------------------G
C-CCCCTGGTGC-TGG---------TTGCTTG-CCCCAC-AG-------TA--------G
-CGACGCTCAG------TTCTGA--AGG----CCTGTGCC----------GCGAGGTG--
GGGCTT-----------------------------ACTGCA-C-GTGGTGTTCT---AG-
-------------CAGTCGGGCGC--------------GTGAT-----------------
--GGAT--TCCCC--CG-------GA-CACCG----------------------------
------------------------------------------------------------
--------------GGTGGTCTTC-----------CCGCA---------AGGG-------
--GCCACCGGA-CT---GTC--GATCG-------GCAGTG------A--AAGAATCGAGG
--------------TACCTTCGGGACCCGT-CTTGAAACACGGACCAAGAAGTCTATCTT
GCGCGCGAGCCAATGG------------------TC-------GTCC-------------
-----TCCGGAGCACCAAAGG-CGCAGAAAACAT-AAC---TTG----A---GT--TGTG
C-GGGATTACGGG-------------CGC--------------GGCTCTCT-----GC--
-------------TCG--TCCCTC---------------CAT-CCCCGGGT-GTTG----
TAAT--------------CGGCAT----GCG-----GCTACCGGGAC----CCAGGCTTC
ACGGCCCCCGG-----------CACCGTG----------CCACAACATACCGTGAGT-GT
GCAGGATGTGACCCG-AAAGATGGTGAACTATGCCTGATCAGGTTGAAGTCAGGGG-AAA
CCCTGATGGAGGACCGAAGCAGTTCTGACGTGCAAATCGATTGTCAGAATTGGGCATAGG
---GGCGAAAGACC-AATCGAACCATCTAGTAGCTGGTTCCCT-----------------
------------------------------------------------------------
------------------------CCGAAGTTTCCCTCAGGATAGCTGGAGCACGCAACG
TTTCGAA-TCCTATTCTTATCTGGTAAAGCGAATGATTAGAGGCCTTAGGTTCGAAATGA
TCTTAACCTATTCTCAAACTATAAATGGGTACG---TACCATAGCATTCTTGCA-TGAT-
GCTG--TTG----CAAACGTTGGTA----------AACGC-CG-GGCCG--------TCC
CC-T--------GTCAGGG----------CGC--GCC---------ACGGCGTAGAAGAT
ATCTGTGTGCTTAGTGGGCCAAGTTTTGGTA--AGCAGAA-CTGGTGCTGTGGGATGAAC
C-AAACGTAATGTTACGGCGCCT-AAATAAACGACGCATCATAGATA-CCATGAAAGGTG
TTGA-TTGCTACAGACAGCAGGACGGTGGACATGGAAGTTGTCATCCGCTAAGGAGTGTG
TAACAACTCACCTGCCGAAGCAATTAGCCCTTAAAATGGATGGCGCTTAAGTCGTTTGCC
TATACATTACCGCTGGC-GCACAA-GTG-----GGG--CA---GCGCCCCTGTAGCG---
-----CGTC-TG---CCCTTTGAGGCGCCAGCGAGTA-GGAGGGT-CTGGTGGTGTGCG-
TTGAAGTGCCTG-GCGTAAGCC----------GAC-ATGGAGCC---------GCCACTA
GCACAGATCTTGGTGGTAGTAGCAAATATTCGAATGAGATCTTGGATGACTGAAGTGGAG
GA-GGGTTTCGTGTCAACAGCAGTTGAACACGAGTTAGCCAATCCTAAGCTCTATGGGAA
A----------------CCTG-ATATATATTAA--GCATTT-------------------
---------------------AA---CCAAATAC----------AA--------------
CAACGTATACCAGCGTGT-TG---ATGCA--ACCGAT-------------------ACGA
TATAT-------------ATTGAAT----------GAGCGAAAGGGAATCCGGTTACAAT
TCCGGAGCCTG-TTGGGTAT-ACGTT-T-----GCATTG-GCGTC---------------
-----CCATACCGG--CA---A-----------CGG----------------TAG--CGC
------------------------------------------------------------
----CTTTGTAA---TCA----TGGCAACAT-GAATCCTTTTCTTCGAGAAGCCAACAAG
AGATATCGGAAGAGTTCTCTTTTC-TGTTTTACAGT---CA--C----ACTAGCCATGGA
AGTCTTTCATAGAGAGATATGGTTGGA---CAGGCTGGTAGAGCATGGTATTA--AATTG
CTGTG-TCGATATTCTCTTCTTGGACCTTGAAAATCGAAGACTGGGGCACG---------
------------------------------------------------------------
---------------------CAAACTCCCAACAGCTTGTACCGA-ATCCGCAGCAGGTC
TCCAAGGTTTAGAGTCTCTAGTCGATAGATTAATGTAGGTAAGGGAAGTCGGCAAATTAG
ATCCGTAACTTCGGGATAAGGATTGGCTCTGAAGACTGGGATG----ACTCGGGCTAT--
-----ACC-----CTCCCGGGGTTCGCCGCGGGTGCCGGCCCG-CCTCGCGCGGGTCCGG
TGCCTCGGTCCCCGGGGTC-----------------------------------------
-CGGG------------GTTTGC--CTCAA------CGCG--------------------
----------------GTCCGGGCCGTTT--------------------------CGTG-
--TGGTGTTCGCGCACCGCCGGCGGT-----------CGCCGGGGC--------------
--------------C----GC-------TGCAG------TCATCAATAAACAGTCAATTC
AGAACTGGCAC-GGCTGAGGGAATCCGACTGTCTAATT-AAAACAAAGCATTGTGATGGC
CTCAAAA--GGTGTTGACACAATGTGATTTCTGCCCAGTGCTCTGAATGTCAACGTGAAG
-AAATTCAAGCAAGCGC-GGGTAAACGGCGGGAGTAACTATGACTCTCTTAAGGTAGCCA
AATGCCTCGTCATCTAATTAGTGACGCGCATGAATGGAT-TAACGAGATTCCC----TCT
-GTCCCTATCTACTATCTAGCGAAACCAC-AGCCAAGGGAACGGGCTTGGAAACACTAGC
GGGGAAAGAAGACCCTGTTGAGCTTGACTCTAGTCCGGCATTGTAAGGCGATATAAGAGG
TGCAGAATA-GGTGGGAGCCGG-GGTAAAA-CATTACCTCCC-C--GG------CACCAA
-TGAGATACCACCACTCTTACTGTTGCCTTACTTACATGATCAGGTG-GAACAAGTGC--
-------------------------------------------CAA-GGTTATT------
-GCA----ACC----TC---------CTG-----------------------------GC
ATAA--------GGTTTCTTGTTCAGCGTTCAGTCATGTCGTC-ATTCCTGGCCACAAGG
CAGAAGAC-CGAGCCTGCGG---TCA---TCGCG-TCCGT----TGC-GCG-------GC
TCCCGGGTG-------TGCGTT------CCGG------------------CC--------
------------------------------------------------------------
------GGGTGGCTTCGCG-------GCTGCCCCAGT----------AG-GATCCCGTC-
--CGGTTTGGGTTCGC----GTGC-------GGGCCA-----------------------
------------------------------------------------------------
----------------CGGCC-GCAG--TTTTGCTCA------------------ACTTT
CA----CACCGT-----ACGC-CG--------ATGACAGT-AAGACATCTGGATA-----
------CTCCA----AGTC-ATGGACAGTGCCAGGTGCGGAGTTTGACTGGGGCGGTACA
TCTCCAAAACAATA-ACGGAGGTGTCC-AAAGGTCAGCTCAGTGTGGACAGAAACCACAC
GCTGAGCATAAGGAC-AAAAGCTGGCTTGATCTCGATGTT-CAGTACATATT-GAGACAG
CGAAAGCTAGG-----CCTCACGATCCTTTTGG-TT-TAAAGAG-TTTTTAGC-AAGAGG
TGTCAG-AAAAGTTACCAC-AGGGATAACT--GGCTTGTGGCCGCCAAGCGTTCATAGCG
ACGTGGC-TTTTTGATCCT-TCGATGTCGGCTCTTCCTATCATTGTGAAGCAAAATTCAC
AAAGCGTAGGATTGTTCACCCTTTCA-AGGGAACGTGAGCTGGG-TTTAGACCGTCGTGA
GACAGGTTAGTTTTACCCTACTGGTGTGCG-----AACGAACACGAAC------GCTATC
TTAAC---GGAAATGCTGTGCAGTACGAGAGGAACCACAGCTTCGAACC-AATGGCTCAA
TA-CTAGTTCGACCGGACTTTGGTATAACGCTA-CGTTCGTTGGATTATGCCTGAAC-GC
CTCTAAG------------------GTCGTAACCAAACCGAGCTGATAGTGT--------
-----CTCCT-TATAGGTCGTCG-----GCGATCATGTGGCA--AAAAACCTAC------
A-AGACCTGCTAG-CG-TGAT-CT-----CAC-----------GTTGG--CATCTTA---
-TTG----CATGCAC------GCAGACAA-----AG-CCCCCGCGCGCGGCAC------C
ATA-CAG-CA------AGTA----TCTAAGATACTG-GAACGCTGGTGG-------C---
-GCT---------------GCT-CAGCA-TCAA----TATA----TGATTT---------
-----------------------CGATACCT-----------------------------
---------GA--GACCCCCTACAAACGATAGGTTTAC-------AGGCTG-----GGAG
TTGCGAGTTG-CAGA-GAGGTGT--ACAT--TTCGA------------------------
---------TCCTCTCAGACT-ACCCTTGCTTGGAG
>28S_1_Ae_simpsoni_CF_S27
CAAATAATGTGTGACTACCCCC--TAAATTTAAGCATATTAATAAG---GGGAGGAAAAG
A-----AACTAACAAGGATTCCCTGAGTAGCT-GCGAGCG-AAACGGGAAGAGCTCAGCA
CGTAGGGGCGATGCAC--TGCC--TGTATCTGCCCGGTTCCGTGTACTGGAAA-GTTCGT
TATCTGCCGTAACCGGTCGC----TGGTTCAAGTTC-AACTAGAATGTGGC-TTTTACTC
CCA-GAGAGGGTGATAGGCCCGTAGA------GCGGCGCA----C---CGAC-------G
GTAGAAGTGCT-TTCCATG---GAGTCG---------TGTTGC-TTGA-TAGTGCAGCAC
--AAAGTGGGAGGTTAACTCCTTCTAAAGCTAAATATA-ACCACGAGACC--GATAGCGA
ACAAGTACCGTGA-GGGAAAGTTGAAAAGCACTCTGAATAGAGAGTCAAAAAGT-ACGTG
AAACTGCCTAGG--GCTCAAGCCCGTTGAACTCGATTATCCGATGCG----GA--GAC-A
TTCACC-------TGCG-GT--CGGT-----------CGGCCC--------------CCT
AAGCCGGGGTCGGTCAGCCG--------------CAGG------GCACTTGTCTACTCGC
GCTTAGC------------CAAG------AGGACA---------CTGCGATCCATTACG-
--------AAA---CA--------GCT-TTCGCGTCG--------CAAGACGCA--A---
---GGTC----------GC---------CCGAC-AGTT---------------------G
C-CCCCTGGTGC-TGG---------TTGCTTG-CCCCAC-AG-------TA--------G
-CGACGCTCAG------TTCTGA--AGG----CCTGTGCC----------GCGAGGTG--
GGGCTT-----------------------------ACTGCA-C-GTGGTGTTTTAC-TG-
-------------CAGTCGGGCGC--------------GTGAT-----------------
--GGAT--TCCCC--CG-------GC-CACCG----------------------------
------------------------------------------------------------
--------------GGTGGTCGTC-----------CCGCA---------AGGG-ACTGGC
CCAACCCCGGA-CT---GGC--GATCG-------GCAGTG------A--AAGAATCGAGG
--------------TACCTTCGGGACCCGT-CTTGAAACACGGACCAAGAAGTCTATCTT
GCGCGCAAGCCAATGG------------------TC-------GTCC-------------
-----TCCGGAGCACCAAAGG-CGCAGAAAACAT-AAC---TTG----A---GT--TGTG
C-GGGATTACGGG-------------CGC--------------GGCTCTCT-----GC--
-------------TCG--TCCCTC---------------CAT-CCCCGGGT-GTTG----
TAAT--------------CGGCAT----GCG-----GCTACCGGGAC---CAACGGCCGC
AAGGCCCCCGG-----------CACCGTG----------CCACAACATACCGTGAGT-GT
GCAGGATGTGACCCG-AAAGATGGTGAACTATGCCTGATCAGGTTGAAGTCAGGGG-AAA
CCCTGATGGAGGACCGAAGCAGTTCTGACGTGCAAATCGATTGTCAGAATTGGGCATAGG
---GGCGAAAGACC-AATCGAACCATCTAGTAGCTGGTTCCCT-----------------
------------------------------------------------------------
------------------------CCGAAGTTTCCCTCAGGATAGCTGGAGCACGCAACG
TTTCGGA-ACCTATTCTTATCTGGTAAAGCGAATGATTAGAGGCCTTAGGTTCGAAATGA
TCTTAACCTATTCTCAAACTATAAATGGGTACG---TACCATAGCATTCTTGCA-TGAT-
GCTG--TTG----C-AA---CGTTG-----------ACGC-CG-GGCCG--------CCC
CCCT--------GCCAGGG----------CGCGCGCC-----------AGCGTAGAAGAT
ATCTGTGTGCTTAGTGGGCCAAGTTTTGGTA--AGCAGAA-CTGGTGCTGTGGGATGAAC
C-AAACGTAATGTTACGGCGCCT-AAATAAACGACGCATCATAGATA-CCATGAAAGGTG
TTGA-TTGCTACAGACAGCAGGACGGTGGACATGGAAGTTGTCATCCGCTAAGGAGTGTG
TAACAACTCACCTGCCGAAGCAATTAGCCCTTAAAATGGATGGCGCTTAAGTCGTTTGCC
TATACATTACCGCTGGC-GTACAA-GTG-----GGG--CA---GCGCGCAC---------
-GCA-CGTC-TG---CCCTTTGAGACGCCAGCGAGTA-GGAGGGT-CTGGTGGTGTGCG-
TTGAAGTGCCTG-GCGTAAGCC----------GAC-ATGGAGCC---------GCCACTA
GCACAGATCTTGGTGGTAGTAGCAAATATTCGAATGAGATCTTGGATGACTGAAGTGGAG
GA-GGGTTTCGTGTCAACAGCAGTTGAACACGAGTTAGCCAATCCTAAGCTCTATGGGAA
A----------------CCTG-ATATATATTAA--GCATTT-------------------
---------------------AA---CCAAATAC----------AA--------------
---------CAACGGCGT-TG---ATGCA--ACCGTC-------------------ATGA
TATAT-------------ATTGAAT----------GAGCGAAAGGGAATCCGGTTACAAT
TCCGGAGCCTG-TTGAGTAT-ACGTT-T-----GCATTG-GCGTC---------------
-----CCATACCGG--CA---A-----------CGG----------------TAG--CGC
------------------------------------------------------------
----CTTTGTAA---TCA----TGGCAACAT-GAATCCTTTTCTTCGAGAAGCCAACAAG
AGATATCGGAAGAGTTCTCTTTTC-TGTTTTACAGT---CA--C----ACTAGCCATGGA
AGTCTTTCATAGAGAGATATGGTTGGA---CAGGCTGGTAGAGCATGGTATTA--AATTG
CTGTG-TCGATATTCTCTTCTTGGACCTTGAAAATCGAAGACTGGGGCACG---------
------------------------------------------------------------
---------------------CAAACTCTCAACAGCTTGTACCGA-ATCCGCAGCAGGTC
TCCAAGGTTTAGAGTCTCTAGTCGATAGATTAATGTAGGTAAGGGAAGTCGGCAAATTAG
ATCCGTAACTTCGGGATAAGGATTGGCTCTGAAGACTGGGATG----GCTCGGGCTAT--
-----ACC-----CTCCCGGGGTCCGGTCTGCCTCGCGGTGGGCCCCCCGGGGTC-----
------------------------------------------------------------
-CGGG------------GTTTGC--CTCAA------TGCG--------------------
-----------TGTTTCCCCGCCGTGGTTCGGC-----------------TCGGGTCCG-
--CGGCTCGTTCGCGCGGGTCGCGGC-----------CTCCGG-----------------
CTGCGGGTCGGGGCC----GC-------TGCAG------CCATCAATAAACAGTCAATTC
AGAACTGGCAC-GGCTGAGGGAATCCGACTGTCTAATT-AAAACAAAGCATTGTGATGGC
CTCAAAA--GGTGTTGACACAATGTGATTTCTGCCCAGTGCTCTGAATGTCAACGTGAAG
-AAATTCAAGCAAGCGC-GGGTAAACGGCGGGAGTAACTATGACTCTCTTAAGGTAGCCA
AATGCCTCGTCATCTAATTAGTGACGCGCATGAATGGAT-TAACGAGATTCCC----TCT
-GTCCCTATCTACTATCTAGCGAAACCAC-AGCCAAGGGAACGGGCTTGGAAACACTAGC
GGGGAAAGAAGACCCTGTTGAGCTTGACTCTAGTCCGGCATTGTAAGGCGATATAAGAGG
TGCAGAATA-GGTGGGAGCCGG-GGTAAAA-CACTATCTCCC-C--GG------CACCAA
-TGAGATACCACCACTCTTACTGTTGCCTTACTTACATGATCAGGTG-GAACAAGTGC--
-------------------------------------------CCA-GGTTATT------
-GCA----ACC----TC---------CGG-----------------------------GC
ATAA--------GGTTTCTTGTTCAGCGTTCAGTCATGTCGTC-ATTCCTGGCCATAAGG
CAGAAGAC-CGAGCCTGCGG---TCA---TCGCG-TCCGT----TGC-GCG--------G
CGCCGGGCG-------TGCGGC------CGGA------------------CC--------
------------------------------------------------------------
------GGGTGGCTTCGCG-------GCTGCCCCAGT----------AG-GGTCCCGCT-
--CCGGTTTCGTTCGC----GTGC-------GGGCCA-----------------------
------------------------------------------------------------
----------------CGGCC-GCAG--TTTTGCTCA------------------ACGTT
CA----CACCGT-----ACGC-CG--------ATGACAGT-AAGACATCTGGATA-----
------CTCCA----AGTC-ATGGACAGTGCCAGGTGCGGAGTTTGACTGGGGCGGTACA
TCTCCAAAACAATA-ACGGAGGTGTCC-AAAGGTCAGCTCAGTGTGGACAGAAACCACAC
GCTGAGCATAAGGAC-AAAAGCTGGCTTGATCTCGATGTT-CAGTACATATT-GAGACAG
CGAAAGCTAGG-----CCTCACGATCCTTTTGG-TT-TAAAGAG-TTTTTAGC-AAGAGG
TGTCAG-AAAAGTTACCAC-AGGGATAACT--GGCTTGTGGCCGCCAAGCGTTCATAGCG
ACGTGGC-TTTTTGATCCT-TCGATGTCGGCTCTTCCTATCATTGTGAAGCAAAATTCAC
AAAGCGTAGGATTGTTCACCCTTTCA-AGGGAACGTGAGCTGGG-TTTAGACCGTCGTGA
GACAGGTTAGTTTTACCCTACTGGTGTGCG----AACGAAACCAGAAC------GCTATC
TTAAC---GGAAATGCTGTGCAGTACGAGAGGAACCACAGCTTCGAACC-AATGGCTCAA
TA-CTAGTTCGACCGGACTTTGGTATAACGCTA-CGTTCGTTGGATTATGCCTGAAC-GC
CTCTAAG------------------GTCGTAACCAAACCGAGCTGATAGTGT--------
-----CCCCT-TATAGGTCGTCG-----GCGATCATGTGGCA--AAAAACCTAC------
A-AGACCTGCTAG-CG-TGATCCT-----CAC-----------GTTGG--CATCTTA---
-TTG----CATGCACC-----GCAGACAA-----AG-CCCTTGCGCGCGGCGT------C
ATA-CAG-CA------AGTA----TCTAAGATACTG-GAACGCTGGTGG-------C---
-GCT---------------GCT-CAGCA-TCAA----TATA----TGATTT---------
-----------------------CGATACCT-----------------------------
---------GA--GACCCCCTACAAACGATAGGTTTAC-------AGGCTG-----GGAG
TTGCGAGTTG-CAGA-GAGGTGT--ACAT--TTCGA------------------------
---------TCCTCTCAGACT-ACCCTTGCTGGGAG
>28S_1_Ae_simpsoni_CF_S28
CAAATAATGTGTGACTACCCCC--TAAATTTAAGCATATTAATAAG---GGGAGGAAAAG
A-----AACTAACAAGGATTCCCTGAGTAGCT-GCGAGCG-AAACGGGAAGAGCTCAGCA
CGTAGGGGCGATGCAC--TGCC--TGTATCTGCCCGGTTCCGTGTACTGGAAA-GTTCGT
TATCTGCCGTAACCGGTCGC----TGGTTCAAGTTC-AACTAGAATGTGGC-TTTTACTC
CCA-GAGAGGGTGATAGGCCCGTAGA------GCGGCGCA----C---CGAC-------G
GTAGAAGTGCT-TTCCATG---GAGTCG---------TGTTGC-TTGA-TAGTGCAGCAC
--AAAGTGGGAGGTAAACTCCTTCTAAAGCTAAATATC-ACCACGAGACC--GATAGCGA
ACAAGTACCGTGA-GGGAAAGTTGAAAAGCACTCTGAATAGAGAGTCAAAAAGT-ACGTG
AAACTGCCTAGG--GCTCAAGCCCGTTGAACTCGATTATCCGATGCG----GA--GAC-A
TTCACC-------TGCG-GT--CGGT-----------CGGCCC---------------TC
AGCCGGGGGTCGATCAGCCG--------------CAGG------GCACTTGTCTACTCGC
GCTTAGC------------CAAG------AGGACA---------CTGCGATCCATTACG-
--------AAA---CA--------GCT-TTCGCGTCG--------CAAGACGCA--A---
---GGTC----------GC---------CCGAC-AGTT---------------------G
C-CCCCTGGTGC-TGG---------TTGCTTG-CCCCAC-AG-------TA--------G
-CGACGCTCAG------TTCTGA--AGG----CCTGTGCC----------GCGAGGTG--
GGGCTT-----------------------------ACTGCA-C-GTGGTGTAC----TG-
-------------CAGTCGGGCGC--------------GTGAT-----------------
--GGAT--TCCCC--CG-------GC-CACCG----------------------------
------------------------------------------------------------
--------------GGTGGTCGTC-----------CCGCA---------AGGG-ACTGGC
CCAACCCCGGA-CT---GGC--GATCG-------GCAGTG------A--AAGAATCGAGG
--------------TACCTTCGGGACCCGT-CTTGAAACACGGACCAAGAAGTCTATCTT
GCGCGCAAGCCAATGG------------------TC-------GTCC-------------
-----TCCGGAGCACCAAAGG-CGCAGAAAACAT-AAC---TTG----A---GT--TGTG
C-GGGATTACGGG-------------CGC--------------GGCTCTCT-----GC--
-------------TCG--TCCCTC---------------CAT-CCCCGGGT-GTTG----
TAAT--------------CGGCAT----GCG-----GCTACCGGGAC---CAACGGCCGC
AAGGCCCCCGG-----------CACCGTG----------CCACAACATACCGTGAGT-GT
GCAGGATGTGACCCG-AAAGATGGTGAACTATGCCTGATCAGGTTGAAGTCAGGGG-AAA
CCCTGATGGAGGACCGAAGCAGTTCTGACGTGCAAATCGATTGTCAGAATTGGGCATAGG
---GGCGAAAGACC-AATCGAACCATCTAGTAGCTGGTTCCCT-----------------
------------------------------------------------------------
------------------------CCGAAGTTTCCCTCAGGATAGCTGGAGCACGCAACG
TTTCGGA-ACCTATTCTTATCTGGTAAAGCGAATGATTAGAGGCCTTAGGTTCGAAATGA
TCTTAACCTATTCTCAAACTATAAATGGGTACG---TACCATAGCATTCTTGCA-TGAT-
GCTG--TTG----CAA----CGTTG-----------ACGC-CG-GGCCG--------CCC
CC-T--------GCCAGGG----------CGCGCGCC-----------GGCGTAGAAGAT
ATCTGTGTGCTTAGTGGGCCAAGTTTTGGTA--AGCAGAA-CTGGTGCTGTGGGATGAAC
C-AAACGTAATGTTACGGCGCCT-AAATAAACGACGCATCATAGATA-CCATGAAAGGTG
TTGA-TTGCTACAGACAGCAGGACGGTGGACATGGAAGTTGTCATCCGCTAAGGAGTGTG
TAACAACTCACCTGCCGAAGCAATTAGCCCTTAAAATGGATGGCGCTTAAGTCGTTTGCC
TATACATTACCGCTGGC-GTACAA-GTG-----GGG--CA---GCGCGCAC---------
-GCA-CGTC-TG---CCCTTTGAGACGCCAGCGAGTA-GGAGGGT-CTGGTGGTGTGCG-
TTGAAGTGCCTG-GCGTAAGCC----------GAC-ATGGAGCC---------GCCACTA
GCACAGATCTTGGTGGTAGTAGCAAATATTCGAATGAGATCTTGGATGACTGAAGTGGAG
GA-GGGTTTCGTGTCAACAGCAGTTGAACACGAGTTAGCCAATCCTAAGCTCTATGGGAA
A----------------CCTG-ATATATATTAA--GCATTT-------------------
---------------------AA---CCAAATAC----------AA-------CACCACC
ACGTTGGCAACGTCATGT-TG---ATGCA--ACCGTC-------------------CTGA
TATAT-------------ATTGAAT----------GAGCGAAAGGGAATCCGGTTACAAT
TCCGGAGCCTG-TTGAGTAT-ACGTT-T-----GCATTG-GCGTC---------------
-----CCATACCGG--CA---A-----------CGG----------------TAG--CGC
------------------------------------------------------------
----CTTTGTAA---TCA----TGGCAACAT-GAATCCTTTTCTTCGAGAAGCCAACAAG
AGATATCGGAAGAGTTCTCTTTTC-TGTTTTACAGT---CA--C----ACTAGCCATGGA
AGTCTTTCATAGAGAGATATGGTTGGA---CAGGCTGGTAGAGCATGGTATTA--AATTG
CTGTG-TCGATATTCTCTTCTTGGACCTTGAAAATCGAAGACTGGGGCACG---------
------------------------------------------------------------
---------------------CAAACTCTCAACAGCTTGTACCGA-ATCCGCAGCAGGTC
TCCAAGGTTTAGAGTCTCTAGTCGATAGATTAATGTAGGTAAGGGAAGTCGGCAAATTAG
ATCCGTAACTTCGGGATAAGGATTGGCTCTGAAGACTGGGATG----GCTCGGGCTAT--
-----ACC-----CTCCCGGGGTCCGGTCTGCCTCGCGGTGGGCCCCCCGGGGTC-----
------------------------------------------------------------
-CGGG------------GTTTGC--CTCAA------TGCG--------------------
-----------TGTTTCCCCGCCGTGGTTCGGC-----------------TCGGGTCCG-
--CGGCTCGTTCGCGCGGGTCGCGGC-----------CTCCGGCTGCGGTCCGGGGC---
--------------C----GC-------TGCAG------CCATCAATAAACAGTCAATTC
AGAACTGGCAC-GGCTGAGGGAATCCGACTGTCTAATT-AAAACAAAGCATTGTGATGGC
CTCAAAA--GGTGTTGACACAATGTGATTTCTGCCCAGTGCTCTGAATGTCAACGTGAAG
-AAATTCAAGCAAGCGC-GGGTAAACGGCGGGAGTAACTATGACTCTCTTAAGGTAGCCA
AATGCCTCGTCATCTAATTAGTGACGCGCATGAATGGAT-TAACGAGATTCCC----TCT
-GTCCCTATCTACTATCTAGCGAAACCAC-AGCCAAGGGAACGGGCTTGGAAACACTAGC
GGGGAAAGAAGACCCTGTTGAGCTTGACTCTAGTCCGGCATTGTAAGGCGATATAAGAGG
TGCAGAATA-GGTGGGAGCCGG-GGTAAAA-CACTATCTCCC-C--GG------CACCAA
-TGAGATACCACCACTCTTACTGTTGCCTTACTTACATGATCAGGTG-GAACAAGTGC--
-------------------------------------------CCA-GGTTATT------
-GCA----ACC----TC---------CGG-----------------------------GC
ATAA--------GGTTTCTTGTTCAGCGTTCAGTCATGTCGTC-ATTCCTGGCCATAAGG
CAGAAGAC-CGAGCCTGCGG---TCA---TCGCG-TCCGT----TGC-GCG--------G
CGCCGGGCG-------TGCGGC------CGGA------------------CC--------
------------------------------------------------------------
------GGGTGGCTTCGCG-------GCTGCCCCAGT----------AG-GGTCCCGCT-
--CCGGTTTCGTTCGC----GTGC-------GGGCCA-----------------------
------------------------------------------------------------
----------------CGGCC-GCAG--TTTTGCTCA------------------ACGTT
CA----CACCGT-----ACGC-CG--------ATGACAGT-AAGACATCTGGATA-----
------CTCCA----AGTC-ATGGACAGTGCCAGGTGCGGAGTTTGACTGGGGCGGTACA
TCTCCAAAACAATA-ACGGAGGTGTCC-AAAGGTCAGCTCAGTGTGGACAGAAACCACAC
GCTGAGCATAAGGAC-AAAAGCTGGCTTGATCTCGATGTT-CAGTACATATT-GAGACAG
CGAAAGCTAGG-----CCTCACGATCCTTTTGG-TT-TAAAGAG-TTTTTAGC-AAGAGG
TGTCAG-AAAAGTTACCAC-AGGGATAACT--GGCTTGTGGCCGCCAAGCGTTCATAGCG
ACGTGGC-TTTTTGATCCT-TCGATGTCGGCTCTTCCTATCATTGTGAAGCAAAATTCAC
AAAGCGTAGGATTGTTCACCCTTTCA-AGGGAACGTGAGCTGGG-TTTAGACCGTCGTGA
GACAGGTTAGTTTTACCCTACTGGTGTGCG----AACGAAACCAGAAC------GCTATC
TTAAC---GGAAATGCTGTGCAGTACGAGAGGAACCACAGCTTCGAACC-AATGGCTCAA
TA-CTAGTTCGACCGGACTTTGGTATAACGCTA-CGTTCGTTGGATTATGCCTGAAC-GC
CTCTAAG------------------GTCGTAACCAAACCGAGCTGATAGTGT--------
-----CCCCT-TATAGGTCGTCG-----GCGATCATGTGGCA--AAAAACCTAC------
A-AGACCTGCTAG-CG-TGATCCT-----CAC-----------GTTGG--CATCTTA---
-TTG----CATGCACC-----GCAGACAA-----AG-CCCTTGCGCGCGGCGT------C
ATA-CAG-CA------AGTA----TCTAAGATACTG-GAACGCTGGTGG-------C---
-GCT---------------GCT-CAGCA-TCAA----TATA----TGATTT---------
-----------------------CGATACCT-----------------------------
---------GA--GACCCCCTACAAACGATAGGTTTAC-------AGGCTG-----GGAG
TTGCGAGTTG-CAGA-GAGGTGT--ACAT--TTCGA------------------------
---------TCCTCTCAGACT-ACCCTTGCTTGGAG
>28S_1_Ae_simpsoni_CF_S29
-AAATAATGTGTGACTACCCCC--TAAATTTAAGCATATTAATAAG---GGGAGGAAAAG
A-----AACTAACAAGGATTCCCTGAGTAGCT-GCGAGCG-AAACGGGAAGAGCTCAGCA
CGTAGGGGCGATGCAC--TGCC--TGTATCTGCCCGGTTCCGTGTACTGGAAA-GTTCGT
TATCTGCCGTAACCGGTCGC----TGGTTCAAGTTC-AACTAGAATGTGGC-TTTTACTC
CCA-GAGAGGGTGATAGGCCCGTAGA------GCGGCGCA----C---CGAC-------G
GTAGAAGTGCT-TTCCATG---GAGTCG---------TGTTGC-TTGA-TAGTGCAGCAC
--AAAGTGGGAGGTAAACTCCTTCTAAAGCTAAATATC-ACCACGAGACC--GATAGCGA
ACAAGTACCGTGA-GGGAAAGTTGAAAAGCACTCTGAATAGAGAGTCAAAAAGT-ACGTG
AAACTGCCTAGG--GCTCAAGCCCGTTGAACTCGATTATCCGATGCG----GA--GAC-A
TTCACC-------TGCG-GT--CGGT-----------CGGCCC----------------T
CAGCCGGGGTCGGTCAGCCG--------------CAGG------GCACTTGTCTACTCGC
GCTTAGC------------CAAG------AGGACA---------CTGCGATCCATTACG-
--------AAA---CA--------GCT-TTCGCGTCG--------CAAGACGCA--A---
---GGTC----------GC---------CCGAC-AGTT---------------------G
C-CCCCTGGTGC-TGG---------TTGCTTG-CCCCAC-AG-------TA--------G
-CGACGCTCAG------TTCTGA--AGG----CCTGTGCC----------GCGAGGTG--
GGGCTT-----------------------------ACTGCA-C-GTGGTGTAC----TG-
-------------CAGTCGGGCGC--------------GTGAT-----------------
--GGAT--TCCCC--CG-------GC-CACCG----------------------------
------------------------------------------------------------
--------------GGTGGTCGTC-----------CCGCA---------AGGG-ACTGGC
CCAACCCCGGA-CT---GGC--GATCG-------GCAGTG------A--AAGAATCGAGG
--------------TACCTTCGGGACCCGT-CTTGAAACACGGACCAAGAAGTCTATCTT
GCGCGCAAGCCAATGG------------------TC-------GTCC-------------
-----TCCGGAGCACCAAAGG-CGCAGAAAACAT-AAC---TTG----A---GT--TGTG
C-GGGATTACGGG-------------CGC--------------GGCTCTCT-----GC--
-------------TCG--TCCCTC---------------CAT-CCCCGGGT-GTTG----
TAAT--------------CGGCAT----GCG-----GCTACCGGGAC---CAACGGCCGC
AAGGCCCCCGG-----------CACCGTG----------CCACAACATACCGTGAGT-GT
GCAGGATGTGACCCG-AAAGATGGTGAACTATGCCTGATCAGGTTGAAGTCAGGGG-AAA
CCCTGATGGAGGACCGAAGCAGTTCTGACGTGCAAATCGATTGTCAGAATTGGGCATAGG
---GGCGAAAGACC-AATCGAACCATCTAGTAGCTGGTTCCCT-----------------
------------------------------------------------------------
------------------------CCGAAGTTTCCCTCAGGATAGCTGGAGCACGCAACG
TTTCGGA-ACCTATTCTTATCTGGTAAAGCGAATGATTAGAGGCCTTAGGTTCGAAATGA
TCTTAACCTATTCTCAAACTATAAATGGGTACG---TACCATAGCATTCTTGCA-TGAT-
GCTG--TTG----CAA----CGTTG-----------ACGC-CG-GGCCG--------CCC
CC-T--------GCCAGGG----------CGCGCGCC-----------GGCGTAGAAGAT
ATCTGTGTGCTTAGTGGGCCAAGTTTTGGTA--AGCAGAA-CTGGTGCTGTGGGATGAAC
C-AAACGTAATGTTACGGCGCCT-AAATAAACGACGCATCATAGATA-CCATGAAAGGTG
TTGA-TTGCTACAGACAGCAGGACGGTGGACATGGAAGTTGTCATCCGCTAAGGAGTGTG
TAACAACTCACCTGCCGAAGCAATTAGCCCTTAAAATGGATGGCGCTTAAGTCGTTTGCC
TATACATTACCGCTGGC-GTACAA-GTG-----GGG--CA---GCGCGCACGCA------
-----CGTC-TG---CCCTTTGAGACGCCAGCGAGTA-GGAGGGT-CTGGTGGTGTGCG-
TTGAAGTGCCTG-GCGTAAGCC----------GAC-ATGGAGCC---------GCCACTA
GCACAGATCTTGGTGGTAGTAGCAAATATTCGAATGAGATCTTGGATGACTGAAGTGGAG
GA-GGGTTTCGTGTCAACAGCAGTTGAACACGAGTTAGCCAATCCTAAGCTCTATGGGAA
A----------------CCTG-ATATATATTAA--GCATTT-------------------
---------------------AA---CCAAATAC----------AA-------CACCACC
ACGTTGGCAACGTCATGT-TG---ATGCA--ACCGTC-------------------ATGA
TATAT-------------ATTGAAT----------GAGCGAAAGGGAATCCGGTTACAAT
TCCGGAGCCTG-TTGAGTAT-ACGTT-T-----GCATTG-GCGTC---------------
-----CCATACCGG--CA---A-----------CGG----------------TAG--CGC
------------------------------------------------------------
----CTTTGTAA---TCA----TGGCAACAT-GAATCCTTTTCTTCGAGAAGCCAACAAG
AGATATCGGAAGAGTTCTCTTTTC-TGTTTTACAGT---CA--C----ACTAGCCATGGA
AGTCTTTCATAGAGAGATATGGTTGGA---CAGGCTGGTAGAGCATGGTATTA--AATTG
CTGTG-TCGATATTCTCTTCTTGGACCTTGAAAATCGAAGACTGGGGCACG---------
------------------------------------------------------------
---------------------CAAACTCTCAACAGCTTGTACCGA-ATCCGCAGCAGGTC
TCCAAGGTTTAGAGTCTCTAGTCGATAGATTAATGTAGGTAAGGGAAGTCGGCAAATTAG
ATCCGTAACTTCGGGATAAGGATTGGCTCTGAAGACTGGGATG----GCTCGGGCTAT--
-----ACC-----CTCCCGGGGTCCGGTCTGCCTCGCGGTGGGCCCCCCGGGGTC-----
------------------------------------------------------------
-CGGG------------GTTTGC--CTCAA------TGCG--------------------
------------------------TGTTTCCCCGCCGTGGTTCGGCTCGGGTCCG-----
--CGGCTCGTTCGCGCGGGTCGCGGC-----------CTCCGGCTGCGGTCCGGGGC---
--------------C----GC-------TGCAG------CCATCAATAAACAGTCAATTC
AGAACTGGCAC-GGCTGAGGGAATCCGACTGTCTAATT-AAAACAAAGCATTGTGATGGC
CTCAAAA--GGTGTTGACACAATGTGATTTCTGCCCAGTGCTCTGAATGTCAACGTGAAG
-AAATTCAAGCAAGCGC-GGGTAAACGGCGGGAGTAACTATGACTCTCTTAAGGTAGCCA
AATGCCTCGTCATCTAATTAGTGACGCGCATGAATGGAT-TAACGAGATTCCC----TCT
-GTCCCTATCTACTATCTAGCGAAACCAC-AGCCAAGGGAACGGGCTTGGAAACACTAGC
GGGGAAAGAAGACCCTGTTGAGCTTGACTCTAGTCCGGCATTGTAAGGCGATATAAGAGG
TGCAGAATA-GGTGGGAGCCGG-GGTAAAA-CACTATCTCCC-C--GG------CACCAA
-TGAGATACCACCACTCTTACTGTTGCCTTACTTACATGATCAGGTG-GAACAAGTGC--
-------------------------------------------CCA-GGTTATT------
-GCA----ACC----TC---------CGG-----------------------------GC
ATAA--------GGTTTCTTGTTCAGCGTTCAGTCATGTCGTC-ATTCCTGGCCATAAGG
CAGAAGAC-CGAGCCTGCGG------TCATCGCG-TCCGT----TGC-GCG--------G
CGCCGGGCG-------TGCGGC------CGGA------------------CC--------
------------------------------------------------------------
------GGGTGGCTTCGCG-------GCTGCCCCAGT----------AG-GGTCCCGCT-
--CCGGTTTCGTTCGC----GTGC-------GGGCCA-----------------------
------------------------------------------------------------
----------------CGGCC-GCAG--TTTTGCTCA------------------ACGTT
CA----CACCGT-----ACGC-CG--------ATGACAGT-AAGACATCTGGATA-----
------CTCCA----AGTC-ATGGACAGTGCCAGGTGCGGAGTTTGACTGGGGCGGTACA
TCTCCAAAACAATA-ACGGAGGTGTCC-AAAGGTCAGCTCAGTGTGGACAGAAACCACAC
GCTGAGCATAAGGAC-AAAAGCTGGCTTGATCTCGATGTT-CAGTACATATT-GAGACAG
CGAAAGCTAGG-----CCTCACGATCCTTTTGG-TT-TAAAGAG-TTTTTAGC-AAGAGG
TGTCAG-AAAAGTTACCAC-AGGGATAACT--GGCTTGTGGCCGCCAAGCGTTCATAGCG
ACGTGGC-TTTTTGATCCT-TCGATGTCGGCTCTTCCTATCATTGTGAAGCAAAATTCAC
AAAGCGTAGGATTGTTCACCCTTTCA-AGGGAACGTGAGCTGGG-TTTAGACCGTCGTGA
GACAGGTTAGTTTTACCCTACTGGTGTGCG----AACGAAACCAGAAC------GCTATC
TTAAC---GGAAATGCTGTGCAGTACGAGAGGAACCACAGCTTCGAACC-AATGGCTCAA
TA-CTAGTTCGACCGGACTTTGGTATAACGCTA-CGTTCGTTGGATTATGCCTGAAC-GC
CTCTAAG------------------GTCGTAACCAAACCGAGCTGATAGTGT--------
-----CCCCT-TATAGGTCGTCG-----GCGATCATGTGGCA--AAAAACCTAC------
A-AGACCTGCTAG-CG-TGATCCT-----CAC-----------GTTGG--CATCTTA---
-TTG----CATGCACC-----GCAGACAA-----AG-CCCTTGCGCGCGGCGT------C
ATA-CAG-CA------AGTA----TCTAAGATACTG-GAACGCTGGTGG-------C---
-GCT---------------GCT-CAGCA-TCAA----TATA----TGATTT---------
-----------------------CGATACCT-----------------------------
---------GA--GACCCCCTACAAACGATAGGTTTAC-------AGGCTG-----GGAG
TTGCGAGTTG-CAGA-GAGGTGT--ACAT--TTCGA------------------------
---------TCCTCTCAGACT-ACCCTTGCTTGGAG
>28S_1_Ae_scapularis_GF_S85
CAAATAATGTGTGACTACCCCC--TAAATTTAAGCATATTAATAAG---GGGAGGAAAAG
A-----AACTAACAAGGATTCCCTGAGTAGCT-GCGAGCG-AAACGGGAGGAGCTCAGCA
CGTAGAGGTGATGCAC--TTGC---GTATCTACCTGGTTCCGTGTACTGGAAA-TTTCGT
CATCTGCCGTAACCAGCGGT-TACCAGTTCAAGTTC-AACTAGAATGTGGC-TTTTACTC
CCA-GAGAGGGTGATAGGCCCGTAGA------ACGGCG------C---TGAT-------G
GTAGAAGATTT-TTCCATG---GAGTCG---------TGTTGC-TTGA-TAGTGCAGCAC
--AAAGTGGGAGGTAAACTCCTTCTAAAGCTAAATATC-ACCACGAGACC--GATAGCGA
ACAAGTACCGTGA-GGGAAAGTTGAAAAGCACTCTGAATAGAGAGTCAAAAAGT-ACGTG
AAACTGCCTAGG--GCTCAAACCCGTTGAACTCGATTATCCGG-GCG----GA--GAC-A
TTCACC-------GGCG-GC------------------TGGCC----------AGCG---
---------ATGGCAGGCCG--------------CCGG------GCACTTGTCT-C-CC-
-----GC--GT--------CAAG------AGGACA---------TTGCGATCCATTACG-
--------AAA---CA--------GCTCTGCGTCG----------CAAGACGCA--A---
---GGTC----------GC---------CCGAC-AGTT---------------------G
C-CCCCTGGTGC-TGG---------TTGCTTG-CCCCAC-AG-------TA--------G
-CGACGCTCAG------TTCTGA--AGG----CCTGTGCC----------GCGAGGTG--
GGGCTT-----------------------------ACTGCA-C-GTGGTGTT-----TG-
-------------CAGTCGGGCGC--------------GTGAT-----------------
--GGAT--TGACC--CG-------CA-CGCCG----------------------------
------------------------------------------------------------
----------------TCGGCCCC-----------TCACT---------GGGT-------
--CGC-GCGGA-CC---GTC--GATCG-------GCAATG------A--TAAAATCGAGG
--------------TACCTTCGGGACCCGT-CTTGAAACACGGACCAAGAAGTCTATCTT
GCGCGCGAGCCAATGG------------------TC-------GTTC-------------
-------TTGAACACCAAAGG-CGCAAAAAACAT-AAC---TTG----A---GT--TGTG
C-GGGATTACGGG-------------CGC--------------GGCTCTCT-----GC-A
-------------GCG--TCCCTC---------------CAT-CCCCGGGT-GTTG----
TAAT--------------CGGCAT----GCGGTGGTGGTCCTCGGGCCGC----------
----------------------CGCCGTG----------CCACGACATACCGTGAGT-GT
GCAGGATGTGACCCG-AAAGATGGTGAACTATGCCTGATCAGGTTGAAGTCAGGGG-AAA
CCCTGATGGAGGACCGAAGCAGTTCTGACGTGCAAATCGATTGTCAGAATTGGGCATAGG
---GGCGAAAGACC-AATCGAACCATCTAGTAGCTGGTTCCCT-----------------
------------------------------------------------------------
------------------------CCGAAGTTTCCCTCAGGATAGCTGGAGCACGCAACG
TTTCGAA-CTCTATTCTTATCTGGTAAAGCGAATGATTAGAGGCCTTAGGTTCGAAATGA
TCTTAACCTATTCTCAAACTATAAATGGGTACG---TACCATAACATTCTTGCA-TGAT-
GTTA--TTG----C-AA---CGCGG-----------ACGC-CG-GCCCG--------CCC
CC-T--------GCCAGGG----------CGGTGTCC-----------GGCGTAGAAGAT
ATCTGTGTGCTTAGTGGGCCAAGTTTTGGTA--AGCAGAA-CTGGTGCTGTGGGATGAAC
C-AAACGTAATGTTACGGCGCCT-AAATAAACGACGCATCATAGATA-CCATGAAAGGTG
TTGA-TTGCTACAGACAGCAGGACGGTGGACATGGAAGTCGTCATCCGCTAAGGAGTGTG
TAACAACTCACCTGCCGAAGCAATTAGCCCTTAAAATGGATGGCGCTTAAGTCGTTTGCC
TATACATTACCGCTGGC-GTACAA-GTG-----GTG--CA---GCGCGTAC---------
-GCA-CGAC-TG---CACTTTGAGACGCCAGCGAGTA-GGAGGGT-CTGGTGGTGTGCG-
TTGAAGTGCCTG-GCGTAAGCC----------GAC-ATGGAGCC---------GCCACTA
GCACAGATCTTGGTGGTAGTAGCAAATATTCGAATGAGATCTTGGATGACTGAAGTGGAG
GA-GGGTTTCGTGTCAACAGCAGTTGAACACGAGTTAGCCAATCCTAAGCCCTATGGGAA
A----------------CCTG-ATATATATTAA--GCATTT-------------------
---------------------AC---CGAAATAC----------AA-------------C
CTATTTTCCATAGCGTGT-TG---ATGCA--ACATCC-----TA---------------G
TATAT-------------ATTGAAT----------GGGCGAAAGGGAATCCGGTTACAAT
TCCGGAGCCTG-TTGGGTAT-ACGTT-T-----GCATTG-GCGTC---------------
-----CCATACCGG--AA---A-----------CGG----------------TAG--CGC
------------------------------------------------------------
----CTTTGTAA---TCA----TGGCAACAT-GAATCCTTTTCTTCGAGAAGCCAACAAG
AGATATCGGAAGAGTTTTCTTTTC-TGTTTTACAGT---CA--C----ACTAGCCATGGA
AGTCTTTCATAGAGAGATATGGTTGGA---CAGGCTGGTAGAGCATGGTATTA--AATTG
CTGTG-TCGATATTCTCTTCTTGGACCTTGAAAATCGAAGACTGGGGCACG---------
------------------------------------------------------------
---------------------CAAACTCCCAACAGCTTGTACCGA-ATCCGCAGCAGGTC
TCCAAGGTTTAGAGTCTCTAGTCGATAGATTAATGTAGGTAAGGGAAGTCGGCAAATTAG
ATCCGTAACTTCGGGATAAGGATTGGCTCTGAAGACTGGGATG----GCTCGGGCTAT--
-----GCTCTCT------------------------------------------------
------------------------------------------------------------
-CGGG-----------AGTTTGC--CTCAA------CGCG--------------------
---------------------------------------------------------CC-
--GTGCCGTGGCCCTCGGGCTGCGG--------------CCGC-GG--------------
--------------C----GC-------TGCAG------CCATCGACAAACAGTCAATTC
AGAACTGGCAC-GGCTGAGGGAATCCGACTGTCTAATT-AAAACAAAGCATTGTGATGGC
CTCAAAA--GGTGTTGACACAATGTGATTTCTGCCCAGTGCTCTGAATGTCAACGTGAAG
-AAATTCAAGCAAGCGC-GGGTAAACGGCGGGAGTAACTATGACTCTCTTAAGGTAGCCA
AATGCCTCGTCATCTAATTAGTGACGCGCATGAATGGAT-TAACGAGATTCCC----TCT
-GTCCCTATCTACTATCTAGCGAAACCAC-AGCCAAGGGAACGGGCTTGGAAACACTAGC
GGGGAAAGAAGACCCTGTTGAGCTTGACTCTAGTCTGGCATTGTAAGGCGATATAAGAGG
TGCAGTATA-GGTGGGAGCCGG-GGTAAAA-TATTATCTCTC-C--GG------CAACAA
-TGAGATACCACCACTCTTACTGTTGCCTTACTTACATGATCAGGTG-GAACAAGTGC--
-------------------------------------------TAA-GGTTATT------
-GCA----ACC----TC---------CTA-----------------------------GC
ATAA--------GGTTTCTTGTTCAGCGTTCAGTCATGTCGTC-ATTCCTGGCCATAAGG
CAGAAGAC-CGAGCCTGTGG----------------TCAC----CGC-GCG--------G
TCCTGGGCG-------TGCGAT------CCGA------------------AT--------
-------------------------GCGCCTC----------------------------
----------------------------GGTGCTAGT----------AG-GGTCCCGCC-
-------------CTC---------------GGGCCC-----------------------
------------------------------------------------------------
-------------GTACGGCC-GCAG---TTTGCTCA------------------ACTTT
CA----CACCGT-----ACGC-CG--------ATGACAGT-AAGACATCTGGATA-----
------CTCCA----AGTC-ATGGACAGTGCCAGGTGCGGAGTTTGACTGGGGCGGTACA
TCTCCAAAACAATA-ACGGAGGTGTCC-AAAGGTCAGCTCAGTGTGGACAGAAACCACAC
GCTGAGCATAAGGAC-AAAAGCTGGCTTGATCTCGATGTT-CAGTACATATT-GAGACAG
CGAAAGCTAGG-----CCTCACGATCCTTTTGG-TT-TAAAGAG-TTTTTAGC-AAGAGG
TGTCAG-AAAAGTTACCAC-AGGGATAACT--GGCTTGTGGCCGCCAAGCGTTCATAGCG
ACGTGGC-TTTTTGATCCT-TCGATGTCGGCTCTTCCTATCATTGTGAAGCAAAATTCAC
AAAGCGTAGGATTGTTCACCCTTTCA-AGGGAACGTGAGCTGGG-TTTAGACCGTCGTGA
GACAGGTTAGTTTTACCCTACTGGTGTGCG--------AACATTGTGC------GCTATC
TTAAC---GGAATTGCTGTGCAGTACGAGAGGAACCACAGCTACGAACC-AATGGCTCAA
TA-CTAGTTCGACCGGACTTTGGTATAACGCTA-CGTTCGTTGGATTATGCCTGAAC-GC
CTCTAAG------------------GTCGTAACCAAACCGAGCTGATAGTGT--------
-----CCCC--CATAGGTGGTCG-----GCGATCATGTGGCA--AAAAACCTAC------
A-AGACTTGCTAG-CG-TGAT-CT-----CAC-----------GTTGG--CATCTTA---
-TTG----CATGCAC------GCAGACAA-----AG-CCCTTGCGCGCGGCGT------C
ATA-CAG-CA------AGTA----TCTGGGATACTG-GAACGCTGGTGG-------C---
-GCT---------------GCT-CAGCA-TCAA----TATA----TGATTT---------
-----------------------CGATACCT-----------------------------
---------GA--GACCTCCTACAAACGATAGGTTTAC-------AGGCTG-----GGAG
TTGCGAGTTG-CAGA-GAGGTGT--ACAT--TTCGA------------------------
---------TCCTCTCAGACT-ACCCTTGCTGGGAG
>28S_2_Ae_scapularis_GF_S85
CAAATAATGTGTGACTACCCCC--TAAATTTAAGCATATTAATAAG---GGGAGGAAAAG
A-----AACTAACAAGGATTCCCTGAGTAGCT-GCGAGCG-AAACGGGAGGAGCTCAGCA
CGTAGAGGTGATGCAC--TTGC---GTATCTACCTGGTTCCGTGTACTGGAAA-TTTCGT
CATCTGCCGTAACCAGCGGT-TACCAGTTCAAGTTC-AACTAGAATGTGGC-TTTTACTC
CCA-GAGAGGGTGATAGGCCCGTAGA------ACGGCG------C---TGAT-------G
GTAGAAGATTT-TTCCATG---GAGTCG---------TGTTGC-TTGA-TAGTGCAGCAC
--AAAGTGGGAGGTAAACTCCTTCTAAAGCTAAATATC-ACCACGAGACC--GATAGCGA
ACAAGTACCGTGA-GGGAAAGTTGAAAAGCACTCTGAATAGAGAGTCAAAAAGT-ACGTG
AAACTGCCTAGG--GCTCAAACCCGTTGAACTCGATTATCCGG-GCG----GA--GAC-A
TTCACC-------GGCG-GC-----T------------GGCCA-----------GCG---
---------ATGGCAGGCCG--------------CCGG------GCACTTGTCT-C-CC-
-----GC--GT--------CAAG------AGGACA---------TTGCGATCCATTACG-
--------AAA---CA--------GCTCTGCGTCG----------CAAGACGCA--A---
---GGTC----------GC---------CCGAC-AGTT---------------------G
C-CCCCTGGTGC-TGG---------TTGCTTG-CCCCAC-AG-------TA--------G
-CGACGCTCAG------TTCTGA--AGG----CCTGTGCC----------GCGAGGTG--
GGGCTT-----------------------------ACTGCA-C-GTGGTGTT-----TG-
-------------CAGTCGGGCGC--------------GTGAT-----------------
--GGAT--TGACC--CG-------CA-CGCCG----------------------------
------------------------------------------------------------
----------------TCGGCCCC-----------TCACT---------GGGT-------
--CGC-GCGGA-CC---GTC--GATCG-------GCAATG------A--TAAAATCGAGG
--------------TACCTTCGGGACCCGT-CTTGAAACACGGACCAAGAAGTCTATCTT
GCGCGCGAGCCAATGG------------------TC-------GTTC-------------
-------TTGAACACCAAAGG-CGCAAAAAACAT-AAC---TTG----A---GT--TGTG
C-GGGATTACGGG-------------CGC--------------GGCTCTCT-----GC-A
-------------GCG--TCCCTC---------------CAT-CCCCGGGT-GTTG----
TAAT--------------CGGCAT----GCGGTGGTGGTCCTCGGGCCGC----------
----------------------CGCCGTG----------CCACGACATACCGTGAGT-GT
GCAGGATGTGACCCG-AAAGATGGTGAACTATGCCTGATCAGGTTGAAGTCAGGGG-AAA
CCCTGATGGAGGACCGAAGCAGTTCTGACGTGCAAATCGATTGTCAGAATTGGGCATAGG
---GGCGAAAGACC-AATCGAACCATCTAGTAGCTGGTTCCCT-----------------
------------------------------------------------------------
------------------------CCGAAGTTTCCCTCAGGATAGCTGGAGCACGCAACG
TTTCGAA-CTCTATTCTTATCTGGTAAAGCGAATGATTAGAGGCCTTAGGTTCGAAATGA
TCTTAACCTATTCTCAAACTATAAATGGGTACG---TACCATAACATTCTTGCA-TGAT-
GTTA--TTG----C-AA---CGCGG-----------ACGC-CG-GCCCG--------CCC
CC-T--------GCCAGGG----------CGGTGTCC-----------GGCGTAGAAGAT
ATCTGTGTGCTTAGTGGGCCAAGTTTTGGTA--AGCAGAA-CTGGTGCTGTGGGATGAAC
C-AAACGTAATGTTACGGCGCCT-AAATAAACGACGCATCATAGATA-CCATGAAAGGTG
TTGA-TTGCTACAGACAGCAGGACGGTGGACATGGAAGTCGTCATCCGCTAAGGAGTGTG
TAACAACTCACCTGCCGAAGCAATTAGCCCTTAAAATGGATGGCGCTTAAGTCGTTTGCC
TATACATTACCGCTGGC-GTACAA-GTG-----GTG--CA---GCGCGTAC---------
-GCA-CGAC-TG---CACTTTGAGACGCCAGCGAGTA-GGAGGGT-CTGGTGGTGTGCG-
TTGAAGTGCCTG-GCGTAAGCC----------GAC-ATGGAGCC---------GCCACTA
GCACAGATCTTGGTGGTAGTAGCAAATATTCGAATGAGATCTTGGATGACTGAAGTGGAG
GA-GGGTTTCGTGTCAACAGCAGTTGAACACGAGTTAGCCAATCCTAAGCCCTATGGGAA
A----------------CCTG-ATATATATTAA--GCATTT-------------------
---------------------AC---CGAAATAC----------AA-------------C
CTATTTTCCATAGCGTGT-TG---ATGCA--ACATCC--------------------TAG
TATAT-------------ATTGAAT----------GGGCGAAAGGGAATCCGGTTACAAT
TCCGGAGCCTG-TTGGGTAT-ACGTT-T-----GCATTG-GCGTC---------------
-----CCATACCGG--AA---A-----------CGG----------------TAG--CGC
------------------------------------------------------------
----CTTTGTAA---TCA----TGGCAACAT-GAATCCTTTTCTTCGAGAAGCCAACAAG
AGATATCGGAAGAGTTTTCTTTTC-TGTTTTACAGT---CA--C----ACTAGCCATGGA
AGTCTTTCATAGAGAGATATGGTTGGA---CAGGCTGGTAGAGCATGGTATTA--AATTG
CTGTG-TCGATATTCTCTTCTTGGACCTTGAAAATCGAAGACTGGGGCACG---------
------------------------------------------------------------
---------------------CAAACTCCCAACAGCTTGTACCGA-ATCCGCAGCAGGTC
TCCAAGGTTTAGAGTCTCTAGTCGATAGATTAATGTAGGTAAGGGAAGTCGGCAAATTAG
ATCCGTAACTTCGGGATAAGGATTGGCTCTGAAGACTGGGATG----GCTCGGGCTAT--
-----GCTCTCT------------------------------------------------
------------------------------------------------------------
-CGGG-----------AGTTTGC--CTCAA------CGCG--------------------
---------------------------------------------------------CC-
--GTGCCGTGGCCCTCGGGCTGCGG--------------CCGC-----------------
-----------GG-C----GC-------TGCAG------CCATCGACAAACAGTCAATTC
AGAACTGGCAC-GGCTGAGGGAATCCGACTGTCTAATT-AAAACAAAGCATTGTGATGGC
CTCAAAA--GGTGTTGACACAATGTGATTTCTGCCCAGTGCTCTGAATGTCAACGTGAAG
-AAATTCAAGCAAGCGC-GGGTAAACGGCGGGAGTAACTATGACTCTCTTAAGGTAGCCA
AATGCCTCGTCATCTAATTAGTGACGCGCATGAATGGAT-TAACGAGATTCCC----TCT
-GTCCCTATCTACTATCTAGCGAAACCAC-AGCCAAGGGAACGGGCTTGGAAACACTAGC
GGGGAAAGAAGACCCTGTTGAGCTTGACTCTAGTCTGGCATTGTAAGGCGATATAAGAGG
TGCAGTATA-GGTGGGAGCCGG-GGTAAAA-TATTATCTCTC-C--GG------CAACAA
-TGAGATACCACCACTCTTACTGTTGCCTTACTTACATGATCAGGTG-GAACAAGTGC--
-------------------------------------------TAA-GGTTATT------
-GCA----ACC----TC---------CTA-----------------------------GC
ATAA--------GGTTTCTTGTTCAGCGTTCAGTCATGTCGTC-ATTCCTGGCCATAAGG
CAGAAGAC-CGAGCCTGTGG----------------TCAC----CGC-GCG--------G
TCCTGGGCG-------TGCGAT------CCGA------------------AT--------
-------------------------GCGCCTC----------------------------
----------------------------GGTGCTAGT----------AG-GGTCCCGCC-
-------------CTC---------------GGGCCC-----------------------
------------------------------------------------------------
-------------GTACGGCC-GCAG---TTTGCTCA------------------ACTTT
CA----CACCGT-----ACGC-CG--------ATGACAGT-AAGACATCTGGATA-----
------CTCCA----AGTC-ATGGACAGTGCCAGGTGCGGAGTTTGACTGGGGCGGTACA
TCTCCAAAACAATA-ACGGAGGTGTCC-AAAGGTCAGCTCAGTGTGGACAGAAACCACAC
GCTGAGCATAAGGAC-AAAAGCTGGCTTGATCTCGATGTT-CAGTACATATT-GAGACAG
CGAAAGCTAGG-----CCTCACGATCCTTTTGG-TT-TAAAGAG-TTTTTAGC-AAGAGG
TGTCAG-AAAAGTTACCAC-AGGGATAACT--GGCTTGTGGCCGCCAAGCGTTCATAGCG
ACGTGGC-TTTTTGATCCT-TCGATGTCGGCTCTTCCTATCATTGTGAAGCAAAATTCAC
AAAGCGTAGGATTGTTCACCCTTTCA-AGGGAACGTGAGCTGGG-TTTAGACCGTCGTGA
GACAGGTTAGTTTTACCCTACTGGTGTGCG--------AACATTGTGC------GCTATC
TTAAC---GGAATTGCTGTGCAGTACGAGAGGAACCACAGCTACGAACC-AATGGCTCAA
TA-CTAGTTCGACCGGACTTTGGTATAACGCTA-CGTTCGTTGGATTATGCCTGAAC-GC
CTCTAAG------------------GTCGTAACCAAACCGAGCTGATAGTGT--------
-----CCCCC-CATAGGTGGTCG-----GCAATCATATGGCA--GCAAACCCGC------
A-AGACTTGCTAG-CG-TGAT-TT-----CAC-----------GCTGG--CATCTTA---
-TTGA---TACACCCTCTGAGACAGACAG-----AG-CCCCTG-GCGCGGCGC------C
GTA-CGG-CA------AGTA-----GACCGATACTG-GAACGCTGGCGG-------C---
-GCC---------------GCA-AAGCA-TCAA----TATA----TGATTT---------
-----------------------CGATACCT-----------------------------
---------GA--GACCTCCTACAAACGATAGGTTTAC-------AGGCTG-----GGAG
TTGCGAGT----------------------------------------------------
------------------------------------
>28S_1_Ae_scapularis_GF_S86
CAAATAATGTGTGACTACCCCC--TAAATTTAAGCATATTAATAAG---GGGAGGAAAAG
A-----AACTAACAAGGATTCCCTGAGTAGCT-GCGAGCG-AAACGGGAGGAGCTCAGCA
CGTAGAGGTGATGCAC--TTGC---GTATCTACCTGGTTCCGTGTACTGGAAA-TTTCGT
CATCTGCCGTAACCAGCGGT-TACCAGTTCAAGTTC-AACTAGAATGTGGC-TTTTACTC
CCA-GAGAGGGTGATAGGCCCGTAGA------ACGGCG------C---TGAT-------G
GTAGAAGATTT-TTCCATG---GAGTCG---------TGTTGC-TTGA-TAGTGCAGCAC
--AAAGTGGGAGGTAAACTCCTTCTAAAGCTAAATATC-ACCACGAGACC--GATAGCGA
ACAAGTACCGTGA-GGGAAAGTTGAAAAGCACTCTGAATAGAGAGTCAAAAAGT-ACGTG
AAACTGCCTAGG--GCTCAAACCCGTTGAACTCGATTATCCGG-GCG----GA--GAC-A
TTCACC-------GGCG-GC-----T------------GGCCA-----------GCG---
---------ATGGCTGGCCG--------------CCGG------GCACTTGTCT-C-CC-
-----GC--GT--------CAAG------AGGACA---------TTGCGATCCATTACG-
--------AAA---CA--------GCTCTGCGTCG----------CAAGACGCA--A---
---GGTC----------GC---------CCGAC-AGTT---------------------G
C-CCCCTGGTGC-TGG---------TTGCTTG-CCCCAC-AG-------TA--------G
-CGACGCTCAG------TTCTGA--AGG----CCTGTGCC----------GCGAGGTG--
GGGCTT-----------------------------ACTGCA-C-GTGGTGTT-----TG-
-------------CAGTCGGGCGC--------------GTGAT-----------------
--GGAT--TGACC--CG-------CA-CGCCG----------------------------
------------------------------------------------------------
----------------TCGGCCCC-----------TCACT---------GGGT-------
--CGC-GCGGA-CC---GTC--GATCG-------GCAATG------A--TAAAATCGAGG
--------------TACCTTCGGGACCCGT-CTTGAAACACGGACCAAGAAGTCTATCTT
GCGCGCGAGCCAATGG------------------TC-------GTTC-------------
-------TTGAACACCAAAGG-CGCAAAAAACAT-AAC---TTG----A---GT--TGTG
C-GGGATTACGGG-------------CGC--------------GGCTCTCT-----GC-A
-------------GCG--TCCCTC---------------CAT-CCCCGGGT-GTTG----
TAAT--------------CGGCAT----GCGGTGGTGGTCCTCGGGCCGC----------
----------------------CGCCGTG----------CCACGACATACCGTGAGT-GT
GCAGGATGTGACCCG-AAAGATGGTGAACTATGCCTGATCAGGTTGAAGTCAGGGG-AAA
CCCTGATGGAGGACCGAAGCAGTTCTGACGTGCAAATCGATTGTCAGAATTGGGCATAGG
---GGCGAAAGACC-AATCGAACCATCTAGTAGCTGGTTCCCT-----------------
------------------------------------------------------------
------------------------CCGAAGTTTCCCTCAGGATAGCTGGAGCACGCAACG
TTTCGAA-CTCTATTCTTATCTGGTAAAGCGAATGATTAGAGGCCTTAGGTTCGAAATGA
TCTTAACCTATTCTCAAACTATAAATGGGTACG---TACCATAACATTCTTGCA-TGAT-
GTTA--TTG----C-AA---CGCGG-----------ACGC-CG-GCCCG--------CCC
CC-T--------GCCAGGG----------CGGTGTCC-----------GGCGTAGAAGAT
ATCTGTGTGCTTAGTGGGCCAAGTTTTGGTA--AGCAGAA-CTGGTGCTGTGGGATGAAC
C-AAACGTAATGTTACGGCGCCT-AAATAAACGACGCATCATAGATA-CCATGAAAGGTG
TTGA-TTGCTACAGACAGCAGGACGGTGGACATGGAAGTCGTCATCCGCTAAGGAGTGTG
TAACAACTCACCTGCCGAAGCAATTAGCCCTTAAAATGGATGGCGCTTAAGTCGTTTGCC
TATACATTACCGCTGGC-GTACAA-GTG-----GTG--CA---GCGCGTAC---------
-GCA-CGAC-TG---CACTTTGAGACGCCAGCGAGTA-GGAGGGT-CTGGTGGTGTGCG-
TTGAAGTGCCTG-GCGTAAGCC----------GAC-ATGGAGCC---------GCCACTA
GCACAGATCTTGGTGGTAGTAGCAAATATTCGAATGAGATCTTGGATGACTGAAGTGGAG
GA-GGGTTTCGTGTCAACAGCAGTTGAACACGAGTTAGCCAATCCTAAGCCCTATGGGAA
A----------------CCTG-ATATATATTAA--GCATTT-------------------
---------------------AC---CGAAATAC----------AA-------------C
CTATTTTCCATAGCGTGT-TG---ATGCA--ACATCC-----TA---------------G
TATAT-------------ATTGAAT----------GGGCGAAAGGGAATCCGGTTACAAT
TCCGGAGCCTG-TTGGGTAT-ACGTT-T-----GCATTG-GCGTC---------------
-----CCATACCGG--AA---A-----------CGG----------------TAG--CGC
------------------------------------------------------------
----CTTTGTAA---TCA----TGGCAACAT-GAATCCTTTTCTTCGAGAAGCCAACAAG
AGATATCGGAAGAGTTTTCTTTTC-TGTTTTACAGT---CA--C----ACTAGCCATGGA
AGTCTTTCATAGAGAGATATGGTTGGA---CAGGCTGGTAGAGCATGGTATTA--AATTG
CTGTG-TCGATATTCTCTTCTTGGACCTTGAAAATCGAAGACTGGGGCACG---------
------------------------------------------------------------
---------------------CAAACTCCCAACAGCTTGTACCGA-ATCCGCAGCAGGTC
TCCAAGGTTTAGAGTCTCTAGTCGATAGATTAATGTAGGTAAGGGAAGTCGGCAAATTAG
ATCCGTAACTTCGGGATAAGGATTGGCTCTGAAGACTGGGATG----GCTCGGGCTAT--
-----GCTCTCT------------------------------------------------
------------------------------------------------------------
-CGGG-----------AGTTTGC--CTCAA------CGCG--------------------
---------------------------------------------------------CC-
--GTGCCGTGGCCCTCGGGCTGCGG--------------CCGC-GG--------------
--------------C----GC-------TGCAG------CCATCGACAAACAGTCAATTC
AGAACTGGCAC-GGCTGAGGGAATCCGACTGTCTAATT-AAAACAAAGCATTGTGATGGC
CTCAAAA--GGTGTTGACACAATGTGATTTCTGCCCAGTGCTCTGAATGTCAACGTGAAG
-AAATTCAAGCAAGCGC-GGGTAAACGGCGGGAGTAACTATGACTCTCTTAAGGTAGCCA
AATGCCTCGTCATCTAATTAGTGACGCGCATGAATGGAT-TAACGAGATTCCC----TCT
-GTCCCTATCTACTATCTAGCGAAACCAC-AGCCAAGGGAACGGGCTTGGAAACACTAGC
GGGGAAAGAAGACCCTGTTGAGCTTGACTCTAGTCTGGCATTGTAAGGCGATATAAGAGG
TGCAGTATA-GGTGGGAGCCGG-GGTAAAA-TATTATCTCTC-C--GG------CAACAA
-TGAGATACCACCACTCTTACTGTTGCCTTACTTACATGATCAGGTG-GAACAAGTGC--
-------------------------------------------TAA-GGTTATT------
-GCA----ACC----TC---------CTA-----------------------------GC
ATAA--------GGTTTCTTGTTCAGCGTTCAGTCATGTCGTC-ATTCCTGGCCATAAGG
CAGAAGAC-CGAGCCTGTGG----------------TCAC----CGC-GCG--------G
TCCTGGGCG-------TGCGAT------CCGA------------------AT--------
-------------------------GCGCCTC----------------------------
----------------------------GGTGCTAGT----------AG-GGTCCCGCC-
-------------CTC---------------GGGCCC-----------------------
------------------------------------------------------------
-------------GTACGGCC-GCAG---TTTGCTCA------------------ACTTT
CA----CACCGT-----ACGC-CG--------ATGACAGT-AAGACATCTGGATA-----
------CTCCA----AGTC-ATGGACAGTGCCAGGTGCGGAGTTTGACTGGGGCGGTACA
TCTCCAAAACAATA-ACGGAGGTGTCC-AAAGGTCAGCTCAGTGTGGACAGAAACCACAC
GCTGAGCATAAGGAC-AAAAGCTGGCTTGATCTCGATGTT-CAGTACATATT-GAGACAG
CGAAAGCTAGG-----CCTCACGATCCTTTTGG-TT-TAAAGAG-TTTTTAGC-AAGAGG
TGTCAG-AAAAGTTACCAC-AGGGATAACT--GGCTTGTGGCCGCCAAGCGTTCATAGCG
ACGTGGC-TTTTTGATCCT-TCGATGTCGGCTCTTCCTATCATTGTGAAGCAAAATTCAC
AAAGCGTAGGATTGTTCACCCTTTCA-AGGGAACGTGAGCTGGG-TTTAGACCGTCGTGA
GACAGGTTAGTTTTACCCTACTGGTGTGCG--------AACATTGTGC------GCTATC
TTAAC---GGAATTGCTGTGCAGTACGAGAGGAACCACAGCTACGAACC-AATGGCTCAA
TA-CTAGTTCGACCGGACTTTGGTATAACGCTA-CGTTCGTTGGATTATGCCTGAAC-GC
CTCTAAG------------------GTCGTAACCAAACCGAGCTGATAGTGT--------
-----CCCC--CATAGGTGGTCG-----GCGATCATGTGGCA--AAAAACCTAC------
A-AGACTTGCTAG-CG-TGAT-CT-----CAC-----------GTTGG--CATCTTA---
-TTG----CATGCAC------GCAGACAA-----AG-CCCTTGCGCGCGGCGT------C
ATA-CAG-CA------AGTA----TCTGGGATACTG-GAACGCTGGTGG-------C---
-GCT---------------GCT-CAGCA-TCAA----TATA----TGATTT---------
-----------------------CGATACCT-----------------------------
---------GA--GACCTCCTACAAACGATAGGTTTAC-------AGGCTG-----GGAG
TTGCGAGTTG-CAGA-GAGGTGT--ACAT--TTCGA------------------------
---------TCCTCTCAGACT-ACCCTTGCTGGGAG
>28S_1_Ae_scapularis_GF_S87
CAAATAATGTGTGACTACCCCC--TAAATTTAAGCATATTAATAAG---GGGAGGAAAAG
A-----AACTAACAAGGATTCCCTGAGTAGCT-GCGAGCG-AAACGGGAGGAGCTCAGCA
CGTAGAGGTGATGCAC--TTGC---GTATCTACCTGGTTCCGTGTACTGGAAA-TTTCGT
CATCTGCCGTAACCAGCGGT-TACCAGTTCAAGTTC-AACTAGAATGTGGC-TTTTACTC
CCA-GAGAGGGTGATAGGCCCGTAGA------ACGGCG------C---TGAT-------G
GTAGAAGATTT-TTCCATG---GAGTCG---------TGTTGC-TTGA-TAGTGCAGCAC
--AAAGTGGGAGGTAAACTCCTTCTAAAGCTAAATATC-ACCACGAGACC--GATAGCGA
ACAAGTACCGTGA-GGGAAAGTTGAAAAGCACTCTGAATAGAGAGTCAAAAAGT-ACGTG
AAACTGCCTAGG--GCTCAAACCCGTTGAACTCTATTACCCGG-GCG----GA--GAC-A
TACCCC-------GGCG-GC------------------GGCCC----------AGCG---
---------AGGGCCGGCCG--------------CCGG------GCACTTGTCT-C-CC-
-----GC--GT--------CAAG------AGGACA---------TTGCGATCCATTACG-
--------AAA---CA--------GCTCTGCGTCG----------CAAGACGCA--A---
---GGTC----------GC---------CCGAC-AGTT---------------------G
C-CCCCTGGTGC-TGG---------TTGCTTG-CCCCAC-AG-------TA--------G
-CGACGCTCAG------TTCTGA--AGG----CCTGTGCC----------GCGAGGTG--
GGGCTT-----------------------------ACTGCA-C-GTGGTGTT-----TG-
-------------CAGTCGGGCGC--------------GTGAT-----------------
--GGAT--TGACC--CG-------CA-CGCCG----------------------------
------------------------------------------------------------
----------------TCGGCCCC-----------TCACT---------GGGC-------
--CGC-GCGGA-CC---GTC--GATCG-------GCAATG------A--TAAAATCGAGG
--------------TACCTTCGGGACCCGT-CTTGAAACACGGACCAAGAAGTCTATCTT
GCGCGCGAGCCAATGG------------------TC-------GTTC-------------
-------TTGAACACCAAAGG-CGCAAAAAACAT-AAC---TTG----A---GT--TGTG
C-GGGATTACGGG-------------CGC--------------GGCTCTCT-----GC-A
-------------GCG--TCCCTC---------------CAT-CCCCGGGT-GTTG----
TAAT--------------CGGCAT----GCGGTGGTGGTCCTCGGGCCGC----------
----------------------CGCCGTG----------CCACGACATACCGTGAGT-GT
GCAGGATGTGACCCG-AAAGATGGTGAACTATGCCTGATCAGGTTGAAGTCAGGGG-AAA
CCCTGATGGAGGACCGAAGCAGTTCTGACGTGCAAATCGATTGTCAGAATTGGGCATAGG
---GGCGAAAGACC-AATCGAACCATCTAGTAGCTGGTTCCCT-----------------
------------------------------------------------------------
------------------------CCGAAGTTTCCCTCAGGATAGCTGGAGCACGCAACG
TTTCGAA-CTCTATTCTTATCTGGTAAAGCGAATGATTAGAGGCCTTAGGTTCGAAATGA
TCTTAACCTATTCTCAAACTATAAATGGGTACG---TACCATAACATTCTTGCA-TGAT-
GTTA--TTG----C-AA---CGCGG-----------ACGC-CG-GCCCG--------CCC
CC-T--------GCCAGGG----------CGGTGTCC-----------GGCGTAGAAGAT
ATCTGTGTGCTTAGTGGGCCAAGTTTTGGTA--AGCAGAA-CTGGTGCTGTGGGATGAAC
C-AAACGTAATGTTACGGCGCCT-AAATAAACGACGCATCATAGATA-CCATGAAAGGTG
TTGA-TTGCTACAGACAGCAGGACGGTGGACATGGAAGTCGTCATCCGCTAAGGAGTGTG
TAACAACTCACCTGCCGAAGCAATTAGCCCTTAAAATGGATGGCGCTTAAGTCGTTTGCC
TATACATTACCGCTGGC-GTACAA-GTG-----GTG--CA---GCGCGTAC---------
-GCA-CGAC-TG---CACTTTGAGACGCCAGCGAGTA-GGAGGGT-CTGGTGGTGTGCG-
TTGAAGTGCCTG-GCGTAAGCC----------GAC-ATGGAGCC---------GCCACTA
GCACAGATCTTGGTGGTAGTAGCAAATATTCGAATGAGATCTTGGATGACTGAAGTGGAG
GA-GGGTTTCGTGTCAACAGCAGTTGAACACGAGTTAGCCAATCCTAAGCCCTATGGGAA
A----------------CCTG-ATATATATTAA--GCATTT-------------------
---------------------AC---CGAAATAC----------AA--------------
--------CCTATTTTGT-TG---ATGCA--ACATCC-----TA---------------G
TATAT-------------ATTGAAT----------GGGCGAAAGGGAATCCGGTTACAAT
TCCGGAGCCTG-TTGGGTAT-ACGTT-T-----GCATTG-GCGTC---------------
-----CCATACCGG--AA---A-----------CGG----------------TAG--CGC
------------------------------------------------------------
----CTTTGTAA---TCA----TGGCAACAT-GAATCCTTTTCTTCGAGAAGCCAACAAG
AGATATCGGAAGAGTTTTCTTTTC-TGTTTTACAGT---CA--C----ACTAGCCATGGA
AGTCTTTCATAGAGAGATATGGTTGGA---CAGGCTGGTAGAGCATGGTATTA--AATTG
CTGTG-TCGATATTCTCTTCTTGGACCTTGAAAATCGAAGACTGGGGCACG---------
------------------------------------------------------------
---------------------CAAACTCCCAACAGCTTGTACCGA-ATCCGCAGCAGGTC
TCCAAGGTTTAGAGTCTCTAGTCGATAGATTAATGTAGGTAAGGGAAGTCGGCAAATTAG
ATCCGTAACTTCGGGATAAGGATTGGCTCTGAAGACTGGGATG----GCTCGGGCTAT--
-----GCTCTCT------------------------------------------------
------------------------------------------------------------
-CGGG-----------AGTTTGC--CTCAA------CGCG--------------------
---------------------------------------------------------CC-
--GTGCCGTGGCCCCCGGGCTGCGG--------------CCGC-GG--------------
--------------C----GC-------TGCAG------CCATCGACAAACAGTCAATTC
AGAACTGGCAC-GGCTGAGGGAATCCGACTGTCTAATT-AAAACAAAGCATTGTGATGGC
CTCAAAA--GGTGTTGACACAATGTGATTTCTGCCCAGTGCTCTGAATGTCAACGTGAAG
-AAATTCAAGCAAGCGC-GGGTAAACGGCGGGAGTAACTATGACTCTCTTAAGGTAGCCA
AATGCCTCGTCATCTAATTAGTGACGCGCATGAATGGAT-TAACGAGATTCCC----TCT
-GTCCCTATCTACTATCTAGCGAAACCAC-AGCCAAGGGAACGGGCTTGGAAACACTAGC
GGGGAAAGAAGACCCTGTTGAGCTTGACTCTAGTCTGGCATTGTAAGGCGATATAAGAGG
TGCAGTATA-GGTGGGAGCCGG-GGTAAAA-TATTATCTCTC-C--GG------CAACAA
-TGAGATACCACCACTCTTACTGTTGCCTTACTTACATGATCAGGTG-GAACAAGTGC--
-------------------------------------------TAA-GGTTATT------
-GCA----ACC----TC---------CTA-----------------------------GC
ATAA--------GGTTTCTTGTTCAGCGTTCAGTCATGTCGTC-ATTCCTGGCCATAAGG
CAGAAGAC-CGAGCCTGTGG----------------TCAC----CGC-GCG--------G
TCCTGGGCG-------TGCGAT------CCGA------------------AT--------
-------------------------GCGCCTC----------------------------
----------------------------GGTGCTAGT----------AG-GGTCCCGCC-
-------------CTC---------------GGGCCC-----------------------
------------------------------------------------------------
-------------GTACGGCC-GCAG---TTTGCTCA------------------ACTTT
CA----CACCGT-----ACGC-CG--------ATGACAGT-AAGACATCTGGATA-----
------CTCCA----AGTC-ATGGACAGTGCCAGGTGCGGAGTTTGACTGGGGCGGTACA
TCTCCAAAACAATA-ACGGAGGTGTCC-AAAGGTCAGCTCAGTGTGGACAGAAACCACAC
GCTGAGCATAAGGAC-AAAAGCTGGCTTGATCTCGATGTT-CAGTACATATT-GAGACAG
CGAAAGCTAGG-----CCTCACGATCCTTTTGG-TT-TAAAGAG-TTTTTAGC-AAGAGG
TGTCAG-AAAAGTTACCAC-AGGGATAACT--GGCTTGTGGCCGCCAAGCGTTCATAGCG
ACGTGGC-TTTTTGATCCT-TCGATGTCGGCTCTTCCTATCATTGTGAAGCAAAATTCAC
AAAGCGTAGGATTGTTCACCCTTTCA-AGGGAACGTGAGCTGGG-TTTAGACCGTCGTGA
GACAGGTTAGTTTTACCCTACTGGTGTGCG--------AACATTGTGC------GCTATC
TTAAC---GGAATTGCTGTGCAGTACGAGAGGAACCACAGCTACGAACC-AATGGCTCAA
TA-CTAGTTCGACCGGACTTTGGTATAACGCTA-CGTTCGTTGGATTATGCCTGAAC-GC
CTCTAAG------------------GTCGTAACCAAACCGAGCTGATAGTGT--------
-----CCCC--CATAGGTGGTCG-----GCGATCATGTGGCA--AAAAACCTAC------
A-AGACTTGCTAG-CG-TGAT-CT-----CAC-----------GTTGG--CATCTTA---
-TTG----CATGCAC------GCAGACAA-----AG-CCCTTGCGCGCGGCGT------C
ATA-CAG-CA------AGTA----TCTGGGATACTG-GAACGCTGGTGG-------C---
-GCT---------------GCT-CAGCA-TCAA----TATA----TGATTT---------
-----------------------CGATACCT-----------------------------
---------GA--GACCTCCTACAAACGATAGGTTTAC-------AGGCTG-----GGAG
TTGCGAGTTG-CAGA-GAGGTGT--ACAT--TTCGA------------------------
---------TCCTCTCAGACT-ACCCTTGCTGGGAG
>28S_1_Ae_serratus_GF_S88
CAAATAATGTGTGACTACCCCC--TAAATTTAAGCATATTAATAAG---GGGAGGAAAAG
A-----AACTAACAAGGATTCCCTGAGTAGCT-GCGAGCG-AAACGGGAGAAGCTCAGCA
CGTAGAGGTGATGCAC--TTAC---GTATCTACCTGGTTCCGTGTACTGGAAA-TTTCGT
CATCTGCCGTAACCAGTGGT-TACCAGTTCAAGTTC-AACTAGAATGTGGC-TTTTACTC
CCA-GAGAGGGTGATAGGCCCGTAGA------ACGGCG------C---TGAT-------G
GTAGAAGATTT-TTCCATG---GAGTCG---------TGTTGC-TTGA-TAGTGCAGCAC
--AAAGTGGGAGGTAAACTCCTTCTAAAGCTAAATATC-ACCACGAGACC--GATAGCGA
ACAAGTACCGTGA-GGGAAAGTTGAAAAGCACTCTGAATAGAGAGTCAAAAAGT-ACGTG
AAACTGCCTAGG--GCTCAAACCCGTTGAACTCGATTATCCGG-GCG----GA--GAC-A
TTCACC-------TGCG-GT-----T------------GGCCA-----------GCG---
---------ATGGACGGCCG--------------CAGG------GCACTTGTCT-C-CC-
-----GC--GT--------CAAG------AGGACA---------TTGCGATCCATTACG-
--------AAA---CA--------GCTCTGCGTCG----------CAAGACGCA--A---
---GGTC----------GC---------CCGAC-AGTT---------------------G
C-CCCTTGGTGC-TGG---------TTGCTTG-CCCCAC-AG-------TA--------G
-CGACGCTCAG------TTCTGA--AGG----CCTGTGCC----------GCGAGGTG--
GGGCTT-----------------------------ACTGCA-C-GTGGTGTT-----TG-
-------------CAGTCGGGCGC--------------GTGAT-----------------
--GGAT--TTCCC--CG-------TA-CACCG----------------------------
------------------------------------------------------------
-------------------CCGGT-----------CCGCA---------AGGG-------
-CCG--GTGGA-CT---GTC--GATCG-------GCAATG------A--TAAAATCGAGG
--------------TACCTTCGGGACCCGT-CTTGAAACACGGACCAAGAAGTCTATCTT
GCGCGCGAGCCAATGG------------------TC-------GTTC-------------
-------CTGAACACCAAAGG-CGTAAAAAACAT-AAC---TTG----A---GT--TGTG
C-GGGATTACGGG-------------CGC--------------GGCTCTCT-----GC-A
-------------GCG--TCCCTC---------------CAT-CCCCGGGT-GTTG----
TAAT--------------CGGCAT----GCGGTGGCGGTCCTCGGGCCGC----------
----------------------CATCGTG----------CCACGACATACCGTGAGT-GT
GCAGGATGTGACCCG-AAAGATGGTGAACTATGCCTGATCAGGTTGAAGTCAGGGG-AAA
CCCTGATGGAGGACCGAAGCAGTTCTGACGTGCAAATCGATTGTCAGAATTGGGCATAGG
---GGCGAAAGACC-AATCGAACCATCTAGTAGCTGGTTCCCT-----------------
------------------------------------------------------------
------------------------CCGAAGTTTCCCTCAGGATAGCTGGAGCACGCAACG
TTTCGAA-CTCTATTCTTATCTGGTAAAGCGAATGATTAGAGGCCTTAGGTTCGAAATGA
TCTTAACCTATTCTCAAACTATAAATGGGTACG---TACCATAACATTCTTGCA-TGAT-
GTTA--TTG----C-AA---CGCGG-----------ACGC-CG-GCCCG--------CCC
CC-T--------GCCAGGG----------TGGTGTCC-----------GGCGTAGAAGAT
ATCTGTGTGCTTAGTGGGCCAAGTTTTGGTA--AGCAGAA-CTGGTGCTGTGGGATGAAC
C-AAACGTAATGTTACGGCGCCT-AAATAAACGACGCATCATAGATA-CCATGAAAGGTG
TTGA-TTGCTACAGACAGCAGGACGGTGGACATGGAAGTCGTCATCCGCTAAGGAGTGTG
TAACAACTCACCTGCCGAAGCAATTAGCCCTTAAAATGGATGGCGCTTAAGTCGTTTGCC
TATACATTACCGCTGGC-GTACAA-GTG-----GTG--CA---GCGCGTAC---------
-GCA-CGTC-TG---CACTTTGAGACGCCAGCGAGTA-GGAGGGT-CTGGTGGTGTGCG-
TTGAAGTGCCTG-GCGTAAGCC----------GAC-ATGGAGCC---------GCCACTA
GCACAGATCTTGGTGGTAGTAGCAAATATTCGAATGAGATCTTGGATGACTGAAGTGGAG
GA-GGGTTTCGTGTCAACAGCAGTTGAACACGAGTTAGCCAATCCTAAGCTCTATGGGAA
A----------------CCTG-ATATATATTAA--GCATTT-------------------
---------------------AC---CCAGATAC----------AA--------------
--CCGCCTTGTCGTCTGT-TG---ATGCA--ACATCC-----TA---------------G
TATAT-------------ATTGAAT----------GAGCGAAAGGGAATCCGGTTACAAT
TCCGGAGCCTG-TTGGGTAT-ACGTT-T-----GCATTG-GCGTC---------------
-----TCATACCGG--AA---A-----------CGG----------------TAG--CGC
------------------------------------------------------------
----CTTTGTAA---TCA----TGGCAACAT-GAATCCTTTTCTTCGAGAAGCCAACAAG
AGATATCGGAAGAGTTTTCTTTTC-TGTTTTACAGT---CA--C----ACTAGCCATGGA
AGTCTTTCATAGAGAGATATGGTTGGA---CAGGCTGGTAGAGCATGGTATTA--AATTG
CTGTG-TCGATATTCTCTTCTTGGACCTTGAAAATCGAAGACTGGGGCACG---------
------------------------------------------------------------
---------------------CAAACTCCCAACAGCTTGTACCGA-ATCCGCAGCAGGTC
TCCAAGGTTTAGAGTCTCTAGTCGATAGATTAATGTAGGTAAGGGAAGTCGGCAAATTAG
ATCCGTAACTTCGGGATAAGGATTGGCTCTGAAGACTGGGATG----GCTCGGGCTAT--
-----GCTCTCT------------------------------------------------
------------------------------------------------------------
-CGGG-----------AGTTTGC--CTCAA------CGCG--------------------
-------------------------------------------------------TCCG-
--GGGCGGTGGCTTTCGGGCTGTCG--------------TCTT-GG--------------
--------------C----GC-------TGCAG------CCATCGACAAACAGTCAATTC
AGAACTGGCAC-GGCTGAGGGAATCCGACTGTCTAATT-AAAACAAAGCATTGTGATGGC
CTCAAAA--GGTGTTGACACAATGTGATTTCTGCCCAGTGCTCTGAATGTCAACGTGAAG
-AAATTCAAGCAAGCGC-GGGTAAACGGCGGGAGTAACTATGACTCTCTTAAGGTAGCCA
AATGCCTCGTCATCTAATTAGTGACGCGCATGAATGGAT-TAACGAGATTCCC----TCT
-GTCCCTATCTACTATCTAGCGAAACCAC-AGCCAAGGGAACGGGCTTGGAAACACTAGC
GGGGAAAGAAGACCCTGTTGAGCTTGACTCTAGTCTGGCATTGTAAGGCGATATAAGAGG
TGCAGTATA-GGTGGGAGCCGG-GGTAAAA-TATTATCTCTC-C--GG------CAACAA
-TGAGATACCACCACTCTTACTGTTGCCTTACTTACATGATCAGGTG-GAACAAGTGC--
-------------------------------------------AAA-GGTTATT------
-GCA----ACC----TC---------CTT-----------------------------GC
ATAA--------GGTTTCTTGTTCAGCGTTCAGTCATGTCGTC-ATTCCTGGCCATAAGG
CAGAAGAC-CGAGCCTGTGG----------------TCAC----CGC-GCG--------G
TCCTGGGCG-------TGCGAT------CCGA------------------AT--------
------------------------------------------------------------
----------GCGCCTTTC-------GGGGTGCTAGT----------AG-GGTCCCGCC-
-------------TTC---------------GGGCCC-----------------------
------------------------------------------------------------
-------------GTACGGCC-GCAG---TTTGCTCA------------------ACTTT
CA----CACCGT-----ACGC-CG--------ATGACAGT-AAGACATCTGGATA-----
------CTCCA----AGTC-ATGGACAGTGCCAGGTGCGGAGTTTGACTGGGGCGGTACA
TCTCCAAAACAATA-ACGGAGGTGTCC-AAAGGTCAGCTCAGTGTGGACAGAAACCACAC
GCTGAGCATAAGGAC-AAAAGCTGGCTTGATCTCGATGTT-CAGTACATATT-GAGACAG
CGAAAGCTAGG-----CCTCACGATCCTTTTGG-TT-TAAAGAG-TTTTTAGC-AAGAGG
TGTCAG-AAAAGTTACCAC-AGGGATAACT--GGCTTGTGGCCGCCAAGCGTTCATAGCG
ACGTGGC-TTTTTGATCCT-TCGATGTCGGCTCTTCCTATCATTGTGAAGCAAAATTCAC
AAAGCGTAGGATTGTTCACCCTTTCA-AGGGAACGTGAGCTGGG-TTTAGACCGTCGTGA
GACAGGTTAGTTTTACCCTACTGGTGTGCG---------AAAATGTGC------GCTATC
TTAAC---GGAATTGCTGTGCAGTACGAGAGGAACCACAGCTACGAACC-AATGGCTCAA
TA-CTAGTTCGACCGGACTTTGGTATAACGCTA-CGTTCGTTGGATTATGCCTGAAC-GC
CTCTAAG------------------GTCGTAACCAAACCGAGCTGATAGTGT--------
-----CCCC--CATAGGTGGTCG-----GCGATCATGTGGCA--AAAAACCTAC------
A-AGACTTGCTAG-CG-TGAT-CT-----CAC-----------GTTGG--CATCTTA---
-TTG----CATGCAC------GCAGACAA-----AG-CCCTTGCGCGCGGCGT------C
ATA-CAG-CA------AGTA----TCTGGGATACTG-GAACGCTGGTGG-------C---
-GTT---------------GCT-CAGCA-TCAA----TATA----TGATTT---------
-----------------------CGATACCT-----------------------------
---------GA--GACCTCCTACAAACGATAGGTTTAC-------AGGCTG-----GGAG
CTGCGAGTTG-CAGA-GAGGTGT--ACAT--TTCGA------------------------
---------TCCTCTCAGGCT-ACCCTTGCTTGGAG
>28S_1_Ae_serratus_GF_S89
CAAATAATGTGTGACTACCCCC--TAAATTTAAGCATATTAATAAG---GGGAGGAAAAG
A-----AACTAACAAGGATTCCCTGAGTAGCT-GCGAGCG-AAACGGGAGAAGCTCAGCA
CGTAGAGGTGATGCAC--TTAC---GTATCTACCTGGTTCCGTGTACTGGAAA-TTTCGT
CATCTGCCGTAACCAGTGGT-TACCAGTTCAAGTTC-AACTAGAATGTGGC-TTTTACTC
CCA-GAGAGGGTGATAGGCCCGTAGA------ACGGCG------C---TGAT-------G
GTAGAAGATTT-TTCCATG---GAGTCG---------TGTTGC-TTGA-TAGTGCAGCAC
--AAAGTGGGAGGTAAACTCCTTCTAAAGCTAAATATC-ACCACGAGACC--GATAGCGA
ACAAGTACCGTGA-GGGAAAGTTGAAAAGCACTCTGAATAGAGAGTCAAAAAGT-ACGTG
AAACTGCCTAGG--GCTCAAACCCGTTGAACTCGATTATCCGG-GCG----GA--GAC-A
TTCACC-------TGCG-GT-----T------------GGCCA-----------GCG---
---------ATGGACGGCCG--------------CAGG------GCACTTGTCT-C-CC-
-----GC--GT--------CAAG------AGGACA---------TTGCGATCCATTACG-
--------AAA---CA--------GCTCTGCGTCG----------CAAGACGCA--A---
---GGTC----------GC---------CCGAC-AGTT---------------------G
C-CCCTTGGTGC-TGG---------TTGCTTG-CCCCAC-AG-------TA--------G
-CGACGCTCAG------TTCTGA--AGG----CCTGTGCC----------GCGAGGTG--
GGGCTT-----------------------------ACTGCA-C-GTGGTGTT-----TG-
-------------CAGTCGGGCGC--------------GTGAT-----------------
--GGAT--TTCCC--CG-------TA-CACCG----------------------------
------------------------------------------------------------
-------------------CTGGT-----------CCGCA---------AGGG-------
-CCG--GTGGA-CT---GTC--GATCG-------GCAATG------A--TAAAATCGAGG
--------------TACCTTCGGGACCCGT-CTTGAAACACGGACCAAGAAGTCTATCTT
GCGCGCGAGCCAATGG------------------TC-------GTTC-------------
-------CTGAACACCAAAGG-CGTAAAAAACAT-AAC---TTG----A---GT--TGTG
C-GGGATTACGGG-------------CGC--------------GGCTCTCT-----GC-A
-------------GCG--TCCCTC---------------CAT-CCCCGGGT-GTTG----
TAAT--------------CGGCAT----GCGGTGGTGGTCCTCGGGCCGC----------
----------------------CATCGTG----------CCACGACATACCGTGAGT-GT
GCAGGATGTGACCCG-AAAGATGGTGAACTATGCCTGATCAGGTTGAAGTCAGGGG-AAA
CCCTGATGGAGGACCGAAGCAGTTCTGACGTGCAAATCGATTGTCAGAATTGGGCATAGG
---GGCGAAAGACC-AATCGAACCATCTAGTAGCTGGTTCCCT-----------------
------------------------------------------------------------
------------------------CCGAAGTTTCCCTCAGGATAGCTGGAGCACGCAACG
TTTCGAA-CTCTATTCTTATCTGGTAAAGCGAATGATTAGAGGCCTTAGGTTCGAAATGA
TCTTAACCTATTCTCAAACTATAAATGGGTACG---TACCATAACATTCTTGCA-TGAT-
GTTA--TTG----C-AA---CGCGG-----------ACGC-CG-GCCCC--------CCC
CC-A--------GCCAGGG----------CGGGGTCC-----------GGCGTAGAAGAT
ATATGTGTGGATAGTGGGCCAAGTTTTGGTT--AGCAGAA-CTGGTGCTGTGGGATGAAC
C-AAACGTAATGTTACGGCGCCT-AAATAAACGACGCATCATAGATA-CCATGAAAGGTG
TTGA-TTGCTACAGACAGCAGGACGGTGGACATGGAAGTCGTCATCCGCTAAGGAGTGTG
TAACAACTCACCTGCCGAAGCAATTAGCCCTTAAAATGGATGGCGCTTAAGTCGTTTGCC
TATACATTACCGCTGGC-GTACAA-GTG-----GTG--CA---GCGCGTAC---------
-GCA-CGTC-TG---CACTTTGAGACGCCAGCGAGTA-GGAGGGT-CTGGTGGTGTGCG-
TTGAAGTGCCTG-GCGTAAGCC----------GAC-ATGGAGCC---------GCCACTA
GCACAGATCTTGGTGGTAGTAGCAAATATTCGAATGAGATCTTGGATGACTGAAGTGGAG
GA-GGGTTTCGTGTCAACAGCAGTTGAACACGAGTTAGCCAATCCTAAGCTCTATGGGAA
A----------------CCTG-ATATATATTAA--GCATTT-------------------
---------------------AC---CCAGATAC----------AA--------------
--CCGCCTTGTCGTCTGT-TG---ATGCA--ACATCC--------------------TAG
TATAT-------------ATTGAAT----------GAGCGAAAGGGAATCCGGTTACAAT
TCCGGAGCCTG-TTGGGTAT-ACGTT-T-----GCATTG-GCGTC---------------
-----TCATACCGG--AA---A-----------CGG----------------TAG--CGC
------------------------------------------------------------
----CTTTGTAA---TCA----TGGCAACAT-GAATCCTTTTCTTCGAGAAGCCAACAAG
AGATATCGGAAGAGTTTTCTTTTC-TGTTTTACAGT---CA--C----ACTAGCCATGGA
AGTCTTTCATAGAGAGATATGGTTGGA---CAGGCTGGTAGAGCATGGTATTA--AATTG
CTGTG-TCGATATTCTCTTCTTGGACCTTGAAAATCGAAGACTGGGGCACG---------
------------------------------------------------------------
---------------------CAAACTCCCAACAGCTTGTACCGA-ATCCGCAGCAGGTC
TCCAAGGTTTAGAGTCTCTAGTCGATAGATTAATGTAGGTAAGGGAAGTCGGCAAATTAG
ATCCGTAACTTCGGGATAAGGATTGGCTCTGAAGACTGGGATG----GCTCGGGCTAT--
-----GCTCTCT------------------------------------------------
------------------------------------------------------------
-CGGG-----------AGTTTGC--CTCAA------CGCG--------------------
-------------------------------------------------------TCCG-
--GGGCGGTGGCTTTCGGGCTGTCG--------------TCTT-----------------
-----------GG-C----GC-------TGCAG------CCATCGACAAACAGTCAATTC
AGAACTGGCAC-GGCTGAGGGAATCCGACTGTCTAATT-AAAACAAAGCATTGTGATGGC
CTCAAAA--GGTGTTGACACAATGTGATTTCTGCCCAGTGCTCTGAATGTCAACGTGAAG
-AAATTCAAGCAAGCGC-GGGTAAACGGCGGGAGTAACTATGACTCTCTTAAGGTAGCCA
AATGCCTCGTCATCTAATTAGTGACGCGCATGAATGGAT-TAACGAGATTCCC----TCT
-GTCCCTATCTACTATCTAGCGAAACCAC-AGCCAAGGGAACGGGCTTGGAAACACTAGC
GGGGAAAGAAGACCCTGTTGAGCTTGACTCTAGTCTGGCATTGTAAGGCGATATAAGAGG
TGCAGTATA-GGTGGGAGCCGG-GGTAAAA-TATTATCTCTC-C--GG------CAACAA
-TGAGATACCACCACTCTTACTGTTGCCTTACTTACATGATCAGGTG-GAACAAGTGC--
-------------------------------------------AAA-GGTTATT------
-GCA----ACC----TC---------CTT-----------------------------GC
ATAA--------GGTTTCTTGTTCAGCGTTCAGTCATGTCGTC-ATTCCTGGCCATAAGG
CAGAAGAC-CGAGCCTGTGG----------------TCAC----CGC-GCG--------G
TCCTGGGCG-------TGCGAT------CCGA------------------AT--------
------------------------------------------------------------
----------GCGCCTTTC-------GGGGTGCTAGT----------AG-GGTCCCGCC-
-------------TTC---------------GGGCCC-----------------------
------------------------------------------------------------
-------------GTACGGCC-GCAG---TTTGCTCA------------------ACTTT
CA----CACCGT-----ACGC-CG--------ATGACAGT-AAGACATCTGGATA-----
------CTCCA----AGTC-ATGGACAGTGCCAGGTGCGGAGTTTGACTGGGGCGGTACA
TCTCCAAAACAATA-ACGGAGGTGTCC-AAAGGTCAGCTCAGTGTGGACAGAAACCACAC
GCTGAGCATAAGGAC-AAAAGCTGGCTTGATCTCGATGTT-CAGTACATATT-GAGACAG
CGAAAGCTAGG-----CCTCACGATCCTTTTGG-TT-TAAAGAG-TTTTTAGC-AAGAGG
TGTCAG-AAAAGTTACCAC-AGGGATAACT--GGCTTGTGGCCGCCAAGCGTTCATAGCG
ACGTGGC-TTTTTGATCCT-TCGATGTCGGCTCTTCCTATCATTGTGAAGCAAAATTCAC
AAAGCGTAGGATTGTTCACCCTTTCA-AGGGAACGTGAGCTGGG-TTTAGACCGTCGTGA
GACAGGTTAGTTTTACCCTACTGGTGTGCG---------AAAATGTGC------GCTATC
TTAAC---GGAATTGCTGTGCAGTACGAGAGGAACCACAGCTACGAACC-AATGGCTCAA
TA-CTAGTTCGACCGGACTTTGGTATAACGCTA-CGTTCGTTGGATTATGCCTGAAC-GC
CTCTAAG------------------GTCGTAACCAAACCGAGCTGATAGTGT--------
-----CCCC--CATAGGTGGTCG-----GCGATCATGTGGCA--AAAAACCTAC------
A-AGACTTGCTAG-CG-TGAT-CT-----CAC-----------GTTGG--CATCTTA---
-TTG----CATGCAC------GCAGACAA-----AG-CCCTTGCGCGCGGCGT------C
ATA-CAG-CA------AGTA----TCTGGGATACTG-GAACGCTGGTGG-------C---
-GTT---------------GCT-CAGCA-TCAA----TATA----TGATTT---------
-----------------------CGATACCT-----------------------------
---------GA--GACCTCCTACAAACGATAGGTTTAC-------AGGCTG-----GGAG
CTGCGAGTTG-CAGA-GAGGTGT--ACAT--TTCGA------------------------
---------TCCTCTCAGGCT-ACCCTTGCTTGGAG
>28S_1_Ae_serratus_GF_S90
CAAATAATGTGTGACTACCCCC--TAAATTTAAGCATATTAATAAG---GGGAGGAAAAG
A-----AACTAACAAGGATTCCCTGAGTAGCT-GCGAGCG-AAACGGGAGAAGCTCAGCA
CGTAGAGGTGATGCAC--TTAC---GTATCTACCTGGTTCCGTGTACTGGAAA-TTTCGT
CATCTGCCGTAACCAGTGGT-TACCAGTTCAAGTTC-AACTAGAATGTGGC-TTTTACTC
CCA-GAGAGGGTGATAGGCCCGTAGA------ACGGCG------C---TGAT-------G
GTAGAAGATTT-TTCCATG---GAGTCG---------TGTTGC-TTGA-TAGTGCAGCAC
--AAAGTGGGAGGTAAACTCCTTCTAAAGCTAAATATC-ACCACGAGACC--GATAGCGA
ACAAGTACCGTGA-GGGAAAGTTGAAAAGCACTCTGAATAGAGAGTCAAAAAGT-ACGTG
AAACTGCCTAGG--GCTCAAACCCGTTGAACTCGATTATCCGG-GCG----GA--GAC-A
TTCACC-------TGCG-GT-----T------------GGCCA-----------GCG---
---------ATGGACGGCCG--------------CAGG------GCACTTGTCT-C-CC-
-----GC--GT--------CAAG------AGGACA---------TTGCGATCCATTACG-
--------AAA---CA--------GCTCTGCGTCG----------CAAGACGCA--A---
---GGTC----------GC---------CCGAC-AGTT---------------------G
C-CCCTTGGTGC-TGG---------TTGCTTG-CCCCAC-AG-------TA--------G
-CGACGCTCAG------TTCTGA--AGG----CCTGTGCC----------GCGAGGTG--
GGGCTT-----------------------------ACTGCA-C-GTGGTGTT-----TG-
-------------CAGTCGGGCGC--------------GTGAT-----------------
--GGAT--TTCCC--CG-------TA-CACCG----------------------------
------------------------------------------------------------
-------------------CTGGT-----------CCGCA---------AGGG-------
-CCG--GTGGA-CT---GTC--GATCG-------GCAATG------A--TAAAATCGAGG
--------------TACCTTCGGGACCCGT-CTTGAAACACGGACCAAGAAGTCTATCTT
GCGCGCGAGCCAATGG------------------TC-------GTTC-------------
-------CTGAACACCAAAGG-CGTAAAAAACAT-AAC---TTG----A---GT--TGTG
C-GGGATTACGGG-------------CGC--------------GGCTCTCT-----GC-A
-------------GCG--TCCCTC---------------CAT-CCCCGGGT-GTTG----
TAAT--------------CGGCAT----GCGGTGGTGGTCCTCGGGCCGC----------
----------------------CATCGTG----------CCACGACATACCGTGAGT-GT
GCAGGATGTGACCCG-AAAGATGGTGAACTATGCCTGATCAGGTTGAAGTCAGGGG-AAA
CCCTGATGGAGGACCGAAGCAGTTCTGACGTGCAAATCGATTGTCAGAATTGGGCATAGG
---GGCGAAAGACC-AATCGAACCATCTAGTAGCTGGTTCCCT-----------------
------------------------------------------------------------
------------------------CCGAAGTTTCCCTCAGGATAGCTGGAGCACGCAACG
TTTCGAA-CTCTATTCTTATCTGGTAAAGCGAATGATTAGAGGCCTTAGGTTCGAAATGA
TCTTAACCTATTCTCAAACTATAAATGGGTACG---TACCATAACATTCTTGCA-TGAT-
GTTA--TTG----C-AA---CGCGG-----------ACGC-CG-GCCCG--------CCC
CC-T--------GCCAGGG----------TGGTGTCC-----------GGCGTAGAAGAT
ATCTGTGTGCTTAGTGGGCCAAGTTTTGGTA--AGCAGAA-CTGGTGCTGTGGGATGAAC
C-AAACGTAATGTTACGGCGCCT-AAATAAACGACGCATCATAGATA-CCATGAAAGGTG
TTGA-TTGCTACAGACAGCAGGACGGTGGACATGGAAGTCGTCATCCGCTAAGGAGTGTG
TAACAACTCACCTGCCGAAGCAATTAGCCCTTAAAATGGATGGCGCTTAAGTCGTTTGCC
TATACATTACCGCTGGC-GTACAA-GTG-----GTG--CA---GCGCGTAC---------
-GCA-CGTC-TG---CACTTTGAGACGCCAGCGAGTA-GGAGGGT-CTGGTGGTGTGCG-
TTGAAGTGCCTG-GCGTAAGCC----------GAC-ATGGAGCC---------GCCACTA
GCACAGATCTTGGTGGTAGTAGCAAATATTCGAATGAGATCTTGGATGACTGAAGTGGAG
GA-GGGTTTCGTGTCAACAGCAGTTGAACACGAGTTAGCCAATCCTAAGCTCTATGGGAA
A----------------CCTG-ATATATATTAA--GCATTT-------------------
---------------------AC---CCAGATAC----------AA--------------
--CCGCCTTGTCGTCTGT-TG---ATGCA--ACATCC-----TA---------------G
TATAT-------------ATTGAAT----------GAGCGAAAGGGAATCCGGTTACAAT
TCCGGAGCCTG-TTGGGTAT-ACGTT-T-----GCATTG-GCGTC---------------
-----TCATACCGG--AA---A-----------CGG----------------TAG--CGC
------------------------------------------------------------
----CTTTGTAA---TCA----TGGCAACAT-GAATCCTTTTCTTCGAGAAGCCAACAAG
AGATATCGGAAGAGTTTTCTTTTC-TGTTTTACAGT---CA--C----ACTAGCCATGGA
AGTCTTTCATAGAGAGATATGGTTGGA---CAGGCTGGTAGAGCATGGTATTA--AATTG
CTGTG-TCGATATTCTCTTCTTGGACCTTGAAAATCGAAGACTGGGGCACG---------
------------------------------------------------------------
---------------------CAAACTCCCAACAGCTTGTACCGA-ATCCGCAGCAGGTC
TCCAAGGTTTAGAGTCTCTAGTCGATAGATTAATGTAGGTAAGGGAAGTCGGCAAATTAG
ATCCGTAACTTCGGGATAAGGATTGGCTCTGAAGACTGGGATG----GCTCGGGCTAT--
-----GCTCTCT------------------------------------------------
------------------------------------------------------------
-CGGG-----------AGTTTGC--CTCAA------CGCG--------------------
-------------------------------------------------------TCCG-
--GGGCGATGGCTTTCGGGCTGTCG--------------TCTT-GG--------------
--------------C----GC-------TGCAG------CCATCGACAAACAGTCAATTC
AGAACTGGCAC-GGCTGAGGGAATCCGACTGTCTAATT-AAAACAAAGCATTGTGATGGC
CTCAAAA--GGTGTTGACACAATGTGATTTCTGCCCAGTGCTCTGAATGTCAACGTGAAG
-AAATTCAAGCAAGCGC-GGGTAAACGGCGGGAGTAACTATGACTCTCTTAAGGTAGCCA
AATGCCTCGTCATCTAATTAGTGACGCGCATGAATGGAT-TAACGAGATTCCC----TCT
-GTCCCTATCTACTATCTAGCGAAACCAC-AGCCAAGGGAACGGGCTTGGAAACACTAGC
GGGGAAAGAAGACCCTGTTGAGCTTGACTCTAGTCTGGCATTGTAAGGCGATATAAGAGG
TGCAGTATA-GGTGGGAGCCGG-GGTAAAA-TATTATCTCTC-C--GG------CAACAA
-TGAGATACCACCACTCTTACTGTTGCCTTACTTACATGATCAGGTG-GAACAAGTGC--
-------------------------------------------AAA-GGTTATT------
-GCA----ACC----TC---------CTT-----------------------------GC
ATAA--------GGTTTCTTGTTCAGCGTTCAGTCATGTCGTC-ATTCCTGGCCATAAGG
CAGAAGAC-CGAGCCTGTGG----------------TCAC----CGC-GCG--------G
TCCTGGGCG-------TGCGAT------CCGA------------------AT--------
------------------------------------------------------------
----------GCGCCTTTC-------GGGGTGCTAGT----------AG-GGTCCCGCC-
-------------TTC---------------GGGCCC-----------------------
------------------------------------------------------------
-------------GTACGGCC-GCAG---TTTGCTCA------------------ACTTT
CA----CACCGT-----ACGC-CG--------ATGACAGT-AAGACATCTGGATA-----
------CTCCA----AGTC-ATGGACAGTGCCAGGTGCGGAGTTTGACTGGGGCGGTACA
TCTCCAAAACAATA-ACGGAGGTGTCC-AAAGGTCAGCTCAGTGTGGACAGAAACCACAC
GCTGAGCATAAGGAC-AAAAGCTGGCTTGATCTCGATGTT-CAGTACATATT-GAGACAG
CGAAAGCTAGG-----CCTCACGATCCTTTTGG-TT-TAAAGAG-TTTTTAGC-AAGAGG
TGTCAG-AAAAGTTACCAC-AGGGATAACT--GGCTTGTGGCCGCCAAGCGTTCATAGCG
ACGTGGC-TTTTTGATCCT-TCGATGTCGGCTCTTCCTATCATTGTGAAGCAAAATTCAC
AAAGCGTAGGATTGTTCACCCTTTCA-AGGGAACGTGAGCTGGG-TTTAGACCGTCGTGA
GACAGGTTAGTTTTACCCTACTGGTGTGCG---------AAAATGTGC------GCTATC
TTAAC---GGAATTGCTGTGCAGTACGAGAGGAACCACAGCTACGAACC-AATGGCTCAA
TA-CTAGTTCGACCGGACTTTGGTATAACGCTA-CGTTCGTTGGATTATGCCTGAAC-GC
CTCTAAG------------------GTCGTAACCAAACCGAGCTGATAGTGT--------
-----CCCC--CATAGGTGGTCG-----GCGATCATGTGGCA--AAAAACCTAC------
A-AGACTTGCTAG-CG-TGAT-CT-----CAC-----------GTTGG--CATCTTA---
-TTG----CATGCAC------GCAGACAA-----AG-CCCTTGCGCGCGGCGT------C
ATA-CAG-CA------AGTA----TCTGGGATACTG-GAACGCTGGTGG-------C---
-GTT---------------GCT-CAGCA-TCAA----TATA----TGATTT---------
-----------------------CGATACCT-----------------------------
---------GA--GACCTCCTACAAACGATAGGTTTAC-------AGGCTG-----GGAG
CTGCGAGTTG-CAGA-GAGGTGT--ACAT--TTCGA------------------------
---------TCCTCTCAGGCT-ACCCTTGCTTGGAG
>28S_1_Ae_vittatus_CF_S31
CAAATAATGTGTGACTACCCCC--TAAATTTAAGCATATTAATAAG---GGGAGGAAAAG
A-----AACTAACAAGGATTCCCTGAGTAGCT-GCGAGCG-AAACGGGAAGAGCTCAGCA
CGCAGGGGTGATGCAC--TCGC---GTATCTACCCGTTTCCGTGTACTGGAAA-GTTCGT
TATCTGCCGTAACCGGTCGC----CAGTTCAAGTTC-AACTAGAATGTGGC-TTTTACTC
CCA-GAGAGGGTGATAGGCCCGTAGA------GCGGCGCA----C---CGAT-------G
GTAGAAGATCT-TTCCATG---GAGTCG---------TGTTGG-GTGA-TAGTGCAGCAC
--AAAGTGGGAGGTAAACACCATCTAAAGCTAAATATA-ACCACGAGACC--GATAGCGA
ACAAGTACCGTGA-GGGAAAGTTGAAAAGCACTCTGAATAGAGAGTCAAAAAGT-ACGTG
AAACTGCCTAGG--GCTCAAGCCCGTTGAACTCGATTATCCGA-GCG----GA--GAC-A
TTCACC-------TGCG-GC--TGGC-----------CGGCGA-----------------
----------CGGCACACCG--------------CAGG------GCACTTGTCT-C-CC-
-----GC--AA--------CAC-------AGGACA---------CTGCGATCCATTACG-
--------AAA---CA--------GCT-TTCGCGTCG--------CAAGACGCA--A---
---GGTC----------GC---------CCGAC-AGTT---------------------G
C-CCCCTGGTGC-TGG---------TTGCTTG-CCCTAC-AG-------TA--------G
-CGACGCTCAG------TTCTGA--AGG----CCTGTGCC----------GCGAGGTG--
GGGCTT-----------------------------ACTGCA-C-GTGGTGTT-----TG-
-------------CAGTCGGGCGC--------------GTGAT-----------------
--GGAT--TCCCG--CG-------TA-CACCG----------------------------
------------------------------------------------------------
---------------GCGGTCTTC-----------CCGCA---------GAGG-------
--GCCGCCGGA-CT---GTC--GATCG-------GCAGTG------A--ACGAATCGAGG
--------------TACCTTCGGGACCCGT-CTTGAAACACGGACCAAGAAGTCTATCTT
GCGCGCGAGCCAATGG-------------------------TTGTCC-------------
-----TCCGGAGCACCAAAGG-CGCAGAAAACAT-AAC---TTG----A---GT--TGTG
C-GGGATTACGGG-------------CGC--------------GGCTCTCT-----GC--
-------------TCG--TCCCTC---------------CAT-CCCCGGGT-GTTG----
TACT--------------CGGCAT----GCG-----GCTACCGGGGCGCTCGCGCTCCGG
----------------------CACCGTG----------CCACAACATACTGTGAGC-GT
GTAGGATGTGACCCG-AAAGATGGTGAACTATGCCTGATCAGGTTGAAGTCAGGGG-AAA
CCCTGATGGAGGACCGAAGCAGTTCTGACGTGCAAATCGATTGTCAGAATTGGGCATAGG
---GGCGAAAGACC-AATCGAACCATCTAGTAGCTGGTTCCCT-----------------
------------------------------------------------------------
------------------------CCGAAGTTTCCCTCAGGATAGCTGGAGCACGCAACG
TTTCGGA-TCCTATTCTTATCTGGTAAAGCGAATGATTAGAGGCCTTAGGTTCGAAATGA
TCTTAACCTATTCTCAAACTATAAATGGGTACG---TACCATAGCATTCTTGCA-TGAT-
GCTG--TTG----CAACGTG----------------ACAC-CG-GCCCG--------CCC
CC-T--------GCCAGGG-------CGGTGCACTCC------ACTGCGGTGTAGAAGAT
ATCTGTGTGCTTAGTGGGCCAAGTTTTGGTA--AGCAGAA-CTGGTGCTGTGGGATGAAC
C-AAACGTAATGTTACGGCGCCT-AAATAAACGACGCATCATAGATA-CCATGAAAGGTG
TTGA-TTGCTACAGACAGCAGGACGGTGGACATGGAAGTTGTCATCCGCTAAGGAGTGTG
TAACAACTCACCTGCCGAAGCAATTAGCCCTTAAAATGGATGGCGCTTAAGTCGTTTGCC
TATACATTACCGCTGGC-GTACAA-GTG-----GGG--CA---GCGCGCACGCA------
-----CGTC-TG---CCCTTTGAGACGCCAGCGAGTA-GGAGGGT-CTGGTGGTGTGCG-
TTGAAGTGCCTG-GCGTAAGCC----------GAC-ATGGAGCC---------GCCACTA
GCACAGATCTTGGTGGTAGTAGCAAATATTCGAATGAGATCTTGGATGACTGAAGTGGAG
GA-GGGTTTCGTGTCAACAGCAGTTGAACACGAGTTAGCCAATCCTAAGCTCTATGGGAA
A----------------CCTG-ATATATATTAA--GCATTT-------------------
---------------------AA---CCGAATAC----------AA--------------
-----CAAACACGCGTGT-TG---ATGCA--ACCGTT-------------------CTGA
TATAT-------------ATTGAAT----------GAGCGAAAGGGAATCCGGTTACAAT
TCCGGAGCCTG-TTGAGTAT-ACGTT-T-----GCATTG-GCGTC---------------
-----CCATACCGG--CA---A-----------CGG----------------TAG--CGC
------------------------------------------------------------
----CTTTGTAA---TCA----TGGCAACAT-GAATCCTTTTCTTCGAGAAGCCAACAAG
AGATATCGGAAGAGTTCTCTTTTC-TGTTTTACAGT---CA--C----ACTAGCCATGGA
AGTCTTTCATAGAGAGATATGGTTGGA---CAGGCTGGTAGAGCATGGTATTA--AATTG
CTGTG-TCGATATTCTCTTCTTGGACCTTGAAAATCGAAGACTGGGGCACG---------
------------------------------------------------------------
---------------------CAGACTCTCAACAGCTTGTACCGA-ATCCGCAGCAGGTC
TCCAAGGTTTAGAGTCTCTAGTCGATAGATTAATGTAGGTAAGGGAAGTCGGCAAATTAG
ATCCGTAACTTCGGGATAAGGATTGGCTCTGAAGACTGGGATG----ACTCGGGCTAT--
-----GCCCTCCCTTCGCGGGGC-------------------------------------
------------------------------------------------------------
-CGGG------------GTTTGC--CTCAA------CGTG--------------------
----------------------GTCGCCCGCGGGTG------------------------
--GTGTGCTCGCGCACGCCGTCCCGG-----------GCCGGC-----------------
--------------C----GC-------TGCAG------TCATCAATAAACAGTCAATTC
AGAACTGGCAC-GGCTGAGGGAATCCGACTGTCTAATT-AAAACAAAGCATTGTGATGGC
CTCAAAA--GGTGTTGACACAATGTGATTTCTGCCCAGTGCTCTGAATGTCAACGTGAAG
-AAATTCAAGCAAGCGC-GGGTAAACGGCGGGAGTAACTATGACTCTCTTAAGGTAGCCA
AATGCCTCGTCATCTAATTAGTGACGCGCATGAATGGAT-TAACGAGATTCCC----TCT
-GTCCCTATCTACTATCTAGCGAAACCAC-AGCCAAGGGAACGGGCTTGGAAACACTAGC
GGGGAAAGAAGACCCTGTTGAGCTTGACTCTAGTCCGGCATTGTAAGGCGATATAAGAGG
TGCAGAATA-GGTGGGAGCCGG-GGTAAAA-TATTATCTCCC-C--GG------CACCAA
-TGAGATACCACCACTCTTACTGTTGCCTTACTTACATGATCAGGTG-GAACAAGTGC--
-------------------------------------------TAA-GGTTATT------
-GCA----ACC----TC---------CTA-----------------------------GC
ATAA--------GGTTTCTTGTTCAGCGTTCAGTCATGTCGTC-ATTCCTGGCCATAATG
CAGAAGCC-CGCGCCTGTGG------TCAGCGCG-CCCGG----TGC-GGG--------G
TGCGGGGGG-------GGGGGG------CCGA------------------CC--------
------------------------------------------------------------
------GCGGGTGCTCCCG-------CCGCAGCTTGT----------TG-GGCCCCGCG-
-------------CGG-CCCGTCC-------GGGCCA-----------------------
------------------------------------------------------------
----------------CGGCC-ACAG--TTTTGCTCA------------------ACTTT
CA----CACAGT-----ACGC-CG--------ATGACAGT-AAGACATCTGGATA-----
------CTCCA----AGTC-ATGGACAGTGCCAGGTGCGGAGTTTGACTGGGGCGGTACA
TCTCCAAAACAATA-ACGGAGGTGTCC-AAAGGTCAGCTCAGTGTGGACAGAAACCACAC
GCTGAGCATAAGGAC-AAAAGCTGGCTTGATCTCGATGTT-CAGTACATATT-GAGACAG
CGAAAGCTAGG-----CCTCACGATCCTTTTGG-TT-TAAAGAG-TTTTTAGC-AAGAGG
TGTCAG-AAAAGTTACCAC-AGGGATAACT--GGCTTGTGGCCGCCAAGCGTTCATAGCG
ACGTGGC-TTTTTGATCCT-TCGATGTCGGCTCTTCCTATCATTGTGAAGCAAAATTCAC
AAAGCGTAGGATTGTTCACCCTTTCA-AGGGAACGTGAGCTGGG-TTTAGACCGTCGTGA
GACAGGTTAGTTTTACCCTACTGGTGTGCG-----AACGAACACGAAC------GCTATC
TTAAC---GGAAATGCTGTGCAGTACGAGAGGAACCACAGCTTCGAACC-AATGGCTCAA
TA-CTAGTTCGACCGGACTTTGGTATAACGCTA-CGTTCGTTGGATTATGCCTGAAC-GC
CTCTAAG------------------GTCGTAACCAAACCGAGCTGATAGTGT--------
-----CCCC--CATAGGTTGTCG-----TTGACCATGTGGCA--AAAAACCTAC------
A-AGACCTGCTAG-CG-TGAT-CT-----CAC-----------GTTGG--CATCTTA---
-TTG----CATGCAC------GCAGACAA-----AG-CCCTTGCGCGCGATGT------C
ATA-CAG-CA------AGTA----TCTAGGATACAG-GAACGCTGGTGG-------C---
-ACT---------------GCT-CAGCA-TCAA----TATA----TGGTTT---------
-----------------------CGATACCT-----------------------------
---------GA--GACCTCCTACAAACGATAGGTTTAC-------AGGCTG-----GGAG
CTGCGAGTTG-CAGA-GAGGTCT--CTAC--TTCGA------------------------
---------TCCTCTCAGGCT-TCCCTCGCTTGGAG
>28S_1_Ae_vittatus_CF_S32
CAAATAATGTGTGACTACCCCC--TAAATTTAAGCATATTAATAAG---GGGAGGAAAAG
A-----AACTAACAAGGATTCCCTGAGTAGCT-GCGAGCG-AAACGGGAAGAGCTCAGCA
CGCAGGGGTGATGCAC--TCGC---GTATCTACCCGTTTCCGTGTACTGGAAA-GTTCGT
TATCTGCCGTAACCGGTCGC----CAGTTCAAGTTC-AACTAGAATGTGGC-TTTTACTC
CCA-GAGAGGGTGATAGGCCCGTAGA------GCGGCGCA----C---CGAT-------G
GTAGAAGATCT-TTCCATG---GAGTCG---------TGTTGC-TTGA-TAGTGCAGCAC
--AAAGTGGGAGGTAAACTCCTTCTAAAGCTAAATATC-ACCACGAGACC--GATAGCGA
ACAAGTACCGTGA-GGGAAAGTTGAAAAGCACTCTGAATAGAGAGTCAAAAAGT-ACGTG
AAACTGCCTAGG--GCTCAAGCCCGTTGAACTCGATTATCCGA-GCG----GA--GAC-A
TTCACC-------TGCG-GC--TGGC-----------CGGCGA-----------------
----------CGGCACACCG--------------CAGG------GCACTTGTCT-C-CC-
-----GC--AA--------CAC-------AGGACA---------CTGCGATCCATTACG-
--------AAA---CA--------GCT-TTCGCGTCG--------CAAGACGCA--A---
---GGTC----------GC---------CCGAC-AGTT---------------------G
C-CCCCTGGTGC-TGG---------TTGCTTG-CCCTAC-AG-------TA--------G
-CGACGCTCAG------TTCTGA--AGG----CCTGTGCC----------GCGAGGTG--
GGGCTT-----------------------------ACTGCA-C-GTGGTGTT-----TG-
-------------CAGTCGGGCGC--------------GTGAT-----------------
--GGAT--TCCCG--CG-------TA-CACCG----------------------------
------------------------------------------------------------
---------------GCGGTCTTC-----------CCGCA---------GAGG-------
--GCCGCCGGA-CT---GTC--GATCG-------GCAGTG------A--ACGAATCGAGG
--------------TACCTTCGGGACCCGT-CTTGAAACACGGACCAAGAAGTCTATCTT
GCGCGCGAGCCAATGG-------------------------TTGTCC-------------
-----TCCGGAGCACCAAAGG-CGCAGAAAACAT-AAC---TTG----A---GT--TGTG
C-GGGATTACGGG-------------CGC--------------GGCTCTCT-----GC--
-------------TCG--TCCCTC---------------CAT-CCCCGGGT-GTTG----
TACT--------------CGGCAT----GCG-----GCTACCGGGGCGCTCGCGCTCCGG
----------------------CACCGTG----------CCACAACATACTGTGAGC-GT
GTAGGATGTGACCCG-AAAGATGGTGAACTATGCCTGATCAGGTTGAAGTCAGGGG-AAA
CCCTGATGGAGGACCGAAGCAGTTCTGACGTGCAAATCGATTGTCAGAATTGGGCATAGG
---GGCGAAAGACC-AATCGAACCATCTAGTAGCTGGTTCCCT-----------------
------------------------------------------------------------
------------------------CCGAAGTTTCCCTCAGGATAGCTGGAGCACGCAACG
TTTCGGA-TCCTATTCTTATCTGGTAAAGCGAATGATTAGAGGCCTTAGGTTCGAAATGA
TCTTAACCTATTCTCAAACTATAAATGGGTACG---TACCATAGCATTCTTGCA-TGAT-
GCTG--TTG----CAACGTG----------------ACAC-CG-GCCCG--------CCC
CC-T--------GCCAGGG-------CGGTGCACTCC------ACTGCGGTGTAGAAGAT
ATCTGTGTGCTTAGTGGGCCAAGTTTTGGTA--AGCAGAA-CTGGTGCTGTGGGATGAAC
C-AAACGTAATGTTACGGCGCCT-AAATAAACGACGCATCATAGATA-CCATGAAAGGTG
TTGA-TTGCTACAGACAGCAGGACGGTGGACATGGAAGTTGTCATCCGCTAAGGAGTGTG
TAACAACTCACCTGCCGAAGCAATTAGCCCTTAAAATGGATGGCGCTTAAGTCGTTTGCC
TATACATTACCGCTGGC-GTACAA-GTG-----GGG--CA---GCGCGCACGCA------
-----CGTC-TG---CCCTTTGAGACGCCAGCGAGTA-GGAGGGT-CTGGTGGTGTGCG-
TTGAAGTGCCTG-GCGTAAGCC----------GAC-ATGGAGCC---------GCCACTA
GCACAGATCTTGGTGGTAGTAGCAAATATTCGAATGAGATCTTGGATGACTGAAGTGGAG
GA-GGGTTTCGTGTCAACAGCAGTTGAACACGAGTTAGCCAATCCTAAGCTCTATGGGAA
A----------------CCTG-ATATATATTAA--GCATTT-------------------
---------------------AA---CCGAATAC----------AA--------------
-----CAAACACGCGTGT-TG---ATGCA--ACCGTT-------------------CTGA
TATAT-------------ATTGAAT----------GAGCGAAAGGGAATCCGGTTACAAT
TCCGGAGCCTG-TTGAGTAT-ACGTT-T-----GCATTG-GCGTC---------------
-----CCATACCGG--CA---A-----------CGG----------------TAG--CGC
------------------------------------------------------------
----CTTTGTAA---TCA----TGGCAACAT-GAATCCTTTTCTTCGAGAAGCCAACAAG
AGATATCGGAAGAGTTCTCTTTTC-TGTTTTACAGT---CA--C----ACTAGCCATGGA
AGTCTTTCATAGAGAGATATGGTTGGA---CAGGCTGGTAGAGCATGGTATTA--AATTG
CTGTG-TCGATATTCTCTTCTTGGACCTTGAAAATCGAAGACTGGGGCACG---------
------------------------------------------------------------
---------------------CAGACTCTCAACAGCTTGTACCGA-ATCCGCAGCAGGTC
TCCAAGGTTTAGAGTCTCTAGTCGATAGATTAATGTAGGTAAGGGAAGTCGGCAAATTAG
ATCCGTAACTTCGGGATAAGGATTGGCTCTGAAGACTGGGATG----ACTCGGGCTAT--
-----GCCCTCCCTTCGCGGGGC-------------------------------------
------------------------------------------------------------
-CGGG------------GTTTGC--CTCAA------CGTG--------------------
----------------------GTCGCCCGCGGGTG------------------------
--GTGTGCTCGCGCACGCCGTCCCGG-----------GCCGGC-----------------
--------------C----GC-------TGCAG------TCATCAATAAACAGTCAATTC
AGAACTGGCAC-GGCTGAGGGAATCCGACTGTCTAATT-AAAACAAAGCATTGTGATGGC
CTCAAAA--GGTGTTGACACAATGTGATTTCTGCCCAGTGCTCTGAATGTCAACGTGAAG
-AAATTCAAGCAAGCGC-GGGTAAACGGCGGGAGTAACTATGACTCTCTTAAGGTAGCCA
AATGCCTCGTCATCTAATTAGTGACGCGCATGAATGGAT-TAACGAGATTCCC----TCT
-GTCCCTATCTACTATCTAGCGAAACCAC-AGCCAAGGGAACGGGCTTGGAAACACTAGC
GGGGAAAGAAGACCCTGTTGAGCTTGACTCTAGTCCGGCATTGTAAGGCGATATAAGAGG
TGCAGAATA-GGTGGGAGCCGG-GGTAAAA-TATTATCTCCC-C--GG------CACCAA
-TGAGATACCACCACTCTTACTGTTGCCTTACTTACATGATCAGGTG-GAACAAGTGC--
-------------------------------------------TAA-GGTTATT------
-GCA----ACC----TC---------CTA-----------------------------GC
ATAA--------GGTTTCTTGTTCAGCGTTCAGTCATGTCGTC-ATTCCTGGCCATAATG
CAGAAGAC-CGAGCCTGTGG------TCATCGCG-TCCGC----TGC-GCG--------G
TTCCGGGCG-------TGCGGT------CCGA------------------AC--------
------------------------------------------------------------
------GCGCGTGCTCACG-------CCGCAGCTAGT----------AG-GGTCCCGCT-
-------------CGG-CCCGTAC-------GGGCCA-----------------------
------------------------------------------------------------
----------------CGGCC-ACAG--TTTTGCTCA------------------ACTTT
CA----CACAGT-----ACGC-CG--------ATGACAGT-AAGACATCTGGATA-----
------CTCCA----AGTC-ATGGACAGTGCCAGGTGCGGAGTTTGACTGGGGCGGTACA
TCTCCAAAACAATA-ACGGAGGTGTCC-AAAGGTCAGCTCAGTGTGGACAGAAACCACAC
GCTGAGCATAAGGAC-AAAAGCTGGCTTGATCTCGATGTT-CAGTACATATT-GAGACAG
CGAAAGCTAGG-----CCTCACGATCCTTTTGG-TT-TAAAGAG-TTTTTAGC-AAGAGG
TGTCAG-AAAAGTTACCAC-AGGGATAACT--GGCTTGTGGCCGCCAAGCGTTCATAGCG
ACGTGGC-TTTTTGATCCT-TCGATGTCGGCTCTTCCTATCATTGTGAAGCAAAATTCAC
AAAGCGTAGGATTGTTCACCCTTTCA-AGGGAACGTGAGCTGGG-TTTAGACCGTCGTGA
GACAGGTTAGTTTTACCCTACTGGTGTGCG-----AACGAACACGAAC------GCTATC
TTAAC---GGAAATGCTGTGCAGTACGAGAGGAACCACAGCTTCGAACC-AATGGCTCAA
TA-CTAGTTCGACCGGACTTTGGTATAACGCTA-CGTTCGTTGGATTATGCCTGAAC-GC
CTCTAAG------------------GTCGTAACCAAACCGAGCTGATAGTGT--------
-----CCCC--CATAGGTTGTCG-----TTGACCATGTGGCA--AAAAACCTAC------
A-AGACCTGCTAG-CG-TGAT-CT-----CAC-----------GTTGG--CATCTTA---
-TTG----CATGCAC------GCAGACAA-----AG-CCCTTGCGCGCGATGT------C
ATA-CAG-CA------AGTA----TCTAGGATACAG-GAACGCTGGTGG-------C---
-ACT---------------GCT-CAGCA-TCAA----TATA----TGGTTT---------
-----------------------CGATACCT-----------------------------
---------GA--GACCTCCTACAAACGATAGGTTTAC-------AGGCTG-----GGAG
CTGCGAGTTG-CAGA-GAGGTCT--CTAC--TTCGA------------------------
---------TCCTCTCAGGCT-TCCCTCGCTTGGAG
>28S_1_An_baezai_KH_S4
CAAACCATGTGTGACGACCCCC--TGAACTTAAGCATATCAATGAG---GGGAGGAAAAG
A-----AACTAACAAGGATTCCCTGAGTAGCT-GCGAGCG-AAACGGGAGAAGCTCAGCA
CGTAGGGATGGCGGGC--TTGC---TCGTCTATCCGATTCCGTGTACTGGTACATTCCAG
CA-CTGCCGCCCGCTGTGTA------ACTCAAGTCC-AACTTGAATGTGGC--CTCGATC
CCA-TAGAGGGTGATAGGCCCGTAGA------ATGGCACT----CTGCGGGT-------G
GTGGACGGACG-TACCATG---GAGTCG---------TGTTGC-TCGA-TAGTGCAGCAC
--TAAGTGGGAGGTAAACTCCTTCTAAAGCTAAATATCGACCATGAGACC--GATAGTGA
ACAAGTACCATGA-GGGAAAGTTGAAAAGCACTCTGAATAGAGAGTCAAAAAGT-ACGTG
AAACTACCAAGGACGTAAAAACACGTGGAACTCAATAATCCGGGACGTTG-GA------A
TTCGTCCTTTTCATTCA-CC-----C-----------CTGCCA-----------------
---------TAACTAAATTT--------------CAGG------GTGTTT-------TTG
AAAAGGT--ATATTTTCCATACGAAGCGTAGGACA---------TCGCGATCCATTACG-
--------AAAATCTGGTGACGGGGGC-----------------------CGAA--GACC
ACGTGTC-----CTTCAGCCCCTAAGAACCGAC-AGTA---------------------G
GTTCCC--ACACTCGG---------ATGTCGA-CCCTCC-AG-------TA--------G
-TGGCGCTCAG--------CTCA--AGG----CCGGCGCT----------GCGAACGG--
GGG--------------------------------ATCGGGGCTCCGGTCCCGAGTTCGG
CTGAGCAGGGCAACCGTCGGTTGC--------------GTGAT-----------------
--GGAC--TCACA--CG-------AA-CGAGG----------------------------
------------------------------------------------------------
---GTAGCTTGGAAGCGCATGCTCCGGCATGCACCTGGCTCTCGGGCCAAGGG-------
--------CGACCACTGCTCCCGATCG-------GCGATGAAATCAA--TCATATTGGGA
--------------CACCCACGTGACCCGT-CTTGAAACACGGACCAAGAAGTCTATCTT
GCGCGCAAGTCAATGG--------------------------------------------
--GAATGAGAAAACCCAGAGG-CAAAGATAACAC-AAC----TG--------CAAGTTTG
C-GGGATTACGGGTGCA---------CAA--------------CGGTCTCCGGGCCGACA
AGCC---------GTGCATCCCTC---------------CAT-CCCCGGGC-GCTG----
CACCGGTGCTTCTTGTTCCGGCCCCTCCGGG-GGAAGGAAGCGAGA--------------
----------------------GACCACG-------------CGGCGTCCCGCGAGC-GC
GCAGGATGTGACCCG-AAAGATGGTGAACTATGGCTGATCATGTTGAAGTGAGGGG-AAA
CCCTGATGGAGGACCGAAGCAATTCTGACGTGCAAATCGATTGTCTGAGTTGGGCTTAGG
---GGCGAAAGACC-AATCGAACCATCTAGTAGCTGGTTCCCT-----------------
------------------------------------------------------------
------------------------CCGAAGTTTCCCTCAGGATAGCTGGAGTACGTAACA
TTTCGAG-CCTTATTCTTATCTGGTAAAGCGAATGATTAGAGGCCTTAGGTTCGAAATGA
TCTTAACCTATTCTCAAACTATAAATGGGTAAGGTAATGGACAGTATGCTTTGT-TGAT-
TCTGTCCTC----CGA----TGCGATGTATGGAAATACAA----GAGCG--------CCC
CCGTCC------GCGGGGG----------TGCAAGCT-------------------AGAT
ATCGGTGTGCTTAGTGGGCCAAGTTTTGGTA--AGCAGAA-CTGGTGCTGTGGGATGAAC
C-AAACACAATGTTACGGCGCCT-AAATAAATGACGCATCATAGATA-CCATGAAAGGTG
TTGA-TTGCTAAAGACAGCAGGACGGTGGACATGGAAGTTGTCATCCGCTAAGGAATGTG
TAACAACTCACCTGCCGAAGCAATTAGCCCTTAAAATGGATGGCGCTTAAGTCGTTTGCC
TATACATTGTCGCTAGCGGTATAATCTG-----GTA-------GCAAGCCGG--------
-----CGTGCTGTGCTGCTTTGAGACCCTAGTGAGTA-GGAGGGT-ACGGTGGTG-GCG-
TTGAAGTGTTTG-GCGTAAGCC----------GGC-ATGGAGCC---------GCCACTG
GCACAGATCTTGGTGGTAGTAGCAAATATTCGAATGAGATCTTGGATGACTGAAGTGGAG
GA-GGGTTTCGTGTCAACAGCAGTTGAACACGAGTTAGCCAATCCTAAGCCATATGGGAA
C----------------CCTG-ATTCAAACGCGATCCATGTCCGTAAAAACGAGAGAGAG
AGAGAGAGCAAAAGCAAGAGAAAGA-CCAAACAC----------AAAAGAAGAGC-----
-------------------TA---ATGCA--ATAAGAGAGAAAAACGGCTGGAAACCTAA
TCGCG-------------CGCGAAT----------AGGCGAAAGGGAATCCGGTTACGAT
TCCGGAGCCTG-TTGAGTAT-ACGTT-TGCCTGGCGTCG-TGGTC---------------
-----TCCCTCCGG-------------------GGG------------GGCGTAC--CGC
------------------------------------------------------------
-----CTTGCGA---TCA----TGGTAACAT-GAATCCTTTTCTTCGAGAAGCCAACGAG
AGATATCGGAAGAGTTATCTTTTC-TGTTTTACAGC---CG--T----ACTGACCATGGA
AGTCTTTCGTAGAGAGATATGGTTGGA---TGGGCTGGTAGAGCATGGTATTA--AATTG
CTGTG-TCGGTATTCTCTTCTTGGACCTTGAAAATCGAAGACTGGGGCACG---------
------------------------------------------------------------
---------------------CAAACTCTCAACAGCTTGTACCGA-ATCCGCAGCAGGTC
TCCAAGGTTCAGAGTCTCTAGTCGATAGATCAATGTAGGTAAGGGAAGTCGGCAAACTGG
ATCCGTAACTTCGGAATAAGGATTGGCTCTGAAGACTGGGCCA----GTTGTGGTTCGTT
GCTATGGCAA--------------------------------------------------
------------------------------------------------------------
-CGGG--------AGGAACCTTCTATTCAG-------GGG--------------------
------------------------------------------------------------
--GAACTTCTCAGCC---------------------------------------------
--------------C----GC-------GGCGGACCCGGCTGGCACCAAACAGTCAGTTC
AGAACTGGCAC-GGCGGTGGGAATCCGACTGTCTAATT-AAAACAAAGCATTGTGATGGC
CTTCGCA--GGTGTTGACACAATGTGATTTCTGCCCAGTGCTCTGAATGTCAACGTGAAG
-AAATTCAAGCAAGCGC-GGGTAAACGGCGGGAGTAACTATGACTCTCTTAAGGTAGCCA
AATGCCTCGTCATCTAATTAGTGACGCGCATGAATGGAT-TAACGAGATTCCC----TCT
-GTCCCTATCTACTATCTAGCGAAACCAC-AGCCAAGGGAACGGGCTTGGGAACACTAGC
GGGGAAAGAAGACCCTGTTGAGCTTGACTCTAGTCTGGCATTGTAAGGCGATATAAGAGG
TGCAGAATA-GGTGGGAGACCG-GGTAATA-CATTACCTCCC----GG-----TCACCAA
-TGAGATACCACCACTCTTACTGTTGCCTTACTTACATGATCGGGTG-GAACAAGTGCGG
GCCTTGGCCGTTGGTTCACTGCGCTCGGACCCCAGCTCCGTC-TGGTGGCTCC-------
-GCG----GCCGGTGTT----CCGGGCTG-----------------------------GC
CCAACGCGCCG-TGTTTCTAGTTCAGCGTTCAGTCATGTCGTC-ACACGCTGCCA-----
------GCGCACGCCTGCGG----------------------------------------
----------------GGCGGT------TGGA----------------------------
------------------------------------------------------------
------------------------------CAATAAT----------GC-GGCCTCG---
------------------------------------------------------------
------------------------------------------------------------
----------------CGGCT-GCAG----------------------------TACGTT
CGCCGTCGCGAGTTAGCGAGCCCGCGTAGCACGTGACACCAAAGGCATCTGGACAACCAT
TG----ATCCA----GGTC-GTGGACATTGCCAGGTGCGGAGTTTGACTGGGGCGGTACA
TTTCCAAAACAATA-ACGGAGGTGTCC-AAAGGTCAGCTCAGTGTGGACAGAAACCACAC
GCTGAGCATAAGGAC-AAAAGCTGGCTTGATCTTGAAGTT-CAGTACACATC-AAGACAG
CGAAAGCTCGG-----CCTTACGATCCTTTTGG-TT-TAACGAG-TTTTTAGC-AAGAGG
TGTCAG-AAAAGTTACCAC-AGGGATAACT--GGCTTGTGGCCGCCAAGCGTTCATAGCG
ACGTGGC-TTTTTGATCCT-TCGATGTCGGCTCTTCCTATCATTGCGAAGCAAAATTCTC
AAAGCGTAGGATTGTTCACCCTTTCA-AGGGAACGTGAGCTGGG-TTTAGACCGTCGTGA
GACAGGTTAGTTTTACCCTACTGGTGTGCG----------ACGTAAAACGTCAAGCTATC
TCAAT---GGAATTCCTGTGCAGTACGAGAGGAACCACAGGTACGGACC-AATGGCTCAA
TA-CTAGTCCGAACGGACTTTGGTATGACGCTA-CGTCCGCCGGATTATGCCTGAAC-GC
CTCTAAG------------------GTCGTAACCGAACCAAGCTGATAGCAT--------
------TCA--TATAGG-AGTCG-----GTAGCTAATTGGCT--AATAACCCAT------
A-AAACCCGATGG-TGTTACCCTT-----AAC-----------ACCGT--CGCGTTA---
-TTG----AATAATC------TCATACTG-----AG--CCTTTCGTGCGGGGT------C
GTG-CGG-TT------AGTA-----CCATGGAAGTGGAAACACCGACGGC------C---
-TTT---------------GCC-GGACATTCAA----TAAC----TAGTTT---------
-----------------------CGACACCT-----------------------------
---------GA--GACCACCTACAAACGATAGGTTTAC-------AGGCTG-----GGAG
CTGCGCATTG-AAGA-GAGATGT--ACAT--TTCGA------------------------
---------TCCTTTCATGCT-ACCCACGCTTGATG
>28S_1_An_baezai_KH_S6
CAAACCATGTGTGACGACCCCC--TGAACTTAAGCATATCAATGAG---GGGAGGAAAAG
A-----AACTAACAAGGATTCCCTGAGTAGCT-GCGAGCG-AAACGGGAGAAGCTCAGCA
CGTAGGGATGGCGGGC--TTGC---TCGTCTATCCGATTCCGTGTACTGGTACATTCCAG
CA-CTGCCGCCCGCTGTGTA------ACTCAAGTCC-AACTTGAATGTGGC--CTCGATC
CCA-TAGAGGGTGATAGGCCCGTAGA------ATGGCACT----CTGCGGGT-------G
GTGGACGGACG-TACCATG---GAGTCG---------TGTTGC-TCGA-TAGTGCAGCAC
--TAAGTGGGAGGTAAACTCCTTCTAAAGCTAAATATCGACCATGAGACC--GATAGTGA
ACAAGTACCATGA-GGGAAAGTTGAAAAGCACTCTGAATAGAGAGTCAAAAAGT-ACGTG
AAACTACCAAGGACGTAAAAACACGTGGAACTCAATAATCCGGGACGTTG-GA------A
TTCGTCCTTTTCATTCACCC-----------------CTGCCA-----------------
---------TAACTAAATTT--------------CAGG------GTGTTT-------TTG
AAAAGGT--ATATTTTCCATACGAAGCGTAGGACA---------TCGCGATCCATTACG-
--------AAAATCTG--------GTGACGGGGGCCG--------AAGACCACG------
---TGTC-----CTTCAGCCCCTAAGAACCGAC-AGTA---------------------G
GTTCCC--ACACTCGG---------ATGTCGA-CCCTCC-AG-------TA--------G
-TGGCGCTCAG--------CTCA--AGG----CCGGCGCT----------GCGAACGG--
GGG--------------------------------ATCGGGGCTCCGGTCCCGAGTTCGG
CTGAGCAGGGCAACCGTCGGTTGC--------------GTGAT-----------------
--GGAC--TCACA--CG-------AA-CGAGG----------------------------
------------------------------------------------------------
---GTAGCTTGGAAGCGCATGCTCCGGCATGCACCTGGCTCTCGGGCCAAGGG-------
--------CGACCACTGCTCCCGATCG-------GCGATGAAATCAA--TCATATTGGGA
--------------CACCCACGTGACCCGT-CTTGAAACACGGACCAAGAAGTCTATCTT
GCGCGCAAGTCAATGG--------------------------------------------
--GAATGAGAAAACCCAGAGG-CAAAGATAACAC-AAC----TG--------CAAGTTTG
C-GGGATTACGGGTGCA---------CAA--------------CGGTCTCCGGGCCGACA
AGCC---------GTGCATCCCTC---------------CAT-CCCCGGGC-GCTG----
CACCGGTGCTTCTTGTTCCGGCCCCTCCGGG-GGAAGGAAGCGAGA--------------
----------------------GACCACG-------------CGGCGTCCCGCGAGC-GC
GCAGGATGTGACCCG-AAAGATGGTGAACTATGCCTGATCAGGTTGAAGTCAGGGG-AAA
CCCTGATGGAGGACCGAAGCAATTCTGACGTGCAAATCGATTGTCAGAGTTGGGCATAGG
---GGCGAAAGACC-AATCGAACCATCTAGTAGCTGGTTCCCT-----------------
------------------------------------------------------------
------------------------CCGAAGTTTCCCTCAGGATAGCTGGAGTACGTAACA
TTTCGAG-CCTTATTCTTATCTGGTAAAGCGAATGATTAGAGGCCTTAGGTTCGAAATGA
TCTTAACCTATTCTCAAACTATAAATGGGTAAGGTAATGGACAGTATGCTTTGT-TGAT-
TCTGTCCTC----CGA----TGCGATGTATGGAAATACAA----GAGCG--------CCC
CCGTCC------GCGGGGG----------TGCAAGCT-------------------AGAT
ATCGGTGTGCTTAGTGGGCCAAGTTTTGGTA--AGCAGAA-CTGGTGCTGTGGGATGAAC
C-AAACACAATGTTACGGCGCCT-AAATAAATGACGCATCATAGATA-CCATGAAAGGTG
TTGA-TTGCTAAAGACAGCAGGACGGTGGACATGGAAGTTGTCATCCGCTAAGGAATGTG
TAACAACTCACCTGCCGAAGCAATTAGCCCTTAAAATGGATGGCGCTTAAGTCGTTTGCC
TATACATTGTCGCTAGCGGTATAATCTG-----GTA-------GCAAGCCGG--------
-----CGTGCTGTGCTGCTTTGAGACCCTAGTGAGTA-GGAGGGT-ACGGTGGTG-GCG-
TTGAAGTGTTTG-GCGTAAGCC----------GGC-ATGGAGCC---------GCCACTG
GCACAGATCTTGGTGGTAGTAGCAAATATTCGAATGAGATCTTGGATGACTGAAGTGGAG
GA-GGGTTTCGTGTCAACAGCAGTTGAACACGAGTTAGCCAATCCTAAGCCATATGGGAA
C----------------CCTG-ATTCAAACGCGATCCATGTCCGTAAAAACGAGAGAGAG
AGAGAGCAAAAGCAAGAGAAAGA---CCAAACAC----------AAAAGAAGAGC-----
-------------------TA---ATGCA--ATAAGAGAGAAAAACGGCTGGAAACCTAA
TCGCG-------------CGCGAAT----------AGGCGAAAGGGAATCCGGTTACGAT
TCCGGAGCCTG-TTGAGTAT-ACGTT-TGCCTGGCGTCG-TGGTC---------------
-----TCCCTCCGG-------------------GGG------------GGCGTAC--CGC
------------------------------------------------------------
-----CTTGCGA---TCA----TGGTAACAT-GAATCCTTTTCTTCGAGAAGCCAACGAG
AGATATCGGAAGAGTTATCTTTTC-TGTTTTACAGC---CG--T----ACTGACCATGGA
AGTCTTTCGTAGAGAGATATGGTTGGA---TGGGCTGGTAGAGCATGGTATTA--AATTG
CTGTG-TCGGTATTCTCTTCTTGGACCTTGAAAATCGAAGACTGGGGCACG---------
------------------------------------------------------------
---------------------CAAACTCTCAACAGCTTGTACCGA-ATCCGCAGCAGGTC
TCCAAGGTTCAGAGTCTCTAGTCGATAGATCAATGTAGGTAAGGGAAGTCGGCAAACTGG
ATCCGTAACTTCGGAATAAGGATTGGCTCTGAAGACTGGGCCA----GTTGTGGTTCGTT
GCTATGGCAA--------------------------------------------------
------------------------------------------------------------
-CGGG--------AGGAACCTTCTATTCAG------------------------------
------------------------------------------------------------
--GGGGAACTTCTCAGCC------------------------------------------
--------------C----GC-------GGCGGACCCGGCTGGCACCAAACAGTCAGTTC
AGAACTGGCAC-GGCGGTGGGAATCCGACTGTCTAATT-AAAACAAAGCATTGTGATGGC
CTTCGCA--GGTGTTGACACAATGTGATTTCTGCCCAGTGCTCTGAATGTCAACGTGAAG
-AAATTCAAGCAAGCGC-GGGTAAACGGCGGGAGTAACTATGACTCTCTTAAGGTAGCCA
AATGCCTCGTCATCTAATTAGTGACGCGCATGAATGGAT-TAACGAGATTCCC----TCT
-GTCCCTATCTACTATCTAGCGAAACCAC-AGCCAAGGGAACGGGCTTGGGAACACTAGC
GGGGAAAGAAGACCCTGTTGAGCTTGACTCTAGTCTGGCATTGTAAGGCGATATAAGAGG
TGCAGAATA-GGTGGGAGACCG-GGTAATA-CATTACCTCCC----GG-----TCACCAA
-TGAGATACCACCACTCTTACTGTTGCCTTACTTACATGATCGGGTG-GAACAAGTGCGG
GCCTTGGCCGTTGGTTCACTGCGCTCGGACCCCAGCTCCGTC-TGGTGGCTCC-------
-GCG----GCCGGTGTT----CCGGGCTG-----------------------------GC
CCAACGCGCCG-TGTTTCTAGTTCAGCGTTCAGTCATGTCGTC-ACACGCTGCCA-----
------GCGCACGCCTGCGG----------------------------------------
----------------GGCGGT------TGGA----------------------------
------------------------------------------------------------
------------------------------CAATAAT----------GC-GGCCTCG---
------------------------------------------------------------
------------------------------------------------------------
----------------CGGCT-GCAG----------------------------TACGTT
CGCCGTCGCGAGTTAGCGAGCCCGCGTAGCACGTGACACCAAAGGCATCTGGACAACCAT
TG----ATCCA----GGTC-GTGGACATTGCCAGGTGCGGAGTTTGACTGGGGCGGTACA
TTTCCAAAACAATA-ACGGAGGTGTCC-AAAGGTCAGCTCAGTGTGGACAGAAACCACAC
GCTGAGCATAAGGAC-AAAAGCTGGCTTGATCTTGAAGTT-CAGTACACATC-AAGACAG
CGAAAGCTCGG-----CCTTACGATCCTTTTGG-TT-TAACGAG-TTTTTAGC-AAGAGG
TGTCAG-AAAAGTTACCAC-AGGGATAACT--GGCTTGTGGCCGCCAAGCGTTCATAGCG
ACGTGGC-TTTTTGATCCT-TCGATGTCGGCTCTTCCTATCATTGCGAAGCAAAATTCTC
AAAGCGTAGGATTGTTCACCCTTTCA-AGGGAACGTGAGCTGGG-TTTAGACCGTCGTGA
GACAGGTTAGTTTTACCCTACTGGTGTGCG----------ACGTAAAACGTCAAGCTATC
TCAAT---GGAATTCCTGTGCAGTACGAGAGGAACCACAGGTACGGACC-AATGGCTCAA
TA-CTAGTCCGAACGGACTTTGGTATGACGCTA-CGTCCGCCGGATTATGCCTGAAC-GC
CTCTAAG------------------GTCGTAACCGAACCAAGCTGATAGCAT--------
------TCA--TATAGG-AGTCG-----GTAGCTAATTGGCT--AATAACCCAT------
A-AAACCCGATGG----TGTTACCCTTAACAC-------------CGT--CGCGTTA---
-TTG----AATAATC------TCATACTG-----AG--CCTTTCGTGCGGGGT------C
GTG-CGG-TT------AGTA-----CCATGGAAGTGGAAACACCGACGGC------C---
-TTT---------------GCC-GGACATTCAA----TAAC----TAGTTT---------
-----------------------CGACACCT-----------------------------
---------GA--GACCACCTACAAACGATAGGTTTAC-------AGGCTG-----GGAG
CTGCGCATTG-AAGA-GAGATGT--ACAT--TTCGA------------------------
---------TCCTTTCATGCT-ACCCACGCTTGATG
>28S_1_An_coustani_CF_S39
CAGTTCATGTGTGACAACCCCC--TGAATTTAAGCATATTAATAAG---GGGAGGAAAAG
A-----AACCAACCGGGATTCCCTGAGTAGCT-GCGAGCG-AAACGGGAGAAGCTCAGCA
CGTAGGGGTGGCGGCC--TGTC----CGTCTATCCGATTCCGTGTACTGGTGCGTCTCAC
TATCCGTCAT-CTTAGCGCT------TTTCAAGTCC-AACTTGAATGTGGC--TCAGAAC
CCA-TAGAGGGTGATAGGCCCGTAGA------ACAGCGCC----CGTTGGAT-------G
ATGGACCGAGCGTGCCATG---GAGTCG---------TGTTGC-TTGA-TAGTGCAGCAC
--TAAGTGGGAGGTAAACTCCTTCTAAAGCTAAATACA-ACCATGAGACC--GATAGTAA
ACAAGTACCGTGA-GGGAAAGTTGAAAAGCACTCTGAATAGAGAGTCAAATAGT-ACGTG
AAACTGCCGAGGGTG-TGAAGCTCGTTGAACTCAATTATCCATAGGGCCATGA--CGC-C
CTCACC-------TGGA--------------------CTGTCA-----------------
---------GCAGAACCTCT--------------CTGG--------ACTGACCCGACCCT
TGTGAGTTGTCATGGTCCGCGTG------TGGACA---------TCGTGATCCATTACG-
--------AAATGTTA-----------------------------------GCG--G---
---TGACT--------------------CCGGTTGCCG------------------CGAG
CATGTCTGACACTAGG-----------------TCCCA--AGAAACTGCT---------G
TCGACCCTCTACGTACCTTC-----AGGTGACGATGGGCTATCGGAACCCTCGGGTAACC
GGTTTT---------------------------CGGCTAAGTT-CAGGTG-------TG-
-------------CCGTTGGACGC--------------GTGAT-----------------
--GGGC--TTGAA--CGAACTAGAGT-GGCTG----------------------------
------------------------------------------------------------
-----GAAGCGCATGTTTGGGCAT-------GTAACTGGGCGCGAGCCCGGGG-------
--------CGACCAGTGCTCCTGATCG-------GCGATGCATT--A--ACTAATTGAGG
--------------TACCTACGGGACCCGT-CTTGAAACACGGACCAAGAAGTCTATCTT
GCGCGCAAGTCAATGG--------------------------------------------
--GAAGTAGCAAACCCAAAGG-CGAAGACAAAGC-AAC---TGG--------CTAGTGTG
C-GGGATTACGGGTGCACCACAGTC-CGC-------AAGGATTGGCTAGCT-----GT--
-------------GCA--CCCCTC---------------CAT-CCCCGGGT-GTT-----
TGCC--------------CGAAGTCCTGATGGTCGTAGAAGCCGGACCCTCCGGGGGCTG
GTGGTGGAC-------------CGTCGGG-----TACCGACGGAACATACCGTGAGC-GC
GTAGGATGTGACCCG-AAAGATGGTGAACTATGCCTGATCAGGTCGAAGTCAGGGG-AAA
CCCTGATGGAGGACCGAAGCAATTCTGACGTGCAAATCGATTGTCAGAGTTGGGCATAGG
---GGCGAAAGACC-AATCGAACCATCTAGTAGCTGGTTCCCT-----------------
------------------------------------------------------------
------------------------CCGAAGTTTCCCTCAGGATAGCTGGTACACGTAACA
TTTCGAA-CCTTATTCTTATCTGGTAAAGCGAATGATTAGAGGCCTTAGGTTCGAAATGA
TCTTAACCTATTCTCAAACTATAAATGGGTAAGGTAGTGGGCAGCATGCTCGAA-TGAT-
GCTGCCCT-----CAAAGCGATTGA-----------AAGCAAA-TAGTG--------CCT
CC--------------GGG----------TGCTAGCT-------------------AGAT
ATCGGTGTGCTTAGTGGGCCAAGTTTTGGTA--AGCAGAA-CTGGTGCTGTGGGATGAAC
C-AAACGTAATGTTACGGCGCCT-AAATAAACGACGCATCATAGATA-CCATGAAAGGTG
TTGA-TTGCTAAAGACAGCAGGACGGTGGACATGGAAGTTGTCATCCGCTAAGGAGTGTG
TAACAACTCACCTGCCGAAGCAATTAGCCCTTAAAATGGATGGCGCTCAAGTCGTTTGCC
TATACATTACCGCTAGCGGCAGAATCTG-----GTA-------GCAAGCCGG--------
-----CGTGCTGTGCAACCTTGAGGCCCTAGTGAGTA-GGAGGGT-ACGGTGGTG-GCG-
TTGAAGTGTTTG-GCGCAAGCC----------GGC-ATGGAGCC---------GCCACTG
GCACAGATCTTGGTGGTAGTAGCAAATATTCGAATGAGATCTTGGATGACTGAAGTGGAG
GA-GGGTTTCGTGTCAACAGCAGTTGCACACGAGTTAGCCAGTCCTAAACTATATGGGAA
A----------------TCTG-ATTCAAAC-----GCGATC-------------------
---------------------CA---CCGAGAAC----------AAC-------------
-------------------TG---ATGAATGGAACCC----------------TGTTCTG
AGTGG-------------GCCAAATCGTGTGCGAAGCGTGAAAGGGAATCCGGTTACAAT
TCCGGAGCCAG-TTGAGTAT-ACGTT-T-----GCGAGG-CCGGT---------------
--GAACCCCCCCGG-------------------GGG----------------TGATCCGC
------------------------------------------------------------
----CCGCGCGA---TCA----TGGCAACAT-GAATCCTTTTCTTTGAGAAGCCAACGGG
AGATATCGGAAGAGTTCTCTTTTC-TGTTTTACAGC---CG--T----ACTGACCATGGA
AGTCTTTCGTAGAGAGATATGGTTGGA---TGGGCTGGTAGAGCATGGCATTA--ACGTG
CTGTG-TCGGTATCCTCTCCTTGGACCTTGAAAATCGAAGACTGGGGCACG---------
------------------------------------------------------------
---------------------CAAACTCTCAACAGACTGTACCGA-TTCCGCAGCAGGTC
TCCAAGATACAGAGTCTCTAGTCGATAGAACAATGTAGGTAAGGGAAGTCGGCAAACTGG
ATCCGTAACTTCGGAAAAAGGATTGGCTCTGAAGACTGGGCCG----GCTCGGTGTGT--
------------------------------------------------------------
------------------------------------------------------------
-CG---------------TTGGT--TACTA------TGTA--------------------
----------------------------------------------------TATCCTGT
AAGCCCGCCCCTCCGGGGGTGGGTGGTAGTGATACATCTC--------------------
--------------C-------------TTCGGACCCGGCTGGCACCAAACAGTCAGTTC
AGAACTGGCAC-GGCTGAGGGAATCCGACTGTCTAATT-AAAACAAAGCATTGTGATGGC
CCTAACG--GGTGCTGACACAATGTGATTTCTGCCCAGTGCTCTGAATGTCAACGTGAAG
-AAATTCAAGCAAGCGC-GGGTAAACGGCGGGAGTAACTATGACTCTCTTAAGGTAGCCA
AATGCCTCGTCATCTAATTAGTGACGCGCATGAATGGAT-TAACGAGATTCCC----TCT
-GTCCCTATCTACTATCTAGCGAAACCAC-AGCCAAGGGAACGGGCTTGGAAACACTAGC
GGGGAAAGAAGACCCTGTTGAGCTTGACTCTAGTCTGGCATTGTAAGATGATATAAGAGG
TGCAGTATA-GGTGGGAGACCG-GGTAATA-CATTACCTCCC----GG-----TCGCCAA
-TGAGATACCACCACTCTTACTGTTGTCTTACTTACATGATTTGGTG-GAACAAGCGCGA
GCCTACGCAACGGACAATATACGACCCTGCCTGCACCCCGGTGTTT-GGTTAGT------
CGTG----GTCCAACGC---------ATG-----------------------------GC
TCAATGCGCCC-GGCTTCTAGTTCAGCGTTCAG-CGTGCCGTC-----------ACAAGG
TGCCAGAC-TCGCCCGGCGG-------------------------GCAGTG---------
--ATAAGTG------TTGCGCT------CCGG----------------------------
------------------------------------------------------------
--------------------------------------------------CGCTCCACG-
--------------AC----GTTC-------G----------------------------
------------------------------------------------------------
----------------CTGCT-GCAG--------CCAAGTGGG------------GCGTG
CA---------------CCAC-CG---------TGACATC-CAGGCATCTGGACATTCAC
TG----AGCCA----GGTC-ATGGACAGTGCCAGGTGCGGAGTTTGACTGGGGCGGTACA
TCTCCAAAATGATA-ACGGAGGTGTCC-AAAGGTCAGCTCAGTGTGGACAGAAACCACAC
GCTGAGCATAAGGAC-ACAAGCTGGCTTGATCTTGAAGTT-CAGTACACATC-AAGAAAG
CGTAAGCTCGG-----CCTCACGATCCTTTTGG-TT-TAACGAG-TTTTTAGC-AAGAGG
TGTCAG-AAAAGTTACCAC-AGGGATAACT--GGCTTGTGGCCGCCAAGCGTTCATAGCG
ACGTGGC-TTTTTGATCCT-TCGATGTCGGCTCTTCCTATCATTGCGAAGCAAAATTCAC
AAAGCGTAGGATTGTTCACCCTTTCA-AGGGAACGTGAGCTGGG-TTTAGACCGTCGTGA
GACAGGTTAGTTTTACCCTACTGGTGTGCA---------------AGT------ACTATC
TCAAT---GGAATTCCTGTGCAGTACGAGAGGAACCACAGGTACGGACC-AATGGCTCAA
TA-CTAGTCCGAGCGGACTTTGGTATGACGCTA-CGTCCGTCGGATTATGCCTGAAC-GC
CTCTAAG------------------GTCGTAACCGAACCAGGCTGGTAGTATATG-----
-----------TATAGG-AGTCG-----TTAGCTAGATGGCT-AATAACATCAC------
G-AGACCGGATTG-AG-TCTT-CT-------------------ATAGACTCTTTCCA---
-TTTATTGGAAACCC------TCAAACTG-----AGCCTATCGCGAGTGCGCT------C
GC--CGA---------AGTA----CCTGAAGTG--GGAAAAGGCGTTGT-----------
-GCT--------------TGCC-GATCT-TCCA----AGAA----TAGTTT---------
-----------------------CGACTCCT-----------------------------
---------AA--GACCACCCGAAAACGACGGGTTTGC-------AGGCTG-----GGCG
CTACGCATTG-AAGA-GAGATGT--ACAT--TTCGA------------------------
---------TCCTTTCAGGCG-ACCCATGCTTGGTG
>28S_1_An_coustani_CF_S40
CAGTTCATGTGTGACAACCCCC--TGAATTTAAGCATATTAATAAG---GGGAGGAAAAG
A-----AACCAACCGGGATTCCCTGAGTAGCT-GCGAGCG-AAACGGGAGAAGCTCAGCA
CGTAGGGGTGGCGGCC--TGTC----CGTCTATCCGATTCCGTGTACTGGTGCGTCTCAC
TATCCGTCAT-CTTAGCGCT------TTTCAAGTCC-AACTTGAATGTGGC--TCAGAAC
CCA-TAGAGGGTGATAGGCCCGTAGA------ACAGCGCC----CGTTGGAT-------G
ATGGACCGAGCGTGCCATG---GAGTCG---------TGTTGC-TTGA-TAGTGCAGCAC
--TAAGTGGGAGGTAAACTCCTTCTAAAGCTAAATACA-ACCATGAGACC--GATAGTAA
ACAAGTACCGTGA-GGGAAAGTTGAAAAGCACTCTGAATAGAGAGTCAAATAGT-ACGTG
AAACTGCCGAGGGTG-TGAAGCTCGTTGAACTCAATTATCCATAGGGCCATGA--CGC-C
CTCACC--TGGACTGTCAGC-----A-----------GAACCC-----------------
---------TTTCTGGACTG-------------ACCCG------ACCCTTGTGA------
-----GTTGTCATGGTCCGCGTG------TGGACA---------TCGTGATCCATTACG-
--------AAATGTTA-----------------------------------GCG--G---
--TGACT---------------------CCGGT-TGCC-----------------GCGAG
CATGTCTGACACTAGG-----------------TCCCA--AGAAACTGCT---------G
TCGACCCTCTACGTACCTTC-----AGGTGACGATGGGCTATCGGAACCCTCGGGTAACC
GGTTTT---------------------------CGGCTAAGTT-CAGGTG-------TG-
-------------CCGTTGGACGC--------------GTGAT-----------------
--GGGC--TTGAA--CG-------AA-CTAGA----------------------------
------------------------------------GTGGCTGGAAGCGCA---------
---------TGTTTGGGCATGTAA-----------CTGGGCGCGAGCCCGGGG-------
--CGA-CCAGTGCT-----CCTGATCG-------GCGATGCATT--A--ACTAATTGAGG
--------------TACCTACGGGACCCGT-CTTGAAACACGGACCAAGAAGTCTATCTT
GCGCGCAAGTCAATGG--------------------------------------------
--GAAGTAGCAAACCCAAAGG-CGAAGACAAAGC-AAC---TGG--------CTAGTGTG
C-GGGATTACGGGTGCACCACAGTC-CGC-------AAGGATTGGCTAGCT-----GT--
-------------GCA--CCCCTC---------------CAT-CCCCGGGT-GTT-----
TGCC--------------CGAAGTCCTGATGGTCGTAGAAGCCGGACCCTCCGGGGGCTG
GTGGTGGAC-------------CGTCGGG-----TACCGACGGAACATACCGTGAGC-GC
GTAGGATGTGACCCG-AAAGATGGTGAACTATGCCTGATCAGGTCGAAGTCAGGGG-AAA
CCCTGATGGAGGACCGAAGCAATTCTGACGTGCAAATCGATTGTCAGAGTTGGGCATAGG
---GGCGAAAGACC-AATCGAACCATCTAGTAGCTGGTTCCCT-----------------
------------------------------------------------------------
------------------------CCGAAGTTTCCCTCAGGATAGCTGGTACACGTAACA
TTTCGAA-CCTTATTCTTATCTGGTAAAGCGAATGATTAGAGGCCTTAGGTTCGAAATGA
TCTTAACCTATTCTCAAACTATAAATGGGTAAGGTAGTGGGCAGCATGCTCGAA-TGAT-
GCTGC-CCT----CAAAGCGATTGA-----------AAGCAAA-TAGTG--------CCT
CC--------------GGG----------TGCTAGCT-------------------AGAT
ATCGGTGTGCTTAGTGGGCCAAGTTTTGGTA--AGCAGAA-CTGGTGCTGTGGGATGAAC
C-AAACGTAATGTTACGGCGCCT-AAATAAACGACGCATCATAGATA-CCATGAAAGGTG
TTGA-TTGCTAAAGACAGCAGGACGGTGGACATGGAAGTTGTCATCCGCTAAGGAGTGTG
TAACAACTCACCTGCCGAAGCAATTAGCCCTTAAAATGGATGGCGCTCAAGTCGTTTGCC
TATACATTACCGCTAGCGGCAGAATCTG-----GTA-------GCAAG------------
-CCGGCGTGCTGTGCAACCTTGAGGCCCTAGTGAGTA-GGAGGGT-ACGGTGGTG-GCG-
TTGAAGTGTTTG-GCGCAAGCC----------GGC-ATGGAGCC---------GCCACTG
GCACAGATCTTGGTGGTAGTAGCAAATATTCGAATGAGATCTTGGATGACTGAAGTGGAG
GA-GGGTTTCGTGTCAACAGCAGTTGCACACGAGTTAGCCAGTCCTAAACTATATGGGAA
A----------------TCTG-ATTCAAAC-----GCGATC-------------------
---------------------CA---CCGAGAAC----------AA--------------
------------------CTG---ATGAATGGAACCC-----TG-----------TTCTG
AGTGG-------------GCCAAATCGTGTGCGAAGCGTGAAAGGGAATCCGGTTACAAT
TCCGGAGCCAG-TTGAGTAT-ACGTT-T-----GCGAGG-CCGGT---------------
--GAACCCCCCCGG-------------------GGG----------------TGATCCGC
------------------------------------------------------------
----CCGCGCGA---TCA----TGGCAACAT-GAATCCTTTTCTTTGAGAAGCCAACGGG
AGATATCGGAAGAGTTCTCTTTTC-TGTTTTACAGC---CG--T----ACTGACCATGGA
AGTCTTTCGTAGAGAGATATGGTTGGA---TGGGCTGGTAGAGCATGGCATTA--ACGTG
CTGTG-TCGGTATCCTCTCCTTGGACCTTGAAAATCGAAGACTGGGGCACG---------
------------------------------------------------------------
---------------------CAAACTCTCAACAGACTGTACCGA-TTCCGCAGCAGGTC
TCCAAGATACAGAGTCTCTAGTCGATAGAACAATGTAGGTAAGGGAAGTCGGCAAACTGG
ATCCGTAACTTCGGAAAAAGGATTGGCTCTGAAGACTGGGCCG----GCTCGGTGTGT--
------------------------------------------------------------
------------------------------------------------------------
-CG---------------TTGGT--TACTA------TGTA---TATC-------------
-------------------------------------------------------CTGT-
--AAGCCCGCCCCTCCGGGGGTGGGT-----------GGTAGT-GATACA----------
-----------TC-T----CC-------TTCGGACCCGGCTGGCACCAAACAGTCAGTTC
AGAACTGGCAC-GGCTGAGGGAATCCGACTGTCTAATT-AAAACAAAGCATTGTGATGGC
CCTAACG--GGTGCTGACACAATGTGATTTCTGCCCAGTGCTCTGAATGTCAACGTGAAG
-AAATTCAAGCAAGCGC-GGGTAAACGGCGGGAGTAACTATGACTCTCTTAAGGTAGCCA
AATGCCTCGTCATCTAATTAGTGACGCGCATGAATGGAT-TAACGAGATTCCC----TCT
-GTCCCTATCTACTATCTAGCGAAACCAC-AGCCAAGGGAACGGGCTTGGAAACACTAGC
GGGGAAAGAAGACCCTGTTGAGCTTGACTCTAGTCTGGCATTGTAAGATGATATAAGAGG
TGCAGTATA-GGTGGGAGACCG-GGTAATA-CATTACCTCCC----GG-----TCGCCAA
-TGAGATACCACCACTCTTACTGTTGTCTTACTTACATGATTTGGTG-GAACAAGCGCGA
GCCTACGCAACGGACAATATACGACCCTGCCTGCACCCCGGTGTTT-GGTTAGT-CGTGG
TCCA----ACG--CATG-----------------------------------------GC
TCAATGCGCCC-GGCTTCTAGTTCAGCGTTCAG-CGTGCCGTC-----------ACAAGG
TGCCAGACTCG--CCCGGCG------------------------GGCAGTG---------
--ATAAGTG------TTGCGCT------CCGG------------------CG--------
------------------------------------------------------------
--------------------------------------------------CTCCACGAC-
--------------------GTTC-------G----------------------------
------------------------------------------------------------
----------------CTGCT-GCAG--------CCAAGTGGG------------GCGTG
CA---------------CCAC-CG---------TGACATC-CAGGCATCTGGACATTCAC
TG----AGCCA----GGTC-ATGGACAGTGCCAGGTGCGGAGTTTGACTGGGGCGGTACA
TCTCCAAAATGATA-ACGGAGGTGTCC-AAAGGTCAGCTCAGTGTGGACAGAAACCACAC
GCTGAGCATAAGGAC-ACAAGCTGGCTTGATCTTGAAGTT-CAGTACACATC-AAGAAAG
CGTAAGCTCGG-----CCTCACGATCCTTTTGG-TT-TAACGAG-TTTTTAGC-AAGAGG
TGTCAG-AAAAGTTACCAC-AGGGATAACT--GGCTTGTGGCCGCCAAGCGTTCATAGCG
ACGTGGC-TTTTTGATCCT-TCGATGTCGGCTCTTCCTATCATTGCGAAGCAAAATTCAC
AAAGCGTAGGATTGTTCACCCTTTCA-AGGGAACGTGAGCTGGG-TTTAGACCGTCGTGA
GACAGGTTAGTTTTACCCTACTGGTGTGCA---------------AGT------ACTATC
TCAAT---GGAATTCCTGTGCAGTACGAGAGGAACCACAGGTACGGACC-AATGGCTCAA
TA-CTAGTCCGAGCGGACTTTGGTATGACGCTA-CGTCCGTCGGATTATGCCTGAAC-GC
CTCTAAG------------------GTCGTAACCGAACCAGGCTGGTAGTATATG-----
-----------TATAGG-AGTCG-----TTAGCTAGATGGCT-AATAACATCAC------
G-AGACCGGATTG-AG-TCTT-CTATAGACTC-----------TTT----CCATTTA---
-TTG----GAAACCC------TCAAACTG-----AG-CCTATC-GCGAGTG--------C
GCT-CGC-CG-----AAGTA----CCTGAAGTG--GGAAAAGGCGTTGT-----------
-GCT--------------TGCC-GATCT-TCCA----AGAA----TAGTTT---------
-----------------------CGACTCCT-----------------------------
---------AA--GACCACCCGAAAACGACGGGTTTGC-------AGGCTG-----GGCG
CTACGCATTG-AAGA-GAGATGT--ACAT--TTCGA------------------------
---------TCCTTTCAGGCG-ACCCATGCTTGGTG
>28S_1_An_coustani_CF_S41
CAGTTCATGTGTGACAACCCCC--TGAATTTAAGCATATTAATAAG---GGGAGGAAAAG
A-----AACCAACCGGGATTCCCTGAGTAGCT-GCGAGCG-AAACGGGAGAAGCTCAGCA
CGTAGGGGTGGCGGCC--TGTC----CGTCTATCCGATTCCGTGTACTGGTGCGTCTCAC
TATCCGTCAT-CTTAGCGCT------TTTCAAGTCC-AACTTGAATGTGGC--TCAGAAC
CCA-TAGAGGGTGATAGGCCCGTAGA------ACAGCGCC----CGTTGGAT-------G
ATGGACCGAGCGTGCCATG---GAGTCG---------TGTTGC-TTGA-TAGTGCAGCAC
--TAAGTGGGAGGTAAACTCCTTCTAAAGCTAAATACA-ACCATGAGACC--GATAGTAA
ACAAGTACCGTGA-GGGAAAGTTGAAAAGCACTCTGAATAGAGAGTCAAATAGT-ACGTG
AAACTGCCGAGGGTG-TGAAGCTCGTTGAACTCAATTATCCATAGGGCCATGA--CGC-C
CTCACC-----TGGACT-GT--CAGC-----------AGAACC-----------------
---------TCTCTGGACTG-------------ACCCG------ACCCTTGTGA------
-----GTTGTCATGGTCCGCGTG------TGGACA---------TCGTGATCCATTACG-
--------AAATGTTA-----------------------------------GCG--G---
--TGACT---------------------CCGGT-TGCC-----------------GCGAG
CATGTCTGACACTAGG-----------------TCCCA--AGAAACTGCT---------G
TCGACCCTCTACGTACCTTC-----AGGTGACGATGGGCTATCGGAACCCTCGGGTAACC
GGTTTT---------------------------CGGCTAAGTT-CAGGTG-------TG-
-------------CCGTTGGACGC--------------GTGAT-----------------
--GGGC--TTGAA--CGAACTAGAGT-GGCTG----------------------------
------------------------------------------------------------
---------GAAGCGCATGTTTGG---GCATGTAACTGGGCGCGAGCCCGGGG-------
--CGA-CCAGTGCT-----CCTGATCG-------GCGATGCATT--A--ACTAATTGAGG
--------------TACCTACGGGACCCGT-CTTGAAACACGGACCAAGAAGTCTATCTT
GCGCGCAAGTCAATGG--------------------------------------------
--GAAGTAGCAAACCCAAAGG-CGAAGACAAAGC-AAC---TGG--------CTAGTGTG
C-GGGATTACGGGTGCACCACAGTC-CGC-------AAGGATTGGCTAGCT-----GT--
-------------GCA--CCCCTC---------------CAT-CCCCGGGT-GTT-----
TGCC--------------CGAAGTCCTGATGGTCGTAGAAGCCGGACCCTCCGGGGGCTG
GTGGTGGAC-------------CGTCGGG-----TACCGACGGAACATACCGTGAGC-GC
GTAGGATGTGACCCG-AAAGATGGTGAACTATGCCTGATCAGGTCGAAGTCAGGGG-AAA
CCCTGATGGAGGACCGAAGCAATTCTGACGTGCAAATCGATTGTCAGAGTTGGGCATAGG
---GGCGAAAGACC-AATCGAACCATCTAGTAGCTGGTTCCCT-----------------
------------------------------------------------------------
------------------------CCGAAGTTTCCCTCAGGATAGCTGGTACACGTAACA
TTTCGAA-CCTTATTCTTATCTGGTAAAGCGAATGATTAGAGGCCTTAGGTTCGAAATGA
TCTTAACCTATTCTCAAACTATAAATGGGTAAGGTAGTGGGCAGCATGCTCGAA-TGAT-
GCTGC-CCT----CAAAGCGATTGA-----------AAGCAAA-TAGTG--------CCT
CC--------------GGG----------TGCTAGCT-------------------AGAT
ATCGGTGTGCTTAGTGGGCCAAGTTTTGGTA--AGCAGAA-CTGGTGCTGTGGGATGAAC
C-AAACGTAATGTTACGGCGCCT-AAATAAACGACGCATCATAGATA-CCATGAAAGGTG
TTGA-TTGCTAAAGACAGCAGGACGGTGGACATGGAAGTTGTCATCCGCTAAGGAGTGTG
TAACAACTCACCTGCCGAAGCAATTAGCCCTTAAAATGGATGGCGCTCAAGTCGTTTGCC
TATACATTACCGCTAGCGGCAGAATCTG-----GTA-------GCAAG------------
-CCGGCGTGCTGTGCAACCTTGAGGCCCTAGTGAGTA-GGAGGGT-ACGGTGGTG-GCG-
TTGAAGTGTTTG-GCGCAAGCC----------GGC-ATGGAGCC---------GCCACTG
GCACAGATCTTGGTGGTAGTAGCAAATATTCGAATGAGATCTTGGATGACTGAAGTGGAG
GA-GGGTTTCGTGTCAACAGCAGTTGCACACGAGTTAGCCAGTCCTAAACTATATGGGAA
A----------------TCTG-ATTCAAAC-----GCGATC-------------------
---------------------CA---CCGAGAAC----------AAC-------------
-------------------TG---ATGAATGGAACCC------------------TGTTC
TGAGT-----------GGGCCAAATCGTGTGCGAAGCGTGAAAGGGAATCCGGTTACAAT
TCCGGAGCCAG-TTGAGTAT-ACGTT-T-----GCGAGG-CCGGT---------------
--GAACCCCCCCGG-------------------GGG----------------TGATCCGC
------------------------------------------------------------
----CCGCGCGA---TCA----TGGCAACAT-GAATCCTTTTCTTTGAGAAGCCAACGGG
AGATATCGGAAGAGTTCTCTTTTC-TGTTTTACAGC---CG--T----ACTGACCATGGA
AGTCTTTCGTAGAGAGATATGGTTGGA---TGGGCTGGTAGAGCATGGCATTA--ACGTG
CTGTG-TCGGTATCCTCTCCTTGGACCTTGAAAATCGAAGACTGGGGCACG---------
------------------------------------------------------------
---------------------CAAACTCTCAACAGACTGTACCGA-TTCCGCAGCAGGTC
TCCAAGATACAGAGTCTCTAGTCGATAGAACAATGTAGGTAAGGGAAGTCGGCAAACTGG
ATCCGTAACTTCGGAAAAAGGATTGGCTCTGAAGACTGGGCCG----GCTCGGTGTGT--
------------------------------------------------------------
------------------------------------------------------------
-CG---------------TTGGT--TACTA------TGTA---TATC-------------
-------------------------------------------------------CTGT-
--AAGCCCGCCCCTCCGGGGGTGGGT-----------GGTAGTGATACA-----------
-----------TC-T----CC-------TTCGGACCCGGCTGGCACCAAACAGTCAGTTC
AGAACTGGCAC-GGCTGAGGGAATCCGACTGTCTAATT-AAAACAAAGCATTGTGATGGC
CCTAACG--GGTGCTGACACAATGTGATTTCTGCCCAGTGCTCTGAATGTCAACGTGAAG
-AAATTCAAGCAAGCGC-GGGTAAACGGCGGGAGTAACTATGACTCTCTTAAGGTAGCCA
AATGCCTCGTCATCTAATTAGTGACGCGCATGAATGGAT-TAACGAGATTCCC----TCT
-GTCCCTATCTACTATCTAGCGAAACCAC-AGCCAAGGGAACGGGCTTGGAAACACTAGC
GGGGAAAGAAGACCCTGTTGAGCTTGACTCTAGTCTGGCATTGTAAGATGATATAAGAGG
TGCAGTATA-GGTGGGAGACCG-GGTAATA-CATTACCTCCC----GG-----TCGCCAA
-TGAGATACCACCACTCTTACTGTTGTCTTACTTACATGATTTGGTG-GAACAAGCGCGA
GCCTACGCAACGGACAATATACGACCCTGCCTGCACCCCGGTGTTT-GGTTAGT-CGTGG
TCCA----ACG--CATG-----------------------------------------GC
TCAATGCGCCC-GGCTTCTAGTTCAGCGTTCAG-CGTGCCGTC-----------ACAAGG
TGCCAGAC----------------------------------------TCG---------
--CCCGGCG-------GGCAGT--------------------------------------
------------------------------------------------------------
----------------------------GATAAGTGT----------TGCGCTCCGGCG-
-------------CTCCACGACGT------------------------------------
------------------------------------------------------------
----------------TCGCT-GCTG-----CAGCCAAGTGGG------------GCGTG
CA---------------CCAC-CG---------TGACATC-CAGGCATCTGGACATTCAC
TG----AGCCA----GGTC-ATGGACAGTGCCAGGTGCGGAGTTTGACTGGGGCGGTACA
TCTCCAAAATGATA-ACGGAGGTGTCC-AAAGGTCAGCTCAGTGTGGACAGAAACCACAC
GCTGAGCATAAGGAC-ACAAGCTGGCTTGATCTTGAAGTT-CAGTACACATC-AAGAAAG
CGTAAGCTCGG-----CCTCACGATCCTTTTGG-TT-TAACGAG-TTTTTAGC-AAGAGG
TGTCAG-AAAAGTTACCAC-AGGGATAACT--GGCTTGTGGCCGCCAAGCGTTCATAGCG
ACGTGGC-TTTTTGATCCT-TCGATGTCGGCTCTTCCTATCATTGCGAAGCAAAATTCAC
AAAGCGTAGGATTGTTCACCCTTTCA-AGGGAACGTGAGCTGGG-TTTAGACCGTCGTGA
GACAGGTTAGTTTTACCCTACTGGTGTGCA---------------AGT------ACTATC
TCAAT---GGAATTCCTGTGCAGTACGAGAGGAACCACAGGTACGGACC-AATGGCTCAA
TA-CTAGTCCGAGCGGACTTTGGTATGACGCTA-CGTCCGTCGGATTATGCCTGAAC-GC
CTCTAAG------------------GTCGTAACCGAACCAGGCTGGTAGTATATG-----
-----------TATAGG-AGTCG-----TTAGCTAGATGGCT-AATAACATCAC------
G-AGACCGGAT------TGAGTCT-----TCT-----------ATAGACTCTTTCCA---
-TTTATTGGAAACCC------TCAAACTG-----AG-CCTATC-GCGAGTGCG------C
TCG-CCG--A------AGTA----CCTGAAGTG--GGAAAAGGCGTTGT-----------
-GCT--------------TGCC-GATCT-TCCA----AGAA----TAGTTT---------
-----------------------CGACTCCT-----------------------------
---------AA--GACCACCCGAAAACGACGGGTTTGC-------AGGCTG-----GGCG
CTACGCATTG-AAGA-GAGATGT--ACAT--TTCGA------------------------
---------TCCTTTCAGGCG-ACCCATGCTTGGTG
>28S_1_An_coustani_MG_S66
CAGTTCATGTGTGACAACCCCC--TGAATTTAAGCATATTAATAAG---GGGAGGAAAAG
A-----AACCAACCGGGATTCCCTGAGTAGCT-GCGAGCG-AAACGGGAGAAGCTCAGCA
CGTAGGGGTGGCGGCC--TGTC----CGTCTATCCGATTCCGTGTACTGGTGCGTCTCAC
TATCCGTCAT-CTTAGCGCT------TTTCAAGTCC-AACTTGAATGTGGC--TCAGAAC
CCA-TAGAGGGTGATAGGCCCGTAGA------ACAGCGCC----CGTTGGAT-------G
ATGGACCGAGCGTGCCATG---GAGTCG---------TGTTGG-TTTA-TAGTGGAGCAC
--TAAGTGGGAGGGAAACAACTTCTAAAGCAAAATACA-ACCATGAGACC--GATAGTAA
ACAAGTACCGTGA-GGGAAAGTTGAAAAGCACTCTGAATAGAGAGTCAAATAGT-ACGTG
AAACTGCCGAGGGTG-TGAAGCTCGTTGAACTCAATTATCCATAGGGCCATGA--CGC-C
CTCACT--------------------------------GGACT-----------------
---------------GTCAG--------------CAGAAACTCTGGACTGACCCGACCCA
TGTGAGTTGTCATGGTCCGCGTG------TGGACA---------TCGTGATCCATTACG-
--------AAATGTAA-----------------------------------GCG--G---
--TGACT---------------------CCGGT-TGCC-----------------GCGAG
CATGTCTGACACTAGG-----------------TCCCA--AGAAACTGCT---------G
TCGACCCTCTACGAACCTTCAA---TGGTGACGATGGGCTATCGGAACCCACGGGTAACC
GGTTTT---------------------------CGGCTAAGTT-CAGGTG-------TG-
-------------CCGTTGGACGC--------------GTGAT-----------------
--GGGC--TTGAA--CGAACTAGAGT-GGCTG----------------------------
------------------------------------------------------------
---------GAAGCGCATGTTTGG---GCATGTAACTGGGCGCGAGCCCGGGG-------
--CGA-CCAGTGCT-----CCTGATCG-------GCGATGCATT--A--ACTAATTGAGG
--------------TACCTACGGGACCCGT-CTTGAAACACGGACCAAGAAGTCTATCTT
GCGCGCAAGTCAATGG--------------------------------------------
--GAAGTAGCAAACCCAAAGG-CGAAGACAAAGC-AAC---TGG--------CTAGTGTG
C-GGGATTACGGGTGCACCACAGTC-CGC-------AAGGATTGGCTAGCT-----GT--
-------------GCA--CCCCTC---------------CAT-CCCCGGGT-GTT-----
TGCC--------------CGAAGTCCTGATGGTCGTAGAAGCCGGACCCTCCGGGGGCTG
GTGGTGGAC-------------CGTCGGG-----TACCGACGGAACATACCGTGAGC-GC
GTAGGATGTGACCCG-AAAGATGGTGAACTATGCCTGATCAGGTCGAAGTCAGGGG-AAA
CCCTGATGGAGGACCGAAGCAATTCTGACGTGCAAATCGATTGTCAGAGTTGGGCATAGG
---GGCGAAAGACC-AATCGAACCATCTAGTAGCTGGTTCCCT-----------------
------------------------------------------------------------
------------------------CCGAAGTTTCCCTCAGGATAGCTGGTACACGTAACA
TTTCGAA-CCTTATTCTTATCTGGTAAAGCGAATGATTAGAGGCCTTAGGTTCGAAATGA
TCTTAACCTATTCTCAAACTATAAATGGGTAAGGTAGTGGGCAGCATGCTCGAA-TGAT-
GCTGC-CCT----CAAAGCGATTGA-----------AAGCAAA-TAGTG--------CCT
CC--------------GGG----------TGCTAGCT-------------------AGAT
ATCGGTGTGCTTAGTGGGCCAAGTTTTGGTA--AGCAGAA-CTGGTGCTGTGGGATGAAC
C-AAACGTAATGTTACGGCGCCT-AAATAAACGACGCATCATAGATA-CCATGAAAGGTG
TTGA-TTGCTAAAGACAGCAGGACGGTGGACATGGAAGTTGTCATCCGCTAAGGAGTGTG
TAACAACTCACCTGCCGAAGCAATTAGCCCTTAAAATGGATGGCGCTCAAGTCGTTTGCC
TATACATTACCGCTAGCGGCAGAATCTG-----GTA-------GCAAG------------
-CCGGCGTGCTGTGCAACCTTGAGGCCCTAGTGAGTA-GGAGGGT-ACGGTGGTG-GCG-
TTGAAGTGTTTG-GCGCAAGCC----------GGC-ATGGAGCC---------GCCACTG
GCACAGATCTTGGTGGTAGTAGCAAATATTCGAATGAGATCTTGGATGACTGAAGTGGAG
GA-GGGTTTCGTGTCAACAGCAGTTGCACACGAGTTAGCCAGTCCTAAACTATATGGGAA
A----------------TCTG-ATTCAAAC-----GCGATC-------------------
---------------------CA---CCGAGAAC----------AAC-------------
-------------------TG---ATGAATGGAACCC------------------TGTTC
TGAGT-----------GGGCCAAATCGTGTGCGAAGCGTGAAAGGGAATCCGGTTACAAT
TCCGGAGCCAG-TTGAGTAT-ACGTT-T-----GCGAGG-CCGGT---------------
--GAACCCCCCCGG-------------------GGG----------------TGATCCGC
------------------------------------------------------------
----CCGCGCGA---TCA----TGGCAACAT-GAATCCTTTTCTTTGAGAAGCCAACGGG
AGATATCGGAAGAGTTCTCTTTTC-TGTTTTACAGC---CG--T----ACTGACCATGGA
AGTCTTTCGTAGAGAGATATGGTTGGA---TGGGCTGGTAGAGCATGGCATTA--ACGTG
CTGTG-TCGGTATCCTCTCCTTGGACCTTGAAAATCGAAGACTGGGGCACG---------
------------------------------------------------------------
---------------------CAAACTCTCAACAGACTGTACCGA-TTCCGCAGCAGGTC
TCCAAGATACAGAGTCTCTAGTCGATAGAACAATGTAGGTAAGGGAAGTCGGCAAACTGG
ATCCGTAACTTCGGAAAAAGGATTGGCTCTGAAGACTGGGCCG----GCTCGGTGTGT--
------------------------------------------------------------
------------------------------------------------------------
-CG---------------TTGGT--TACTA------TGTA---TATC-------------
-------------------------------------------------------CTGT-
--AAGCCCGCCCCTCCGGGGGTGGGT-----------GGTAGTGATACA-----------
-----------TC-T----CC-------TTCGGACCCGGCTGGCACCAAACAGTCAGTTC
AGAACTGGCAC-GGCTGAGGGAATCCGACTGTCTAATT-AAAACAAAGCATTGTGATGGC
CCTAACG--GGTGCTGACACAATGTGATTTCTGCCCAGTGCTCTGAATGTCAACGTGAAG
-AAATTCAAGCAAGCGC-GGGTAAACGGCGGGAGTAACTATGACTCTCTTAAGGTAGCCA
AATGCCTCGTCATCTAATTAGTGACGCGCATGAATGGAT-TAACGAGATTCCC----TCT
-GTCCCTATCTACTATCTAGCGAAACCAC-AGCCAAGGGAACGGGCTTGGAAACACTAGC
GGGGAAAGAAGACCCTGTTGAGCTTGACTCTAGTCTGGCATTGTAAGATGATATAAGAGG
TGCAGTATA-GGTGGGAGACCG-GGTAATA-CATTACCTCCC----GG-----TCGCCAA
-TGAGATACCACCACTCTTACTGTTGTCTTACTTACATGATTTGGTG-GAACAAGCGCGA
GCCTACGCAACGGACAATATACGACCCTGCCTGCACCCCGGTGTTT-GGTTAGT-CGTGG
TCCA----ACG--CATG-----------------------------------------GC
TCAATGCGCCC-GGCTTCTAGTTCAGCGTTCAG-CGTGCCGTC-----------ACAAGG
TGCCAGAC----------------------------------------TCG---------
--CCCGGCG-------GGCAGT--------------------------------------
------------------------------------------------------------
----------------------------GATAAGTGT----------TGCGCTCCGGCG-
-------------CTCCACGACGT------------------------------------
------------------------------------------------------------
----------------TCGCT-GCTG-----CAGCCAAGTGGG------------GCGTG
CA---------------CCAC-CG---------TGACATC-CAGGCATCTGGACATTCAC
TG----AGCCA----GGTC-ATGGACAGTGCCAGGTGCGGAGTTTGACTGGGGCGGTACA
TCTCCAAAATGATA-ACGGAGGTGTCC-AAAGGTCAGCTCAGTGTGGACAGAAACCACAC
GCTGAGCATAAGGAC-ACAAGCTGGCTTGATCTTGAAGTT-CAGTACACATC-AAGAAAG
CGTAAGCTCGG-----CCTCACGATCCTTTTGG-TT-TAACGAG-TTTTTAGC-AAGAGG
TGTCAG-AAAAGTTACCAC-AGGGATAACT--GGCTTGTGGCCGCCAAGCGTTCATAGCG
ACGTGGC-TTTTTGATCCT-TCGATGTCGGCTCTTCCTATCATTGCGAAGCAAAATTCAC
AAAGCGTAGGATTGTTCACCCTTTCA-AGGGAACGTGAGCTGGG-TTTAGACCGTCGTGA
GACAGGTTAGTTTTACCCTACTGGTGTGCA---------------AGT------ACTATC
TCAAT---GGAATTCCTGTGCAGTACGAGAGGAACCACAGGTACGGACC-AATGGCTCAA
TA-CTAGTCCGAGCGGACTTTGGTATGACGCTA-CGTCCGTCGGATTATGCCTGAAC-GC
CTCTAAG------------------GTCGTAACCGAACCAGGCTGGTAGTATATG-----
-----------TATAGG-AGTCG-----TTAGCTAGATGGCT-AATAACATCAC------
G-AGACCGGAT------TGAGTCT-----TCT-----------ATAGACTCTTTCCA---
-TTTATTGGAAACCC------TCAAACTG-----AG-CCTATC-GCGAGTGCG------C
TCG-CCG--A------AGTA----CCTGAAGTG--GGAAAAGGCGTTGT-----------
-GCT--------------TGCC-GATCT-TCCA----AGAA----TAGTTT---------
-----------------------CGACTCCT-----------------------------
---------AA--GACCACCCGAAAACGACGGGTTTGC-------AGGCTG-----GGCG
CTACGCATTG-AAGA-GAGATGT--ACAT--TTCGA------------------------
---------TCCTTTCAGGCG-ACCCATGCTTGGTG
>28S_1_An_coustani_MG_S67
CAGTTCATGTGTGACAACCCCC--TGAATTTAAGCATATTAATAAG---GGGAGGAAAAG
A-----AACCAACCGGGATTCCCTGAGTAGCT-GCGAGCG-AAACGGGAGAAGCTCAGCA
CGTAGGGGTGGCGGCC--TGTC----CGTCTATCCGATTCCGTGTACTGGTGCGTCTCAC
TATCCGTCAT-CTTAGCGCT------TTTCAAGTCC-AACTTGAATGTGGC--TCAGAAC
CCA-TAGAGGGTGATAGGCCCGTAGA------ACAGCGCC----CGTTGGAT-------G
ATGGACCGAGCGTGCCATG---GAGTCG---------TGTTGC-TTGA-TAGTGCAGCAC
--TAAGTGGGAGGTAAACTCCTTCTAAAGCTAAATACA-ACCATGAGACC--GATAGTAA
ACAAGTACCGTGA-GGGAAAGTTGAAAAGCACTCTGAATAGAGAGTCAAATAGT-ACGTG
AAACTGCCGAGGGTG-TGAAGCTCGTTGAACTCAATTATCCATAGGGCCATGA--CGC-C
CTCACT--------------------------------GGACT-----------------
----------------GTCA-------------GCAGAAACTCTGGACTGACCCGACCCA
TGTGAGTTGTCATGGTCCGCGTG------TGGACA---------TCGTGATCCATTACG-
--------AAATGTAA-----------------------------------GCG--G---
--TGACT---------------------CCGGT-TGCC-----------------GCGAG
CATGTCTGACACTAGG-----------------TCCCA--AGAAACTGCT---------G
TCGACCCTCTACGTACCTTCAA---TGGTGACGATGGGCTATCGGAACCCACGGGTAACC
GGTTTT---------------------------CGGCTAAGTT-CAGGTG-------TG-
-------------CCGTTGGACGC--------------GTGAT-----------------
--GGGC--TTGAA--CG-------AA-CTAGA----------------------------
------------------------------------GTGGCTGGAAGCGCA---------
---------TGTTTGGGCATGTAA-----------CTGGGCGCGAGCCCGGGG-------
--CGA-CCAGTGCT---CCT--GATCG-------GCGATGCATT--A--ACTAATTGAGG
--------------TACCTACGGGACCCGT-CTTGAAACACGGACCAAGAAGTCTATCTT
GCGCGCAAGTCAATGG--------------------------------------------
--GAAGTAGCAAACCCAAAGG-CGAAGACAAAGC-AAC---TGG--------CTAGTGTG
C-GGGATTACGGGTGCACCACAGTC-CGC-------AAGGATTGGCTAGCT-----GT--
-------------GCA--CCCCTC---------------CAT-CCCCGGGT-GTT-----
TGCC--------------CGAAGTCCTGATGGTCGTAGAAGCCGGACCCTCCGGGGGCTG
GTGGTGGAC-------------CGTCGGG-----TACCGACGGAACATACCGTGAGC-GC
GTAGGATGTGACCCG-AAAGATGGTGAACTATGCCTGATCAGGTCGAAGTCAGGGG-AAA
CCCTGATGGAGGACCGAAGCAATTCTGACGTGCAAATCGATTGTCAGAGTTGGGCATAGG
---GGCGAAAGACC-AATCGAACCATCTAGTAGCTGGTTCCCT-----------------
------------------------------------------------------------
------------------------CCGAAGTTTCCCTCAGGATAGCTGGTACACGTAACA
TTTCGAA-CCTTATTCTTATCTGGTAAAGCGAATGATTAGAGGCCTTAGGTTCGAAATGA
TCTTAACCTATTCTCAAACTATAAATGGGTAAGGTAGTGGGCAGCATGCTCGAA-TGAT-
GCTG--CCC----TCAAAGCGATTG----------AAAGCAAA-TAGTG--------CCT
CC--------------GGG----------TGCTAGCT-------------------AGAT
ATCGGTGTGCTTAGTGGGCCAAGTTTTGGTA--AGCAGAA-CTGGTGCTGTGGGATGAAC
C-AAACGTAATGTTACGGCGCCT-AAATAAACGACGCATCATAGATA-CCATGAAAGGTG
TTGA-TTGCTAAAGACAGCAGGACGGTGGACATGGAAGTTGTCATCCGCTAAGGAGTGTG
TAACAACTCACCTGCCGAAGCAATTAGCCCTTAAAATGGATGGCGCTCAAGTCGTTTGCC
TATACATTACCGCTAGCGGCAGAA-TCT-----GGTAGCA-------------------A
GCCGGCGTGCTGTGCAACCTTGAGGCCCTAGTGAGTA-GGAGGGT-ACGGTGGTG-GCG-
TTGAAGTGTTTG-GCGCAAGCC----------GGC-ATGGAGCC---------GCCACTG
GCACAGATCTTGGTGGTAGTAGCAAATATTCGAATGAGATCTTGGATGACTGAAGTGGAG
GA-GGGTTTCGTGTCAACAGCAGTTGCACACGAGTTAGCCAGTCCTAAACTATATGGGAA
A----------------TCTG-ATTCAAAC-----GCGATC-------------------
---------------------CA--CCG-AGAAC----------AA--------------
------------------CTG---ATGAA--TGGAAC-----CCT---------GTTCTG
AGTGG-------------GCCAAATCGTGTGCGAAGCGTGAAAGGGAATCCGGTTACAAT
TCCGGAGCCAG-TTGAGTAT-ACGTT-T-----GCGAGG-CCGGT---------------
--GAACCCCCCCGG-------------------GGG----------------TGATCCGC
------------------------------------------------------------
----CCGCGCGA---TCA----TGGCAACAT-GAATCCTTTTCTTTGAGAAGCCAACGGG
AGATATCGGAAGAGTTCTCTTTTC-TGTTTTACAGC---CG--T----ACTGACCATGGA
AGTCTTTCGTAGAGAGATATGGTTGGA---TGGGCTGGTAGAGCATGGCATTA--ACGTG
CTGTG-TCGGTATCCTCTCCTTGGACCTTGAAAATCGAAGACTGGGGCACG---------
------------------------------------------------------------
---------------------CAAACTCTCAACAGACTGTACCGA-TTCCGCAGCAGGTC
TCCAAGATACAGAGTCTCTAGTCGATAGAACAATGTAGGTAAGGGAAGTCGGCAAACTGG
ATCCGTAACTTCGGAAAAAGGATTGGCTCTGAAGACTGGGCCG----GCTCGGTGTGT--
------------------------------------------------------------
------------------------------------------------------------
-CG---------------TTGGT--TACTA------TGTA---TATC-------------
-------------------------------------------------------CTGT-
--AAGCCCGCCCCTCCGGGGGTGGGT-----------GGTAGT-GATACA----------
-----------TC-T----CC-------TTCGGACCCGGCTGGCACCAAACAGTCAGTTC
AGAACTGGCAC-GGCTGAGGGAATCCGACTGTCTAATT-AAAACAAAGCATTGTGATGGC
CCTAACG--GGTGCTGACACAATGTGATTTCTGCCCAGTGCTCTGAATGTCAACGTGAAG
-AAATTCAAGCAAGCGC-GGGTAAACGGCGGGAGTAACTATGACTCTCTTAAGGTAGCCA
AATGCCTCGTCATCTAATTAGTGACGCGCATGAATGGAT-TAACGAGATTCCC----TCT
-GTCCCTATCTACTATCTAGCGAAACCAC-AGCCAAGGGAACGGGCTTGGAAACACTAGC
GGGGAAAGAAGACCCTGTTGAGCTTGACTCTAGTCTGGCATTGTAAGATGATATAAGAGG
TGCAGTATA-GGTGGGAGACCG-GGTAATA-CATTACCTCCC----GG-----TCGCCAA
-TGAGATACCACCACTCTTACTGTTGTCTTACTTACATGATTTGGTG-GAACAAGCGCGA
GCCTACGCAACGGACAATATACGACCCTGCCTGCACCCCGGTGTTT-GGTTAGTCGTGGT
-CCA----ACG--CATG-----------------------------------------GC
TCAATGCGCCC-GGCTTCTAGTTCAGCGTTCAG-CGTGCCGTC-A---------------
CAAGGTGC-CAGA----------------------CTCGC--------------------
---CCGGCG-------GGCAGT--------------------------------------
------------------------------------------------------------
----------------------------GATAAGTGT----------TGCGCTCCGGCG-
-------------CTCCACGACGT------------------------------------
------------------------------------------------------------
----------------TCGCT-GCTG-----CAGCCAAGTGGG------------GCGTG
CA---------------CCAC-CG---------TGACATC-CAGGCATCTGGACATTCAC
TG----AGCCA----GGTC-ATGGACAGTGCCAGGTGCGGAGTTTGACTGGGGCGGTACA
TCTCCAAAATGATA-ACGGAGGTGTCC-AAAGGTCAGCTCAGTGTGGACAGAAACCACAC
GCTGAGCATAAGGAC-ACAAGCTGGCTTGATCTTGAAGTT-CAGTACACATC-AAGAAAG
CGTAAGCTCGG-----CCTCACGATCCTTTTGG-TT-TAACGAG-TTTTTAGC-AAGAGG
TGTCAG-AAAAGTTACCAC-AGGGATAACT--GGCTTGTGGCCGCCAAGCGTTCATAGCG
ACGTGGC-TTTTTGATCCT-TCGATGTCGGCTCTTCCTATCATTGCGAAGCAAAATTCAC
AAAGCGTAGGATTGTTCACCCTTTCA-AGGGAACGTGAGCTGGG-TTTAGACCGTCGTGA
GACAGGTTAGTTTTACCCTACTGGTGTGCA---------------AGT------ACTATC
TCAAT---GGAATTCCTGTGCAGTACGAGAGGAACCACAGGTACGGACC-AATGGCTCAA
TA-CTAGTCCGAGCGGACTTTGGTATGACGCTA-CGTCCGTCGGATTATGCCTGAAC-GC
CTCTAAG------------------GTCGTAACCGAACCAGGCTGGTAGTATATG-----
-----------TATAGG-AGTCG-----TTAGCTAGATGGCT-AATAACATCAC------
G-AGACCGGATTG-AG-TCTT-CTATAGACTC-----------TTT----CCATTTA---
-TTGGAAACCC----------TCAAACTG-----AG-CCTATC-GCGAGTG--------C
GCT-CGC-CG-----AAGTA----CCTGAAGTG--GGAAAAGGCGTTGT-----------
-GCTTGCCGATCTTCCAAGGCG-AAGCG-TGAAAGGGAATC----CGGTTA---------
-----------------------CAATTCCG-----------------------------
---------GA------GCCAGATGAGTATACGTTTGC------GAGGCCG---------
--GTGAACCCCCCCG-GGGGTGA-------------------------------------
---------TCCGCCCGCGCG-A-------------
>28S_1_An_squamosus_MG_S68
CAAGTGATGTGTGACTACCCCC--AGAATTTAAGCATATTAATAAG---GGGAGGAAGAG
A-----AACCAACAGGGATTCCCTGAGTAGCT-GCGAGCG-AAACGGGAGAAGCTCAGCA
CGTAGGGACGGCC-----TGGAAACGGGTCTGTCCGATTCCGTGTACTGGACCGGTCCGT
TATCTATCACGTACAGTACC------TTTCAAGTTC-AACTTGAAGGTGGC-CCATTCTC
CCA-TAGAGGGTGATAGGCCCGTCGAAAGCTTACGCTG----------TGGT-------G
ATAGACGGTCGGCTCCATT---GAGTCG---------TGTTGC-TTGA-TAGTGCAGCAC
--TAAGTGGGAGGTAAACTCCTTCTAAAGCTAAATACC-GCCATGAGACC--GATAGCAA
ACAAGTACCGTGA-GGGAAAGTTGAAAAGCACTCTGAATAGAGAGTCAAATAGT-ACGTG
AAACTGCCTAGGGGACTCAAACCCGTTGAACTCAATGATCCGG-GCG----GC--GAT-A
TTCAGC--------------------------------GGCCT-----------GCC---
---------TCGACCGGAGG--------------CCGT------GCACTTATCGA--CC-
-----GC--AG--------TAA-------CGGACA---------TCGCGATCCATTACA-
--------AGA--------------------------------------ACGTG------
---GGACGGGCTCTCGGGCCCGCTCACTCTGGCGCTCA---------------------A
GGCCCGCTGCTCGTGG---------TGGACGG-CTCCCC-AG-------TAGGTACGGTC
-TAGCTCGCCG------TACCGATCGGGGGTCTCCGCGCCACCCTCCGGGGAGGCGAATG
GGTCCG-----------------------------ACCGAGCA-ACTGTG--------G-
-------------CCGCTGGAACA--------------GTGATGGTATCAGTAAGTGTGA
CGGGGT--TTCGGTTCG----------CTTCG----------------------------
------------------------------------------------------------
-----------------------------------CCGAA---------GCGG-------
--CACCGCTCAGTGACCCCC--GATCC-------GCGATGACGCTTC--TTGCATTGAGG
--------------AACCTCCGGGACCCGT-CTTGAAACACGGACCAAGAAGTCTATCTT
GCGCGCGAGCCAATGG--------------GAAGGTGCTGGGCCCACGCGTCCTTCACCT
ACGTTTCCGAACACCCAAAGG-CG-----AAGAC-AAC---TCG----A---GT----TG
C-GGGATTACGGGTTCGGCATTGG--CGC--------------AAGCCTTC-----G---
-------------TCGGGCCCCTC---------------CAT-CCCAGGGTGCCCG----
------------------CGGTCTCGTGGCT-----------------------------
----------------------TGCCACG----------GTTGGGCATCCCCGGAGT-GC
GTAGGATGCGACCCG-AAAGATGGTGAACTATGCCTGATCAGGTTGAAGTCAGGGG-AAA
CCCTGATGGAGGACCGAAGCAATTCTGACGTGCAAATCGATTGTCAGAGTTGGGCATAGG
---GGCGAAAGACC-AATCGAACCATCTAGTAGCTGGTTCCCT-----------------
------------------------------------------------------------
------------------------CCGAAGTTTCCCTCAGGATAGCTGGAGCACGTAGCG
TTTCGAA-CCTTATTCTTATCTGGTAAAGCGAATGATTAGAGGCCTTAGGTTCGAAATGA
TCTTAACCTATTCTCAAACTATAAATGGGTACGGTACTGGGTGGCATACTTTAA-TGATC
GCCACCCTG----TCTACGACCGAA-------TCGAACGGACG-GGGCG--------CCC
CT-TAA------GTGGTGG----------TGG--TCC----------CGGCT----AGAT
ATCGGTGTGCCTAGTGGGCCAAGTTTTGGTA--AGCAGAA-CTGGTGCTGTGGGATGAAC
C-AAACGCAATGTTACGGCGCCC-AAATAAACGACGCACCCTAGATA-CCATGAAAGGTG
TTGA-TTGCTAAAGACAGCAGGACGGTGGACATGGAAGTCGTCATCCGCTAAGGAGTGTG
TAACAACTCACCTGCCGAAGCAATTAGCCCTTAAAATGGATGGCGCTCAAGTCGTTTGCC
TATACATTGCCGCCAGCGGTA------------ATGCGCA---TCGGGGGCATGAC----
-----CAACCC----TGCGATGATACCCTGGTGAGTA-GGAGGGT-ACAGTGGTGCGCG-
TAGAAGTGTCTG-GCGTAAGCC----------GGC-ATGGAGCC---------GCCATTG
GCACAGATCTTGGTGGTAGTAGCAAATATTCGAACGAGCTCTTGGATGACTGAAGTGGAG
AA-GGGTTTCGTGTCAACAGCAGTTGAACACGAGTTAGCCAATCCTAAGCCGCATGGGAA
C----------------CCAG-CTGTA---------------------------------
---------------------AG---CC-CATAC--------------------------
--------------------------------TAGCC-----------------------
------------------------------------GGCGAAAGGGAATCCGGTTACTAT
TCCGGAGCCTG-TTGAGTAC-CCGTT-T-----GAGCCGGGCGTG---------------
------CCCTCCGGGGTG---------------CGT----------------TCG-----
------------------------------------------------------------
-----TGTGTCAGCTTCA----TGGTAACAT-GAATCCTTTACTTCGAGAAGCCAACGAG
GGGCATCGGAAGAGTTTTCTTTTC-TGTTTTACAGC---CA-CC----ACCGACCATGGA
AGTCACTCACAGAGAGATATGGTTGGA---CGCGCTGGTAGAGCACGGCCGCCGCCACTG
CCGTG-TCGATGCACTCTTCTTGGACCGTGAAAATCGAAGACTGGGGCACACTTTCAAGG
CAAAGACGTT--------------------------------------------------
---------------------TACACTCTCAACAGATTGTACCGA-ATCCGCAGCAGGTC
TCCAAGGTGCAGAGTCTCTAGTCGATAGATCAATGTAGGTAAGGGAAGTCGGCAAACTGG
ATCCGTAACTTCGGGACAAGGATTGGCTCTGAAGGCTGGGTGC----GACCAGCCCGT--
-----GAC----------------------------------------------------
------------------------------------------------------------
-CGGG---------------TGC--CTC--------CGGG--------------------
------------------------------------------------------------
-----------TGCCCGTGAT---------------------------------------
--------------C----GC-------TGTCG-------CA-CAGCAAACAGCTAATTC
AGAACTGGCAC-GGCTGAGGGAATCCGACTGTCTAATT-AAAACAAAGCATTGTGATGGC
CCCGGGT-GGGTGTTGACACAATGTGATTTCTGCCCAGTGCTCTGAATGTCAACGTGAAG
-AAATTCAAGCAAGCGC-GGGTAAACGGCGGGAGTAACTATGACTCTCTTAAGGTAGCCA
AATGCCTCGTCATCTAATTAGTGACGCGCATGAATGGAT-TAACGAGATTCCC----TCT
-GTCCCTATCTACTATCTAGCGAAACCAC-AGCCAAGGGAACGGGCTTGGAAGCACTAGC
GGGGAAAGAAGACCCTGTTGAGCTTGACTCTAGTCTGGCATTGTAAGGCGATATAGGAGG
TGCAGCATA-GGTGGGAG-----AGT----------CTCCTCGTGGGG----CTCGCCTC
-TGAGATACCACCACTCTTACTGTTGCCTTACTTACATGATTGAGTG-GAACAAGCGCGA
GCCGAAGGTAT--------------------------------CAACGGTTCC-------
-GCACCTCACC--GCACCTTTCGGGGTCGCGCGTGGGTGCGTCGCCGGCCTATTGCGTGC
TCAATGCGCCG-TGTTTCTCGCTCAGCGTTCAG-CATGTCGCT-GGGAGGTGCCGCCGGG
--GCGTGTTCGTGTCCGTAGCATTGGCGATTGTGTGGCGTCCCGCGC-ACG--CTGGTGA
CGTTCGACTGCGAGGCCGTGGC------CCGA----------------------------
------------------------------------------------------------
--------AAGGGTTCAAG-------CGCGCATACGT----------CGGCGTCCCGGG-
-------------TCC----GTGC-------GTGACG-----------------------
------------------------------------------------------------
------------G---CGTCC-ATAG-----CGTCCGATCGTTTGCGCGTCGCGTACGTT
CG--TCCCCGGGTCGGAGTAC-CG-------CCCGGCTCG-AAGACAGCTCGAACAGGAC
TTTCA-GTCCA----CGTC-ATGGACAGTGCCAGGTGCGGAGTTTGACTGGGGCGGTACA
TCTCCAAAACGATA-ACGGAGGTGTCC-AAAGGTCTGCTCAGTGTGGACAGAAACCACAC
GCTGAGCATAAGGAC-AAAAGCAGGCTTGATCTCGACGTT-CAGTACACATC-GGGACAG
CGAAAGCTTGG-----CCTTACGATCCTTTTGG-TTATAACGAG-TTTTTAGC-AAGAGG
TGTCAG-AAAAGTTACCAC-AGGGATAACT--GGCTTGTGGCCGCCAAGCGTTCATAGCG
ACGTGGC-TTTTTGATCCT-TCGATGTCGGCTCTTCCTATCATTGTGAAGCAAAATTCAC
CAAGCGTAGGATTGTTCACCCTTTCA-AGGGAACGTGAGCTGGG-GTTAGACCGTCGTGA
GACAGGTTAGTTTTACCCTACTGGTGTGTG---------CAAACAGTC------GCTATC
TTAAC---GGAAATCCTGTGCAGTACGAGAGGAACCACAGGTTCGGACC-ACTGGCTCAA
TA-CTAGTTCGACAGGACTATGGTATGACGCTA-CGTCCGCTGGATTATGCCTGAAC-GC
CTCTAAG------------------GTCGTATCCAATCCGAGCTGATAGCGC-------T
TTCTAACCC--CTTAGGTGATCG-----TAAGTTAGCGGGCCCAACCAACCCCC------
G-AGATCCGCCG--CGATTCCTCCCTCCGGAG-----------GCCGG--CGACTCA---
-TCCGCTTCT------------------------AGGCCGCATCGCGCAGAGT------T
GCACCAG-CACGTGTTAGTA----CCCTAGCCTATGGGAACGCCGAATGCCAGCGAC---
-ACT---------------GCC-GATCG-TGGA----TACA--CCTAGCTT---------
-----------------------CGACACCT-----------------------------
----------TTCGACCGCCCGCAAACGACGGGACTTC-------AGGCTG-----GGAG
CTGCGAGTTG-TAGA-GATGTGT--TCAC--ATCGA------------------------
---------TCCTCTCAGGCG-CCCCATGCTTGGTG
>28S_1_An_funestus_CF_S42
CAAGTGATGTGAGACAACCCCC--AGAATTTAAGCATATTAATAAG---GGGAGGAGAAG
A-----AACCAACCGGGATTCCCTGAGTAGCT-GCGAGCG-AAACGGGAGAAGCTCAGCA
CGTAGGGACGGTGTGT----AAC-TGCACCTGTCCGATTCCGTGTACTGGAAC-GACCAT
TATCTACTATGCACGGTGCA--AACAGTTCAAGTTC-AACTTGAAGGTGGC-TCATCTAC
CCA-GAGAGGGTGATAGGCCCGTAGA------ACGGCACTAACCCACGTGAC-------A
GTAGACGGTCGGCTCCATG---GAGTCG---------TGTTGC-TTGA-TAGTGCAGCAC
--TAAGTGGGAGGTAAACTCCTTCTAAAGCTAAATACC-ACCATGAGACC--GATAGAAG
ACAAGTACCGTGA-GGGAAAGTTGAAAAGCACTCTGAATAGAGAGTCAAAGAGT-ACGTG
AAACTGCCTAGGGGACGCAAACCTGTAGAACCCAATGTTCCGT-GCG----GT--GAT-A
TTCAGC----------G-GT--ACGT-----------TGGCCC-----------ACG---
--------CCGGGTCGGCTG--------------CCGT------GCACTTATCTAGACC-
-----GC--AG--------CAA-------CGGACA---------TCGCGATCCATTACA-
--------ATACTCCT----------------------------------------A---
----------------------------CTGGC-AATG---------------------G
--CCCCTAGCTCGTGG---------TTGGCGG-CTCCTC-AG-------TA--------C
GGGACGCTCGGCGGCTTCCCGGACCAGGTGTCTCCGCGCCTTTCACACCAGAGAGGCGCA
GGGCCC----------------------------GACCGAG-C-TTGGTG-------TG-
-------------TCGCTGGAAGC--------------GTGAT-----------------
--GGATTGATACGAGCGGGGATGAGAGCGCAC----------------------------
------------------------------------------------------------
-------------GGCCTACTAGC-----------CCGAAGGCCCA---TCAG-------
--CA--CTTGACCC---TCC--GATCG-------GTGATGACGC--ATTATGCATTGGGG
--------------CACCTACGGGACCCGT-CTTGAAACACGGACCAAGAAGTCTATCTT
ACGCGCAAGCCAATGGGCATACCACATACCATGTGCAGAAGGGCTGCCGGTATATT----
-ATAACCATTAAACCCACAGG-CG-----AAGAC-AAC---TCG--------AT--TGTC
ACGGGATTACGGGCACGGATAGGTGGCGC--------------AAGCCCCTTATAGAA--
-------------CCGAGCCCCTC---------------CAT-CCCAGGGT-GCTC----
------------------CGTCAC----GGG-----------------------------
-TGCTTGCA-------------CCCAGCG--------------GGCATCCCCGGAGT-GC
GCAGGATGTGACCCG-AAAGATGGTGAACTATGCTTGATCAGGTCGAAGTCAGGGG-AAA
CCCTGATGGAGGACCGAAGCAATTCTGACGTGCAAATCGATTGTCAGAGTTGAGCATAGG
---GGCGAAAGACC-AATCGAACCATCTAGTAGCTGGTTCCCT-----------------
------------------------------------------------------------
------------------------CCGAAGTTTCCCTCAGGATAGCTGGAGCACGTAGCA
TTTCGAG-CCTTATTCTTATCTGGTAAAGCGAATGATTAGAGGCCTTAGGTTCGAAATGA
TCTTAACCTATTCTCAAACTATAAATGGGTACGGTATTGGGTTGCATACTT----TGAT-
GATA----G----CAACCCTCTCTA-----CAACCGACAATCG-GGCGG-----------
----------------GGG-----CAACACGC--CCC----------CGGTT----AGAT
ATTGGTGTGCTTAGTGGGCCAAGTTTTGGTA--AGCAGAA-CTGGTGCTGTGGGATGAAC
C-AAACGTGATGTTACGGCGCCT-AAATAAACGACGCATCATAGATA-CCATGAAAGGTG
TTGA-TTGCTAAAGACAGCAGGACGGTGGACATGGAAGTCGTCATCCGCTAAGGAGTGTG
TAACAACTCACCTGCCGAAGCAATTAGCCCTTAAAATGAATGGCGCTCAAGTCGTTTGCC
TATACATCGCCGCTAGCGGCATA----------GCG--CA---TCGAGGGCCTGAC----
-----CAACCT----TGCGATGAAGCCCTAGTGAGTA-GGAGGGC-ACCGTGGTGTGCG-
CAGAAGTGCTCGAGCGCAAGCC----------GGC-ATGGAGCC---------GCCACGG
GCACAGATCTTGGTAGTAGTAGCAAATATTCGAATGAGCTCTTGGATGACTGAAGTGGAG
AA-GGGTTTCGTGTCAACAGCAGTTGAACACGAGTTAGCCAATCCTAAGCCGCATGGGAA
C----------------CCTGTACACACCCCAA---------------------------
--------------------------TA--------------------------------
-------------------TG---ATGCT-------------------------------
------------------------------------GGCGAAAGGGAATCCGGTTACCAT
TCCGGAGCCTG-TTGAGTAC-CCGTTCT-----GCGCTG-GCGTA---------------
GGCATTCGCACCGT-------------------CGTATGTGTTTGCTTTGCGTCG-----
------------------------------------------------------------
-----TGTGTTAGCTTCA----TGGCAACAT-GAATCCTTT-CTTCGAGAAGCCAACGAG
GGGCATCGGAAGAGTTTTCTTTTC-TGTTTTACAGC---CA-CC----ACCGACCATGGA
AGTCACTCACAGAGAGATATGGTTGGA---CGCGCTGGTAGAGCACGGCCGTCGCCACTG
CCGTG-TCGATGCACTCTTCTTGGACCATGAAAATCGAAGACTGGGGCACACTCCATTTG
TTGATGCGTTAGTAACGTTTTACAACCCCGTTTGTAAATA--------------------
---------------------TGCACTCTCAACAGCTTGTACCGA-ATCCGCAGCAGGTC
TCCAAGGTGCAGAGCCTCTAGTCGATAGATCAATGTAGGTAAGGGAAGTCGGCAAACTGG
ATCCGTAACTTCGGGAAAAGGATTGGCTCTGAAGGCTGAGTGCGACCAGCCGGGTACT--
-----GCAGGATA-----------------------------------------------
------------------------------------------------------------
-CGGG-----------CGTGTGCCACTCGT------CGTG--------------------
------------------------------------------------------------
------GAGAGCGCTTGGAGCTGCAT-----------GCTCGC-----------------
--------------G----GT-------TGCA-----------CAGCAAACAGCCAGTTC
AGAACTGGCAC-GGTGAAGGGAATCCGACTGTCTAATT-AAAACAAAGCATTGTGATGGC
CCTGGCT-GGGTGTTGACACAATGTGATTTCTGCCCAGTGCTCTGAATGTCAACGTGAAG
-AAATTCAAGCAAGCGC-GGGTAAACGGCGGGAGTAACTATGACTCTCTTAAGGTAGCCA
AATGCCTCGTCATCTAATTAGTGACGCGCATGAATGGAT-TAACGAGATTCCC----TCT
-GTCCCTATCTACTATCTAGCGAAACCAC-AGCCAAGGGAACGGGCTTGGAAGCACTAGC
GGGGAAAGAAGACCCTGTTGAGCTTGACTCTAGTTTGGCATTGTAAGGCGATATAGGAGG
TGCAGCATA-GGTGGGAG-----AGTCAGCCCTTTA-------CCGGGTTGGCTCGCCTC
-TGAGATACCACCACTCTTACTGTTGCCTTACTTACATGATCGGGTG-GAACAAGCGCGG
GCCCCAGGTCCGGGTCGTACCGCCCACTCCCTCGC--------CGG-GGGTGTA------
AGCGTGTCGGC----TC-------------------------------GCCTGAAGCTGC
CCAATGCGCCG-TGTTTCTAGCTCCGCGTTCAG-CATGTCGCT-GGGTGGTGCCACCGGG
---------TGCGTGTGTCG---TCGTAGC-----ATCGA----CGC-GCG-----TCGT
CACCGGGCG-------------------CCGA------------------CC--------
------------------------------------------------------------
---------GCCGCCGTGG-------CCCGCAAGGGT----------TC-AAGCGTGCG-
-------------CACGTCGGTCC-------GTCCCG-----------------------
------------------------------------------------------------
----------------CGTGT-TCTGTCGC-CGTTCGACCGTTTGCGCCGATC--GCCTT
CGCTTCTCCGGTTTCTGGTGC-CG-------CTTGGCTCG-AAGACATCTGAATAAACCT
CTCG--GTCCA----CGTC-ATGGACAGTGCCAGGTGCGGAGTTTGACTGGGGCGGTACA
TCTCCAAAACGATA-ACGGAGGTGTCC-AAAGGTCAGCTCAGAGTGGACAGAAACCACCC
GTTGAGCATAAGGAC-AAAAGCTGGTTTGATCCTAACGTT-CAGTACACGCC-GGGACAG
CGAAAGCTTGG-----CCTTACGATCCTTTTGG-TA-TAACGAG-TTTTTAGC-AAGAGG
TGTCAG-AAAAGTTACCAC-AGGGATAACT--GGCTTGTGGCCGCCAAGCGTTCATAGCG
ACGTGGC-TTTTTGATCCT-TCGATGTCGGCTCTTCCTATCATTGTAAAGCAAAATTTAC
CAAGCGTAGGATTGTTCACCCTTTCA-AGGGAACGTGAGCTGGG-TTTAGACCGTCGTGA
GACAGGTTAGTTTTACCCTACTGGTGTGCA---------TTGTTTGTC------GCTATC
TTAAC---GGAATTCCTGTGCAGTACGAGAGGAACCACAGGTACGGACC-ACTGGCTCAA
TA-CTAGTTCGAACGGACTATGGTATGACGCTA-CGTCCGCTGGATTATGCCTGAAC-GC
CTCTAAG------------------GTCGTATCCAATCCGAGCTGATAGCGC------TT
CTTATACCC--ATTAGGTGGTCG-----TAAGCTAGCGGGCCTAACAACCCTCC------
G-AGAACCGTCCG-TGCTGT--CCATTGGCAC-----------ACTGG--CGTCTCA---
-TCCCC---------------GCTTACTA---CTAGGCCGCAAAGGGCGGGTT------C
GCG-CTG-CACGTGTTAGTA----CCATACATGTTGGGAACACCGGTGG-------ACGA
GCTT---------------GCC-GACTG-TGGA----TATC--ACTAGTTT---------
-----------------------CGACACCT-----------------------------
---------AC--GACCGCCCGCAAACGACGGGACTAC-------AGGCTG-----GGAG
CTTCAAGTTG-TAGA-GATGCGT--TCGC--ATCGA------------------------
---------TCCTCTCAGGCG-ACCCATGCTTGGTG
>28S_1_An_funestus_CF_S43
------------------------------------------------------------
--------------CGTACTCTTTGACTCTCT--------------------ATTCAGA-
-------------------------GTGCTTTTCAACTTTCCCTCACGGTACTTGTCTTC
TATCGGTCTCA--TGGTGGT------ATTTAGCTTT-----AGAAGGAG---TTTACCTC
CCA-CTTAGTGCTGCA---CTATCAA------GCAACA----------CGA---------
------------CTCCATG---GAGCCGACCGTCTACTGTCACGTGGGTTAGTGCCGTTC
--TAAGTGGGAGGTAAACTCCTTCTAAAGCTAAATACC-ACCTTGAGACC--GATAGAAG
ACAAGTACCGTGA-GGGAAAGTTGAAAAGCACTCTGAATAGAGAGTCAAAGAGT-ACGTG
AAACTGCCTAGGGGACGCAAACCTGTAGAACCCAATGTTCCGT-GCG----GT--GAT-A
TTCAGC----------G-GT--ACGT-----------TGGCCC-----------ACG---
--------CCGGGTCGGCTG--------------CCGT------GCACTTATCTAGACC-
-----GC--AG--------CAA-------CGGACA---------TCGCGATCCATTACA-
--------ATACTCCT----------------------------------------A---
----------------------------CTGGC-AATG---------------------G
--CCCCTAGCTCGTGG---------TTGGCGG-CTCCTC-AG-------TA--------C
GGGACGCTCGGCGGCTTCCCGGACCAGGTGTCTCCGCGCCTTTCACACCAGAGAGGCGCA
GGGCCC----------------------------GACCGAG-C-TTGGTG-------TG-
-------------TCGCTGGAAGC--------------GTGAT-----------------
--GGAT--TGATA--CG-------AG-CGGGG----------------------------
------------------------------------------------------------
--ATGAGAGCGCACGGCCTACTAG-----------CCCGAAGGCCCATCAGCA-------
------CTTGACCC---TCC--GATCG-------GTGATGACGC--ATTATGCATTGGGG
--------------CACCTACGGGACCCGT-CTTGAAACACGGACCAAGAAGTCTATCTT
ACGCGCAAGCCAATGGGCATACCACATACCATGTGCAGAAGTGCTGCCGGTATATT----
-ATAACCATTAAACCCACAGG-CG-----AAGAC-AAC---TCG--------AT--TGTC
ACGGGATTACGGGCACGGATAGGTGGCGC--------------AAGCCCCTTATAGAA--
-------------CCGAGCCCCTC---------------CAT-CCCAGGGT-GCTC----
------------------CGTCAC----GGG-----------------------------
-TGCTTGCA-------------CCCAGCG--------------GGCATCCCCGGAGT-GC
GCAGGATGTGACCCG-AAAGATGGTGAACTATGCTTGATCAGGTCGAAGTCAGGGG-AAA
CCCTGATGGAGGACCGAAGCAATTCTGACGTGCAAATCGATTGTCAGAGTTGAGCATAGG
---GGCGAAAGACC-AATCGAACCATCTAGTAGCTGGTTCCCT-----------------
------------------------------------------------------------
------------------------CCGAAGTTTCCCTCAGGATAGCTGGAGCACGTAGCA
TTTCGAG-CCTTATTCTTATCTGGTAAAGCGAATGATTAGAGGCCTTAGGTTCGAAATGA
TCTTAACCTATTCTCAAACTATAAATGGGTACGGTATTGGGTTGCATACTT----TGAT-
GATA----G----CAACCCTCTCTA-----CAACCGACAATCG-GGCGG-----------
----------------GGG-----CAACACGC--CCC----------CGGTT----AGAT
ATTGGTGTGCTTAGTGGGCCAAGTTTTGGTA--AGCAGAA-CTGGTGCTGTGGGATGAAC
C-AAACGTGATGTTACGGCGCCT-AAATAAACGACGCATCATAGATA-CCATGAAAGGTG
TTGA-TTGCTAAAGACAGCAGGACGGTGGACATGGAAGTCGTCATCCGCTAAGGAGTGTG
TAACAACTCACCTGCCGAAGCAATTAGCCCTTAAAATGGATGGCGCTCAAGTCGTTTGCC
TATACATCGCCGCTAGCGGCATA----------GCG--CA---TCGAGGGCCTGAC----
-----CAACCT----TGCGATGAAGCCCTAGTGAGTA-GGAGGGC-ACCGTGGTGTGCG-
CAGAAGTGCTCGTGCGCAAGCC----------GGC-ATGGAGCC---------GCCACGG
GCACAGATCTTGGTAGTAGTAGCAAATATTCGAATGAGCTCTTGGATGACTGAAGTGGAG
AA-GGGTTTCGTGTCAACAGCAGTTGAACACGAGTTAGCCAATCCTAAGCCGCATGGGAA
C----------------CCTGTACACAC--------------------------------
--------------------------CCCAATAC--------------------------
--------------------G---ATGCT-------------------------------
------------------------------------GGCGAAAGGGAATCCGGTTACCAT
TCCGGAGCCTG-TTGAGTAC-CCGTTCT-----GCGCTG-GCGTA---------------
GGCATTCGCACCGT-------------------CGTATGTGTTTGCTTTGCGTCG-----
------------------------------------------------------------
-----TGTGTTAGCTTCA----TGGCAACAT-GAATCCTTT-CTTCGAGAAGCCAACGAG
GGGCATCGGAAGAGTTTTCTTTTC-TGTTTTACAGC---CA-CC----ACCGACCATGGA
AGTCACTCACAGAGAGATATGGTTGGA---CGCGCTGGTAGAGCACGGCCGTCGCCACTG
CCGTG-TCGATGCACTCTTCTTGGACCATGAAAATCGAAGACTGGGGCACACTCCATTTG
TTGATGCGTTAGTAACGTTTTACAACCCCGTTTGTAAATA--------------------
---------------------TGCACTCTCAACAGCTTGTACCGA-ATCCGCAGCAGGTC
TCCAAGGTGCAGAGCCTCTAGTCGATAGATCAATGTAGGTAAGGGAAGTCGGCAAACTGG
ATCCGTAACTTCGGGAAAAGGATTGGCTCTGAAGGCTGAGTGCGACCAGCCGGGTACT--
-----GCAGGATA-----------------------------------------------
------------------------------------------------------------
-CGGG-----------CGTGTGCCACTCGT------CGTG--------------------
------------------------------------------------------------
------GAGAGCGCTTGGAGCTGCAT-----------GCTCGC-----------------
--------------G----GT-------TGCA-----------CAGCAAACAGCCAGTTC
AGAACTGGCAC-GGTGAAGGGAATCCGACTGTCTAATT-AAAACAAAGCATTGTGATGGC
CCTGGCT-GGGTGTTGACACAATGTGATTTCTGCCCAGTGCTCTGAATGTCAACGTGAAG
-AAATTCAAGCAAGCGC-GGGTAAACGGCGGGAGTAACTATGACTCTCTTAAGGTAGCCA
AATGCCTCGTCATCTAATTAGTGACGCGCATGAATGGAT-TAACGAGATTCCC----TCT
-GTCCCTATCTACTATCTAGCGAAACCAC-AGCCAAGGGAACGGGCTTGGAAGCACTAGC
GGGGAAAGAAGACCCTGTTGAGCTTGACTCTAGTTTGGCATTGTAAGGCGATATAGGAGG
TGCAGCATA-GGTGGGAG-----AGTCAGCCCTTTA-------CCGGGTTGGCTCGCCTC
-TGAGATACCACCACTCTTACTGTTGCCTTACTTACATGATCGGGTG-GAACAAGCGCGG
GCCCCAGGTCCGGGTCGTACCGCCCACTCCCTCGC--------CGG-GGGTGTA------
AGCGTGTCGGC----TC-------------------------------GCCTGAAGCTGC
CCAATGCGCCG-TGTTTCTAGCTCCGCGTTCAG-CATGTCGCT-GGGTGGTGCCACCGGG
---------TGCGTGTGTCG---TCGTAGC-----ATCGA----CGC-GCG-----TCGT
CACCGGGCG-------------------CCGA------------------CC--------
------------------------------------------------------------
---------GCCGCCGTGG-------CCCGCAAGGGT----------TC-AAGCGTGCG-
-------------CACGTCGGTCC-------GTCCCG-----------------------
------------------------------------------------------------
----------------CGTGT-TCTGTCGC-CGTTCGACCGTTTGCGCCGATC--GCCTT
CGCTTCTCCGGTTTCTGGTGC-CG-------CTTGGCTCG-AAGACATCTGAATAAACCT
CTCG--GTCCA----CGTC-ATGGACAGTGCCAGGTGCGGAGTTTGACTGGGGCGGTACA
TCTCCAAAACGATA-ACGGAGGTGTCC-AAAGGTCAGCTCAGAGTGGACAGAAACCACCC
GTTGAGCATAAGGAC-AAAAGCTGGTTTGATCCTAACGTT-CAGTACACGCC-GGGACAG
CGAAAGCTTGG-----CCTTACGATCCTTTTGG-TA-TAACGAG-TTTTTAGC-AAGAGG
TGTCAG-AAAAGTTACCAC-AGGGATAACT--GGCTTGTGGCCGCCAAGCGTTCATAGCG
ACGTGGC-TTTTTGATCCT-TCGATGTCGGCTCTTCCTATCATTGTAAAGCAAAATTTAC
CAAGCGTAGGATTGTTCACCCTTTCA-AGGGAACGTGAGCTGGG-TTTAGACCGTCGTGA
GACAGGTTAGTTTTACCCTACTGGTGTGCA---------TTGTTTGTC------GCTATC
TTAAC---GGAATTCCTGTGCAGTACGAGAGGAACCACAGGTACGGACC-ACTGGCTCAA
TA-CTAGTTCGAACGGACTATGGTATGACGCTA-CGTCCGCTGGATTATGCCTGAAC-GC
CTCTAAG------------------GTCGTATCCAATCCGAGCTGATAGCGC------TT
CTTATACCC--ATTAGGTGGTCG-----TAAGCTAGCGGGCCTAACAACCCTCC------
G-AGAACCGTCCG-TGCTGT--CCATTGGCAC-----------ACTGG--CGTCTCA---
-TCCCC---------------GCTTACTA---CTAGGCCGCAAAGGGCGGGTT------C
GCG-CTG-CACGTGTTAGTA----CCATACATGTTGGGAACACCGGTGG-------ACGA
GCTT---------------GCC-GACTG-TGGA----TATC--ACTAGTTT---------
-----------------------CGACACCT-----------------------------
---------AC--GACCGCCCGCAAACGACGGGACTAC-------AGGCTG-----GGAG
CTTCAAGTTG-TAGA-GATGCGT--TCGC--ATCGA------------------------
---------TCCTCTCAGGCG-ACCCATGCTTGGTG
>28S_1_An_funestus_CF_S44
CAAGTGATGTGAGACAACCCCC--AGAATTTAAGCATATTAATAAG---GGGAGGAGAAG
A-----AACCAACCGGGATTCCCTGAGTAGCT-GCGAGCG-AAACGGGAGAAGCTCAGCA
CGTAGGGACGGTGTGT----AAC-TGCACCTGTCCGATTCCGTGTACTGGAAC-GACCAT
TATCTACTATGCACGGTGCA--AACAGTTCAAGTTC-AACTTGAAGGTGGC-TCATCTAC
CCA-GAGAGGGTGATAGGCCCGTAGA------ACGGCACTAACCCACGTGAC-------A
GTAGACGGTCGGCTCCATG---GAGTCG---------TGTTGC-TTGA-TAGTGCAGCAC
--TAAGTGGGAGGTAAACTCCTTCTAAAGCTAAATACC-ACCATGAGACC--GATAGAAG
ACAAGTACCGTGA-GGGAAAGTTGAAAAGCACTCTGAATAGAGAGTCAAAGAGT-ACGTG
AAACTGCCTAGGGGACGCAAACCTGTAGAACCCAATGTTCCGT-GCG----GT--GAT-A
TTCAGC----------G-GT--ACGT-----------TGGCCC-----------ACG---
--------CCGGGTCGGCTG--------------CCGT------GCACTTATCTAGACC-
-----GC--AG--------CAA-------CGGACA---------TCGCGATCCATTACA-
--------ATACTCCT----------------------------------------A---
----------------------------CTGGC-AATG---------------------G
--CCCCTAGCTCGTGG---------TTGGCGG-CTCCTC-AG-------TA--------C
GGGACGCTCGGCGGCTTCCCGGACCAGGTGTCTCCGCGCCTTTCACACCAGAGAGGCGCA
GGGCCC----------------------------GACCGAG-C-TTGGTG-------TG-
-------------TCGCTGGAAGC--------------GTGAT-----------------
--GGAT--TGATA--CG-------AG-CGGGG----------------------------
-------------------------------ATGAGAGCGCACGGCCTACT---------
---------AGCCCGAAGGCCCAT-----------CAGCA--------------------
------CTTGACCC---TCC--GATCG-------GTGATGACGC--ATTATGCATTGGGG
--------------CACCTACGGGACCCGT-CTTGAAACACGGACCAAGAAGTCTATCTT
ACGCGCAAGCCAATGGGCATACCACATACCATGTGCAGAAGGGCTGCCGGTATATT----
-ATAACCATTAAACCCACAGG-CG-----AAGAC-AAC---TCG--------AT--TGTC
ACGGGATTACGGGCACGGATAGGTGGCGC--------------AAGCCCCTTATAGAA--
-------------CCGAGCCCCTC---------------CAT-CCCAGGGT-GCTC----
------------------CGTCAC----GGG-----------------------------
-TGCTTGCA-------------CCCAGCG--------------GGCATCCCCGGAGT-GC
GCAGGATGTGACCCG-AAAGATGGTGAACTATGCTTGATCAGGTCGAAGTCAGGGG-AAA
CCCTGATGGAGGACCGAAGCAATTCTGACGTGCAAATCGATTGTCAGAGTTGAGCATAGG
---GGCGAAAGACC-AATCGAACCATCTAGTAGCTGGTTCCCT-----------------
------------------------------------------------------------
------------------------CCGAAGTTTCCCTCAGGATAGCTGGAGCACGTAGCA
TTTCGAG-CCTTATTCTTATCTGGTAAAGCGAATGATTAGAGGCCTTAGGTTCGAAATGA
TCTTAACCTATTCTCAAACTATAAATGGGTACGGTATTGGGTTGCATACTT----TGAT-
GATA----G----CAACCCTCTCTA-----CAACCGACAATCG-GGCGG-----------
----------------GGG-----CAACACGC--CCC----------CGGTT----AGAT
ATTGGTGTGCTTAGTGGGCCAAGTTTTGGTA--AGCAGAA-CTGGTGCTGTGGGATGAAC
C-AAACGTGATGTTACGGCGCCT-AAATAAACGACGCATCATAGATA-CCATGAAAGGTG
TTGA-TTGCTAAAGACAGCAGGACGGTGGACATGGAAGTCGTCATCCGCTAAGGAGTGTG
TAACAACTCACCTGCCGAAGCAATTAGCCCTTAAAATGGATGGCGCTCAAGTCGTTTGCC
TATACATCGCCGCTAGCGGCATA----------GCG--CA---TCGAGGGCCTGAC----
-----CAAC-CT---TGCGATGAAGCCCTAGTGAGTA-GGAGGGC-ACCGTGGTGTGCG-
CAGAAGTGCTCGTGCGCAAGCC----------GGC-ATGGAGCC---------GCCACGG
GCACAGATCTTGGTAGTAGTAGCAAATATTCGAATGAGCTCTTGGATGACTGAAGTGGAG
AA-GGGTTTCGTGTCAACAGCAGTTGAACACGAGTTAGCCAATCCTAAGCCGCATGGGAA
C----------------CCTGTACACACCCCAA---------------------------
--------------------------TA--------------------------------
-------------------TG---ATGCT-------------------------------
------------------------------------GGCGAAAGGGAATCCGGTTACCAT
TCCGGAGCCTG-TTGAGTAC-CCGTTCT-----GCGCTG-GCGTA---------------
GGCATTCGCACCGT-------------------CGTATGTGTTTGCTTTGCGTCG-----
------------------------------------------------------------
-----TGTGTTAGCTTCA----TGGCAACAT-GAATCCTTT-CTTCGAGAAGCCAACGAG
GGGCATCGGAAGAGTTTTCTTTTC-TGTTTTACAGC---CA-CC----ACCGACCATGGA
AGTCACTCACAGAGAGATATGGTTGGA---CGCGCTGGTAGAGCACGGCCGTCGCCACTG
CCGTG-TCGATGCACTCTTCTTGGACCATGAAAATCGAAGACTGGGGCACACTCCATTTG
TTGATGCGTTAGTAACGTTTTACAACCCCGTTTGTAAATA--------------------
---------------------TGCACTCTCAACAGCTTGTACCGA-ATCCGCAGCAGGTC
TCCAAGGTGCAGAGCCTCTAGTCGATAGATCAATGTAGGTAAGGGAAGTCGGCAAACTGG
ATCCGTAACTTCGGGAAAAGGATTGGCTCTGAAGGCTGAGTGCGACCAGCCGGGTACT--
-----GCAGGATA-----------------------------------------------
------------------------------------------------------------
-CGGG-----------CGTGTGCCACTCGT------CGTG--------------------
--------------------------------------------------G---------
---------------AGAGCGCTTGG-----------AGCTGC-ATG-------------
-----------CT-C----GC-------GGTTG-------CA-CAGCAAACAGCCAGTTC
AGAACTGGCAC-GGTGAAGGGAATCCGACTGTCTAATT-AAAACAAAGCATTGTGATGGC
CCTGGCT-GGGTGTTGACACAATGTGATTTCTGCCCAGTGCTCTGAATGTCAACGTGAAG
-AAATTCAAGCAAGCGC-GGGTAAACGGCGGGAGTAACTATGACTCTCTTAAGGTAGCCA
AATGCCTCGTCATCTAATTAGTGACGCGCATGAATGGAT-TAACGAGATTCCC----TCT
-GTCCCTATCTACTATCTAGCGAAACCAC-AGCCAAGGGAACGGGCTTGGAAGCACTAGC
GGGGAAAGAAGACCCTGTTGAGCTTGACTCTAGTTTGGCATTGTAAGGCGATATAGGAGG
TGCAGCATA-GGTGGGAG-----AGTCAGCCCTTTA-------CCGGGTTGGCTCGCCTC
-TGAGATACCACCACTCTTACTGTTGCCTTACTTACATGATCGGGTG-GAACAAGCGCGG
GCCCCAGGTCCGGGTCGTACCGCCCACTCCCTCGC--------CGG-GGGTGTA------
AGCGTGTCGGC--TCGC---------CTG------------------------AAGCTGC
CCAATGCGCCG-TGTTTCTAGCTCCGCGTTCAG-CATGTCGCT-GGGTGGTGCCACCGGG
TG-------CGTG--TGTCG---TCGTAGC-----ATCGA----CGC-GCG-----TCGT
CACCGGGCG-------------------CCGA------------------CC--------
------------------------------------------------------------
---------GCCGCCGTGG-------CCCGCAAGGGT----------TC-AAGCGTGCG-
-------------CACGTCGGTCC-------GTCCCG-----------------------
------------------------------------------------------------
----------------CGTGT-TCTGTCGC-CGTTCGACCGTTTGCGCCGATC--GCCTT
CGCTTCTCCGGTTTCTGGTGC-CG-------CTTGGCTCG-AAGACATCTGAATAAACCT
CTCG--GTCCA----CGTC-ATGGACAGTGCCAGGTGCGGAGTTTGACTGGGGCGGTACA
TCTCCAAAACGATA-ACGGAGGTGTCC-AAAGGTCAGCTCAGAGTGGACAGAAACCACCC
GTTGAGCATAAGGAC-AAAAGCTGGTTTGATCCTAACGTT-CAGTACACGCC-GGGACAG
CGAAAGCTTGG-----CCTTACGATCCTTTTGG-TA-TAACGAG-TTTTTAGC-AAGAGG
TGTCAG-AAAAGTTACCAC-AGGGATAACT--GGCTTGTGGCCGCCAAGCGTTCATAGCG
ACGTGGC-TTTTTGATCCT-TCGATGTCGGCTCTTCCTATCATTGTAAAGCAAAATTTAC
CAAGCGTAGGATTGTTCACCCTTTCA-AGGGAACGTGAGCTGGG-TTTAGACCGTCGTGA
GACAGGTTAGTTTTACCCTACTGGTGTGCA---------TTGTTTGTC------GCTATC
TTAAC---GGAATTCCTGTGCAGTACGAGAGGAACCACAGGTACGGACC-ACTGGCTCAA
TA-CTAGTTCGAACGGACTATGGTATGACGCTA-CGTCCGCTGGATTATGCCTGAAC-GC
CTCTAAG------------------GTCGTATCCAATCCGAGCTGATAGCGC------TT
CTTATACCC--ATTAGGTGGTCG-----TAAGCTAGCGGGCCTAACAACCCTCC------
G-AGAACCGTCCG-TGCTGT--CCATTGGCAC-----------ACTGG--CGTCTCA---
-TC------------------CCCGCTTACTACTAGGCCGCAAAGGGCGGGTT------C
GCG-CTG-CACGTGTTAGTA----CCATACATGTTGGGAACACCGGTGG-------ACGA
GCTT---------------GCC-GACTG-TGGA----TATC--ACTAGTTT---------
-----------------------CGACACCT-----------------------------
---------AC--GACCGCCCGCAAACGACGGGACTAC-------AGGCTG-----GGAG
CTTCAAGTTG-TAGA-GATGCGT--TCGC--ATCGA------------------------
---------TCCTCTCAGGCG-ACCCATGC------
>28S_1_An_funestus_MG_S69
CAAGTGATGTGAGACAACCCCC--AGAATTTAAGCATATTAATAAG---GGGAGGAGAAG
A-----AACCAACCGGGATTCCCTGAGTAGCT-GCGAGCG-AAACGGGAGAAGCTCAGCA
CGTAGGGACGGTGTGT----AAC-TGCACCTGTCCGATTCCGTGTACTGGAAC-GACCAT
TATCTACTATGCACGGTGCA--AACAGTTCAAGTTC-AACTTGAAGGTGGC-TCATCTAC
CCA-GAGAGGGTGATAGGCCCGTAGA------ACGGCACTAACCCACGTGAC-------A
GTAGACGGTCGGCTCCATG---GAGTCG---------TGTTGC-TTGA-TAGTGCAGCAC
--TAAGTGGGAGGTAAACTCCTTCTAAAGCTAAATACC-ACCATGAGACC--GATAGAAG
ACAAGTACCGTGA-GGGAAAGTTGAAAAGCACTCTGAATAGAGAGTCAAAGAGT-ACGTG
AAACTGCCTAGGGGACGCAAACCTGTAGAACCCAATGTTCCGT-GCG----GTGCGAT-A
TTCAGC----------G-GT--ACGT-----------TGGCCC-----------ACG---
--------CCGGGTCGGCTG--------------CCGT------GCACTTATCAAGACC-
-----GC--AG--------CAA-------CGGACA---------TCGCGATCCATTACA-
--------ATACTCCT----------------------------------------A---
----------------------------CTGGC-AATG---------------------G
--CCCCTAGCTCGTGG---------TTGGCGG-CTCCTC-AG-------TA--------C
GGGACGCTCGGCGGCTTCCCGGACCAGGTGTCTCCGCGCCTTTCACACCAGAGAGGCGCA
GGGCCC----------------------------GACCGAG-C-TTGGTG-------TG-
-------------TCGCTGGAAGC--------------GTGAT-----------------
--GGAT--TGATA--CG-------AG-CGGGG----------------------------
------------------------------------------------------------
--ATGAGAGCGCACGGCCTACTAG-----------CCCGAAGGCCCATCAGCA-------
------CTTGACCC---TCC--GATCG-------GTGATGACGC--ATTATGCATTGGGG
--------------CACCTACGGGACCCGT-CTTGAAACACGGACCAAGAAGTCTATCTT
ACGCGCAAGCCAATGGGCATACCACATACCATGTGCAGAAGGGCTGCCGGTATATT----
-ATAACCATTAAACCCACAGG-CG-----AAGAC-AAC---TCG--------AT--TGTC
ACGGGATTACGGGCACGGATAGGTGGCGC--------------AAGCCCCTTATAGAA--
-------------CCGAGCCCCTC---------------CAT-CCCAGGGT-GCTC----
------------------CGTCAC----GGG-----------------------------
-TGCTTGCA-------------CCCAGCG--------------GGCATCCCCAGAGT-GC
GCAGGATGTGACCCG-AAAGATGGTGAACTATGCTTGATCAGGTCGAAGTCAGGGG-AAA
CCCTGATGGAGGACCGAAGCAATTCTGACGTGCAAATCGATTGTCAGAGTTGAGCATAGG
---GGCGAAAGACC-AATCGAACCATCTAGTAGCTGGTTCCCT-----------------
------------------------------------------------------------
------------------------CCGAAGTTTCCCTCAGGATAGCTGGAGCACGTAGCA
TTTCGAG-CCTTATTCTTATCTGGTAAAGCGAATGATTAGAGGCCTTAGGTTCGAAATGA
TCTTAACCTATTCTCAAACTATAAATGGGTACGGTATTGGGTTGCATACTT----TGAT-
GATA----G----CAACCCTCTCTA-----CAACCGACAATCG-GGCGG-----------
----------------GGG-----CAACACGC--CCC----------CGGTT----AGAT
ATTGGTGTGCTTAGTGGGCCAAGTTTTGGTA--AGCAGAA-CTGGTGCTGTGGGATGAAC
C-AAACGTGATGTTACGGCGCCT-AAATAAACGACGCATCATAGATA-CCATGAAAGGTG
TTGA-TTGCTAAAGACAGCAGGACGGTGGACATGGAAGTCGTCATCCGCTAAGGAGTGTG
TAACAACTCACCTGCCGAAGCAATTAGCCCTTAAAATGGATGGCGCTCAAGTCGTTTGCC
TATACATCGCCGCTAGCGGCATA----------GCG--CA---TCGAGGGCCTGAC----
-----CAACCT----TGCGATGAAGCCCTAGTGAGTA-GGAGGGC-ACCGTGGTGTGCG-
CAGAAGTGCTCGTGCGCAAGCC----------GGC-ATGGAGCC---------GCCACGG
GCACAGATCTTGGTAGTAGTAGCAAATATTCGAATGAGCTCTTGGATGACTGAAGTGGAG
AA-GGGTTTCGTGTCAACAGCAGTTGAACACGAGTTAGCCAATCCTAAGCCGCATGGGAA
C----------------CCTGTACACAC--------------------------------
--------------------------CCCAATAC--------------------------
--------------------G---ATGCT-------------------------------
------------------------------------GGCGAAAGGGAATCCGGTTACCAT
TCCGGAGCCTG-TTGAGTAC-CCGTTCT-----GCGCTG-GCGTA---------------
GGCATTCGCACCGT-------------------CGTATGTGTTTGCTTTGCGTCG-----
------------------------------------------------------------
-----TGTGTTAGCTTCA----TGGCAACAT-GAATCCTTT-CTTCGAGAAGCCAACGAG
GGGCATCGGAAGAGTTTTCTTTTC-TGTTTTACAGC---CA-CC----ACCGACCATGGA
AGTCACTCACAGAGAGATATGGTTGGA---CGCGCTGGTAGAGCACGGCCGTCGCCACTG
CCGTG-TCGATGCACTCTTCTTGGACCATGAAAATCGAAGACTGGGGCACACTCCATTTG
TTGATGCGTTAGTAACGTTTTACAACCCCGTTTGTAAATA--------------------
---------------------TGCACTCTCAACAGCTTGTACCGA-ATCCGCAGCAGGTC
TCCAAGGTGCAGAGCCTCTAGTCGATAGATCAATGTAGGTAAGGGAAGTCGGCAAACTGG
ATCCGTAACTTCGGGAAAAGGATTGGCTCTGAAGGCTGAGTGCGACCAGCCGGGTACT--
-----GCAGGATA-----------------------------------------------
------------------------------------------------------------
-CGGG-----------CGTGTGCCACTCGT------CGTG--------------------
------------------------------------------------------------
------GAGAGCGCTTGGAGCTGCAT-----------GCTCGC-----------------
--------------G----GT-------TGCA-----------CAGCAAACAGCCAGTTC
AGAACTGGCAC-GGTGAAGGGAATCCGACTGTCTAATT-AAAACAAAGCATTGTGATGGC
CCTGGCT-GGGTGTTGACACAATGTGATTTCTGCCCAGTGCTCTGAATGTCAACGTGAAG
-AAATTCAAGCAAGCGC-GGGTAAACGGCGGGAGTAACTATGACTCTCTTAAGGTAGCCA
AATGCCTCGTCATCTAATTAGTGACGCGCATGAATGGAT-TAACGAGATTCCC----TCT
-GTCCCTATCTACTATCTAGCGAAACCAC-AGCCAAGGGAACGGGCTTGGAAGCACTAGC
GGGGAAAGAAGACCCTGTTGAGCTTGACTCTAGTTTGGCATTGTAAGGCGATATAGGAGG
TGCAGCATA-GGTGGGAG-----AGTCAGCCCTTTA-------CCGGGTTGGCTCGCCTC
-TGAGATACCACCACTCTTACTGTTGCCTTACTTACATGATCGGGTG-GAACAAGCGCGG
GCCCCAGGTCCGGGTCGTACCGCCCACTCCCTCGC--------CGG-GGGTGTA------
AGCGTGTCGGC----TC-------------------------------GCCTGAAGCTGC
CCAATGCGCCG-TGTTTCTAGCTCCGCGTTCAG-CATGTCGCT-GGGTGGTGCCACCGGG
---------TGCGTGTGTCG---TCGTAGC-----ATCGA----CGC-GCG-----TCGT
CACCGGGCG-------------------CCGA------------------CC--------
------------------------------------------------------------
---------GCCGCCGTGG-------CCCGCAAGGGT----------TC-AAGCGTGCG-
-------------CACGTCGGTCC-------GTCCCG-----------------------
------------------------------------------------------------
----------------CGTGT-TCTGTCGC-CGTTCGACCGTTTGCGCCGATC--GCCTT
CGCTTCTCCGGTTTCTGGTGC-CG-------CTTGGCTCG-AAGACATCTGAATAAACCT
CTCG--GTCCA----CGTC-ATGGACAGTGCCAGGTGCGGAGTTTGACTGGGGCGGTACA
TCTCCAAAACGATA-ACGGAGGTGTCC-AAAGGTCAGCTCAGAGTGGACAGAAACCACCC
GTTGAGCATAAGGAC-AAAAGCTGGTTTGATCCTAACGTT-CAGTACACGCC-GGGACAG
CGAAAGCTTGG-----CCTTACGATCCTTTTGG-TA-TAACGAG-TTTTTAGC-AAGAGG
TGTCAG-AAAAGTTACCAC-AGGGATAACT--GGCTTGTGGCCGCCAAGCGTTCATAGCG
ACGTGGC-TTTTTGATCCT-TCGATGTCGGCTCTTCCTATCATTGTAAAGCAAAATTTAC
CAAGCGTAGGATTGTTCACCCTTTCA-AGGGAACGTGAGCTGGG-TTTAGACCGTCGTGA
GACAGGTTAGTTTTACCCTACTGGTGTGCA---------TTGTTTGTC------GCTATC
TTAAC---GGAATTCCTGTGCAGTACGAGAGGAACCACAGGTACGGACC-ACTGGCTCAA
TA-CTAGTTCGAACGGACTATGGTATGACGCTA-CGTCCGCTGGATTATGCCTGAAC-GC
CTCTAAG------------------GTCGTATCCAATCCGAGCTGATAGCGC------TT
CTTATACCC--ATTAGGTGGTCG-----TAAGCTAGCGGGCCTAACAACCCTCC------
G-AGAACCGTCCG-TGCTGT--CCATTGGCAC-----------ACTGG--CGTCTCA---
-TCCCC---------------GCTTACTA---CTAGGCCGCAAAGGGCGGGTT------C
GCG-CTG-CACGTGTTAGTA----CCATACATGTTGGGAACACCGGTGG-------ACGA
GCTT---------------GCC-GACTG-TGGA----TATC--ACTAGTTT---------
-----------------------CGACACCT-----------------------------
---------AC--GACCGCCCGCAAACGACGGGACTAC-------AGGCTG-----GGAG
CTTCAAGTTG-TAGA-GATGCGTTCGCATGTTTTAA------------------------
--------------TTAGACAGTCTGATTCCCTTCA
>28S_1_An_gambiae_CF_S45
CAAGTGATGTGTGACTACCCCC--TAAATTTAAGCATATTAATAAG---GGGAGGAAGAG
A-----AACCAACCGGGATTCCCTGAGTAGCT-GCGAGCG-AAACGGGAAGAGCTCAGCA
CGTAGGGACGGCATGG----AAA-CGTGCCTGTCCGATTCCGTGTACTGGACCGGTCCGT
TATCTATCACGCACTGTGCA------CTTCAAGTTC-AACTTGAAGGTGGC-CCATTCTC
CCA-TAGAGGGTGATAGGCCCGTGGA------AAGGCA----------TGAGGTGAGGTG
ATAGACGGTCGGCTCCATG---GAGTCG---------TGTTGC-TTGA-TAGTGCAGCAC
--TAAGTGGGAGGTAAACTCCTTCTAAAGCTAAATACC-ACCATGAGTCC--GATAGCGA
ACAAGTACCGTGA-GGGAAAGTTGAAAAGCACTCTGAATAGAGAGTCAAATAGT-ACGTG
AAACTGCCTAGGG-GTACAAACCCGTTGAACTCAATGATCCGG-GCG----GC--GAT-A
TTCAGC----------G-GT--AAAC-----------TAGCAT-----------------
-----------------TTG--------------CCGT------GCACTTATCGAT-CC-
-----GC--AG--------TAA-------CGGACA---------TCGCGATCCATTACA-
--------ACA----------------------------------------GCG--G---
--TTGGC-----CTCGTGCTAACGCT--CCGGCATACA---------------------C
TGCCCCTAGCTCGTGG---------TGGACGG-TCCCTC-TG-------TAAGGGTAGGG
TAGCTGCTCTA------CACTGACCGGGGATCTCCGCGCAGTCCTTCTGGAAGGCGAATG
GGTCCG-----------------------------ACCGAGCT-CTGGTG-------TG-
-------------CTGCTGGAAGG--------------GTGAT-----------------
--GGATTCTATCGAGAGGGGTAGTAC-CGCTGTCTTCTCCGAAAGGCGCGCGAATCCTTC
GTTCGGCGAATGGGTCCGACCGAGCTCTGGTGTGCTGCTGGAAGGGTGATGGATTCTAAC
GAGAGGGGTAGTACCGCTGTCTTC-----------TCCGA---------AAGG-------
--CGC-GCGAATCC---TTC--GTTCG-------GCGATGATGC--ATCATGCATTGAGG
--------------CACCTCCGGGACCCGT-CTTGAAACACGGACCAAGAAGTCTATCTT
GCGCGCAAGCCAATGG--------------GTCGGTGGCCAC-GTCCGCGTGTGTC----
CCGGTTCGATACACCCAAAGG-CG-----AAGAC-AAC---TCG----A---GT----TG
C-GGGATTACGGGTTCGGCACTGG--CGC--------------AAGCCTTC-----G---
-------------TCGGACCCCTC---------------CAT-CCCAGGGT-GTCC----
CGATA-------------CGGCGT----GTG-----------------------------
---CTTGCA-------------CACCCAG------------CGGGCATCCCCGGAGT-GC
GCAGGATGCGACCCG-AAAGATGGTGAACTATGCCTGATCAGGTTGAAGTCAGGGG-AAA
CCCTGATGGAGGACCGAAGCAATTCTGACGTGCAAATCGATTGTCAGAGTTGGGCATAGG
---GGCGAAAGACC-AATCGAACCATCTAGTAGCTGGTTCCCT-----------------
------------------------------------------------------------
------------------------CCGAAGTTTCCCTCAGGATAGCTGGTGCACGTAGCG
TTTCGAA-CCTTATTCTTATCTGGTAAAGCGAATGATTAGAGGCCTTAGGTTCGAAATGA
TCTTAACCTATTCTCAAACTATAAATGGGTACGGTACTGGGTGGCATTCTTTAC-TGAT-
-------CG----CCACCCTTTCTA-CAACCGACGATCGGACG-GGGTG--------CCC
CT-TAA------GTGGTGG----------CGA--TCC----------CGGCT----AGAT
ATCGGTGTGCCTAGTGGGCCAAGTTTTGGTA--AGCAGAA-CTGGTGCTGTGGGATGAAC
C-AAACGCAATGTTACGGCGCCC-AAATAAACGACGCACCCTAGATA-CCATGAAAGGTG
TTGA-TTGCTAAAGACAGCAGGACGGTGGACATGGAAGTCGTCATCCGCTAAGGAGTGTG
TAACAACTCACCTGCCGAAGCAATTAGCCCTTAAAATGGATGGCGCTCAAGTCGTTTGCC
TATACATTGCCGCTGGCGGTATG----------GCG--CA---TCGGGGGCTTAAC----
-----CACCCTG-----CGATGAGACCCCAGTGAGTA-GGAGGGT-ACGGTGGTGCGCG-
TCGAAGTGTTTG-GCGCAAGCC----------GGC-ATGGAGCC---------GCCACTG
GCACAGATCTTGGTGGTAGTAGCAAATATTCGAACGAGCTCTTGGATGACTGAAGTGGAG
AA-GGGTTTCGTGTCAACAGCAGTTGAACACGAGTTAGCCAATCCTAAGCCGCATGGGAA
T----------------CCAG-------------------T-------------------
--------------------------CG--------------------------------
-------------------TA---ACCCA--TCAGTC-----------------------
------------------------------------GGCGAAAGGGAATCCGGTTACCAT
TCCGGAGCCTG-TTGAGTAC-CCGTT-T-----GCGCCA-GCCTA----GTAGGGTTTAG
CTCGTCCGCACCCG--AA---------------CGG---------------TTAG-----
------------------------------------------------------------
-----TGTGTAG-CTTCA----TGGCAACAT-GAATCCTTTTCTTCGAGAAGCCAACGAG
AGGCATCGGAAGAGTTTTCTTTTC-TGTTTTACAGC---CA--C----ACCGACCATGGA
AGTCACTCACAGAGAGATATGGTTGGA--CCGGTCTGGTAGAGCACGGCCGCCGCAACTG
CCGTG-TCGATGCACTCTTCTTGGACCGTGAAAATCGAAGACTGGGGCACACTTTATATG
GTAATAACG---------------------------------------------------
---------------------CACACTCTCAACAGATTGTACCGA-ATCCGCAGCAGGTC
TCCAAGGTGCAGAGTCTCTAGTCGATAGATCAATGTAGGTAAGGGAAGTCGGCAAACTGG
ATCCGTAACTTCGGGACAAGGATTGGCTCTGAAGGCTGGGTGCGACCAGCCGG-------
-----GAC----------------------------------------------------
------------------------------------------------------------
-CGGT---G----------------CTCCA------CCTG--------------------
------------------------------------------------------------
----------CCGCAAGGTAGGCTGG-----------C-CCGTG----------------
-----------CC-C----GC-------GGTCG-------CA-CAGCAAACAGCCAATTC
AGAACTGGCAC-GGCTGAGGGAATCCGACTGTCTAATT-AAAACAAAGCATTGTGATGGC
CCCGGGT-GGGTGTTGACACAATGTGATTTCTGCCCAGTGCTCTGAATGTCAACGTGAAG
-AAATTCAAGCAAGCGC-GGGTAAACGGCGGGAGTAACTATGACTCTCTTAAGGTAGCCA
AATGCCTCGTCATCTAATTAGTGACGCGCATGAATGGAT-TAACGAGATTCCC----TCT
-GTCCCTATCTACTATCTAGCGAAACCAC-AGCCAAGGGAACGGGCTTGGATGCACTAGC
GGGGAAAGAAGACCCTGTTGAGCTTGACTCTAGTCTGGCATTGTAAGGCGATATAGGAGG
TGCAGCATA-GGTGGGAG-----GGC----------TTCCTCGTGGAG----CTCGCCTC
-TGAGATACCACCACTCTTACTGTTGCCTTACTTACATGATTGGGTG-GAACAAGCGCGG
GCCCCAGGTCCGGATCGTGCGCGCACCTCCTCC----------GGGGGGCTGTG------
-GCG----GCG--GTTC-------------------------------GCCTGCGCGCGC
CCAATGCGCCG-TGTTTCTCGCTCAGCGTCCAGT-GTGTCGCT-GGGTGGTGCCGCCGGG
GAGACTGC-----ATCGTAG---C-----------ATCGT----CGT-GTG---------
----TAGCG-------TGTTAC------CCGC------------------TT--------
------------------------------------------------------------
GTCCGACCGTGAGCCGTGG-------CCCGCAAGGGT----------AC-AAGCTTGCG-
-------------TACGTCGGTGC-ATTCGTGGTGCA-----------------------
------------------------------------------------------------
----------------CTGCT-TCTG---CGCGGTCGATCGTTTATGATGTC---ACGTT
TG--CCCCCGGTTCCGCGCGC-CG-------CCCGGCTCG-AAGACTCCTGGACAGGTCC
TTTCG-GTCCA----CGTC-ATGGACAGTGCCAGGTGCGGAGTTTGACTGGGGCGGTACA
TCTCCAAAACGATA-ACGGAGGTGTCC-AAAGGTCAGCTCAGTGTGGACAGAAACCACAC
GCTGAGCATAAGGAC-AAAAGCTGGCTTGATCCCAACGTT-CAGTACACTTC-GGGACAG
CGAAAGCTTGG-----CCTTACGATCCTTTTGG-TTATAACGAG-TTTTTAGC-AAGAGG
TGTCAG-AAAAGTTACCAC-AGGGATAACT--GGCTTGTGGCCGCCAAGCGTTCATAGCG
ACGTGGC-TTTTTGATCCT-TCGATGTCGGCTCTTCCTATCATTGTGAAGCAAAATTCAC
CAAGCGTAGGATTGTTCACCCTTTCA-AGGGAACGTGAGCTGGG-TTTAGACCGTCGTGA
GACAGGTTAGTTTTACCCTACTGGTGTGTG---------CTTATAGTC------GCTATC
TTAAC---GGAATTCCTGTGCAGTACGAGAGGAACCACAGGTACGGACC-ACTGGCTCAA
TA-CTAGTCCGACCGGACTTTGGTATGACGCTA-CGTCCGCTGGATTATGCCTGAAC-GC
CTCTAAG------------------GTCGTAGCCAATCCGAGCTGATAGCGC------TT
CTCAAACCC--ATTAGGTGTTCG-----GAAGCTAGCGGGCCTAACAACCCTCT------
G-AGATCCGTTGG----AGTCTGCGTCTGCAG-----------CCCGG--CGTCTCA---
-TCCCG---------------CTATACCT-----AGGCCGCAACGAGTGGAGT-------
TCG-CTG-CACGTGTTAGTA----CCGTA---ACTGGGAACGCCGTTGGCTTGAG-C---
-TCT---------------GCC-CAACG-TGGA----TATA--CCTAGTTT---------
-----------------------CGACACCT-----------------------------
----------ATCAACCGCCCGCAAACGACGGGACTTC-------AGGCTG-----GGAG
CTGCGAGTTG-TAGA-GATGCGT--TCGC--ATCGA------------------------
---------TCCTCTCAGGCG-ACCCATGCTTGGTG
>28S_2_An_gambiae_CF_S45
CAAGTGATGTGTGACTACCCCC--TAAATTTAAGCATATTAATAAG---GGGAGGAAGAG
A-----AACCAACCGGGATTCCCTGAGTAGCT-GCGAGCG-AAACGGGAAGAGCTCAGCA
CGTAGGGACGGCATGG----AAA-CGTGCCTGTCCGATTCCGTGTACTGGACCGGTCCGT
TATCTATCACGCACTGTGCA------CTTCAAGTTC-AACTTGAAGGTGGC-CCATTCTC
CCA-TAGAGGGTGATAGGCCCGTGGA------AAGGCA----------TGAGGTGAGGTG
ATAGACGGTCGGCTCCATG---GAGTCG---------TGTTGC-TTGA-TAGTGCAGCAC
--TAAGTGGGAGGTAAACTCCTTCTAAAGCTAAATACC-ACCATGAGTCC--GATAGCGA
ACAAGTACCGTGA-GGGAAAGTTGAAAAGCACTCTGAATAGAGAGTCAAATAGT-ACGTG
AAACTGCCTAGGG-GTACAAACCCGTTGAACTCAATGATCCGG-GCG----GC--GAT-A
TTCAGC----------G-GT--AAAC-----------TAGCAT-----------------
-----------------TTG--------------CCGT------GCACTTATCGAT-CC-
-----GC--AG--------TAA-------CGGACA---------TCGCGATCCATTACA-
--------ACA----------------------------------------GCG--G---
--TTGGC-----CTCGTGCTAACGCT--CCGGCATACA---------------------C
TGCCCCTAGCTCGTGG---------TGGACGG-TCCCTC-TG-------TAAGGGTAGGG
TAGCTGCTCTA------CACTGACCGGGGATCTCCGCGCAGTCCTTCTGGAAGGCGAATG
GGTCCG-----------------------------ACCGAGCT-CTGGTG-------TG-
-------------CTGCTGGAAGG--------------GTGAT-----------------
--GGAT--TCTAA--CG-------AG-AGGGG----------------------------
--------------------------------------------------T---------
---------AGTACCGCTGTCTTC-----------TCCGA---------AAGG-------
--CGC-GCGAATCC---TTC--GTTCG-------GCGATGATGC--ATCATGCATTGAGG
--------------CACCTCCGGGACCCGT-CTTGAAACACGGACCAAGAAGTCTATCTT
GCGCGCAAGCCAATGG--------------GTCGGTGGCCAC-GTCCGCGTGTGTC----
CCGGTTCGATACACCCAAAGG-CG-----AAGAC-AAC---TCG----A---GT----TG
C-GGGATTACGGGTTCGGCACTGG--CGC--------------AAGCCTTC-----G---
-------------TCGGACCCCTC---------------CAT-CCCAGGGT-GTCC----
CGATA-------------CGGCGT----GTG-----------------------------
---CTTGCA-------------CACCCAG------------CGGGCATCCCCGGAGT-GC
GCAGGATGCGACCCG-AAAGATGGTGAACTATGCCTGATCAGGTTGAAGTCAGGGG-AAA
CCCTGATGGAGGACCGAAGCAATTCTGACGTGCAAATCGATTGTCAGAGTTGGGCATAGG
---GGCGAAAGACC-AATCGAACCATCTAGTAGCTGGTTCCCT-----------------
------------------------------------------------------------
------------------------CCGAAGTTTCCCTCAGGATAGCTGGTGCACGTAGCG
TTTCGAA-CCTTATTCTTATCTGGTAAAGCGAATGATTAGAGGCCTTAGGTTCGAAATGA
TCTTAACCTATTCTCAAACTATAAATGGGTACGGTACTGGGTGGCATTCTTTAC-TGAT-
-------CG----CCACCCTTTCTA-CAACCGACGATCGGACG-GGGTG--------CCC
CT-TAA------GTGGTGG----------CGA--TCC----------CGGCT----AGAT
ATCGGTGTGCCTAGTGGGCCAAGTTTTGGTA--AGCAGAA-CTGGTGCTGTGGGATGAAC
C-AAACGCAATGTTACGGCGCCC-AAATAAACGACGCACCCTAGATA-CCATGAAAGGTG
TTGA-TTGCTAAAGACAGCAGGACGGTGGACATGGAAGTCGTCATCCGCTAAGGAGTGTG
TAACAACTCACCTGCCGAAGCAATTAGCCCTTAAAATGGATGGCGCTCAAGTCGTTTGCC
TATACATTGCCGCTGGCGGTATG----------GCG--CA---TCGGGGGCTTAAC----
-----CACCCTG-----CGATGAGACCCCAGTGAGTA-GGAGGGT-ACGGTGGTGCGCG-
TCGAAGTGTTTG-GCGCAAGCC----------GGC-ATGGAGCC---------GCCACTG
GCACAGATCTTGGTGGTAGTAGCAAATATTCGAACGAGCTCTTGGATGACTGAAGTGGAG
AA-GGGTTTCGTGTCAACAGCAGTTGAACACGAGTTAGCCAATCCTAAGCCGCATGGGAA
T----------------CCAG-------------------T-------------------
--------------------------CG--------------------------------
-------------------TA---ACCCA--TCAGTC-----------------------
------------------------------------GGCGAAAGGGAATCCGGTTACCAT
TCCGGAGCCTG-TTGAGTAC-CCGTT-T-----GCGCCA-GCCTA----GTAGGGTTTAG
CTCGTCCGCACCCG--AA---------------CGG---------------TTAG-----
------------------------------------------------------------
-----TGTGTAG-CTTCA----TGGCAACAT-GAATCCTTTTCTTCGAGAAGCCAACGAG
AGGCATCGGAAGAGTTTTCTTTTC-TGTTTTACAGC---CA--C----ACCGACCATGGA
AGTCACTCACAGAGAGATATGGTTGGA--CCGGTCTGGTAGAGCACGGCCGCCGCAACTG
CCGTG-TCGATGCACTCTTCTTGGACCGTGAAAATCGAAGACTGGGGCACACTTTATATG
GTAATAACG---------------------------------------------------
---------------------CACACTCTCAACAGATTGTACCGA-ATCCGCAGCAGGTC
TCCAAGGTGCAGAGTCTCTAGTCGATAGATCAATGTAGGTAAGGGAAGTCGGCAAACTGG
ATCCGTAACTTCGGGACAAGGATTGGCTCTGAAGGCTGGGTGCGACCAGCCGG-------
-----GAC----------------------------------------------------
------------------------------------------------------------
-CGGT---G----------------CTCCA------CCTG--------------------
------------------------------------------------------------
----------CCGCAAGGTAGGCTGG-----------C-CCGT-G---------------
-----------CC-C----GC-------GGTCG-------CA-CAGCAAACAGCCAATTC
AGAACTGGCAC-GGCTGAGGGAATCCGACTGTCTAATT-AAAACAAAGCATTGTGATGGC
CCCGGGT-GGGTGTTGACACAATGTGATTTCTGCCCAGTGCTCTGAATGTCAACGTGAAG
-AAATTCAAGCAAGCGC-GGGTAAACGGCGGGAGTAACTATGACTCTCTTAAGGTAGCCA
AATGCCTCGTCATCTAATTAGTGACGCGCATGAATGGAT-TAACGAGATTCCC----TCT
-GTCCCTATCTACTATCTAGCGAAACCAC-AGCCAAGGGAACGGGCTTGGATGCACTAGC
GGGGAAAGAAGACCCTGTTGAGCTTGACTCTAGTCTGGCATTGTAAGGCGATATAGGAGG
TGCAGCATA-GGTGGGAG-----GGC----------TTCCTCGTGGAG----CTCGCCTC
-TGAGATACCACCACTCTTACTGTTGCCTTACTTACATGATTGGGTG-GAACAAGCGCGG
GCCCCAGGTCCGGATCGTGCGCGCACCTCCTCC----------GGGGGGCTGTG------
-GCG----GCG--GTTC-------------------------------GCCTGCGCGCGC
CCAATGCGCCG-TGTTTCTCGCTCAGCGTCCAGT-GTGTCGCT-GGGTGGTGCCGCCGGG
GAGACTGC-----ATCGTAG---C-----------ATCGT----CGT-GTG---------
----TAGCG-------TGTTAC------CCGC------------------TT--------
------------------------------------------------------------
GTCCGACCGTGAGCCGTGG-------CCCGCAAGGGT----------AC-AAGCTTGCG-
-------------TACGTCGGTGC-ATTCGTGGTGCA-----------------------
------------------------------------------------------------
----------------CTGCT-TCTG---CGCGGTCGATCGTTTATGATGTC---ACGTT
TG--CCCCCGGTTCCGCGCGC-CG-------CCCGGCTCG-AAGACTCCTGGACAGGTCC
TTTCG-GTCCA----CGTC-ATGGACAGTGCCAGGTGCGGAGTTTGACTGGGGCGGTACA
TCTCCAAAACGATA-ACGGAGGTGTCC-AAAGGTCAGCTCAGTGTGGACAGAAACCACAC
GCTGAGCATAAGGAC-AAAAGCTGGCTTGATCCCAACGTT-CAGTACACTTC-GGGACAG
CGAAAGCTTGG-----CCTTACGATCCTTTTGG-TTATAACGAG-TTTTTAGC-AAGAGG
TGTCAG-AAAAGTTACCAC-AGGGATAACT--GGCTTGTGGCCGCCAAGCGTTCATAGCG
ACGTGGC-TTTTTGATCCT-TCGATGTCGGCTCTTCCTATCATTGTGAAGCAAAATTCAC
CAAGCGTAGGATTGTTCACCCTTTCA-AGGGAACGTGAGCTGGG-TTTAGACCGTCGTGA
GACAGGTTAGTTTTACCCTACTGGTGTGTG---------CTTATAGTC------GCTATC
TTAAC---GGAATTCCTGTGCAGTACGAGAGGAACCACAGGTACGGACC-ACTGGCTCAA
TA-CTAGTCCGACCGGACTTTGGTATGACGCTA-CGTCCGCTGGATTATGCCTGAAC-GC
CTCTAAG------------------GTCGTAGCCAATCCGAGCTGATAGCGC------TT
CTCAAACCC--ATTAGGTGTTCG-----GAAGCTAGCGGGCCTAACAACCCTCT------
G-AGATCCGTTGG----AGTCTGCGTCTGCAG-----------CCCGG--CGTCTCA---
-TCCCG---------------CTATACCT-----AGGCCGCAACGAGTGGAGT-------
TCG-CTG-CACGTGTTAGTA----CCGTA---ACTGGGAACGCCGTTGGCTTGAG-C---
-TCT---------------GCC-CAACG-TGGA----TATA--CCTAGTTT---------
-----------------------CGACACCT-----------------------------
----------ATCAACCGCCCGCAAACGACGGGACTTC-------AGGCTG-----GGAG
CTGCGAGTTG-TAGA-GATGCGT--TCGC--ATCGA------------------------
---------TCCTCTCAGGCG-ACCCATGCTTGGTG
>28S_1_An_gambiae_CF_S46
CAAGTGATGTGTGACTACCCCC--TAAATTTAAGCATATTAATAAG---GGGAGGAAGAG
A-----AACCAACCGGGATTCCCTGAGTAGCT-GCGAGCG-AAACGGGAAGAGCTCAGCA
CGTAGGGACGGCATGG----AAA-CGTGCCTGTCCGATTCCGTGTACTGGACCGGTCCGT
TATCTATCACGCACTGTGCA------CTTCAAGTTC-AACTTGAAGGTGGC-CCATTCTC
CCA-TAGAGGGTGATAGGCCCGTGGA------AAGGCA----------TGAGGTGAGGTG
ATAGACGGTCGGCTCCATG---GAGTCG---------TGTTGC-TTGA-TAGTGCAGCAC
--TAAGTGGGAGGTAAACTCCTTCTAAAGCTAAATACC-ACCATGAGTCC--GATAGCGA
ACAAGTACCGTGA-GGGAAAGTTGAAAAGCACTCTGAATAGAGAGTCAAATAGT-ACGTG
AAACTGCCTAGGG-GTACAAACCCGTTGAACTCAATGATCCGG-GCG----GC--GAT-A
TTCAGC----------G-GT------------------AAACT-----------------
------------AGCAATTG--------------CCGT------GCACTTATCGAT-CC-
-----GC--AG--------TAA-------CGGACA---------TCGCGATCCATTACA-
--------ACA----------------------------------------GCG--G---
--TTGGC-----CTCGTGCTAACGCT--CCGGCATACA---------------------C
TGCCCCTAGCTCGTGG---------TGGACGG-TCCCTC-TG-------TAAGGGTAGGG
TAGCTGCTCTA------CACTGACCGGGGATCTCCGCGCAGTCCTTCTGGAAGGCGAATG
GGTCCG-----------------------------ACCGAGCT-CTGGTG-------TG-
-------------CTGCTGGAAGG--------------GTGAT-----------------
--GGAT--TCTAA--CGAGAGGGGTAGTACCG----------------------------
------------------------------------------------------------
----------------CTGTCTTC-----------TCCGA---------AAGG-------
--CGC-GCGAATCC---TTC--GTTCG-------GCGATGATGC--ATCATGCATTGAGG
--------------CACCTCCGGGACCCGT-CTTGAAACACGGACCAAGAAGTCTATCTT
GCGCGCAAGCCAATGG--------------GTCGGTGGCCAC-GTCCGCGTGTGTC----
CCGGTTCGATACACCCAAAGG-CG-----AAGAC-AAC---TCG----A---GT----TG
C-GGGATTACGGGTTCGGCACTGG--CGC--------------AAGCCTTC-----G---
-------------TCGGACCCCTC---------------CAT-CCCAGGGT-GTCC----
CGATA-------------CGGCGT----GTG-----------------------------
---CTTGCA-------------CACCCAG------------CGGGCATCCCCGGAGT-GC
GCAGGATGCGACCCG-AAAGATGGTGAACTATGCCTGATCAGGTTGATGTCAGGGG-AAT
CCCTGATGGAGGACCGAAGCAATTCTGACGTGCAAATCGATTGTCAGAGTTGGGCATAGG
---GGCGAAAGACC-AATCGAACCATCTAGTAGCTGGTTCCCT-----------------
------------------------------------------------------------
------------------------CCGAAGTTTCCCTCAGGATAGCTGGTGCACGTAGCG
TTTCGAA-CCTTATTCTTATCTGGTAAAGCGAATGATTAGAGGCCTTAGGTTCGAAATGA
TCTTAACCTATTCTCAAACTATAAATGGGTACGGTACTGGGTGGCATTCTTTAC-TGAT-
-------CG----CCACCCTTTCTA-CAACCGACGATCGGACG-GGGTG--------CCC
CT-TAA------GTGGTGG----------CGA--TCC----------CGGCT----AGAT
ATCGGTGTGCCTAGTGGGCCAAGTTTTGGTA--AGCAGAA-CTGGTGCTGTGGGATGAAC
C-AAACGCAATGTTACGGCGCCC-AAATAAACGACGCACCCTAGATA-CCATGAAAGGTG
TTGA-TTGCTAAAGACAGCAGGACGGTGGACATGGAAGTCGTCATCCGCTAAGGAGTGTG
TAACAACTCACCTGCCGAAGCAATTAGCCCTTAAAATGGATGGCGCTCAAGTCGTTTGCC
TATACATTGCCGCTGGCGGTATG----------GCG--CA---TCGGGGGCTTAAC----
-----CACCCTG-----CGATGAGACCCCAGTGAGTA-GGAGGGT-ACGGTGGTGCGCG-
TCGAAGTGTTTG-GCGCAAGCC----------GGC-ATGGAGCC---------GCCACTG
GCACAGATCTTGGTGGTAGTAGCAAATATTCGAACGAGCTCTTGGATGACTGAAGTGGAG
AA-GGGTTTCGTGTCAACAGCAGTTGAACACGAGTTAGCCAATCCTAAGCCGCATGGGAA
T----------------CCAG-------------------T-------------------
--------------------------CG--------------------------------
-------------------TA---ACCCA--TCAGTC-----------------------
------------------------------------GGCGAAAGGGAATCCGGTTACCAT
TCCGGAGCCTG-TTGAGTAC-CCGTT-T-----GCGCCA-GCCTA----GTAGGGTTTAG
CTCGTCCGCACCCG--AA---------------CGG---------------TTAG-----
------------------------------------------------------------
-----TGTGTAG-CTTCA----TGGCAACAT-GAATCCTTTTCTTCGAGAAGCCAACGAG
AGGCATCGGAAGAGTTTTCTTTTC-TGTTTTACAGC---CA--C----ACCGACCATGGA
AGTCACTCACAGAGAGATATGGTTGGA--CCGGTCTGGTAGAGCACGGCCGCCGCAACTG
CCGTG-TCGATGCACTCTTCTTGGACCGTGAAAATCGAAGACTGGGGCACACTTTATATG
GTAATAACG---------------------------------------------------
---------------------CACACTCTCAACAGATTGTACCGA-ATCCGCAGCAGGTC
TCCAAGGTGCAGAGTCTCTAGTCGATAGATCAATGTAGGTAAGGGAAGTCGGCAAACTGG
ATCCGTAACTTCGGGACAAGGATTGGCTCTGAAGGCTGGGTGCGACCAGCCGG-------
-----GAC----------------------------------------------------
------------------------------------------------------------
-CGGT---G----------------CTCCA------CCTG--------------------
------------------------------------------------------------
----------CCGCAAGGTAGGCTGG-----------CCCGTG-----------------
-----------CC-C----GC-------GGTCG-------CA-CAGCAAACAGCCAATTC
AGAACTGGCAC-GGCTGAGGGAATCCGACTGTCTAATT-AAAACAAAGCATTGTGATGGC
CCCGGGT-GGGTGTTGACACAATGTGATTTCTGCCCAGTGCTCTGAATGTCAACGTGAAG
-AAATTCAAGCAAGCGC-GGGTAAACGGCGGGAGTAACTATGACTCTCTTAAGGTAGCCA
AATGCCTCGTCATCTAATTAGTGACGCGCATGAATGGAT-TAACGAGATTCCC----TCT
-GTCCCTATCTACTATCTAGCGAAACCAC-AGCCAAGGGAACGGGCTTGGATGCACTAGC
GGGGAAAGAAGACCCTGTTGAGCTTGACTCTAGTCTGGCATTGTAAGGCGATATAGGAGG
TGCAGCATA-GGTGGGAG-----GGC----------TTCCTCGTGGAG----CTCGCCTC
-TGAGATACCACCACTCTTACTGTTGCCTTACTTACATGATTGGGTG-GAACAAGCGCGG
GCCCCAGGTCCGGATCGTGCGCGCACCTCCTCC----------GGGGGGCTGTG------
-GCG----GCG--GTTC-------------------------------GCCTGCGCGCGC
CCAATGCGCCG-TGTTTCTCGCTCAGCGTCCAGT-GTGTCGCT-GGGTGGTGCCGCCGGG
GAGACTGC-----ATCGTAG---C-----------ATCGT----CGT-GTG---------
----TAGCG-------TGTTAC------CCGC------------------TT--------
------------------------------------------------------------
GTCCGACCGTGAGCCGTGG-------CCCGCAAGGGT----------AC-AAGCTTGCG-
-------------TACGTCGGTGC-ATTCGTGGTGCA-----------------------
------------------------------------------------------------
----------------CTGCT-TCTG---CGCGGTCGATCGTTTATGATGTC---ACGTT
TG--CCCCCGGTTCCGCGCGC-CG-------CCCGGCTCG-AAGACTCCTGGACAGGTCC
TTTCG-GTCCA----CGTC-ATGGACAGTGCCAGGTGCGGAGTTTGACTGGGGCGGTACA
TCTCCAAAACGATA-ACGGAGGTGTCC-AAAGGTCAGCTCAGTGTGGACAGAAACCACAC
GCTGAGCATAAGGAC-AAAAGCTGGCTTGATCCCAACGTT-CAGTACACTTC-GGGACAG
CGAAAGCTTGG-----CCTTACGATCCTTTTGG-TTATAACGAG-TTTTTAGC-AAGAGG
TGTCAG-AAAAGTTACCAC-AGGGATAACT--GGCTTGTGGCCGCCAAGCGTTCATAGCG
ACGTGGC-TTTTTGATCCT-TCGATGTCGGCTCTTCCTATCATTGTGAAGCAAAATTCAC
CAAGCGTAGGATTGTTCACCCTTTCA-AGGGAACGTGAGCTGGG-TTTAGACCGTCGTGA
GACAGGTTAGTTTTACCCTACTGGTGTGTG---------CTTATAGTC------GCTATC
TTAAC---GGAATTCCTGTGCAGTACGAGAGGAACCACAGGTACGGACC-ACTGGCTCAA
TA-CTAGTCCGACCGGACTTTGGTATGACGCTA-CGTCCGCTGGATTATGCCTGAAC-GC
CTCTAAG------------------GTCGTAGCCAATCCGAGCTGATAGCGC------TT
CTCAAACCC--ATTAGGTGTTCG-----GAAGCTAGCGGGCCTAACAACCCTCT------
G-AGATCCGTTGG----AGTCTGCGTCTGCAG-----------CCCGG--CGTCTCA---
-TCCCG---------------CTATACCT-----AGGCCGCAACGAGTGGAGT-------
TCG-CTG-CACGTGTTAGTA----CCGTA---ACTGGGAACGCCGTTGGCTTGAG-C---
-TCT---------------GCC-CAACG-TGGA----TATA--CCTAGTTT---------
-----------------------CGACACCT-----------------------------
----------ATCAACCGCCCGCAAACGACGGGACTTC-------AGGCTG-----GGAG
CTGCGAGTTG-TAGA-GATGCGT--TCGC--ATCGA------------------------
---------TCCTCTCAGGCG-ACCCATGCTTGGTG
>28S_1_An_gambiae_CF_S47
CAAGTGATGTGTGACTACCCCC--TAAATTTAAGCATATTAATAAG---GGGAGGAAGAG
A-----AACCAACCGGGATTCCCTGAGTAGCT-GCGAGCG-AAACGGGAAGAGCTCAGCA
CGTAGGGACGGCATGG----AAA-CGTGCCTGTCCGATTCCGTGTACTGGACCGGTCCGT
TATCTATCACGCACTGTGCA------CTTCAAGTTC-AACTTGAAGGTGGC-CCATTCTC
CCA-TAGAGGGTGATAGGCCCGTGGA------AAGGCA----------TGAGGTGAGGTG
ATAGACGGTCGGCTCCATG---GAGTCG---------TGTTGC-TTGA-TAGTGCAGCAC
--TAAGTGGGAGGTAAACTCCTTCTAAAGCTAAATACC-ACCATGAGTCC--GATAGCGA
ACAAGTACCGTGA-GGGAAAGTTGAAAAGCACTCTGAATAGAGAGTCAAATAGT-ACGTG
AAACTGCCTAGGG-GTACAAACCCGTTGAACTCAATGATCCGG-GCG----GC--GAT-A
TTCAGC----------G-GT------------------AAACT-----------------
------------AGCAATTG--------------CCGT------GCACTTATCGAT-CC-
-----GC--AG--------TAA-------CGGACA---------TCGCGATCCATTACA-
--------ACA----------------------------------------GCG--G---
--TTGGC-----CTCGTGCTAACGCT--CCGGCATACA---------------------C
TGCCCCTAGCTCGTGG---------TGGACGG-TCCCTC-TG-------TAAGGGTAGGG
TAGCTGCTCTA------CACTGACCGGGGATCTCCGCGCAGTCCTTCTGGAAGGCGAATG
GGTCCG-----------------------------ACCGAGCT-CTGGTG-------TG-
-------------CTGCTGGAAGG--------------GTGAT-----------------
--GGAT--TCTAA--CGAGAGGGGTAGTACCG----------------------------
------------------------------------------------------------
----------------CTGTCTTC-----------TCCGA---------AAGG-------
--CGC-GCGAATCC---TTC--GTTCG-------GCGATGATGC--ATCATGCATTGAGG
--------------CACCTCCGGGACCCGT-CTTGAAACACGGACCAAGAAGTCTATCTT
GCGCGCAAGCCAATGG--------------GTCGGTGGCCAC-GTCCGCGTGTGTC----
CCGGTTCGATACACCCAAAGG-CG-----AAGAC-AAC---TCG----A---GT----TG
C-GGGATTACGGGTTCGGCACTGG--CGC--------------AAGCCTTC-----G---
-------------TCGGACCCCTC---------------CAT-CCCAGGGT-GTCC----
CGATA-------------CGGCGT----GTG-----------------------------
---CTTGCA-------------CACCCAG------------CGGGCATCCCCGGAGT-GC
GCAGGATGCGACCCG-AAAGATGGTGAACTATGCCTGATCAGGTTGAAGTCAGGGG-AAA
CCCTGATGGAGGACCGAAGCAATTCTGACGTGCAAATCGATTGTCAGAGTTGGGCATAGG
---GGCGAAAGACC-AATCGAACCATCTAGTAGCTGGTTCCCT-----------------
------------------------------------------------------------
------------------------CCGAAGTTTCCCTCAGGATAGCTGGTGCACGTAGCG
TTTCGAA-CCTTATTCTTATCTGGTAAAGCGAATGATTAGAGGCCTTAGGTTCGAAATGA
TCTTAACCTATTCTCAAACTATAAATGGGTACGGTACTGGGTGGCATTCTTTAC-TGAT-
-------CG----CCACCCTTTCTA-CAACCGACGATCGGACG-GGGTG--------CCC
CT-TAA------GTGGTGG----------CGA--TCC----------CGGCT----AGAT
ATCGGTGTGCCTAGTGGGCCAAGTTTTGGTA--AGCAGAA-CTGGTGCTGTGGGATGAAC
C-AAACGCAATGTTACGGCGCCC-AAATAAACGACGCACCCTAGATA-CCATGAAAGGTG
TTGA-TTGCTAAAGACAGCAGGACGGTGGACATGGAAGTCGTCATCCGCTAAGGAGTGTG
TAACAACTCACCTGCCGAAGCAATTAGCCCTTAAAATGGATGGCGCTCAAGTCGTTTGCC
TATACATTGCCGCTGGCGGTATG----------GCG--CA---TCGGGGGCTTAAC----
-----CACCCTG-----CGATGAGACCCCAGTGAGTA-GGAGGGT-ACGGTGGTGCGCG-
TCGAAGTGTTTG-GCGCAAGCC----------GGC-ATGGAGCC---------GCCACTG
GCACAGATCTTGGTGGTAGTAGCAAATATTCGAACGAGCTCTTGGATGACTGAAGTGGAG
AA-GGGTTTCGTGTCAACAGCAGTTGAACACGAGTTAGCCAATCCTAAGCCGCATGGGAA
T----------------CCAG-------------------T-------------------
--------------------------CG--------------------------------
-------------------TA---ACCCA--TCAGTC-----------------------
------------------------------------GGCGAAAGGGAATCCGGTTACCAT
TCCGGAGCCTG-TTGAGTAC-CCGTT-T-----GCGCCA-GCCTA----GTAGGGTTTAG
CTCGTCCGCACCCG--AA---------------CGG---------------TTAG-----
------------------------------------------------------------
-----TGTGTAG-CTTCA----TGGCAACAT-GAATCCTTTTCTTCGAGAAGCCAACGAG
AGGCATCGGAAGAGTTTTCTTTTC-TGTTTTACAGC---CA--C----ACCGACCATGGA
AGTCACTCACAGAGAGATATGGTTGGA--CCGGTCTGGTAGAGCACGGCCGCCGCAACTG
CCGTG-TCGATGCACTCTTCTTGGACCGTGAAAATCGAAGACTGGGGCACACTTTATATG
GTAATAACG---------------------------------------------------
---------------------CACACTCTCAACAGATTGTACCGA-ATCCGCAGCAGGTC
TCCAAGGTGCAGAGTCTCTAGTCGATAGATCAATGTAGGTAAGGGAAGTCGGCAAACTGG
ATCCGTAACTTCGGGACAAGGATTGGCTCTGAAGGCTGGGTGCGACCAGCCGG-------
-----GAC----------------------------------------------------
------------------------------------------------------------
-CGGT---G----------------CTCCA------CCTG--------------------
------------------------------------------------------------
----------CCGCAAGGTAGGCTGG-----------CCCGTG-----------------
-----------CC-C----GC-------GGTCG-------CA-CAGCAAACAGCCAATTC
AGAACTGGCAC-GGCTGAGGGAATCCGACTGTCTAATT-AAAACAAAGCATTGTGATGGC
CCCGGGT-GGGTGTTGACACAATGTGATTTCTGCCCAGTGCTCTGAATGTCAACGTGAAG
-AAATTCAAGCAAGCGC-GGGTAAACGGCGGGAGTAACTATGACTCTCTTAAGGTAGCCA
AATGCCTCGTCATCTAATTAGTGACGCGCATGAATGGAT-TAACGAGATTCCC----TCT
-GTCCCTATCTACTATCTAGCGAAACCAC-AGCCTACGGAACGGGCTTGGATGCACTTGC
GGGGTATGAAGACCCTGTTGAGCTTGACTCTAGTCTGGCATTGTAAGGCGATATAGGAGG
TGCAGCATA-GGTGGGAG-----GGC----------TTCCTCGTGGAG----CTCGCCTC
-TGAGATACCACCACTCTTACTGTTGCCTTACTTACATGATTGGGTG-GAACAAGCGCGG
GCCCCAGGTCCGGATCGTGCGCGCACCTCCTCC----------GGGGGGCTGTG------
-GCG----GCG--GTTC-------------------------------GCCTGCGCGCGC
CCAATGCGCCG-TGTTTCTCGCTCAGCGTCCAGT-GTGTCGCT-GGGTGGTGCCGCCGGG
GAGACTGC-----ATCGTAG---C-----------ATCGT----CGT-GTG---------
----TAGCG-------TGTTAC------CCGC------------------TT--------
------------------------------------------------------------
GTCCGACCGTGAGCCGTGG-------CCCGCAAGGGT----------AC-AAGCTTGCG-
-------------TACGTCGGTGC-ATTCGTGGTGCA-----------------------
------------------------------------------------------------
----------------CTGCT-TCTG---CGCGGTCGATCGTTTATGATGTC---ACGTT
TG--CCCCCGGTTCCGCGCGC-CG-------CCCGGCTCG-AAGACTCCTGGACAGGTCC
TTTCG-GTCCA----CGTC-ATGGACAGTGCCAGGTGCGGAGTTTGACTGGGGCGGTACA
TCTCCAAAACGATA-ACGGAGGTGTCC-AAAGGTCAGCTCAGTGTGGACAGAAACCACAC
GCTGAGCATAAGGAC-AAAAGCTGGCTTGATCCCAACGTT-CAGTACACTTC-GGGACAG
CGAAAGCTTGG-----CCTTACGATCCTTTTGG-TTATAACGAG-TTTTTAGC-AAGAGG
TGTCAG-AAAAGTTACCAC-AGGGATAACT--GGCTTGTGGCCGCCAAGCGTTCATAGCG
ACGTGGC-TTTTTGATCCT-TCGATGTCGGCTCTTCCTATCATTGTGAAGCAAAATTCAC
CAAGCGTAGGATTGTTCACCCTTTCA-AGGGAACGTGAGCTGGG-TTTAGACCGTCGTGA
GACAGGTTAGTTTTACCCTACTGGTGTGTG---------CTTATAGTC------GCTATC
TTAAC---GGAATTCCTGTGCAGTACGAGAGGAACCACAGGTACGGACC-ACTGGCTCAA
TA-CTAGTCCGACCGGACTTTGGTATGACGCTA-CGTCCGCTGGATTATGCCTGAAC-GC
CTCTAAG------------------GTCGTAGCCAATCCGAGCTGATAGCGC------TT
CTCAAACCC--ATTAGGTGTTCG-----GAAGCTAGCGGGCCTAACAACCCTCT------
G-AGATCCGTTGG----AGTCTGCGTCTGCAG-----------CCCGG--CGTCTCA---
-TCCCG---------------CTATACCT-----AGGCCGCAACGAGTGGAGT-------
TCG-CTG-CACGTGTTAGTA----CCGTA---ACTGGGAACGCCGTTGGCTTGAG-C---
-TCT---------------GCC-CAACG-TGGA----TATA--CCTAGTTT---------
-----------------------CGACACCT-----------------------------
----------ATCAACCGCCCGCAAACGACGGGACTTC-------AGGCTG-----GGAG
CTGCGAGTTG-TAGA-GATGCGT--TCGC--ATCGA------------------------
---------TCCTCTCAGGCG-ACCCATGCTTGGTG
>28S_1_Ae_albopictus_KH_S2
CAAATAATGTGTGACTACCCCC--TAAATTTAAGCATATTAATAAG---GGGAGGAAAAG
A-----AACTAACAAGGATTCCCTGAGTAGCT-GCGAGCG-AAACGGGAAGAGCTCAGCA
CGCAGGGGCGATGCAC--TGGT---GTATCTGCCCGGTTCCGTGTACTGGAGA-GTTCGT
TATCTGCCGTAACCGGTCGC----TGGTTCAAGTTC-AACTAGAATGTGGC-TTTTACTC
CCA-GAGAGGGTGATAGGCCCGTAGA------GCGGCGCA----C---CGAT-------G
GTAGAAGATCT-TTCCATG---GAGTCG---------TGTTGC-TTGA-TAGTGCAGCAC
--AAAGTGGGAGGTAAACTCCTTCTAAAGCTAAATATC-ACCACGAGACC--GATAGCGA
ACAAGTACCGTGA-GGGAAAGTTGAAAAGCACTCTGAATAGAGAGTCAAAAAGT-ACGTG
AAACTGCCTAGG--GCTCAAGCCCGTTGAACTCGATTATCCGA-GCG----GA--GAC-A
TTCACC-------TGCG-GT--TGGC-----------CGGCGA-----------------
---------CGGCACGGCCG--------------CAGG------GCACTTGTCT-C-TCG
CACTAGC------------CAAG------AGGACA---------CTGCGATCCATTACG-
--------AAA---CA--------GCT-TTCGCGCCG--------CAAGGCGCA--A---
---GGTC----------GC---------CCGAC-AACT---------------------G
C-CCCCTGGTGC-TGG---------TTGCTTG-CCCCAC-AG-------TA--------G
-CGACGCTCAG------TTCTGA--AGG----CCTGTGCC----------GCGAGGTG--
GGGCTT-----------------------------ACTGCA-C-GTGGTGTTCT---AG-
-------------CAGTCGGGCGC--------------GTGAT-----------------
--GGAT--TCCCC--CG-------GA-CACCG----------------------------
------------------------------------------------------------
--------------GGTGGTCTTC-----------CCGCA---------AGGG-------
--GCCACCGGA-CT---GTC--GATCG-------GCAGTG------A--AAGAATCGAGG
--------------TACCTTCGGGACCCGT-CTTGAAACACGGACCAAGAAGTCTATCTT
GCGCGCGAGCCAATGG------------------TC-------GTCC-------------
-----TCCGGAGCACCAAAGG-CGCAGAAAACAT-AAC---TTG----A---GT--TGTG
C-GGGATTACGGG-------------CGC--------------GGCTCTCT-----GC--
-------------TCG--TCCCTC---------------CAT-CCCCGGGT-GTTG----
TAAT--------------CGGCAT----GCG-----GCTACCGGGAC----CCAGGCTTC
ACGGCCCCCGG-----------CACCGTG----------CCACAACATACCGTGAGT-GT
GCAGGATGTGACCCG-AAAGATGGTGAACTATGCCTGATCAGGTTGAAGTCAGGGG-AAA
CCCTGATGGAGGACCGAAGCAGTTCTGACGTGCAAATCGATTGTCAGAATTGGGCATAGG
---GGCGAAAGACC-AATCGAACCATCTAGTAGCTGGTTCCCT-----------------
------------------------------------------------------------
------------------------CCGAAGTTTCCCTCAGGATAGCTGGAGCACGCAACG
TTTCGAA-TCCTATTCTTATCTGGTAAAGCGAATGATTAGAGGCCTTAGGTTCGAAATGA
TCTTAACCTATTCTCAAACTATAAATGGGTACG---TACCATAGCATTCTTGCA-TGAT-
GCTG--TTG----CAAACGTTGGTA----------AACGC-CG-GGCCG--------TCC
CC-T--------GTCAGGG----------CGC--GCC---------ACGGCGTAGAAGAT
ATCTGTGTGCTTAGTGGGCCAAGTTTTGGTA--AGCAGAA-CTGGTGCTGTGGGATGAAC
C-AAACGTAATGTTACGGCGCCT-AAATAAACGACGCATCATAGATA-CCATGAAAGGTG
TTGA-TTGCTACAGACAGCAGGACGGTGGACATGGAAGTTGTCATCCGCTAAGGAGTGTG
TAACAACTCACCTGCCGAAGCAATTAGCCCTTAAAATGGATGGCGCTTAAGTCGTTTGCC
TATACATTACCGCTGGC-GCACAA-GTG-----GGG--CA---GCGCCCTTGTAGCG---
-----CGTC-TG---CCCTTTGAGGCGCCAGCGAGTA-GGAGGGT-CTGGTGGTGTGCG-
TTGAAGTGCCTG-GCGTAAGCC----------GAC-ATGGAGCC---------GCCACTA
GCACAGATCTTGGTGGTAGTAGCAAATATTCGAATGAGATCTTGGATGACTGAAGTGGAG
GA-GGGTTTCGTGTCAACAGCAGTTGAACACGAGTTAGCCAATCCTAAGCTCTATGGGAA
A----------------CCTG-ATATATATTAA--GCATTT-------------------
---------------------AA---CCAAATAC----------AA--------------
----------CAACGTGT-TG---ATGCA--ACCGAT-------------------ACGA
TATAT-------------ATTGAAT----------GAGCGAAAGGGAATCCGGTTACAAT
TCCGGAGCCTG-TTGGGTAT-ACGTT-T-----GCATTG-GCGTC---------------
-----CCATACCGG--CA---A-----------CGG----------------TAG--CGC
------------------------------------------------------------
----CTTTGTAA---TCA----TGGCAACAT-GAATCCTTTTCTTCGAGAAGCCAACAAG
AGATATCGGAAGAGTTCTCTTTTC-TGTTTTACAGT---CA--C----ACTAGCCATGGA
AGTCTTTCATAGAGAGATATGGTTGGA---CAGGCTGGTAGAGCATGGTATTA--AATTG
CTGTG-TCGATATTCTCTTCTTGGACCTTGAAAATCGAAGACTGGGGCACG---------
------------------------------------------------------------
---------------------CAAACTCCCAACAGCTTGTACCGA-ATCCGCAGCAGGTC
TCCAAGGTTTAGAGTCTCTAGTCGATAGATTAATGTAGGTAAGGGAAGTCGGCAAATTAG
ATCCGTAACTTCGGGATAAGGATTGGCTCTGAAGACTGGGATG----ACTCGGGCTAT--
-----ACC-----CTCCCGGGGTTCGCCGCGGGTGCCGGCCCG-CCTCGCGCGGGTCCGG
TGCCTCGGTCCCCGGGGTC-----------------------------------------
-CGGG------------GTTTGC--CTCAA------CGCG--------------------
----------------GTCCGGGCCGCTT--------------------------CGTG-
--TGGTGTTCGCGCACCGCCGGCGGT-----------CGCCGGGGC--------------
--------------C----GC-------TGCAG------TCATCAATAAACAGTCAATTC
AGAACTGGCAC-GGCTGAGGGAATCCGACTGTCTAATT-AAAACAAAGCATTGTGATGGC
CTCAAAA--GGTGTTGACACAATGTGATTTCTGCCCAGTGCTCTGAATGTCAACGTGAAG
-AAATTCAAGCAAGCGC-GGGTAAACGGCGGGAGTAACTATGACTCTCTTAAGGTAGCCA
AATGCCTCGTCATCTAATTAGTGACGCGCATGAATGGAT-TAACGAGATTCCC----TCT
-GTCCCTATCTACTATCTAGCGAAACCAC-AGCCAAGGGAACGGGCTTGGAAACACTAGC
GGGGAAAGAAGACCCTGTTGAGCTTGACTCTAGTCCGGCATTGTAAGGCGATATAAGAGG
TGCAGAATA-GGTGGGAGCCGG-GGTAAAA-CATTACCTCCC-C--GG------CACCAA
-TGAGATACCACCACTCTTACTGTTGCCTTACTTACATGATCAGGTG-GAACAAGTGC--
-------------------------------------------CAA-GGTTATT------
-GCA----ACC----TC---------CTG-----------------------------GC
ATAA--------GGTTTCTTGTTCAGCGTTCAGTCATGTCGTC-ATTCCTGGCCACAAGG
CAGAAGAC-CGAGCCTGCGG---TCA---TCGCG-TCCGT----TGC-GCG-------GC
TCCCGGGTG-------TGCGTT------CCGG------------------CC--------
------------------------------------------------------------
------GGGTGGCTTCGCG-------GCTGCCCCAGT----------AG-GATCCCGTC-
--CGGTTTGGGTTCGC----GTGC-------GGGCCA-----------------------
------------------------------------------------------------
----------------CGGCC-GCAG--TTTTGCTCA------------------ACTTT
CA----CACCGT-----ACGC-CG--------ATGACAGT-AAGACATCTGGATA-----
------CTCCA----AGTC-ATGGACAGTGCCAGGTGCGGAGTTTGACTGGGGCGGTACA
TCTCCAAAACAATA-ACGGAGGTGTCC-AAAGGTCAGCTCAGTGTGGACAGAAACCACAC
GCTGAGCATAAGGAC-AAAAGCTGGCTTGATCTCGATGTT-CAGTACATATT-GAGACAG
CGAAAGCTAGG-----CCTCACGATCCTTTTGG-TT-TAAAGAG-TTTTTAGC-AAGAGG
TGTCAG-AAAAGTTACCAC-AGGGATAACT--GGCTTGTGGCCGCCAAGCGTTCATAGCG
ACGTGGC-TTTTTGATCCT-TCGATGTCGGCTCTTCCTATCATTGTGAAGCAAAATTCAC
AAAGCGTAGGATTGTTCACCCTTTCA-AGGGAACGTGAGCTGGG-TTTAGACCGTCGTGA
GACAGGTTAGTTTTACCCTACTGGTGTGCG-----AACGAACACGAAC------GCTATC
TTAAC---GGAAATGCTGTGCAGTACGAGAGGAACCACAGCTTCGAACC-AATGGCTCAA
TA-CTAGTTCGACCGGACTTTGGTATAACGCTA-CGTTCGTTGGATTATGCCTGAAC-GC
CTCTAAG------------------GTCGTAACCAAACCGAGCTGATAGTGT--------
-----CTCCT-TATAGGTCGTCG-----GCGATCATGTGGCA--AAAAACCTAC------
A-AGACCTGCTAG-CG-TGAT-CT-----CAC-----------GTTGG--CATCTTA---
-TTG----CATGCAC------GCAGACAA-----AG-CCCCCGCGCGCGGCAC------C
ATA-CAG-CA------AGTA----TCTAAGATACTG-GAACGCTGGTGG-------C---
-GCT---------------GCT-CAGCA-TCAA----TATA----TGATTT---------
-----------------------CGATACCT-----------------------------
---------GA--GACCCCCTACAAACGATAGGTTTAC-------AGGCTG-----GGAG
TTGCGAGTTG-CAGA-GAGGTGT--ACAT--TTCGA------------------------
---------TCCTCTCAGACT-ACCCTTGCTTGGAG
>28S_1_Ae_albopictus_KH_S3
CAAATAATGTGTGACTACCCCC--TAAATTTAAGCATATTAATAAG---GGGAGGAAAAG
A-----AACTAACAAGGATTCCCTGAGTAGCT-GCGAGCG-AAACGGGAAGAGCTCAGCA
CGCAGGGGCGATGCAC--TGGT---GTATCTGCCCGGTTCCGTGTACTGGAGA-GTTCGT
TATCTGCCGTAACCGGTCGC----TGGTTCAAGTTC-AACTAGAATGTGGC-TTTTACTC
CCA-GAGAGGGTGATAGGCCCGTAGA------GCGGCGCA----C---CGAT-------G
GTAGAAGATCT-TTCCATG---GAGTCG---------TGTTGC-TTGA-TAGTGCAGCAC
--AAAGTGGGAGGTAAACTCCTTCTAAAGCTAAATATC-ACCACGAGACC--GATAGCGA
ACAAGTACCGTGA-GGGAAAGTTGAAAAGCACTCTGAATAGAGAGTCAAAAAGT-ACGTG
AAACTGCCTAGG--GCTCAAGCCCGTTGAACTCGATTATCCGAGGCG----GA--GAC-A
TTCACC-------TGCG-GT--CGGT-----------CGGCCC--------------CCT
AAGCCGGGGTCGGTCAGCCG--------------CAGG------GCACTTGTCTACTCGC
GCTTAGC------------CAAG------AGGACA---------CTGCGATCCATTACG-
--------AAA---CA--------GCT-TTCGCGTCG--------CAAGACGCA--A---
---GGTC----------GC---------CCGAC-AGTT---------------------G
C-CCCCTGGTGC-TGG---------TTGCTTG-CCCCAC-AG-------TA--------G
-CGACGCTCAG------TTCTGA--AGG----CCTGTGCC----------GCGAGGTG--
GGGCTT-----------------------------ACTGCA-C-GTGGTGTTCT---AG-
-------------CAGTCGGGCGC--------------GTGAT-----------------
--GGAT--TCCCC--CG-------GA-CACCG----------------------------
------------------------------------------------------------
--------------GGTGGTCTTC-----------CCGTA---------AGGG-------
--GCCACCGGA-CT---GTC--GATCG-------GCAGTG------A--AAGAATCGAGG
--------------TACCTTCGGGACCCGT-CTTGAAACACGGACCAAGAAGTCTATCTT
GCGCGCGAGCCAATGG------------------TC-------GTCC-------------
-----TCCGGAGCACCAAAGG-CGCAGAAAACAT-AAC---TTG----A---GT--TGTG
C-GGGATTACGGG-------------CGC--------------GGCTCTCT-----GC--
-------------TCG--TCCCTC---------------CAT-CCCCGGGT-GTTG----
TAAT--------------CGGCAT----GCG-----GCTACCGGGAC----CCAGGCTTC
ACGGCCCCCGG-----------CACCGTG----------CCACAACATACCGTGAGT-GT
GCAGGATGTGACCCG-AAAGATGGTGAACTATGCCTGATCAGGTTGAAGTCAGGGG-AAA
CCCTGATGGAGGACCGAAGCAGTTCTGACGTGCAAATCGATTGTCAGAATTGGGCATAGG
---GGCGAAAGACC-AATCGAACCATCTAGTAGCTGGTTCCCT-----------------
------------------------------------------------------------
------------------------CCGAAGTTTCCCTCAGGATAGCTGGAGCACGCAACG
TTTCGAA-TCCTATTCTTATCTGGTAAAGCGAATGATTAGAGGCCTTAGGTTCGAAATGA
TCTTAACCTATTCTCAAACTATAAATGGGTACG---TACCATAGCATTCTTGCA-TGAT-
GCTG--TTG----C-AA---CGTTG-----------ACGC-CG-GGCCG--------CCC
CC-T--------GCCAGGG----------CGCGCGCC-----------AGCGTAGAAGAT
ATCTGTGTGCTTAGTGGGCCAAGTTTTGGTA--AGCAGAA-CTGGTGCTGTGGGATGAAC
C-AAACGTAATGTTACGGCGCCT-AAATAAACGACGCATCATAGATA-CCATGAAAGGTG
TTGA-TTGCTACAGACAGCAGGACGGTGGACATGGAAGTTGTCATCCGCTAAGGAGTGTG
TAACAACTCACCTGCCGAAGCAATTAGCCCTTAAAATGGATGGCGCTTAAGTCGTTTGCC
TATACATTACCGCTGGC-GCACAA-GTGGGGCAGCG--CC---TCGAGCG----------
-----CGTC-TG---CCCTTTGAGGCGCCAGCGAGTA-GGAGGGT-CTGGTGGTGTGCG-
TTGAAGTGCCTG-GCGTAAGCC----------GAC-ATGGAGCC---------GCCACTA
GCACAGATCTTGGTGGTAGTAGCAAATATTCGAATGAGATCTTGGATGACTGAAGTGGAG
GA-GGGTTTCGTGTCAACAGCAGTTGAACACGAGTTAGCCAATCCTAAGCTCTATGGGAA
A----------------CCTG-ATATATATTAA--GCATTT-------------------
---------------------AA---CCAAATAC----------AA--------------
CAACGTATACCAGCGTGT-TG---ATGCA--ACCGAT-------------------ACGA
TATAT-------------ATTGAAT----------GAGCGAAAGGGAATCCGGTTACAAT
TCCGGAGCCTG-TTGGGTAT-ACGTT-T-----GCATTG-GCGTC---------------
-----CCATACCGG--CA---A-----------CGG----------------TAG--CGC
------------------------------------------------------------
----CTTTGTAA---TCA----TGGCAACAT-GAATCCTTTTCTTCGAGAAGCCAACAAG
AGATATCGGAAGAGTTCTCTTTTC-TGTTTTACAGT---CA--C----ACTAGCCATGGA
AGTCTTTCATAGAGAGATATGGTTGGA---CAGGCTGGTAGAGCATGGTATTA--AATTG
CTGTG-TCGATATTCTCTTCTTGGACCTTGAAAATCGAAGACTGGGGCACG---------
------------------------------------------------------------
---------------------CAAACTCCCAACAGCTTGTACCGA-ATCCGCAGCAGGTC
TCCAAGGTTTAGAGTCTCTAGTCGATAGATTAATGTAGGTAAGGGAAGTCGGCAAATTAG
ATCCGTAACTTCGGGATAAGGATTGGCTCTGAAGACTGGGATG----ACTCGGGCTAT--
-----ACC-----CTCCCGGGGTTCGCCGCGGGTGCCGGCCCG-CCTCGCGCGGGTCCGG
TGCCTCGGTCCCCGGGGTC-----------------------------------------
-CGGG------------GTTTGC--CTCAA------CGCG--------------------
----------------GTCCGGGCCGTTT--------------------------CGTG-
--TGGTGTTCGCGCACCGCCGGCGGT-----------CGCCGGGGC--------------
--------------C----GC-------TGCAG------TCATCAATAAACAGTCAATTC
AGAACTGGCAC-GGCTGAGGGAATCCGACTGTCTAATT-AAAACAAAGCATTGTGATGGC
CTCAAAA--GGTGTTGACACAATGTGATTTCTGCCCAGTGCTCTGAATGTCAACGTGAAG
-AAATTCAAGCAAGCGC-GGGTAAACGGCGGGAGTAACTATGACTCTCTTAAGGTAGCCA
AATGCCTCGTCATCTAATTAGTGACGCGCATGAATGGAT-TAACGAGATTCCC----TCT
-GTCCCTATCTACTATCTAGCGAAACCAC-AGCCAAGGGAACGGGCTTGGAAACACTAGC
GGGGAAAGAAGACCCTGTTGAGCTTGACTCTAGTCCGGCATTGTAAGGCGATATAAGAGG
TGCAGAATA-GGTGGGAGCCGG-GGTAAAA-CATTACCTCCC-C--GG------CACCAA
-TGAGATACCACCACTCTTACTGTTGCCTTACTTACATGATCAGGTG-GAACAAGTGC--
-------------------------------------------CAA-GGTTATT------
-GCA----ACC----TC---------CTG-----------------------------GC
ATAA--------GGTTTCTTGTTCAGCGTTCAGTCATGTCGTC-ATTCCTGGCCACAAGG
CAGAAGAC-CGAGCCTGCGG---TCA---TCGCG-TCCGT----TGC-GCG-------GC
TCCCGGGTG-------TGCGTT------CCGG------------------CC--------
------------------------------------------------------------
------GGGTGGCTTCGCG-------GCTGCCCCAGT----------AG-GATCCCGTC-
--CGGTTTGGGTTCGC----GTGC-------GGGCCA-----------------------
------------------------------------------------------------
----------------CGGCC-GCAG--TTTTGCTCA------------------ACTTT
CA----CACCGT-----ACGC-CG--------ATGACAGT-AAGACATCTGGATA-----
------CTCCA----AGTC-ATGGACAGTGCCAGGTGCGGAGTTTGACTGGGGCGGTACA
TCTCCAAAACAATA-ACGGAGGTGTCC-AAAGGTCAGCTCAGTGTGGACAGAAACCACAC
GCTGAGCATAAGGAC-AAAAGCTGGCTTGATCTCGATGTT-CAGTACATATT-GAGACAG
CGAAAGCTAGG-----CCTCACGATCCTTTTGG-TT-TAAAGAG-TTTTTAGC-AAGAGG
TGTCAG-AAAAGTTACCAC-AGGGATAACT--GGCTTGTGGCCGCCAAGCGTTCATAGCG
ACGTGGC-TTTTTGATCCT-TCGATGTCGGCTCTTCCTATCATTGTGAAGCAAAATTCAC
AAAGCGTAGGATTGTTCACCCTTTCA-AGGGAACGTGAGCTGGG-TTTAGACCGTCGTGA
GACAGGTTAGTTTTACCCTACTGGTGTGCG-----AACGAACACGAAC------GCTATC
TTAAC---GGAAATGCTGTGCAGTACGAGAGGAACCACAGCTTCGAACC-AATGGCTCAA
TA-CTAGTTCGACCGGACTTTGGTATAACGCTA-CGTTCGTTGGATTATGCCTGAAC-GC
CTCTAAG------------------GTCGTAACCAAACCGAGCTGATAGTGT--------
-----CTCCT-TATAGGTCGTCG-----GCGATCATGTGGCA--AAAAACCTAC------
A-AGACCTGCTAG-CG-TGAT-CT-----CAC-----------GTTGG--CATCTTA---
-TTG----CATGCAC------GCAGACAA-----AG-CCCCCGCGCGCGGCAC------C
ATA-CAG-CA------AGTA----TCTAAGATACTG-GAACGCTGGTGG-------C---
-GCT---------------GCT-CAGCA-TCAA----TATA----TGATTT---------
-----------------------CGATACCT-----------------------------
---------GA--GACCCCCTACAAACGATAGGTTTAC-------AGGCTG-----GGAG
TTGCGAGTTG-CAGA-GAGGTGT--ACAT--TTCGA------------------------
---------TCCTCTCAGACT-ACCCTTGCTTGGAG
>28S_1_Cq_venezuelensis_GF_S91
CAAATAATGTGTGACTACCCCC--TAAATTTAAGCATATTAATAAG---GGGAGGAAAAG
A-----AACTAACAAGGATTCCCTGAGTAGCT-GCGAGCG-AAAAGGGAGGAGCTCAGCA
CGTAGAGGCGATACCGTGTCGC---GTATCTGCCTGATTCCGTGTACTGGAAA-GTCCAT
TATCTGCCGTAACCAGCGCG----GGGTTCAAGTTC-AACTAGAATGTGGC-TTTTACTC
CCA-CAGAGGGTGATAGGCCCGTAGA------ACGGCG------C---TGAC-------G
GTGGAAGGGCC-TTCCATG---GAGTCG---------TGTTGC-TTGA-TAGTGCAGCAC
--AAAGTGGGAGGTAAACTCCTTCTAAGGCTAAATATC-ACCACGAGACC--GATAGCGA
ACAAGTACCGTGA-GGGAAAGTTGAAAAGCACTCTGAATAGAGAGTCAAAAAGT-ACGTG
AAACTGCCTAGG--GCTCAAGCCCGTTGAACTCGATTATCCGA-GCG----GG--GAT-A
TTCACC-------CGCG-GT--TGGC-----------CGGTCA-----------------
----------CGGCACACCG--------------CGGG------GCACTTATCCTGTCT-
-----GCTGC---------CACA------CGGACA---------TTGCGATCCATTACG-
--------AAGCGAGGGAGCCGGGTGCTTACGCGCCC------------GCGCA--A---
--CCGGC---------------------CCGACCACTG----------------------
--CCCCCGGTGC--GG---------TCGCTGG-TCCCGT-AG-------TA--------G
-CGGTGCTCAG------CGCGGA--AGG----CCTGCACC---------CGCGAGCCG--
GGACCT-----------------------------ACCGCTGCTTTGGTGTT-----TG-
-------------CAGTCGGGCAC--------------GTGAT-----------------
--GGAT--TACCTGGGA-------GA-CACCG----------------------------
------------------------------------------------------------
----TCTCGCGTGTGCTTGCACAC------GCATCCCGCGTTTACGCGCGGGA------C
TCTCGGATGGA-CT---GTC--GATCG-------GCAATG------GTTGCACATCGAGG
--------------TACCTTCGGGACCCGT-CTTGAAACACGGACCAAGAAGTCTATCTT
GCGCGCGAGCCAATGG-----------------------------------------TCG
CCGTTGAGCGAACACCATGGG-CGTAAAAAACAT-AAC---TCG-----AACCTCGTGTG
C-GGGATTACGGG-------------CGA--------------GACTCTCT-----GC--
-------------TCG--TCCCTC---------------CAT-CCCCGGGT-GTTA----
TGCC--------------AGGCAC----GTGCCCGTGCGCACTTGTGGCG----------
----------------------CACCGTG----------CCATAACATACCGCGAGT-GT
GCAGGATGTGACCCG-AAAGATGGTGAACTATGCCTGATCAGGTTGAAGTCAGGGG-AAA
CCCTGATGGAGGACCGAAGCAATTCTGACGTGCAAATCGATTGTCAGAATTGGGCATAGG
---GGCGAAAGACC-AATCGAACCATCTAGTAGCTGGTTCCCT-----------------
------------------------------------------------------------
------------------------CCGAAGTTTCCCTCAGGATAGCTGGAGCACGCAACG
TTTCGAACTTTTATTCTTATCTGGTAAAGCGAATGATTAGAGGCCTTAGGTTCGAAATGA
TCTTAACCTATTCTCAAACTATAAATGGGTACG---TACCATAACATTCTTGGC-TGAT-
GTTA--TTG----C-ACCGACACAA-----------ACGCCCG-GGGTG--------CCC
CC-T--------GCTAGGG----------CTT--GCC--CCGTTCGGCGGTGACGAAGAT
ATCTGTGTGCTTAGTGGGCCAAGTTTTGGTA--AGCAGAA-CTGGTGCTGTGGGATGAAC
C-AAACGTAATGTTACGGCGCCT-AAATAAACGACGCATCATAGATA-CCATGAAAGGTG
TTGA-TTGCTACAGACAGCAGGACGGTGGACATGGAAGTTGTCATCCGCTAAGGAGTGTG
TAACAACTCACCTGCCGAAGCAATTAGCCCTTAAAATGGATGGCGCTTAAGTCGTTTGCC
TATACATTACCGCTGGC-GTACAA-GCG-----GTG-------GCGCGCGCCACTTTGG-
-----TGTCGCGCGCCACTTTGAGACGCCAGTGAGTA-GGAGGGT-CCGGTGGTGTGCG-
TTGAAGTGCCTG-GCGTAAGCC----------GAC-ATGGAGCC---------GCCACTG
GCACAGATCTTGGTGGTAGTAGCAAATATTCGAATGAGATCTTGGATGACTGAAGTGGAG
GA-GGGTTTCGTGTCAACAGCAGTTGAACACGAGTTAGCCAATCCTAAGCTCTATGGGAA
A----------------CCTG-ATATATATTAA--GCATTT-------------------
---------------------AA---CACAATAC----------AA--------------
---CACGACACCGTGCGTTGGTTGATGCA--ACATCC------------------TATGA
TATAT-------------ATTAAAT----------GAGCGAAAGGGAATCCGGTTACAAT
TCCGGAGCCTG-TTGAGTAT-ACGTT-T-----GCATTG-GCGGT---------------
------AATATCGG--CA---A-----------CGG----------------TAG--CGC
------------------------------------------------------------
----CTTTGTAA---TCA----TGGCAACAT-GAATCCTTTCCTTCGAGAAGCCAACAAG
AGATATCGGAAGAGTTTTCTTTTC-TGTTTTACAGTCCGCA--CACTAGCTAACCATGGA
AGTCTTTCATAGAGAGATATGGTTGGA---CAGGCTGGTAGAGCATGGTATTA--AATTG
CTGTG-TCGATATTCTCTTCTTGGACCTTGAAAATCGAAGACTGGGGCACG---------
------------------------------------------------------------
---------------------CAAACTCTCAACAGCTTGTACCGA-ATCCGCAGCAGGTC
TCCAAGGTTTAGAGTCTCTAGTCGATAGATCAATGTAGGTAAGGGAAGTCGGCAAATTAG
ATCCGTAACTTCGGGATAAGGATTGGCTCTGAAGACTGGGATG----ACTCGGGCTGCCG
GCCCTGGGGCTCTGTGCGTGCGGCCGTCCACTTGGTGGGCAACCGCCGGCGGGCGGGTCA
CCGCGCGCGTATCCCCGGC-----------------------------------------
-CGGG------------TTTGGC--CTCAA------TGCG--------------------
--------------------------GACGTCCACTGCCCGTTCCAGGTGGGGTCTCCGT
CGTCGCCGTTCCGCGGTGGTGGCGGT-------CCTGCCCGGGCGCGGTGGAGTCACGTT
CC------------C----GC-------TGCAG------TCATCAAGCAACAGTCAATTC
AGAACTGGCAC-GGCTGAGGGAATCCGACTGTCTAATT-AAAACAAAGCATTGTGATGGC
CTCCGCA--GGTGTTGACACAATGTGATTTCTGCCCAGTGCTCTGAATGTCAACGTGAAG
-AAATTCAAGCAAGCGC-GGGTAAACGGCGGGAGTAACTATGACTCTCTTAAGGTAGCCA
AATGCCTCGTCATCTAATTAGTGACGCGCATGAATGGAT-TAACGAGATTCCC----TCT
-GTCCCTATCTACTATCTAGCGAAACCAC-AGCCAAGGGAACGGGCTTGGAAACACTAGC
GGGGAAAGAAGACCCTGTTGAGCTTGACTCTAGTCTGGCATTGTGAGGCGATATAAGAGG
TGCAGAATA-GGTGGGAGCCGG-GGTAAAA-TATTAACTCCC-CGTG-------CAACAA
-TGAGATACCACCACTCTTACTGTTGCCTCACTTACATGATCAGGTG-GAACAAGTGC--
-------------------------------------------TGTCGGTTATT------
-GCA----ACC--TTCC-----------------------------------------GC
GCAA--------GGTTTCTTGTTCAGCGTTCAGTCATGTCGTC-A-TACTGGCAATAATG
CAGAAGAC-CGAACCTGCGG------TGTTCG---CTTGT----CGC-GGA---------
--CCCGGCG-------CGCCGTGCCGACCCGAGCTCCCGCATGGTCCGGGTCGCGGGCTG
CGTGTTGTGCACTGTTCCGCGTTGCAGGAGGGGCGTCTTGCCCATCGGGGCGCTTGCGGC
GTGCGGCCGGGCGGTGCGT-------GTAGCTGCGGTGCCTCTTCGCGGGGGTGCCGTGG
GCCGGCCGTCCGTCGTCGTCGTGT-------GGCGCACCGGTGTCCAGGTGGGCGCCCCG
AGTGTGCGTGGGCGTGTCGGCGCGTGGTTCGTCCCGGGCCCGTGCAACTCGCTGTAGGTA
CCCGTCGGCCGTGGCACGGCC-GCAG----CCGTTCA------------------ACGTT
CA----CACAGT-----ACGCTCA--------ATGACATC-GAGACATCTGGATA-----
------CTCCA----AGTC-ATGGACAGTGCCAGGTGCGGAGTTTGACTGGGGCGGTACA
TCTCCAAAACGATA-ACGGAGGTGTCC-AAAGGTCAGCTCAGTGTGGACAGAAACCACAC
GCTGAGCATAAGGAC-AAAAGCTGGCTTGATCTCGATGTT-CAGTACATATT-GAGACAG
CGAAAGCTAGG-----CCTCACGATCCTTTTGG-TTTTAACGAG-TTTTTAGC-AAGAGG
TGTCAG-AAAAGTTACCAC-AGGGATAACT--GGCTTGTGGCCGCCAAGCGTTCATAGCG
ACGTGGC-TTTTTGATCCT-TCGATGTCGGCTCTTCCTATCATTGTGAAGCAAAATTCAC
AAAGCGTAGGATTGTTCACCCTTTCA-AGGGAACGTGAGCTGGG-TTTAGACCGTCGTGA
GACAGGTTAGTTTTACCCTACTGGTGTGCG--------ACAAACGTGC------GCTATC
TCAAC---GGAATTCCTGTGCAGTACGAGAGGAACCACAGGTACGAACC-AATGGCTCAA
TA-CTAGTTCGACCGGACTATGGTATAACGCTA-CGTTCGTTGGATTATGCCTGAAC-GC
CTCTAAG------------------GTCGTAACCAAACCGAGCTGATAGTGT--------
-----CCCCC-CATAGGTGGTCG-----GCAATCATATGGCA--GCAAACCCGC------
A-AGACTTGCTAG-CG-TGAT-TT-----CAC-----------GCTGG--CATCTTA---
-TTGA---TACACCCTCTGAGACAGACAG-----AG-CCCCTG-GCGCGGCGC------C
GTA-CGG-CA------AGTA-----GACCGATACTG-GAACGCTGGCGG-------C---
-GCC---------------GCA-AAGCA-TCAA----TATA----TGATTT---------
-----------------------CGATACCT-----------------------------
---------GA--GACCTCCTACAAACGATAGGTTTAC-------AGGCTG-----GGAG
TTGCGAGTTG-CAGA-GAGGTGT--ACAT--TTCGA------------------------
---------TCCTCTCAGACT-ACCCTTGCTTGGAG
>28S_1_Cq_venezuelensis_GF_S92
CAAATAATGTGTGACTACCCCC--TAAATTTAAGCATATTAATAAG---GGGAGGAAAAG
A-----AACTAACAAGGATTCCCTGAGTAGCT-GCGAGCG-AAAAGGGAGGAGCTCAGCA
CGTAGAGGCGATACCGTGTCGC---GTATCTGCCTGATTCCGTGTACTGGAAA-GTCCAT
TATCTGCCGTAACCAGCGCG----GGGTTCAAGTTC-AACTAGAATGTGGC-TTTTACTC
CCA-CAGAGGGTGATAGGCCCGTAGA------ACGGCG------C---TGAC-------G
GTGGAAGGGCC-TTCCATG---GAGTCG---------TGTTGC-TTGA-TAGTGCAGCAC
--AAAGTGGGAGGTAAACTCCTTCTAAGGCTAAATATC-ACCACGAGACC--GATAGCGA
ACAAGTACCGTGA-GGGAAAGTTGAAAAGCACTCTGAATAGAGAGTCAAAAAGT-ACGTG
AAACTGCCTAGG--GCTCAAGCCCGTTGAACTCGATTATCCGA-GCG----GG--GAT-A
TTCACC-------CGCG-GT--TGGC-----------CGGTCA-----------------
----------CGGCACACCG--------------CGGG------GCACTTATCCTGTCT-
-----GCTGC---------CACA------CGGACA---------TTGCGATCCATTACG-
--------AAGCGAGGGAGCCGGGTGCTTACGCGCCC------------GCGCA--A---
--CCGGC---------------------CCGACCACTG----------------------
--CCCCCGGTGC--GG---------TCGCTGG-TCCCGT-AG-------TA--------G
-CGGTGCTCAG------CGCGGA--AGG----CCTGCACC---------CGCGAGCCG--
GGACCT-----------------------------ACCGCTGCTTTGGTGTT-----TG-
-------------CAGTCGGGCAC--------------GTGAT-----------------
--GGAT--TACCTGGGA-------GA-CACCG----------------------------
------------------------------------------------------------
----TCTCGCGTGTGCTTGCACAC------GCATCCCGCGTTTACGCGCGGGA-------
---CGGATGGA-CT---GTC--GATCG-------GCAATG------GTTGCACATCGAGG
--------------TACCTTCGGGACCCGT-CTTGAAACACGGACCAAGAAGTCTATCTT
GCGCGCGAGCCAATGG-----------------------------------------TCG
CCGTTGAGCGAACACCATGGG-CGTAAAAAACAT-AAC---TCG-----AACCTCGTGTG
C-GGGATTACGGG-------------CGA--------------GACTCTCT-----GC--
-------------TCG--TCCCTC---------------CAT-CCCCGGGT-GTTA----
TGCC--------------AGGCAC----GTGCCCGTGCGCACTTGTGGCG----------
----------------------CACCGTG----------CCATAACATACCGCGAGT-GT
GCAGGATGTGACCCG-AAAGATGGTGAACTATGCCTGATCAGGTTGAAGTCAGGGG-AAA
CCCTGATGGAGGACCGAAGCAATTCTGACGTGCAAATCGATTGTCAGAATTGGGCATAGG
---GGCGAAAGACC-AATCGAACCATCTAGTAGCTGGTTCCCT-----------------
------------------------------------------------------------
------------------------CCGAAGTTTCCCTCAGGATAGCTGGAGCACGCAACG
TTTCGAACTTTTATTCTTATCTGGTAAAGCGAATGATTAGAGGCCTTAGGTTCGAAATGA
TCTTAACCTATTCTCAAACTATAAATGGGTACG---TACCATAACATTCTTGGC-TGAT-
GTTA--TTG----C-ACCGACACAA-----------ACGCCCG-GGGTG--------CCC
CC-T--------GCTAGGG----------CTT--GCC--CCGTTCGGCGGTGACGAAGAT
ATCTGTGTGCTTAGTGGGCCAAGTTTTGGTA--AGCAGAA-CTGGTGCTGTGGGATGAAC
C-AAACGTAATGTTACGGCGCCT-AAATAAACGACGCATCATAGATA-CCATGAAAGGTG
TTGA-TTGCTACAGACAGCAGGACGGTGGACATGGAAGTTGTCATCCGCTAAGGAGTGTG
TAACAACTCACCTGCCGAAGCAATTAGCCCTTAAAATGGATGGCGCTTAAGTCGTTTGCC
TATACATTACCGCTGGC--------------------------GC---------------
---------------CACTTTGAGACGCCAGTGAGTA-GGAGGGT-CCGGTGGTGTGCG-
TTGAAGTGCCTG-GCGTAAGCC----------GAC-ATGGAGCC---------GCCACTG
GCACAGATCTTGGTGGTAGTAGCAAATATTCGAATGAGATCTTGGATGACTGAAGTGGAG
GA-GGGTTTCGTGTCAACAGCAGTTGAACACGAGTTAGCCAATCCTAAGCTCTATGGGAA
A----------------CCTG-ATATATATTAA--GCATTT-------------------
---------------------AA---CACAATAC----------AA--------------
---CACGACACCGTGCGTTGGTTGATGCA--ACATCT------------------TATGA
TATAT-------------ATTAAAT----------GAGCGAAAGGGAATCCGGTTACAAT
TCCGGAGCCTG-TTGAGTAT-ACGTT-T-----GCATTG-GCGGT---------------
------AATATCGG--CA---A-----------CGG----------------TAG--CGC
------------------------------------------------------------
----CTTTGTAA---TCA----TGGCAACAT-GAATCCTTTCCTTCGAGAAGCCAACAAG
AGATATCGGAAGAGTTTTCTTTTC-TGTTTTACAGTCCGCA--CACTAGCTAACCATGGA
AGTCTTTCATAGAGAGATATGGTTGGA---CAGGCTGGTAGAGCATGGTATTA--AATTG
CTGTG-TCGATATTCTCTTCTTGGACCTTGAAAATCGAAGACTGGGGCACG---------
------------------------------------------------------------
---------------------CAAACTCTCAACAGCTTGTACCGA-ATCCGCAGCAGGTC
TCCAAGGTTTAGAGTCTCTAGTCGATAGATCAATGTAGGTAAGGGAAGTCGGCAAATTAG
ATCCGTAACTTCGGGATAAGGATTGGCTCTGAAGACTGGGATG----ACTCGGGCTGCCG
GCCCTGGGGCTCTGTGCGTGCGGCCGTCCACTTGGTGGGCAACCGCCGGCGGGCGGGTCA
CCGCGCGCGTATCCCCGGC-----------------------------------------
-CGGG------------TTTGGC--CTCAA------TGCG--------------------
-------------------------GACGTCCACCGTCCCGTTCCAGGTGGGGTCTCCGT
CGTCGCCGTTCCGCGGTGGTGGCGGT-------CCTGCCCGGGCGCGGTGGAGTCACGTT
CC------------C----GC-------TGCAG------TCATCAAGCAACAGTCAATTC
AGAACTGGCAC-GGCTGAGGGAATCCGACTGTCTAATT-AAAACAAAGCATTGTGATGGC
CTCCGCA--GGTGTTGACACAATGTGATTTCTGCCCAGTGCTCTGAATGTCAACGTGAAG
-AAATTCAAGCAAGCGC-GGGTAAACGGCGGGAGTAACTATGACTCTCTTAAGGTAGCCA
AATGCCTCGTCATCTAATTAGTGACGCGCATGAATGGAT-TAACGAGATTCCC----TCT
-GTCCCTATCTACTATCTAGCGAAACCAC-AGCCAAGGGAACGGGCTTGGAAACACTAGC
GGGGAAAGAAGACCCTGTTGAGCTTGACTCTAGTCTGGCATTGTGAGGCGATATAAGAGG
TGCAGAATA-GGTGGGAGCCGG-GGTAAAA-TATTAACTCCC-CGTG-------CAACAA
-TGAGATACCACCACTCTTACTGTTGCCTCACTTACATGATCAGGTG-GAACAAGTGC--
-------------------------------------------TGTCGGTTATT------
-GCA----ACC--TTCC-----------------------------------------GC
GCAA--------GGTTTCTTGTTCAGCGTTCAGTCATGTCGTC-A-TACTGGCAATAATG
CAGAAGAC-CGAACCTGCGG------TGTTCG---CTTGT----CGC-GGA---------
--CCCGGCG-------CGCCGTGCCGACCCGAGCTCCCGCATGGTCCGGGTCGCGGGCTG
CGTGTTGTGCACTGTTCCGCGTTGCAGGAGGGGCGTCTTGCCCATCGGGGCGCTTGCGGC
GTGCGGCCGGGCGGTGCGT-------GTAGCTGCGGTGCCTCTTCGCGGGGGTGCCGTGG
GCCGGCCGTCCGTCGTCGTCGTGT-------GGCGCACCGGTGTCCAGGTGGGCGCCCCG
AGTGTGCGTGGGCGTGTCGGCGCGTGGTTCGTCCCGGGCCCGTGCAACTCGCTGTAGGTA
CCCGTCGGCCGTGGCACGGCC-GCAG----CCGTTCA------------------ACGTT
CA----CACAGT-----ACGCTCA--------ATGACATC-GAGACATCTGGATA-----
------CTCCA----AGTC-ATGGACAGTGCCAGGTGCGGAGTTTGACTGGGGCGGTACA
TCTCCAAAACGATA-ACGGAGGTGTCC-AAAGGTCAGCTCAGTGTGGACAGAAACCACAC
GCTGAGCATAAGGAC-AAAAGCTGGCTTGATCTCGATGTT-CAGTACATATT-GAGACAG
CGAAAGCTAGG-----CCTCACGATCCTTTTGG-TTTTAACGAG-TTTTTAGC-AAGAGG
TGTCAG-AAAAGTTACCAC-AGGGATAACT--GGCTTGTGGCCGCCAAGCGTTCATAGCG
ACGTGGC-TTTTTGATCCT-TCGATGTCGGCTCTTCCTATCATTGTGAAGCAAAATTCAC
AAAGCGTAGGATTGTTCACCCTTTCA-AGGGAACGTGAGCTGGG-TTTAGACCGTCGTGA
GACAGGTTAGTTTTACCCTACTGGTGTGCG--------ACAAACGTGC------GCTATC
TCAAC---GGAATTCCTGTGCAGTACGAGAGGAACCACAGGTACGAACC-AATGGCTCAA
TA-CTAGTTCGACCGGACTATGGTATAACGCTA-CGTTCGTTGGATTATGCCTGAAC-GC
CTCTAAG------------------GTCGTAACCAAACCGAGCTGATAGTGT--------
-----CCCCC-CATAGGTGGTCG-----GCAATCATATGGCA--GCAAACCCGC------
A-AGACTTGCTAG-CG-TGAT-TT-----CAC-----------GCTGG--CATCTTA---
-TTGA---TACACCCTCTGAGACAGACAG-----AG-CCCCTG-GCGCGGCGC------C
GTA-CGG-CA------AGTA-----GACCGATACTG-GAACGCTGGCGG-------C---
-GCC---------------GCA-AAGCA-TCAA----TATA----TGATTT---------
-----------------------CGATACCT-----------------------------
---------GA--GACCTCCTACAAACGATAGGTTTAC-------AGGCTG-----GGAG
TTGCGAGTTG-CAGA-GAGGTGT--ACAT--TTCGA------------------------
---------TCCTCTCAGACT-ACCCTTGCTTGGAG
>28S_1_Cq_venezuelensis_GF_S93
CAAATAATGTGTGACTACCCCC--TAAATTTAAGCATATTAATAAG---GGGAGGAAAAG
A-----AACTAACAAGGATTCCCTGAGTAGCT-GCGAGCG-AAAAGGGAGGAGCTCAGCA
CGTAGAGGCGATACCGTGTCGC---GTATCTGCCTGATTCCGTGTACTGGAAA-GTCCAT
TATCTGCCGTAACCAGCGCG----GGGTTCAAGTTC-AACTAGAATGTGGC-TTTTACTC
CCA-CAGAGGGTGATAGGCCCGTAGA------ACGGCG------C---TGAC-------G
GTGGAAGGGCC-TTCCATG---GAGTCG---------TGTTGC-TTGA-TAGTGCAGCAC
--AAAGTGGGAGGTAAACTCCTTCTAAGGCTAAATATC-ACCACGAGACC--GATAGCGA
ACAAGTACCGTGA-GGGAAAGTTGAAAAGCACTCTGAATAGAGAGTCAAAAAGT-ACGTG
AAACTGCCTAGG--GCTCAAGCCCGTTGAACTCGATTATCCGA-GCG----GG--GAT-A
TTCACC-------CGCG-GT--TGGC-----------CGGTCA-----------------
----------CGGCACACCG--------------CGGG------GCACTTATCCTGTCT-
-----GCTGC---------CACA------CGGACA---------TTGCGATCCATTACG-
--------AAGCGAGGGAGCCGGGTGCTTACGCGCCC------------GCGCA--A---
--CCGGC---------------------CCGACCACTG----------------------
--CCCCCGGTGC--GG---------TCGCTGG-TCCCGT-AG-------TA--------G
-CGGTGCTCAG------CGCGGA--AGG----CCTGCACC---------CGCGAGCCG--
GGACCT-----------------------------ACCGCTGCCTTGGTGTT-----TG-
-------------CAGTCGGGCAC--------------GTGAT-----------------
--GGAT--TACCTGGGA-------GA-CACCG----------------------------
------------------------------------------------------------
----TCTCGCGTGTGCTTGCACAC------GCATCCCGCGTTTACGCGCGGGA-------
---CGGATGGA-CT---GTC--GATCG-------GCAATG------GTTGCACATCGAGG
--------------TACCTTCGGGACCCGT-CTTGAAACACGGACCAAGAAGTCTATCTT
GCGCGCGAGCCAATGG-----------------------------------------TCG
CCGTTGAGCGAACACCATGGG-CGTAAAAAACAT-AAC---TCG-----AACCTCGTGTG
C-GGGATTACGGG-------------CGA--------------GACTCTCT-----GC--
-------------TCG--TCCCTC---------------CAT-CCCCGGGT-GTTA----
TGCC--------------AGGCAC----GTGCCCGTGCGCACTTGTGGCG----------
----------------------CACCGTG----------CCATAACATACCGCGAGT-GT
GCAGGATGTGACCCG-AAAGATGGTGAACTATGCCTGATCAGGTTGAAGTCAGGGG-AAA
CCCTGATGGAGGACCGAAGCAATTCTGACGTGCAAATCGATTGTCAGAATTGGGCATAGG
---GGCGAAAGACC-AATCGAACCATCTAGTAGCTGGTTCCCT-----------------
------------------------------------------------------------
------------------------CCGAAGTTTCCCTCAGGATAGCTGGAGCACGCAACG
TTTCGAACTTTTATTCTTATCTGGTAAAGCGAATGATTAGAGGCCTTAGGTTCGAAATGA
TCTTAACCTATTCTCAAACTATAAATGGGTACG---TACCATAACATTCTTGGC-TGAT-
GTTA--TTG----C-ACCGACACAA-----------ACGCCCG-GGGTG--------CCC
CC-T--------GCTAGGG----------CTT--GCC--CCGTTCGGCGGTGACGAAGAT
ATCTGTGTGCTTAGTGGGCCAAGTTTTGGTA--AGCAGAA-CTGGTGCTGTGGGATGAAC
C-AAACGTAATGTTACGGCGCCT-AAATAAACGACGCATCATAGATA-CCATGAAAGGTG
TTGA-TTGCTACAGACAGCAGGACGGTGGACATGGAAGTTGTCATCCGCTAAGGAGTGTG
TAACAACTCACCTGCCGAAGCAATTAGCCCTTAAAATGGATGGCGCTTAAGTCGTTTGCC
TATACATTACCGCTGGC-GTACAA-GCG-----GTG-------GGGCGCGCCCACTTTGG
-----TGTCGCGCGCCACTTTGAGACGCCAGTGAGTA-GGAGGGT-CCGGTGGTGTGCG-
TTGAAGTGCCTG-GCGTAAGCC----------GAC-ATGGAGCC---------GCCACTG
GCACAGATCTTGGTGGTAGTAGCAAATATTCGAATGAGATCTTGGATGACTGAAGTGGAG
GA-GGGTTTCGTGTCAACAGCAGTTGAACACGAGTTAGCCAATCCTAAGCTCTATGGGAA
A----------------CCTG-ATATATATTAA--GCATTT-------------------
---------------------AA---CACAATAC----------AA--------------
---CACGACACCGTGCGTTGGTTGATGCA--ACATCC------------------TATGA
TATAT-------------ATTAAAT----------GAGCGAAAGGGAATCCGGTTACAAT
TCCGGAGCCTG-TTGAGTAT-ACGTT-T-----GCATTG-GCGGT---------------
------AATATCGG--CA---A-----------CGG----------------TAG--CGC
------------------------------------------------------------
----CTTTGTAA---TCA----TGGCAACAT-GAATCCTTTCCTTCGAGAAGCCAACAAG
AGATATCGGAAGAGTTTTCTTTTC-TGTTTTACAGTCCGCA--CACTAGCTAACCATGGA
AGTCTTTCATAGAGAGATATGGTTGGA---CAGGCTGGTAGAGCATGGTATTA--AATTG
CTGTG-TCGATATTCTCTTCTTGGACCTTGAAAATCGAAGACTGGGGCACG---------
------------------------------------------------------------
---------------------CAAACTCTCAACAGCTTGTACCGA-ATCCGCAGCAGGTC
TCCAAGGTTTAGAGTCTCTAGTCGATAGATCAATGTAGGTAAGGGAAGTCGGCAAATTAG
ATCCGTAACTTCGGGATAAGGATTGGCTCTGAAGACTGGGATG----ACTCGGGCTGCCG
GCCCTGGGGCTCTGTGCGTGCGGCCGTCCACTTGGTGGGCAACCGCCGGCGGGCGGGTCA
CCGCGCGCGTATCCCCGGC-----------------------------------------
-CGGG------------TTTGGC--CTCAA------TGCG--------------------
-------------------------GACGTCCACCGTCCCGTTCCAGGTGGGGTCTCCGT
CGTCGCCGTTCCGCGGTGGTGGCGGT-------CCTGCCCGGGCGCGGTGGAGTCACGTT
CC------------C----GC-------TGCAG------TCATCAAGCAACAGTCAATTC
AGAACTGGCAC-GGCTGAGGGAATCCGACTGTCTAATT-AAAACAAAGCATTGTGATGGC
CTCCGCA--GGTGTTGACACAATGTGATTTCTGCCCAGTGCTCTGAATGTCAACGTGAAG
-AAATTCAAGCAAGCGC-GGGTAAACGGCGGGAGTAACTATGACTCTCTTAAGGTAGCCA
AATGCCTCGTCATCTAATTAGTGACGCGCATGAATGGAT-TAACGAGATTCCC----TCT
-GTCCCTATCTACTATCTAGCGAAACCAC-AGCCAAGGGAACGGGCTTGGAAACACTAGC
GGGGAAAGAAGACCCTGTTGAGCTTGACTCTAGTCTGGCATTGTGAGGCGATATAAGAGG
TGCAGAATA-GGTGGGAGCCGG-GGTAAAA-TATTAACTCCC-CGTG-------CAACAA
-TGAGATACCACCACTCTTACTGTTGCCTCACTTACATGATCAGGTG-GAACAAGTGC--
-------------------------------------------TGTCGGTTATT------
-GCA----ACC--TTCC-----------------------------------------GC
GCAA--------GGTTTCTTGTTCAGCGTTCAGTCATGTCGTC-A-TACTGGCAATAATG
CAGAAGAC-CGAACCTGCGG------TGTTCG---CTTGT----CGC-GGA---------
--CCCGGCG-------CGCCGTGCCGACCCGAGCTCCCGCATGGTCCGGGTCGCGGGCTG
CGTGTTGTGCACTGTTCCGCGTTGCAGGAGGGGCGTCTTGCCCATCGGGGCGCTTGCGGC
GTGCGGCCGGGCGGTGCGT-------GTAGCTGCGGTGCCTCTTCGCGGGGGTGCCGTGG
GCCGGCCGTCCGTCGTCGTCGTGT-------GGCGCACCGGTGTCCAGGTGGGCGCCCCG
AGTGTGCGTGGGCGTGTCGGCGCGTGGTTCGTCCCGGGCCCGTGCAACTCGCTGTAGGTA
CCCGTCGGCCGTGGCACGGCC-GCAG----CCGTTCA------------------ACGTT
CA----CACAGT-----ACGCTCA--------ATGACATC-GAGACATCTGGATA-----
------CTCCA----AGTC-ATGGACAGTGCCAGGTGCGGAGTTTGACTGGGGCGGTACA
TCTCCAAAACGATA-ACGGAGGTGTCC-AAAGGTCAGCTCAGTGTGGACAGAAACCACAC
GCTGAGCATAAGGAC-AAAAGCTGGCTTGATCTCGATGTT-CAGTACATATT-GAGACAG
CGAAAGCTAGG-----CCTCACGATCCTTTTGG-TTTTAACGAG-TTTTTAGC-AAGAGG
TGTCAG-AAAAGTTACCAC-AGGGATAACT--GGCTTGTGGCCGCCAAGCGTTCATAGCG
ACGTGGC-TTTTTGATCCT-TCGATGTCGGCTCTTCCTATCATTGTGAAGCAAAATTCAC
AAAGCGTAGGATTGTTCACCCTTTCA-AGGGAACGTGAGCTGGG-TTTAGACCGTCGTGA
GACAGGTTAGTTTTACCCTACTGGTGTGCG--------ACAAACGTGC------GCTATC
TCAAC---GGAATTCCTGTGCAGTACGAGAGGAACCACAGGTACGAACC-AATGGCTCAA
TA-CTAGTTCGACCGGACTATGGTATAACGCTA-CGTTCGTTGGATTATGCCTGAAC-GC
CTCTAAG------------------GTCGTAACCAAACCGAGCTGATAGTGT--------
-----CCCCC-CATAGGTGGTCG-----GCAATCATATGGCA--GCAAACCCGC------
A-AGACTTGCTAG-CG-TGAT-TT-----CAC-----------GCTGG--CATCTTA---
-TTGA---TACACCCTCTGAGACAGACAG-----AG-CCCCTG-GCGCGGCGC------C
GTA-CGG-CA------AGTA-----GACCGATACTG-GAACGCTGGCGG-------C---
-GCC---------------GCA-AAGCA-TCAA----TATA----TGATTT---------
-----------------------CGATACCT-----------------------------
---------GA--GACCTCCTACAAACGATAGGTTTAC-------AGGCTG-----GGAG
TTGCGAGTTG-CAGA-GAGGTGT--ACAT--TTCGA------------------------
---------TCCTCTCAGACT-ACCCTTGCTGGGAG
>28S_2_Cq_venezuelensis_GF_S93
CAAATAATGTGTGACTACCCCC--TAAATTTAAGCATATTAATAAG---GGGAGGAAAAG
A-----AACTAACAAGGATTCCCTGAGTAGCT-GCGAGCG-AAAAGGGAGGAGCTCAGCA
CGTAGAGGCGATACCGTGTCGC---GTATCTGCCTGATTCCGTGTACTGGAAA-GTCCAT
TATCTGCCGTAACCAGCGCG----GGGTTCAAGTTC-AACTAGAATGTGGC-TTTTACTC
CCA-CAGAGGGTGATAGGCCCGTAGA------ACGGCG------C---TGAC-------G
GTGGAAGGGCC-TTCCATG---GAGTCG---------TGTTGC-TTGA-TAGTGCAGCAC
--AAAGTGGGAGGTAAACTCCTTCTAAGGCTAAATATC-ACCACGAGACC--GATAGCGA
ACAAGTACCGTGA-GGGAAAGTTGAAAAGCACTCTGAATAGAGAGTCAAAAAGT-ACGTG
AAACTGCCTAGG--GCTCAAGCCCGTTGAACTCGATTATCCGA-GCG----GG--GAT-A
TTCACC-------CGCG-GT--TGGC-----------CGGTCA-----------------
----------CGGCACACCG--------------CGGG------GCACTTATCCTGTCT-
-----GCTGC---------CACA------CGGACA---------TTGCGATCCATTACG-
--------AAGCGAGGGAGCCGGGTGCTTACGCGCCC------------GCGCA--A---
--CCGGC---------------------CCGACCACTG----------------------
--CCCCCGGTGC--GG---------TCGCTGG-TCCCGT-AG-------TA--------G
-CGGTGCTCAG------CGCGGA--AGG----CCTGCACC---------CGCGAGCCG--
GGACCT-----------------------------ACCGCTGCCTTGGTGTT-----TG-
-------------CAGTCGGGCAC--------------GTGAT-----------------
--GGAT--TACCTGGGA-------GA-CACCG----------------------------
------------------------------------------------------------
----TCTCGCGTGTGCTTGCACAC------GCATCCCGCGTTTACGCGCGGGA-------
---CGGATGGA-CT---GTC--GATCG-------GCAATG------GTTGCACATCGAGG
--------------TACCTTCGGGACCCGT-CTTGAAACACGGACCAAGAAGTCTATCTT
GCGCGCGAGCCAATGG-----------------------------------------TCG
CCGTTGAGCGAACACCATGGG-CGTAAAAAACAT-AAC---TCG-----AACCTCGTGTG
C-GGGATTACGGG-------------CGA--------------GACTCTCT-----GC--
-------------TCG--TCCCTC---------------CAT-CCCCGGGT-GTTA----
TGCC--------------AGGCAC----GTGCCCGTGCGCACTTGTGGCG----------
----------------------CACCGTG----------CCATAACATACCGCGAGT-GT
GCAGGATGTGACCCG-AAAGATGGTGAACTATGCCTGATCAGGTTGAAGTCAGGGG-AAA
CCCTGATGGAGGACCGAAGCAATTCTGACGTGCAAATCGATTGTCAGAATTGGGCATAGG
---GGCGAAAGACC-AATCGAACCATCTAGTAGCTGGTTCCCT-----------------
------------------------------------------------------------
------------------------CCGAAGTTTCCCTCAGGATAGCTGGAGCACGCAACG
TTTCGAACTTTTATTCTTATCTGGTAAAGCGAATGATTAGAGGCCTTAGGTTCGAAATGA
TCTTAACCTATTCTCAAACTATAAATGGGTACG---TACCATAACATTCTTGGC-TGAT-
GTTA--TTG----C-ACCGACACAA-----------ACGCCCG-GGGTG--------CCC
CC-T--------GCTAGGG----------CTT--GCC--CCGTTCGGCGGTGACGAAGAT
ATCTGTGTGCTTAGTGGGCCAAGTTTTGGTA--AGCAGAA-CTGGTGCTGTGGGATGAAC
C-AAACGTAATGTTACGGCGCCT-AAATAAACGACGCATCATAGATA-CCATGAAAGGTG
TTGA-TTGCTACAGACAGCAGGACGGTGGACATGGAAGTTGTCATCCGCTAAGGAGTGTG
TAACAACTCACCTGCCGAAGCAATTAGCCCTTAAAATGGATGGCGCTTAAGTCGTTTGCC
TATACATTACCGCTGGC-GTACAA-GCG-----GTG-------GGGCGCGCCCACTTTGG
-----TGTCGCGCGCCACTTTGAGACGCCAGTGAGTA-GGAGGGT-CCGGTGGTGTGCG-
TTGAAGTGCCTG-GCGTAAGCC----------GAC-ATGGAGCC---------GCCACTG
GCACAGATCTTGGTGGTAGTAGCAAATATTCGAATGAGATCTTGGATGACTGAAGTGGAG
GA-GGGTTTCGTGTCAACAGCAGTTGAACACGAGTTAGCCAATCCTAAGCTCTATGGGAA
A----------------CCTG-ATATATATTAA--GCATTT-------------------
---------------------AA---CACAATAC----------AA--------------
---CACGACACCGTGCGTTGGTTGATGCA--ACATCC------------------TATGA
TATAT-------------ATTAAAT----------GAGCGAAAGGGAATCCGGTTACAAT
TCCGGAGCCTG-TTGAGTAT-ACGTT-T-----GCATTG-GCGGT---------------
------AATATCGG--CA---A-----------CGG----------------TAG--CGC
------------------------------------------------------------
----CTTTGTAA---TCA----TGGCAACAT-GAATCCTTTCCTTCGAGAAGCCAACAAG
AGATATCGGAAGAGTTTTCTTTTC-TGTTTTACAGTCCGCA--CACTAGCTAACCATGGA
AGTCTTTCATAGAGAGATATGGTTGGA---CAGGCTGGTAGAGCATGGTATTA--AATTG
CTGTG-TCGATATTCTCTTCTTGGACCTTGAAAATCGAAGACTGGGGCACG---------
------------------------------------------------------------
---------------------CAAACTCTCAACAGCTTGTACCGA-ATCCGCAGCAGGTC
TCCAAGGTTTAGAGTCTCTAGTCGATAGATCAATGTAGGTAAGGGAAGTCGGCAAATTAG
ATCCGTAACTTCGGGATAAGGATTGGCTCTGAAGACTGGGATG----GCTCGGGCTAT--
-----GCTCTCT------------------------------------------------
------------------------------------------------------------
-CGGG-----------AGTTTGC--CTCAA------CGCG--------------------
------------------------------------------------------------
CCGTGCCGTGGCCCTCGGGCTGCGG------------CCGCGG-----------------
--------------C----GC-------TGCAG------CCATCGACAAACAGTCAATTC
AGAACTGGCAC-GGCTGAGGGAATCCGACTGTCTAATT-AAAACAAAGCATTGTGATGGC
CTCCGCA--GGTGTTGACACAATGTGATTTCTGCCCAGTGCTCTGAATGTCAACGTGAAG
-AAATTCAAGCAAGCGC-GGGTAAACGGCGGGAGTAACTATGACTCTCTTAAGGTAGCCA
AATGCCTCGTCATCTAATTAGTGACGCGCATGAATGGAT-TAACGAGATTCCC----TCT
-GTCCCTATCTACTATCTAGCGAAACCAC-AGCCAAGGGAACGGGCTTGGAAACACTAGC
GGGGAAAGAAGACCCTGTTGAGCTTGACTCTAGTCTGGCATTGTGAGGCGATATAAGAGG
TGCAGAATA-GGTGGGAGCCGG-GGTAAAA-TATTAACTCCC-CGTG-------CAACAA
-TGAGATACCACCACTCTTACTGTTGCCTCACTTACATGATCAGGTG-GAACAAGTGC--
-------------------------------------------TGTCGGTTATT------
-GCA----ACC--TTCC-----------------------------------------GC
GCAA--------GGTTTCTTGTTCAGCGTTCAGTCATGTCGTC-A-TACTGGCAATAATG
CAGAAGAC-CGAACCTGCGG------TGTTCG---CTTGT----CGC-GGA---------
--CCCGGCG-------CGCCGTGCCGACCCGAGCTCCCGCATGGTCCGGGTCGCGGGCTG
CGTGTTGTGCACTGTTCCGCGTTGCAGGAGGGGCGTCTTGCCCATCGGGGCGCTTGCGGC
GTGCGGCCGGGCGGTGCGT-------GTAGCTGCGGTGCCTCTTCGCGGGGGTGCCGTGG
GCCGGCCGTCCGTCGTCGTCGTGT-------GGCGCACCGGTGTCCAGGTGGGCGCCCCG
AGTGTGCGTGGGCGTGTCGGCGCGTGGTTCGTCCCGGGCCCGTGCAACTCGCTGTAGGTA
CCCGTCGGCCGTGGCACGGCC-GCAG----CCGTTCA------------------ACGTT
CA----CACAGT-----ACGCTCA--------ATGACATC-GAGACATCTGGATA-----
------CTCCA----AGTC-ATGGACAGTGCCAGGTGCGGAGTTTGACTGGGGCGGTACA
TCTCCAAAACGATA-ACGGAGGTGTCC-AAAGGTCAGCTCAGTGTGGACAGAAACCACAC
GCTGAGCATAAGGAC-AAAAGCTGGCTTGATCTCGATGTT-CAGTACATATT-GAGACAG
CGAAAGCTAGG-----CCTCACGATCCTTTTGG-TTTTAACGAG-TTTTTAGC-AAGAGG
TGTCAG-AAAAGTTACCAC-AGGGATAACT--GGCTTGTGGCCGCCAAGCGTTCATAGCG
ACGTGGC-TTTTTGATCCT-TCGATGTCGGCTCTTCCTATCATTGTGAAGCAAAATTCAC
AAAGCGTAGGATTGTTCACCCTTTCA-AGGGAACGTGAGCTGGG-TTTAGACCGTCGTGA
GACAGGTTAGTTTTACCCTACTGGTGTGCG--------ACAAACGTGC------GCTATC
TCAAC---GGAATTCCTGTGCAGTACGAGAGGAACCACAGGTACGAACC-AATGGCTCAA
TA-CTAGTTCGACCGGACTATGGTATAACGCTA-CGTTCGTTGGATTATGCCTGAAC-GC
CTCTAAG------------------GTCGTAACCAAACCGAGCTGATAGTGT--------
-----CCCCC-CATAGGTGGTCG-----GCAATCATATGGCA--GCAAACCCGC------
A-AGACTTGCTAG-CG-TGAT-TT-----CAC-----------GCTGG--CATCTTA---
-TTGA---TACACCCTCTGAGACAGACAG-----AG-CCCCTG-GCGCGGCGC------C
GTA-CGG-CA------AGTA-----GACCGATACTG-GAACGCTGGCGG-------C---
-GCC---------------GCA-AAGCA-TCAA----TATA----TGATTT---------
-----------------------CGATACCT-----------------------------
---------GA--GACCTCCTACAAACGATAGGTTTAC-------AGGCTG-----GGAG
TTGCGAGTTG-CAGA-GAGGTGT--ACAT--TTCGA------------------------
---------TCCTCTCAGACT-ACCCTTGCTGGGAG
>28S_1_Cx_antennatus_MG_S57
CAAATAATGTGTGACTACCCCC--TAAATTTAAGCATATTAATAAG---GGGAGGAAAAG
A-----AACTAACAAGGATTCCCCGAGTAGCT-GCGAGCG-AAAAGGGAAGAGCTCAGCA
CGTAGGGGTGGCGCAC--TTGC---GCGTCTACCCGGTTCCGTGTACTGGAAA-TTTTGT
CATCCGCCATGCCCAGCGCA----GTGTCCAAGTTC-AACTAGAATGTGGC-ATTTACTC
CCA-TAGAGGGTGATAGGCCCGTAGG------ACGGTG------C---TGAT-------G
GTGGAAAATTT-TTCCATG---GAGTCG---------TGTTGC-TTGA-TAGTGCAGCAC
--AAAGTGGGAGGTAAACTCCTTCTAAAGCTAAATATC-ACCACGAGACC--GATAGCGA
ACAAGTACCGTGA-GGGAAAGTTGAAAAGCACTCTGAATAGAGAGTCAAAAAGT-ACGTG
AAACTGCCTAGG--GCTCAAGCCCGTTGAACTCGATTATCCGCGGCG----GA--GAT-A
TTCACC-------TGCG-GC-----------------TGGCCT-----------------
------TCACCGGTTCACCG--------------CAGG------GCACTTACCT-C-CT-
-----GC--CT--------CACG------AGGACG---------TTGCGATCCATTACG-
--------AAA---CG--------GTTAGCCA-------------------GCA--A---
---TGGC-----TACAGGC---------CCGGC-AATT---------------------G
C-CCCTTGGCATCTGG---------TTGCTTG-TCCCAC-AG-------TA--------G
-CGACGCTCAG------TTCGGA--AGG----CCTGCGTC----------GCAACCTG--
GGGCTT-----------------------------ACCGGTGC-GTGGTG-------TG-
-------------CAGCCGGGCGC--------------GTGAT-----------------
--GGAT--TCCCG--CG-------TA-CACCG----------------------------
------------------------------------------------------------
------TCTCGGGAGCTTGCTCTC-----------CCACCTCCACC---AAGG-------
----TGACGGA-CT---GTC--GATCG-------GCAACG------A--TAAAATCGAGG
--------------TACCTTCGGGACCCGT-CTTGAAACACGGACCAAGAAGTCTATCTT
GCGCGCGAGCCAATGG--------------------------TACTC-------------
----AGTTGAAACACCAAAGG-CGCAAAAAACAT-AAC---TTG--------AAACTGTG
C-GGGATTACGGG-------------CGA--------------GACTCTCT-----GC--
-------------TCG--TCCCTC---------------CAT-CCCCGGGT-GTTA----
TACC--------------AGGCAT----GCC-----GGAGGCTTCGGCC-----------
----------------------CTCGGTG----------CCATAACATACCGCGAGT-GT
GCAGGATGTGACCCG-AAAGATGGTGAACTATGCCTGATCAGGTTGAAGTCAGGGG-AAA
CCCTGATGGAGGACCGAAGCAGTTCTGACGTGCAAATCGATTGTCAGAATTGGGCATAGG
---GGCGAAAGACC-AATCGAACCATCTAGTAGCTGGTTCCCT-----------------
------------------------------------------------------------
------------------------CCGAAGTTTCCCTCAGGATAGCTGGAGCACGCAACA
TTTCGGA-TTCTATTCTTATCTGGTAAAGCGAATGATTAGAGGCCTTAGGTTCGAAATGA
TCTTAACCTATTCTCAAACTATAAATGGGTACG---TACCATAACATTCTTGCA-TGAT-
GTTA--TTG----C-AACCTTACGA-----------ACGT-CG-GGCCG--------TCC
CT-T--------GCCTGGA----------CGT--GCC-------GGTCGACGTACAAGAT
ATCTGTGTGCTTAGTGGGCCAAGTTTTGGTA--AGCAGAA-CTGGTGCTGTGGGATGAAC
C-AAACGTGATGTTACGGCGCCT-AAATAAACGACGCATCATAGATA-CCATGAAAGGTG
TTGA-TTGCTACAGACAGCAGGACGGTGGACATGGAAGTCGTCATCCGCTAAGGAGTGTG
TAACAACTCACCTGCCGAAGCAATTAGCCCTTAAAATGGATGGCGCTTAAGTCGTTTGCC
TATACATTACCGCTGGC-GTACAA-GTG-----GTG--CG---GCGGGCCCTAGCCTC--
-----CGTC-CG---CACTTTGAGACGCCAGCGAGTA-GGAGGGT-CTGGTGGTGTGCG-
TTGAAGTGCCTG-GCGTAAGCC----------GAC-ATGGAGCC---------GCCACTA
GCACAGATCTTGGTGGTAGTAGCAAATATTCGAATGAGATCTTGGATGACTGAAGTGGAG
GA-GGGTTTCGTGTCAACAGCAGTTGAACACGAGTTAGCCAATCCTAAGCTCTATGGGAA
A----------------CCTG-ATATATATTAA--GCATTT-------------------
---------------------AA---CCAAATAC----------AA--------------
CCACGTATACCACTGCGT-TG---ATGCA--ACATCC--------------------ACG
TATAT-------------ATTAAAT----------GAGCGAAAGGGAATCCGGTTACAAT
TCCGGAGCCTG-TTGAGTAT-ACGTT-T-----GCATTG-GCGGT---------------
------AATACCGG--AA---A-----------CGG----------------TAG--CGC
------------------------------------------------------------
----CTTTGTAA---TCA----TGGCAACAT-GAATCCTTTCCTTCGAGAAGCCAACAAG
AGATATCGGAAGAGTTTTCTTTTC-TGTTTTACAGC---CA--C----ACTGGCCATGGA
AGTCTTTCATAGAGAGATATGGTCGGA---CAAGCTGGTAGAGCATGGTATTA--AATTG
CTGTG-TCGATATTCTCTTCTTGGACCTTGAAAATCGAAGACTGGGGCACG---------
------------------------------------------------------------
---------------------CAAACTCTCAACAGCTTGTACCGA-ATCCGCAGCAGGTC
TCCAAGGTTTAGAGTCTCTAGTCGATAGATCAATGTAGGTAAGGGAAGTCGGCAAATTAG
ATCCGTAACTTCGGGATAAGGATTGGCTCTGAAGGCTGGGATG----ACTCGGGCTCT--
-----GGTGCCTTCG---------------------------------------------
------------------------------------------------------------
-CGGG----------TGCTTTGC--CTCAA------CGCG--------------------
--------------------------------------TCGTCGGCGTGTGCTGCGCGTG
GTGGTTCGCGCCGCCCGTGTGGTCGC-----------GTCGGC-----------------
--------------C----GC-------TGCAG------TCATCAATAAACAGCCAATTC
AGAACTGGCAC-GGCTGAGGGAATCCGACTGTCTAATT-AAAACAAAGCATTGTGATGGC
CTCCGCA--GGTGTTGACACAATGTGATTTCTGCCCAGTGCTCTGAATGTCAACGTGAAG
-AAATTCAAGCAAGCGC-GGGTAAACGGCGGGAGTAACTATGACTCTCTTAAGGTAGCCA
AATGCCTCGTCATCTAATTAGTGACGCGCATGAATGGAT-TAACGAGATTCCC----TCT
-GTCCCTATCTACTATCTAGCGAAACCAC-AGCCAAGGGAACGGGCTTGGAAACACTAGC
GGGGAAAGAAGACCCTGTTGAGCTTGACTCTAGTCTGGCATTGTGAGGCGATATAAGAGG
TGCAGAATA-GGTGGGAGCCGG-GATAATA-TATTATCTTCC-C--GG------CACCAA
-TGAGATACCACCACTCTTACTGTTGCCTCACTTACATGATCAGGTG-GAACAAGTGT--
-------------------------------------------TGG-GGTTATT------
-GCA----ACC----CT---------TTA-----------------------------AC
ATAA--------GGTTTCTTGTTCAGCGTTCAGTCATGTCGTC-A-TACTGGCAATAATG
CAGAAGAC-CGGGCCTGGGG---TTCCGTTCG---TTCGT----TGC-GTG---------
--TTTGGCG-------TGCGGT------CCGA------------------AC--------
------------------------------------------------------CGGGTC
GGGTGGGGGCAACTCCGCT--------CGCCCGAAGT----------AG-GGTCCCGCC-
-------------CGC----GTGC-------GGCA-------------------------
------------------------------------------------------------
----------------CGGCC-CCGG----TCGCCCA------------------ACGTT
CA----CACAGT-----ACGC-TA--------ATGACATC-GAGACATCTGGATA-----
------CTCCA----AGTC-ATGGACAGTGCCAGGTGCGGAGTTTGACTGGGGCGGTACA
TCTCCAAAACAATA-ACGGAGGTGTCC-AAAGGTCAGCTCAGTGTGGACAGAAACCACAC
GCTGAGCATAAGGAC-AAAAGCTGGCTTGATCTCGATGTT-CAGTACATATT-GAGACAG
CGAAAGCTAGG-----CCTCACGATCCTTTTGG-TT-TAAAGAG-TTTTTAGC-AAGAGG
TGTCAG-AAAAGTTACCAC-AGGGATAACT--GGCTTGTGGCCGCCAAGCGTTCATAGCG
ACGTGGC-TTTTTGATCCT-TCGATGTCGGCTCTTCCTATCATTGTGAAGCAAAATTCAC
AAAGCGTAGGATTGTTCACCCTTTCA-AGGGAACGTGAGCTGGG-TTTAGACCGTCGTGA
GACAGGTTAGTTTTACCCTACTGGTGTGCG---AAACAAACAGCGAAC------GCTATC
TTAAC---GGAATTCCTGTGCAGTACGAGAGGAACCACAGGTACGAACC-AATGGCTCAA
TA-CTAGTTCGACCGGACTTTGGTATAACGCTA-CGTTCGTTGGATTATGCCTGAAC-GC
CTCTAAG------------------GTCGTAACCAAACCGAGCTGATAGTGT--------
-----CTCC--TATAGGTGGTCG-----GTGATCATATGGCT--AAAAACCCGC------
A-AGACTTGCTAG-CG-TGAT-CT-----CAC-----------GTTGG--CATCTTA---
-TTGATCTGATCTC-------GAAGACAG-----AG-CCCTT--GCGCGGCGT------C
GTA-CAG-CA------AGTA-----TCGAGATACTG-GAACGCTGGCGG-------C---
-GCT---------------GCT-CAGCA-TCGA----TATA----TGATTT---------
-----------------------CGATACCT-----------------------------
---------GA--GACCTCCTACAAACGATAGGTTTAC-------AGGCTG-----GGAG
TTGCGAGTTG-CAGA-GAGGTGT--ACAT--TTCGA------------------------
---------TCCTCTCAGACT-ACCCTTGCTGGGAG
>28S_1_Cx_antennatus_MG_S59
CAAATAATGTGTGACTACCCCC--TAAATTTAAGCATATTAATAAG---GGGAGGAAAAG
A-----AACTAACAAGGATTCCCCGAGTAGCT-GCGAGCG-AAAAGGGAAGAGCTCAGCA
CGTAGGGGTGGCGCAC--TTGC---GCGTCTACCCGGTTCCGTGTACTGGAAA-TTTTGT
CATCCGCCATGCCCAGCGCA----GTGTCCAAGTTC-AACTAGAATGTGGC-TTTTACTC
CCA-TAGAGGGTGATAGGCCCGTAGG------ACGGTG------C---TGAT-------G
GTGGAAAATTT-TTCCATG---GAGTCG---------TGTTGG-TTGA-TAGTGCAGCAC
--AAAGTGGGAGGTAAACTCCTTCTAAAGCTAAATATC-ACCACGAGACC--GATAGCGA
ACAAGTACCGTGA-GGGAAAGTTGAAAAGCACTCTGAATAGAGAGTCAAAAAGT-ACGTG
AAACTGCCTAGG--GCTCAAGCCCGTTGAACTCGATTATCCGCGGCG----GA--GAT-A
TTCACC-------TGCG-GC-----------------TGGCCT-----------------
------TCACCGGTTCACCG--------------CAGG------GCACTTACCT-C-CT-
-----GC--CT--------CACG------AGGACG---------TTGCGATCCATTACG-
--------AAA---CG--------GTT------------------AGCCAGGCA--A---
--CTGGC-----TACAGGC---------CCGGC-AATT---------------------G
C-CCCCTGGCATCTGG---------TTGCTTG-TCCCAC-AG-------TA--------G
-CGACGCTCAG------TTCGGA--AGG----CCTGCGTC----------GCAACCTG--
GGGCTT-----------------------------ACCGGTGC-GTGGTG-------TG-
-------------CAGCCGGGCGC--------------GTGAT-----------------
--GGAT--TCCCG--CG-------TA-CACCG----------------------------
------------------------------------------------------------
------TCTCGGGAGCTTGCTCTC-----------CCACCTCCACC---AAGG-------
--TG--ACGGA-CT---GTC--GATCG-------GCAACG------A--TAAAATCGAGG
--------------TACCTTCGGGACCCGT-CTTGAAACACGGACCAAGAAGTCTATCTT
GCGCGCGAGCCAATGG--------------------------TACTC-------------
----AGTTGAAACACCAAAGG-CGCAAAAAACAT-AAC---TTG--------AAACTGTG
C-GGGATTACGGG-------------CGA--------------GACTCTCT-----GC--
-------------TCG--TCCCTC---------------CAT-CCCCGGGT-GTTA----
TACC--------------AGGCAT----GCC-----GGAGGCCTCGCGCC----------
----------------------CTCGGTG----------CCATAACATACCGCGAGT-GT
GCAGGATGTGACCCG-AAAGATGGTGAACTATGCCTGATCAGGTTGAAGTCAGGGG-AAA
CCCTGATGGAGGACCGAAGCAGTTCTGACGTGCAAATCGATTGTCAGAATTGGGCATAGG
---GGCGAAAGACC-AATCGAACCATCTAGTAGCTGGTTCCCT-----------------
------------------------------------------------------------
------------------------CCGAAGTTTCCCTCAGGATAGCTGGAGCACGCAACA
TTTCGGA-TTCTATTCTTATCTGGTAAAGCGAATGATTAGAGGCCTTAGGTTCGAAATGA
TCTTAACCTATTCTCAAACTATAAATGGGTACG---TACCATAACATTCTTGCA-TGAT-
GTTA--TTG----C-AACCTTACGA-----------ACGT-CG-GGCCG--------TCC
CT-T--------GCCTGGA----------CGT--GCC-------GGTCGACGTACAAGAT
ATCTGTGTGCTTAGTGGGCCAAGTTTTGGTA--AGCAGAA-CTGGTGCTGTGGGATGAAC
C-AAACGTGATGTTACGGCGCCT-AAATAAACGACGCATCATAGATA-CCATGAAAGGTG
TTGA-TTGCTACAGACAGCAGGACGGTGGACATGGAAGTCGTCATCCGCTAAGGAGTGTG
TAACAACTCACCTGCCGAAGCAATTAGCCCTTAAAATGGATGGCGCTTAAGTCGTTTGCC
TATACATTACCGCTGGC-GTACAA-GTG-----GTG--CG---GCGGGCCCTAGCCTC--
-----CGTC-CG---CACTTTGAGACGCCAGCGAGTA-GGAGGGT-CTGGTGGTGTGCG-
TTGAAGTGCCTG-GCGTAAGCC----------GAC-ATGGAGCC---------GCCACTA
GCACAGATCTTGGTGGTAGTAGCAAATATTCGAATGAGATCTTGGATGACTGAAGTGGAG
GA-GGGTTTCGTGTCAACAGCAGTTGAACACGAGTTAGCCAATCCTAAGCTCTATGGGAA
A----------------CCTG-ATATATATTAA--GCATTT-------------------
---------------------AA---CCAAATAC----------AA------CAAACCAC
GTAGTATACCACTGGCGT-TG---ATGCA--ACATCC--------------------ACG
TATAT-------------ATTAAAT----------GAGCGAAAGGGAATCCGGTTACAAT
TCCGGAGCCTG-TTGAGTAT-ACGTT-T-----GCATTG-GCGGT---------------
------AATACCGG--AA---A-----------CGG----------------TAG--CGC
------------------------------------------------------------
----CTTTGTAA---TCA----TGGCAACAT-GAATCCTTTCCTTCGAGAAGCCAACAAG
AGATATCGGAAGAGTTTTCTTTTC-TGTTTTACAGC---CA--C----ACTGGCCATGGA
AGTCTTTCATAGAGAGATATGGTCGGA---CAAGCTGGTAGAGCATGGTATTA--AATTG
CTGTG-TCGATATTCTCTTCTTGGACCTTGAAAATCGAAGACTGGGGCACG---------
------------------------------------------------------------
---------------------CAAACTCTCAACAGCTTGTACCGA-ATCCGCAGCAGGTC
TCCAAGGTTTAGAGTCTCTAGTCGATAGATCAATGTAGGTAAGGGAAGTCGGCAAATTAG
ATCCGTAACTTCGGGATAAGGATTGGCTCTGAAGGCTGGGATG----ACTCGGGCTCT--
-----GGTGCCTTCG---------------------------------------------
------------------------------------------------------------
-CGGG----------TGCTTTGC--CTCAA------CGCG--------------------
--------------------------------------TCGTCGGCGTGTGCTGCGCGTG
GTGGTTCGCGCCGCCCGTGTGGTCGC-----------GTCGGC-----------------
--------------C----GC-------TGCAG------TCATCAATAAACAGCCAATTC
AGAACTGGCAC-GGCTGAGGGAATCCGACTGTCTAATT-AAAACAAAGCATTGTGATGGC
CTCCGCA--GGTGTTGACACAATGTGATTTCTGCCCAGTGCTCTGAATGTCAACGTGAAG
-AAATTCAAGCAAGCGC-GGGTAAACGGCGGGAGTAACTATGACTCTCTTAAGGTAGCCA
AATGCCTCGTCATCTAATTAGTGACGCGCATGAATGGAT-TAACGAGATTCCC----TCT
-GTCCCTATCTACTATCTAGCGAAACCAC-AGCCAAGGGAACGGGCTTGGAAACACTAGC
GGGGAAAGAAGACCCTGTTGAGCTTGACTCTAGTCTGGCATTGTGAGGCGATATAAGAGG
TGCAGAATA-GGTGGGAGCCGG-GATAATA-TATTATCTTCC-C--GG------CACCAA
-TGAGATACCACCACTCTTACTGTTGCCTCACTTACATGATCAGGTG-GAACAAGTGT--
-------------------------------------------TGG-GGTTATT------
-GCA----ACC----CT---------TTA-----------------------------AC
ATAA--------GGTTTCTTGTTCAGCGTTCAGTCATGTCGTC-A-TACTGGCAATAATG
CAGAAGAC-CGGGCCTGGGG---TTCCGTTCG---TTCGT----TGC-GTG---------
--TTTGGCG-------TGCGGT------CCGA------------------AC--------
------------------------------------------------------CGGGTC
GGGTGGGGGCAACTCCGCT--------CGCCCGAAGT----------AG-GGTCCCGCC-
-------------CGC----GTGC-------GGCA-------------------------
------------------------------------------------------------
----------------CGGCC-CCGG----TCGCCCA------------------ACGTT
CA----CACAGT-----ACGC-TA--------ATGACATC-GAGACATCTGGATA-----
------CTCCA----AGTC-ATGGACAGTGCCAGGTGCGGAGTTTGACTGGGGCGGTACA
TCTCCAAAACAATA-ACGGAGGTGTCC-AAAGGTCAGCTCAGTGTGGACAGAAACCACAC
GCTGAGCATAAGGAC-AAAAGCTGGCTTGATCTCGATGTT-CAGTACATATT-GAGACAG
CGAAAGCTAGG-----CCTCACGATCCTTTTGG-TT-TAAAGAG-TTTTTAGC-AAGAGG
TGTCAG-AAAAGTTACCAC-AGGGATAACT--GGCTTGTGGCCGCCAAGCGTTCATAGCG
ACGTGGC-TTTTTGATCCT-TCGATGTCGGCTCTTCCTATCATTGTGAAGCAAAATTCAC
AAAGCGTAGGATTGTTCACCCTTTCA-AGGGAACGTGAGCTGGG-TTTAGACCGTCGTGA
GACAGGTTAGTTTTACCCTACTGGTGTGCG---AAACAAACAGCGAAC------GCTATC
TTAAC---GGAATTCCTGTGCAGTACGAGAGGAACCACAGGTACGAACC-AATGGCTCAA
TA-CTAGTTCGACCGGACTTTGGTATAACGCTA-CGTTCGTTGGATTATGCCTGAAC-GC
CTCTAAG------------------GTCGTAACCAAACCGAGCTGATAGTGT--------
-----CTCC--TATAGGTGGTCG-----GTGATCATATGGCT--AAAAACCCGC------
A-AGACTTGCTAG-CG-TGAT-CT-----CAC-----------GTTGG--CATCTTA---
-TTGATCTGATCTC-------GAAGACAG-----AG-CCCTT--GCGCGGCGT------C
GTA-CAG-CA------AGTA-----TCGAGATACTG-GAACGCTGGCGG-------C---
-GCT---------------GCT-CAGCA-TCGA----TATA----TGATTT---------
-----------------------CGATACCT-----------------------------
---------GA--GACCTCCTACAAACGATAGGTTTAC-------AGGCTG-----GGAG
TTGCGAGTTG-CAGA-GAGGTGT--ACAT--TTCGA------------------------
---------TCCTCTCAGACT-ACCCTTGCTTGCG-
>28S_1_Cx_bitaeniorhynchus_KH_S18
CAAATAATGTGTGACTACCCCC--TAAATTTAAGCATATTAATAAG---GGGAGGAAAAG
A-----AACTAACAAGGATTCCCCGAGTAGCT-GCGAGCG-AAAAGGGAAGAGCTCAGCA
CGTAGGGGCGGCGCAC--TTGC---GCGTCTGCCCGGTTCCGTGTACTGGAAA-TTTTGT
CATCTGCCATGCCCGGCGCA----GTGTCCAAGTTC-AACTAGAATGTGGC-TTTTACTC
CCA-TAGAGGGTGATAGGCCCGTAGG------ACGGCG------C---TGAT-------G
GTGGAAAATTT-TTCCATG---GAGTCG---------TGTTGC-TTGA-TAGTGCAGCAC
--AAAGTGGGAGGTAAACTCCTTCTAAAGCTAAATATC-ACCACGAGACC--GATAGCGA
ACAAGTACCGTGA-GGGAAAGTTGAAAAGCACTCTGAATAGAGAGTCAAAAAGT-ACGTG
AAACTGCCTAGG--GCTCAAGCCCGTTGAACTCGATTATCCGCGGCG----GA--GAT-A
TTCACC-------TGCG-GC-----------------TGGCCT-----------------
------TCACCGGTCCACCG--------------CAGG------GCACTTACCT-C-CT-
-----GC--CT--------CACG------AGGACG---------TTGCGATCCATTACG-
--------AAA---CG--------GTTAGTCA-------------------GCA--A---
---TGGC-----TACAGGC---------CCGGC-AATT---------------------G
C-CCCTTGGCAC-TGG---------TTGCTTG-TCCCAC-AG-------TA--------G
-CGGCGCTCAG------TTCGGA--AGG----CCTGCGTC----------GCAACCTG--
GGGCTT-----------------------------ACCGGTGC-GTGGTG-------TG-
-------------CAGCCGGGCGC--------------GTGAT-----------------
--GGAT--TCCCG--CG-------TA-CACCG----------------------------
------------------------------------------------------------
------TCTCGGGTGCTTGCACCC-------ACCTCCACC---------AAGG-------
----TGACGGA-CT---GTC--GATCG-------GCAACG------A--TAAAATCGAGG
--------------TACCTTCGGGACCCGT-CTTGAAACACGGACCAAGAAGTCTATCTT
GCGCGCGAGCCAATGG--------------------------TACTC-------------
----AGTTGAAACACCAAAGG-CGTAAAAAACAT-AAC---TTG--------AAACTGTG
C-GGGATTACGGG-------------CGA--------------GACTCTCT-----GC--
-------------TCG--TCCCTC---------------CAT-CCCCGGGT-GTTA----
TACC--------------AGGCAT----GCC-----GGAGGCTTCGGCC-----------
----------------------CTCGGTG----------CCATAACATACCGCGAGT-GT
GCAGGATGTGACCCG-AAAGATGGTGAACTATGCCTGATCAGGTTGAAGTCAGGGG-AAA
CCCTGATGGAGGACCGAAGCAGTTCTGACGTGCAAATCGATTGTCAGAATTGGGCATAGG
---GGCGAAAGACC-AATCGAACCATCTAGTAGCTGGTTCCCT-----------------
------------------------------------------------------------
------------------------CCGAAGTTTCCCTCAGGATAGCTGGAGCACGCAACA
TTTCGGA-TTCTATTCTTATCTGGTAAAGCGAATGATTAGAGGCCTTAGGTTCGAAATGA
TCTTAACCTATTCTCAAACTATAAATGGGTACG---TACCATAACATTCTTGCA-TGAT-
GTTA--TTG----C---ACTTACGA-----------ACGT-CG-GGTCG--------CCC
CT-T--------GCTTGGG----------CGT--GCC-------GGTCGACGTACAAGAT
ATCTGTGTGCTTAGTGGGCCAAGTTTTGGTA--AGCAGAA-CTGGTGCTGTGGGATGAAC
C-AAACGTGATGTTACGGCGCCT-AAATAAACGACGCATCATAGATA-CCATGAAAGGTG
TTGA-TTGCTACAGACAGCAGGACGGTGGACATGGAAGTTGTCATCCGCTAAGGAGTGTG
TAACAACTCACCTGCCGAAGCAATTAGCCCTTAAAATGGATGGCGCTTAAGTCGTTTGCC
TATACATTACCGCTGGC-GTACAA-GTG-----GTG--CG---GCGGGCCCTAGCTC---
-----CGTC-CG---CACTTTGAGACGCCAGCGAGTA-GGAGGGT-CTGGTGGTGTGCG-
TTGAAGTGCCTG-GCGTAAGCC----------GAC-ATGGAGCC---------GCCACTA
GCACAGATCTTGGTGGTAGTAGCAAATATTCGAATGAGATCTTGGATGACTGAAGTGGAG
GA-GGGTTTCGTGTCAACAGCAGTTGAACACGAGTTAGCCAATCCTAAGCTCTATGGGAA
A----------------CCTG-ATATATATTAA--GCATTT-------------------
---------------------AA---CCAAATAC----------AA--------------
-------CATTTGTCCGT-TG---ATGCA--ACATCC--------------------ACG
TATAT-------------ATTAAAT----------GAGCGAAAGGGAATCCGGTTACAAT
TCCGGAGCCTG-TTGAGTAT-ACGTT-T-----GCATTG-GCGGT---------------
------AATACCGG--AA---A-----------CGG----------------TAG--CGC
------------------------------------------------------------
----CTTTGTAA---TCA----TGGCAACAT-GAATCCTTTCCTTCGAGAAGCCAACAAG
AGATATCGGAAGAGTTTTCTTTTC-TGTTTTACAGC---CA--C----ACTGGCCATGGA
AGTCTTTCATAGAGAGATATGGTCGGA---CAAGCTGGTAGAGCATGGTATTA--AATTG
CTGTG-TCGATATTCTCTTCTTGGACCTTGAAAATCGAAGACTGGGGCACG---------
------------------------------------------------------------
---------------------CAAACTCTCAACAGCTTGTACCGA-ATCCGCAGCAGGTC
TCCAAGGTTTAGAGTCTCTAGTCGATAGATCAATGTAGGTAAGGGAAGTCGGCAAATTAG
ATCCGTAACTTCGGGATAAGGATTGGCTCTGAAGGCTGGGATG----ACTCGGGCTCT--
-----GGTGCCTTCG---------------------------------------------
------------------------------------------------------------
-CGGG----------TGCTTTGC--CTCAA------CGCG--------------------
---------------------------------------------CGCCGGCCGGCTCGG
GTGGTTTGCGCCGCCTGTGGTCGCGT----------------------------------
--------------CGGCCGC-------TGCAG------TCATCAATAAACAGCCAATTC
AGAACTGGCAC-GGCTGAGGGAATCCGACTGTCTAATT-AAAACAAAGCATTGTGATGGC
CTCCGCA--GGTGTTGACACAATGTGATTTCTGCCCAGTGCTCTGAATGTCAACGTGAAG
-AAATTCAAGCAAGCGC-GGGTAAACGGCGGGAGTAACTATGACTCTCTTAAGGTAGCCA
AATGCCTCGTCATCTAATTAGTGACGCGCATGAATGGAT-TAACGAGATTCCC----TCT
-GTCCCTATCTACTATCTAGCGAAACCAC-AGCCAAGGGAACGGGCTTGGAAACACTAGC
GGGGAAAGAAGACCCTGTTGAGCTTGACTCTAGTCTGGCATTGTGAGGCGATATAAGAGG
TGCAGAATA-GGTGGGAGCCAG-GGTAAAA-TATTATCTCTC-T--GG------CACCAA
-TGAGATACCACCACTCTTACTGTTGCCTCACTTACATGATCAGGTG-GAACAAGTGT--
-------------------------------------------TGG-GGTTATT------
-GCA----ACC----CT---------TTA-----------------------------AC
ATAA--------GGTTTCTTGTTCAGCGTTCAGTCATGTCGTC-A-TACTGGCAATAATG
CAGAAGAC-CGGGCCTGGGG---TTCCGTTCG---TTCGT----TGC-GTG---------
--TTTGGCG-------TGCGGT------CCGA------------------AC--------
------------------------------------------------------------
----CGGGTGGGGGCAACT-------CCGCCTGAAGT----------AG-GGTCCCGCC-
-------------CGC----GTGC-------GGCA-------------------------
------------------------------------------------------------
----------------CGGCC-CCGG----TCGCCCA------------------ACGTT
CA----CACAGT-----ACGC-TA--------ATGACATC-GAGACATCTGGATA-----
------CTCCA----AGTC-ATGGACAGTGCCAGGTGCGGAGTTTGACTGGGGCGGTACA
TCTCCAAAACAATA-ACGGAGGTGTCC-AAAGGTCAGCTCAGTGTGGACAGAAACCACAC
GCTGAGCATAAGGAC-AAAAGCTGGCTTGATCTCGATGTT-CAGTACATATT-GAGACAG
CGAAAGCTAGG-----CCTCACGATCCTTTTGG-TT-TAAAGAG-TTTTTAGC-AAGAGG
TGTCAG-AAAAGTTACCAC-AGGGATAACT--GGCTTGTGGCCGCCAAGCGTTCATAGCG
ACGTGGC-TTTTTGATCCT-TCGATGTCGGCTCTTCCTATCATTGTGAAGCAAAATTCAC
AAAGCGTAGGATTGTTCACCCTTTCA-AGGGAACGTGAGCTGGG-TTTAGACCGTCGTGA
GACAGGTTAGTTTTACCCTACTGGTGTGCG----ATACAACAGCGAAC------GCTATC
TTAAC---GGAATTCCTGTGCAGTACGAGAGGAACCACAGGTACGAACC-AATGGCTCAA
TA-CTAGTTCGACCGGACTTTGGTATAACGCTA-CGTTCGTTGGATTATGCCTGAAC-GC
CTCTAAG------------------GTCGTAACCAAACCGAGCTGATAGTGT--------
-----CTCC--TATAGGTGGTCG-----GTGATCATATGGCT--AAAAACCCGC------
A-AGACTTGCTAG-CG-TGAT-CT-----CAC-----------GTTGG--CATCTTA---
-TTGATCTGATCTC-------GAAGACAG-----AG-CCCTT--GCGCGGCGT------C
GTA-CAG-CA------AGTA-----TCGAGATACTG-GAACGCTGGCGG-------C---
-GCT---------------GCT-CAGCA-TCGA----TATA----TGATTT---------
-----------------------CGATACCT-----------------------------
---------GA--GACCTCCTACAAACGATAGGTTTAC-------AGGCTG-----GGAG
TTGCGAGTTG-CAGA-GAGGTGT--ACAT--TTCGA------------------------
---------TCCTCTCAGACT-ACCCTTGCTGGGAG
>28S_1_Cx_bitaeniorhynchus_KH_S19
CAAATAATGTGTGACTACCCCC--TAAATTTAAGCATATTAATAAG---GGGAGGAAAAG
A-----AACTAACAAGGATTCCCCGAGTAGCT-GCGAGCG-AAAAGGGAAGAGCTCAGCA
CGTAGGGGCGGCGCAC--TTGC---GCGTCTGCCCGGTTCCGTGTACTGGAAA-TTTTGT
CATCTGCCATGCCCGGCGCA----GTGTCCAAGTTC-AACTAGAATGTGGC-TTTTACTC
CCA-TAGAGGGTGATAGGCCCGTAGG------ACGGCG------C---TGAT-------G
GTGGAAAATTT-TTCCATG---GAGTCG---------TGTTGC-TTGA-TAGTGCAGCAC
--AAAGTGGGAGGTAAACTCCTTCTAAAGCTAAATATC-ACCACGAGACC--GATAGCGA
ACAAGTACCGTGA-GGGAAAGTTGAAAAGCACTCTGAATAGAGAGTCAAAAAGT-ACGTG
AAACTGCCTAGG--GCTCAAGCCCGTTGAACTCGATTATCCGCGGCG----GA--GAT-A
TTCACC-------TGCG-GC-----------------TGGCCT-----------------
------TCACCGGTCCACCG--------------CAGG------GCACTTACCT-C-CT-
-----GC--CT--------CACG------AGGACG---------TTGCGATCCATTACG-
--------AAA---CG--------GTTAGTCA-------------------GCA--A---
---TGGC-----TACAGGC---------CCGGC-AATT---------------------G
C-CCCTTGGCAC-TGG---------TTGCTTG-TCCCAC-AG-------TA--------G
-CGGCGCTCAG------TTCGGA--AGG----CCTGCGTC----------GCAACCTG--
GGGCTT-----------------------------ACCGGTGC-GTGGTG-------TG-
-------------CAGCCGGGCGC--------------GTGAT-----------------
--GGAT--TCCCG--CG-------TA-CACCG----------------------------
------------------------------------------------------------
------TCTCGGGTGCTTGCACCC-------ACCTCCACC---------AAGG-------
--TG--ACGGA-CT---GTC--GATCG-------GCAACG------A--TAAAATCGAGG
--------------TACCTTCGGGACCCGT-CTTGAAACACGGACCAAGAAGTCTATCTT
GCGCGCGAGCCAATGG--------------------------TACTC-------------
----AGTTGAAACACCAAAGG-CGTAAAAAACAT-AAC---TTG--------AAACTGTG
C-GGGATTACGGG-------------CGA--------------GACTCTCT-----GC--
-------------TCG--TCCCTC---------------CAT-CCCCGGGT-GTTA----
TACC--------------AGGCAT----GCC-----GGAGGCTTCGGCC-----------
----------------------CTCGGTG----------CCATAACATACCGCGAGT-GT
GCAGGATGTGACCCG-AAAGATGGTGAACTATGCCTGATCAGGTTGAAGTCAGGGG-AAA
CCCTGATGGAGGACCGAAGCAGTTCTGACGTGCAAATCGATTGTCAGAATTGGGCATAGG
---GGCGAAAGACC-AATCGAACCATCTAGTAGCTGGTTCCCT-----------------
------------------------------------------------------------
------------------------CCGAAGTTTCCCTCAGGATAGCTGGAGCACGCAACA
TTTCGGA-TTCTATTCTTATCTGGTAAAGCGAATGATTAGAGGCCTTAGGTTCGAAATGA
TCTTAACCTATTCTCAAACTATAAATGGGTACG---TACCATAACATTCTTGCA-TGAT-
GTTA--TTG----C---ACTTACGA-----------ACGT-CG-GGTCG--------CCC
CT-T--------GCTTGGG----------TGT--GCC-------GGTCGACGTACAAGAT
ATCTGTGTGCTTAGTGGGCCAAGTTTTGGTA--AGCAGAA-CTGGTGCTGTGGGATGAAC
C-AAACGTGATGTTACGGCGCCT-AAATAAACGACGCATCATAGATA-CCATGAAAGGTG
TTGA-TTGCTACAGACAGCAGGACGGTGGACATGGAAGTTGTCATCCGCTAAGGAGTGTG
TAACAACTCACCTGCCGAAGCAATTAGCCCTTAAAATGGATGGCGCTTAAGTCGTTTGCC
TATACATTACCGCTGGC-GTACAA-GTG-----GTG--CG---GCGGGCCCTA-------
-GCTCCGTC-CG---CACTTTGAGACGCCAGCGAGTA-GGAGGGT-CTGGTGGTGTGCG-
TTGAAGTGCCTG-GCGTAAGCC----------GAC-ATGGAGCC---------GCCACTA
GCACAGATCTTGGTGGTAGTAGCAAATATTCGAATGAGATCTTGGATGACTGAAGTGGAG
GA-GGGTTTCGTGTCAACAGCAGTTGAACACGAGTTAGCCAATCCTAAGCTCTATGGGAA
A----------------CCTG-ATATATATTAA--GCATTT-------------------
---------------------AA---CCAAATAC----------AA--------------
-------CATTTGTCCGT-TG---ATGCA--ACATCC--------------------ACG
TATAT-------------ATTAAAT----------GAGCGAAAGGGAATCCGGTTACAAT
TCCGGAGCCTG-TTGAGTAT-ACGTT-T-----GCATTG-GCGGT---------------
------AATACCGG--AA---A-----------CGG----------------TAG--CGC
------------------------------------------------------------
----CTTTGTAA---TCA----TGGCAACAT-GAATCCTTTCCTTCGAGAAGCCAACAAG
AGATATCGGAAGAGTTTTCTTTTC-TGTTTTACAGC---CA--C----ACTGGCCATGGA
AGTCTTTCATAGAGAGATATGGTCGGA---CAAGCTGGTAGAGCATGGTATTA--AATTG
CTGTG-TCGATATTCTCTTCTTGGACCTTGAAAATCGAAGACTGGGGCACG---------
------------------------------------------------------------
---------------------CAAACTCTCAACAGCTTGTACCGA-ATCCGCAGCAGGTC
TCCAAGGTTTAGAGTCTCTAGTCGATAGATCAATGTAGGTAAGGGAAGTCGGCAAATTAG
ATCCGTAACTTCGGGATAAGGATTGGCTCTGAAGGCTGGGATG----ACTCGGGCTCT--
-----GGTGCCTTCG---------------------------------------------
------------------------------------------------------------
-CGGG----------TGCTTTGC--CTCAA------CGCG--------------------
---------------------------------------------CGCCGGCCGGCTCGG
GTGGTTTGCGCCGCCTGTGGTCGCGT-----------CGGC-------------------
--------------C----GC-------TGCAG------TCATCAATAAACAGCCAATTC
AGAACTGGCAC-GGCTGAGGGAATCCGACTGTCTAATT-AAAACAAAGCATTGTGATGGC
CTCCGCA--GGTGTTGACACAATGTGATTTCTGCCCAGTGCTCTGAATGTCAACGTGAAG
-AAATTCAAGCAAGCGC-GGGTAAACGGCGGGAGTAACTATGACTCTCTTAAGGTAGCCA
AATGCCTCGTCATCTAATTAGTGACGCGCATGAATGGAT-TAACGAGATTCCC----TCT
-GTCCCTATCTACTATCTAGCGAAACCAC-AGCCAAGGGAACGGGCTTGGAAACACTAGC
GGGGAAAGAAGACCCTGTTGAGCTTGACTCTAGTCTGGCATTGTGAGGCGATATAAGAGG
TGCAGAATA-GGTGGGAGCCAG-GGTAAAA-TATTATCTCTC-T--GG------CACCAA
-TGAGATACCACCACTCTTACTGTTGCCTCACTTACATGATCAGGTG-GAACAAGTGT--
-------------------------------------------TGG-GGTTATT------
-GCA----ACC----CT---------TTA-----------------------------AC
ATAA--------GGTTTCTTGTTCAGCGTTCAGTCATGTCGTC-A-TACTGGCAATAATG
CAGAAGAC-CGGGCCTGGGG---TTCCGTTCG---TTCGT----TGC-GTG---------
--TTTGGCG-------TGCGGT------CCGA------------------AC--------
------------------------------------------------------------
----CGGGTGGGGGCAACT-------CCGCCTGAAGT----------AG-GGTCCCGCC-
-------------CGC----GTGC-------GGCA-------------------------
------------------------------------------------------------
----------------CGGCC-CCGG----TCGCCCA------------------ACGTT
CA----CACAGT-----ACGC-TA--------ATGACATC-GAGACATCTGGATA-----
------CTCCA----AGTC-ATGGACAGTGCCAGGTGCGGAGTTTGACTGGGGCGGTACA
TCTCCAAAACAATA-ACGGAGGTGTCC-AAAGGTCAGCTCAGTGTGGACAGAAACCACAC
GCTGAGCATAAGGAC-AAAAGCTGGCTTGATCTCGATGTT-CAGTACATATT-GAGACAG
CGAAAGCTAGG-----CCTCACGATCCTTTTGG-TT-TAAAGAG-TTTTTAGC-AAGAGG
TGTCAG-AAAAGTTACCAC-AGGGATAACT--GGCTTGTGGCCGCCAAGCGTTCATAGCG
ACGTGGC-TTTTTGATCCT-TCGATGTCGGCTCTTCCTATCATTGTGAAGCAAAATTCAC
AAAGCGTAGGATTGTTCACCCTTTCA-AGGGAACGTGAGCTGGG-TTTAGACCGTCGTGA
GACAGGTTAGTTTTACCCTACTGGTGTGCG----ATACAACAGCGAAC------GCTATC
TTAAC---GGAATTCCTGTGCAGTACGAGAGGAACCACAGGTACGAACC-AATGGCTCAA
TA-CTAGTTCGACCGGACTTTGGTATAACGCTA-CGTTCGTTGGATTATGCCTGAAC-GC
CTCTAAG------------------GTCGTAACCAAACCGAGCTGATAGTGT--------
-----CTCC--TATAGGTGGTCG-----GTGATCATATGGCT--AAAAACCCGC------
A-AGACTTGCTAG-CG-TGAT-CT-----CAC-----------GTTGG--CATCTTA---
-TTGATCTGATCTC-------GAAGACAG-----AG-CCCTT--GCGCGGCGT------C
GTA-CAG-CA------AGTA-----TCGAGATACTG-GAACGCTGGCGG-------C---
-GCT---------------GCT-CAGCA-TCGA----TATA----TGATTT---------
-----------------------CGATACCT-----------------------------
---------GA--GACCTCCTACAAACGATAGGTTTAC-------AGGCTG-----GGAG
TTGCGAGTTG-CAGA-GAGGTGT--ACAT--TTCGA------------------------
---------TCCTCTCAGACT-ACCCTTGCTGGGAG
>28S_1_Cx_bitaeniorhynchus_KH_S20
CAAATAATGTGTGACTACCCCC--TAAATTTAAGCATATTAATAAG---GGGAGGAAAAG
A-----AACTAACAAGGATTCCCCGAGTAGCT-GCGAGCG-AAAAGGGAAGAGCTCAGCA
CGTAGGGGCGGCGCAC--TTGC---GCGTCTGCCCGGTTCCGTGTACTGGAAA-TTTTGT
CATCTGCCATGCCCGGCGCA----GTGTCCAAGTTC-AACTAGAATGTGGC-TTTTACTC
CCA-TAGAGGGTGATAGGCCCGTAGG------ACGGCG------C---TGAT-------G
GTGGAAAATTT-TTCCATG---GAGTCG---------TGTTGC-TTGA-TAGTGCAGCAC
--AAAGTGGGAGGTAAACTCCTTCTAAAGCTAAATATC-ACCACGAGACC--GATAGCGA
ACAAGTACCGTGA-GGGAAAGTTGAAAAGCACTCTGAATAGAGAGTCAAAAAGT-ACGTG
AAACTGCCTAGG--GCTCAAGCCCGTTGAACTCGATTATCCGCGGCG----GA--GAT-A
TTCACC-------TGCG-GC-----------------TGGCCT-----------------
------TCACCGGTCCACCG--------------CAGG------GCACTTACCT-C-CT-
-----GC--CT--------CACG------AGGACG---------TTGCGATCCATTACG-
--------AAA---CG--------GTTAGTCA-------------------GCA--A---
---TGGC-----TACAGGC---------CCGGC-AATT---------------------G
C-CCCTTGGCAC-TGG---------TTGCTTG-TCCCAC-AG-------TA--------G
-CGGCGCTCAG------TTCGGA--AGG----CCTGCGTC----------GCAACCTG--
GGGCTT-----------------------------ACCGGTGC-GTGGTG-------TG-
-------------CAGCCGGGCGC--------------GTGAT-----------------
--GGAT--TCCCG--CG-------TA-CACCG----------------------------
------------------------------------------------------------
------TCTCGGGTGCTTGCACCC-------ACCTCCACC---------AAGG-------
----TGACGGA-CT---GTC--GATCG-------GCAACG------A--TAAAATCGAGG
--------------TACCTTCGGGACCCGT-CTTGAAACACGGACCAAGAAGTCTATCTT
GCGCGCGAGCCAATGG--------------------------TACTC-------------
----AGTTGAAACACCAAAGG-CGTAAAAAACAT-AAC---TTG--------AAACTGTG
C-GGGATTACGGG-------------CGA--------------GACTCTCT-----GC--
-------------TCG--TCCCTC---------------CAT-CCCCGGGT-GTTA----
TACC--------------AGGCAT----GCC-----GGAGGCTTCGGCC-----------
----------------------CTCGGTG----------CCATAACATACCGCGAGT-GT
GCAGGATGTGACCCG-AAAGATGGTGAACTATGCCTGATCAGGTTGAAGTCAGGGG-AAA
CCCTGATGGAGGACCGAAGCAGTTCTGACGTGCAAATCGATTGTCAGAATTGGGCATAGG
---GGCGAAAGACC-AATCGAACCATCTAGTAGCTGGTTCCCTCCGAAGTTTCCCTCAGG
ATAGCTCGAGCACGCAACATTTCGGATTCTATTCTTATCTGGTAAAGCGAAAGACCAATC
GAACCATCTAGTAGCTGGTTCCCTCCGAAGTTTCCCTCAGGATAGCTGGAGCACGCAACA
TTTCGGA-TTCTATTCTTATCTGGTAAAGCGAATGATTAGAGGCCTTAGGTTCGAAATGA
TCTTAACCTATTCTCAAACTATAAATGGGTACG---TACCATAACATTCTTGCA-TGAT-
GTTA--TTG----C---ACTTACGA-----------ACGT-CG-GGTCG--------CCC
CT-T--------GCTTGGG----------TGT--GCC-------GGTCGACGTACAAGAT
ATCTGTGTGCTTAGTGGGCCAAGTTTTGGTA--AGCAGAA-CTGGTGCTGTGGGATGAAC
C-AAACGTGATGTTACGGCGCCT-AAATAAACGACGCATCATAGATA-CCATGAAAGGTG
TTGA-TTGCTACAGACAGCAGGACGGTGGACATGGAAGTTGTCATCCGCTAAGGAGTGTG
TAACAACTCACCTGCCGAAGCAATTAGCCCTTAAAATGGATGGCGCTTAAGTCGTTTGCC
TATACATTACCGCTGGC-GTACAA-GTG-----GTG--CG---GCGGGCCCTAGCTC---
-----CGTC-CG---CACTTTGAGACGCCAGCGAGTA-GGAGGGT-CTGGTGGTGTGCG-
TTGAAGTGCCTG-GCGTAAGCC----------GAC-ATGGAGCC---------GCCACTA
GCACAGATCTTGGTGGTAGTAGCAAATATTCGAATGAGATCTTGGATGACTGAAGTGGAG
GA-GGGTTTCGTGTCAACAGCAGTTGAACACGAGTTAGCCAATCCTAAGCTCTATGGGAA
A----------------CCTG-ATATATATTAA--GCATTT-------------------
---------------------AA---CCAAATAC----------AA--------------
-------CATTTGTCCGT-TG---ATGCA--ACATCC--------------------ACG
TATAT-------------ATTAAAT----------GAGCGAAAGGGAATCCGGTTACAAT
TCCGGAGCCTG-TTGAGTAT-ACGTT-T-----GCATTG-GCGGT---------------
------AATACCGG--AA---A-----------CGG----------------TAG--CGC
------------------------------------------------------------
----CTTTGTAA---TCA----TGGCAACAT-GAATCCTTTCCTTCGAGAAGCCAACAAG
AGATATCGGAAGAGTTTTCTTTTC-TGTTTTACAGC---CA--C----ACTGGCCATGGA
AGTCTTTCATAGAGAGATATGGTCGGA---CAAGCTGGTAGAGCATGGTATTA--AATTG
CTGTG-TCGATATTCTCTTCTTGGACCTTGAAAATCGAAGACTGGGGCACG---------
------------------------------------------------------------
---------------------CAAACTCTCAACAGCTTGTACCGA-ATCCGCAGCAGGTC
TCCAAGGTTTAGAGTCTCTAGTCGATAGATCAATGTAGGTAAGGGAAGTCGGCAAATTAG
ATCCGTAACTTCGGGATAAGGATTGGCTCTGAAGGCTGGGATG----ACTCGGGCTCT--
-----GGTGCCTTCG---------------------------------------------
------------------------------------------------------------
-CGGG----------TGCTTTGC--CTCAA------CGCG--------------------
---------------------------------------------CGCCGGCCGGCTCGG
GTGGTTTGCGCCGCCTGTGGTCGCGT-----------CGGC-------------------
--------------C----GC-------TGCAG------TCATCAATAAACAGCCAATTC
AGAACTGGCAC-GGCTGAGGGAATCCGACTGTCTAATT-AAAACAAAGCATTGTGATGGC
CTCCGCA--GGTGTTGACACAATGTGATTTCTGCCCAGTGCTCTGAATGTCAACGTGAAG
-AAATTCAAGCAAGCGC-GGGTAAACGGCGGGAGTAACTATGACTCTCTTAAGGTAGCCA
AATGCCTCGTCATCTAATTAGTGACGCGCATGAATGGAT-TAACGAGATTCCC----TCT
-GTCCCTATCTACTATCTAGCGAAACCAC-AGCCAAGGGAACGGGCTTGGAAACACTAGC
GGGGAAAGAAGACCCTGTTGAGCTTGACTCTAGTCTGGCATTGTGAGGCGATATAAGAGG
TGCAGAATA-GGTGGGAGCCAG-GGTAAAA-TATTATCTCTC-T--GG------CACCAA
-TGAGATACCACCACTCTTACTGTTGCCTCACTTACATGATCAGGTG-GAACAAGTGT--
-------------------------------------------TGG-GGTTATT------
-GCA----ACC----CT---------TTA-----------------------------AC
ATAA--------GGTTTCTTGTTCAGCGTTCAGTCATGTCGTC-A-TACTGGCAATAATG
CAGAAGAC-CGGGCCTGGGG---TTCCGTTCG---TTCGT----TGC-GTG---------
--TTTGGCG-------TGCGGT------CCGA------------------AC--------
------------------------------------------------------------
----CGGGTGGGGGCAACT-------CCGCCTGAAGT----------AG-GGTCCCGCC-
-------------CGC----GTGC-------GGCA-------------------------
------------------------------------------------------------
----------------CGGCC-CCGG----TCGCCCA------------------ACGTT
CA----CACAGT-----ACGC-TA--------ATGACATC-GAGACATCTGGATA-----
------CTCCA----AGTC-ATGGACAGTGCCAGGTGCGGAGTTTGACTGGGGCGGTACA
TCTCCAAAACAATA-ACGGAGGTGTCC-AAAGGTCAGCTCAGTGTGGACAGAAACCACAC
GCTGAGCATAAGGAC-AAAAGCTGGCTTGATCTCGATGTT-CAGTACATATT-GAGACAG
CGAAAGCTAGG-----CCTCACGATCCTTTTGG-TT-TAAAGAG-TTTTTAGC-AAGAGG
TGTCAG-AAAAGTTACCAC-AGGGATAACT--GGCTTGTGGCCGCCAAGCGTTCATAGCG
ACGTGGC-TTTTTGATCCT-TCGATGTCGGCTCTTCCTATCATTGTGAAGCAAAATTCAC
AAAGCGTAGGATTGTTCACCCTTTCA-AGGGAACGTGAGCTGGG-TTTAGACCGTCGTGA
GACAGGTTAGTTTTACCCTACTGGTGTGCG----ATACAACAGCGAAC------GCTATC
TTAAC---GGAATTCCTGTGCAGTACGAGAGGAACCACAGGTACGAACC-AATGGCTCAA
TA-CTAGTTCGACCGGACTTTGGTATAACGCTA-CGTTCGTTGGATTATGCCTGAAC-GC
CTCTAAG------------------GTCGTAACCAAACCGAGCTGATAGTGT--------
-----CTCC--TATAGGTGGTCG-----GTGATCATATGGCT--AAAAACCCGC------
A-AGACTTGCTAG-CG-TGAT-CT-----CAC-----------GTTGG--CATCTTA---
-TTGATCTGATCTC-------GAAGACAG-----AG-CCCTT--GCGCGGCGT------C
GTA-CAG-CA------AGTA-----TCGAGATACTG-GAACGCTGGCGG-------C---
-GCT---------------GCT-CAGCA-TCGA----TATA----TGATTT---------
-----------------------CGATACCT-----------------------------
---------GA--GACCTCCTACAAACGATAGGTTTAC-------AGGCTG-----GGAG
TTGCGAGTTG-CAGA-GAGGTGT--ACAT--TTCGA------------------------
---------TCCTCTCAGACT-ACCCTTGCTGGGAG
>28S_2_Cx_bitaeniorhynchus_KH_S20
CAAATAATGTGTGACTACCCCC--TAAATTTAAGCATATTAATAAG---GGGAGGAAAAG
A-----AACTAACAAGGATTCCCCGAGTAGCT-GCGAGCG-AAAAGGGAAGAGCTCAGCA
CGTAGGGGCGGCGCAC--TTGC---GCGTCTGCCCGGTTCCGTGTACTGGAAA-TTTTGT
CATCTGCCATGCCCGGCGCA----GTGTCCAAGTTC-AACTAGAATGTGGC-TTTTACTC
CCA-TAGAGGGTGATAGGCCCGTAGG------ACGGCG------C---TGAT-------G
GTGGAAAATTT-TTCCATG---GAGTCG---------TGTTGC-TTGA-TAGTGCAGCAC
--AAAGTGGGAGGTAAACTCCTTCTAAAGCTAAATATC-ACCACGAGACC--GATAGCGA
ACAAGTACCGTGA-GGGAAAGTTGAAAAGCACTCTGAATAGAGAGTCAAAAAGT-ACGTG
AAACTGCCTAGG--GCTCAAGCCCGTTGAACTCGATTATCCGCGGCG----GA--GAT-A
TTCACC-------TGCG-GC-----------------TGGCCT-----------------
------TCACCGGTCCACCG--------------CAGG------GCACTTACCT-C-CT-
-----GC--CT--------CACG------AGGACG---------TTGCGATCCATTACG-
--------AAA---CG--------GTTAGTCA-------------------GCA--A---
---TGGC-----TACAGGC---------CCGGC-AATT---------------------G
C-CCCTTGGCAC-TGG---------TTGCTTG-TCCCAC-AG-------TA--------G
-CGGCGCTCAG------TTCGGA--AGG----CCTGCGTC----------GCAACCTG--
GGGCTT-----------------------------ACCGGTGC-GTGGTG-------TG-
-------------CAGCCGGGCGC--------------GTGAT-----------------
--GGAT--TCCCG--CG-------TA-CACCG----------------------------
------------------------------------------------------------
------TCTCGGGTGCTTGCACCC-------ACCTCCACC---------AAGG-------
----TGACGGA-CT---GTC--GATCG-------GCAACG------A--TAAAATCGAGG
--------------TACCTTCGGGACCCGT-CTTGAAACACGGACCAAGAAGTCTATCTT
GCGCGCGAGCCAATGG--------------------------TACTC-------------
----AGTTGAAACACCAAAGG-CGTAAAAAACAT-AAC---TTG--------AAACTGTG
C-GGGATTACGGG-------------CGA--------------GACTCTCT-----GC--
-------------TCG--TCCCTC---------------CAT-CCCCGGGT-GTTA----
TACC--------------AGGCAT----GCC-----GGAGGCTTCGGCC-----------
----------------------CTCGGTG----------CCATAACATACCGCGAGT-GT
GCAGGATGTGACCCG-AAAGATGGTGAACTATGCCTGATCAGGTTGAAGTCAGGGG-AAA
CCCTGATGGAGGACCGAAGCAGTTCTGACGTGCAAATCGATTGTCAGAATTGGGCATAGG
---GGCGAAAGACC-AATCGAACCATCTAGTAGCTGGTTCCCT-----------------
------------------------------------------------------------
------------------------CCGAAGTTTCCCTCAGGATAGCTGGAGCACGCAACA
TTTCGGA-TTCTATTCTTATCTGGTAAAGCGAATGATTAGAGGCCTTAGGTTCGAAATGA
TCTTAACCTATTCTCAAACTATAAATGGGTACG---TACCATAACATTCTTGCA-TGAT-
GTTA--TTG----C---ACTTACGA-----------ACGT-CG-GGTCG--------CCC
CT-T--------GCTTGGG----------TGT--GCC-------GGTCGACGTACAAGAT
ATCTGTGTGCTTAGTGGGCCAAGTTTTGGTA--AGCAGAA-CTGGTGCTGTGGGATGAAC
C-AAACGTGATGTTACGGCGCCT-AAATAAACGACGCATCATAGATA-CCATGAAAGGTG
TTGA-TTGCTACAGACAGCAGGACGGTGGACATGGAAGTTGTCATCCGCTAAGGAGTGTG
TAACAACTCACCTGCCGAAGCAATTAGCCCTTAAAATGGATGGCGCTTAAGTCGTTTGCC
TATACATTACCGCTGGC-GTACAA-GTG-----GTG--CG---GCGGGCCCTAGCTC---
-----CGTC-CG---CACTTTGAGACGCCAGCGAGTA-GGAGGGT-CTGGTGGTGTGCG-
TTGAAGTGCCTG-GCGTAAGCC----------GAC-ATGGAGCC---------GCCACTA
GCACAGATCTTGGTGGTAGTAGCAAATATTCGAATGAGATCTTGGATGACTGAAGTGGAG
GA-GGGTTTCGTGTCAACAGCAGTTGAACACGAGTTAGCCAATCCTAAGCTCTATGGGAA
A----------------CCTG-ATATATATTAA--GCATTT-------------------
---------------------AA---CCAAATAC----------AA--------------
-------CATTTGTCCGT-TG---ATGCA--ACATCC--------------------ACG
TATAT-------------ATTAAAT----------GAGCGAAAGGGAATCCGGTTACAAT
TCCGGAGCCTG-TTGAGTAT-ACGTT-T-----GCATTG-GCGGT---------------
------AATACCGG--AA---A-----------CGG----------------TAG--CGC
------------------------------------------------------------
----CTTTGTAA---TCA----TGGCAACAT-GAATCCTTTCCTTCGAGAAGCCAACAAG
AGATATCGGAAGAGTTTTCTTTTC-TGTTTTACAGC---CA--C----ACTGGCCATGGA
AGTCTTTCATAGAGAGATATGGTCGGA---CAAGCTGGTAGAGCATGGTATTA--AATTG
CTGTG-TCGATATTCTCTTCTTGGACCTTGAAAATCGAAGACTGGGGCACG---------
------------------------------------------------------------
---------------------CAAACTCTCAACAGCTTGTACCGA-ATCCGCAGCAGGTC
TCCAAGGTTTAGAGTCTCTAGTCGATAGATCAATGTAGGTAAGGGAAGTCGGCAAATTAG
ATCCGTAACTTCGGGATAAGGATTGGCTCTGAAGGCTGGGATG----ACTCGGGCTCT--
-----GGTGCCTTCG---------------------------------------------
------------------------------------------------------------
-CGGG----------TGCTTTGC--CTCAA------CGCG--------------------
---------------------------------------------CGCCGGCCGGCTCGG
GTGGTTTGCGCCGCCTGTGGTCGCGT-----------CGGC-------------------
--------------C----GC-------TGCAG------TCATCAATAAACAGCCAATTC
AGAACTGGCAC-GGCTGAGGGAATCCGACTGTCTAATT-AAAACAAAGCATTGTGATGGC
CTCCGCA--GGTGTTGACACAATGTGATTTCTGCCCAGTGCTCTGAATGTCAACGTGAAG
-AAATTCAAGCAAGCGC-GGGTAAACGGCGGGAGTAACTATGACTCTCTTAAGGTAGCCA
AATGCCTCGTCATCTAATTAGTGACGCGCATGAATGGAT-TAACGAGATTCCC----TCT
-GTCCCTATCTACTATCTAGCGAAACCAC-AGCCAAGGGAACGGGCTTGGAAACACTAGC
GGGGAAAGAAGACCCTGTTGAGCTTGACTCTAGTCTGGCATTGTGAGGCGATATAAGAGG
TGCAGAATA-GGTGGGAGCCAG-GGTAAAA-TATTATCTCTC-T--GG------CACCAA
-TGAGATACCACCACTCTTACTGTTGCCTCACTTACATGATCAGGTG-GAACAAGTGT--
-------------------------------------------TGG-GGTTATT------
-GCA----ACC----CT---------TTA-----------------------------AC
ATAA--------GGTTTCTTGTTCAGCGTTCAGTCATGTCGTC-A-TACTGGCAATAATG
CAGAAGAC-CGGGCCTGGGG---TTCCGTTCG---TTCGT----TGC-GTG---------
--TTTGGCG-------TGCGGT------CCGA------------------AC--------
------------------------------------------------------------
----CGGGTGGGGGCAACT-------CCGCCTGAAGT----------AG-GGTCCCGCC-
-------------CGC----GTGC-------GGCA-------------------------
------------------------------------------------------------
----------------CGGCC-CCGG----TCGCCCA------------------ACGTT
CA----CACAGT-----ACGC-TA--------ATGACATC-GAGACATCTGGATA-----
------CTCCA----AGTC-ATGGACAGTGCCAGGTGCGGAGTTTGACTGGGGCGGTACA
TCTCCAAAACAATA-ACGGAGGTGTCC-AAAGGTCAGCTCAGTGTGGACAGAAACCACAC
GCTGAGCATAAGGAC-AAAAGCTGGCTTGATCTCGATGTT-CAGTACATATT-GAGACAG
CGAAAGCTAGG-----CCTCACGATCCTTTTGG-TT-TAAAGAG-TTTTTAGC-AAGAGG
TGTCAG-AAAAGTTACCAC-AGGGATAACT--GGCTTGTGGCCGCCAAGCGTTCATAGCG
ACGTGGC-TTTTTGATCCT-TCGATGTCGGCTCTTCCTATCATTGTGAAGCAAAATTCAC
AAAGCGTAGGATTGTTCACCCTTTCA-AGGGAACGTGAGCTGGG-TTTAGACCGTCGTGA
GACAGGTTAGTTTTACCCTACTGGTGTGCG----ATACAACAGCGAAC------GCTATC
TTAAC---GGAATTCCTGTGCAGTACGAGAGGAACCACAGGTACGAACC-AATGGCTCAA
TA-CTAGTTCGACCGGACTTTGGTATAACGCTA-CGTTCGTTGGATTATGCCTGAAC-GC
CTCTAAG------------------GTCGTAACCAAACCGAGCTGATAGTGT--------
-----CTCC--TATAGGTGGTCG-----GTGATCATATGGCT--AAAAACCCGC------
A-AGACTTGCTAG-CG-TGAT-CT-----CAC-----------GTTGG--CATCTTA---
-TTGATCTGATCTC-------GAAGACAG-----AG-CCCTT--GCGCGGCGT------C
GTA-CAG-CA------AGTA-----TCGAGATACTG-GAACGCTGGCGG-------C---
-GCT---------------GCT-CAGCA-TCGA----TATA----TGATTT---------
-----------------------CGATACCT-----------------------------
---------GA--GACCTCCTACAAACGATAGGTTTAC-------AGGCTG-----GGAG
TTGCGAGTTG-CAGA-GAGGTGT--ACAT--TTCGA------------------------
---------TCCTCTCAGACT-ACCCTTGCTGGGAG
>28S_2_Cx_poicilipes_MG_S82
CAAATAATGTGTGACTACCCCC--TAAATTTAAGCATATTAATAAG---GGGAGGAAAAG
A-----AACTAACAAGGATTCCCCGAGTAGCT-GCGAGCG-AAAAGGGAAGAGCTCAGCA
CGTAGGGGCGGCGCAC--TTGC---GCGTCTGCCCGGTTCCGTGTACTGGAAA-TTTTGT
CATCTGCCATGCCCGGCGCA----GTGTCCAAGTTC-AACTAGAATGTGGC-TTTTACTC
CCA-TAGAGGGTGATAGGCCCGTAGG------ACGGCG------C---TGAT-------G
GTGGAAAATTT-TTCCATG---GAGTCG---------TGTTGC-TTGA-TAGTGCAGCAC
--AAAGTGGGAGGTAAACTCCTTCTAAAGCTAAATATC-ACCACGAGACC--GATAGCGA
ACAAGTACCGTGA-GGGAAAGTTGAAAAGCACTCTGAATAGAGAGTCAAAAAGT-ACGTG
AAACTGCCTAGG--GCTCAAGCCCGTTGAACTCGATTATCCGCGGCG----GA--GAT-A
TTCACC-------TGCG-GC-----------------TGGCCT-----------------
------TCACCGGTTCACCG--------------CAGG------GCACTTACCT-C-CT-
-----GC--CT--------CACG------AGGACG---------TTGCGATCCATTACG-
--------AAA---CG-------CGTTAGTCAC------------------GCA--A---
--GTGGC-----TACAGGC---------CCGGC-AATT---------------------G
C-CCCTTGGCAC-TGG---------TTGCTTG-TCCCAC-AG-------TA--------G
-CGGCGCTCAG------TTCGGA--AGG----CCTGCGTC----------GCAACCTG--
GGGCTT-----------------------------ACCGGTGC-GTGGTG-------TG-
-------------CAGCCGGGCGC--------------GTGAT-----------------
--GGAT--TCCCG--CG-------TA-CACCG----------------------------
------------------------------------------------------------
------TCTCGGGTGCTTGCTCAC-----------CCACCTCCACC---AAGG-------
----TGACGGA-CT---GTC--GATCG-------GCAACG------A--TAAAATCGAGG
--------------TACCTTCGGGACCCGT-CTTGAAACACGGACCAAGAAGTCTATCTT
GCGCGCGAGCCAATGG--------------------------TACTC-------------
----AGTTGAAACACCAAAGG-CGCAAAAAACAT-AAC---TTG--------AAACTGTG
C-GGGATTACGGG-------------CGA--------------GACTCTCT-----GC--
-------------TCG--TCCCTC---------------CAT-CCCCGGGT-GTTA----
TACC--------------AGGCAT----GCC-----GGAGGCTTCGGCC-----------
----------------------CTCGGTG----------CCATAACATACCGCGAGT-GT
GCAGGATGTGACCCG-AAAGATGGTGAACTATGCCTGATCAGGTTGAAGTCAGGGG-AAA
CCCTGATGGAGGACCGAAGCAGTTCTGACGTGCAAATCGATTGTCAGAATTGGGCATAGG
---GGCGAAAGACC-AATCGAACCATCTAGTAGCTGGTTCCCT-----------------
------------------------------------------------------------
------------------------CCGAAGTTTCCCTCAGGATAGCTGGAGCACGCAACA
TTTCGGA-TTCTATTCTTATCTGGTAAAGCGAATGATTAGAGGCCTTAGGTTCGAAATGA
TCTTAACCTATTCTCAAACTATAAATGGGTACG---TACCATAACATTCTTGCA-TGAT-
GTTA--TTG----C---ACTTACGA-----------ACGT-CG-GGCCG--------CCC
CT-T--------GCCTGGG----------CTCGTGCC-------GGTCGACGTACAAGAT
ATCTGTGTGCTTAGTGGGCCAAGTTTTGGTA--AGCAGAA-CTGGTGCTGTGGGATGAAC
C-AAACGTGATGTTACGGCGCCT-AAATAAACGACGCATCATAGATA-CCATGAAAGGTG
TTGA-TTGCTACAGACAGCAGGACGGTGGACATGGAAGTTGTCATCCGCTAAGGAGTGTG
TAACAACTCACCTGCCGAAGCAATTAGCCCTTAAAATGGATGGCGCTTAAGTCGTTTGCC
TATACATTACCGCTGGC-GTACAA-GTG-----GTG--CG---GCGGGCCCTAGCTC---
-----CGTC-CG---CACTTTGAGACGCCAGCGAGTA-GGAGGGT-CTGGTGGTGTGCG-
TTGAAGTGCCTG-GCGTAAGCC----------GAC-ATGGAGCC---------GCCACTA
GCACAGATCTTGGTGGTAGTAGCAAATATTCGAATGAGATCTTGGATGACTGAAGTGGAG
GA-GGGTTTCGTGTCAACAGCAGTTGAACACGAGTTAGCCAATCCTAAGCTCTATGGGAA
A----------------CCTG-ATATATATTAA--GCATTT-------------------
---------------------AA---CCAAATAC----------AA--------------
----------CCGCGCGT-TGTTGATGCA--ACATCC--------------------ACG
TATAT-------------ATTAAAT----------GAGCGAAAGGGAATCCGGTTACAAT
TCCGGAGCCTG-TTGAGTAT-ACGTT-T-----GCATTG-GCGGT---------------
------AATACCGG--AA---A-----------CGG----------------TAG--CGC
------------------------------------------------------------
----CTTTGTAA---TCA----TGGCAACAT-GAATCCTTTCCTTCGAGAAGCCAACAAG
AGATATCGGAAGAGTTTTCTTTTC-TGTTTTACAGC---CA--C----ACTGGCCATGGA
AGTCTTTCATAGAGAGATATGGTCGGA---CAAGCTGGTAGAGCATGGTATTA--AATTG
CTGTG-TCGATATTCTCTTCTTGGACCTTGAAAATCGAAGACTGGGGCACG---------
------------------------------------------------------------
---------------------CAAACTCTCAACAGCTTGTACCGA-ATCCGCAGCAGGTC
TCCAAGGTTTAGAGTCTCTAGTCGATAGATCAATGTAGGTAAGGGAAGTCGGCAAATTAG
ATCCGTAACTTCGGGATAAGGATTGGCTCTGAAGGCTGGGATG----ACTCGGGCTCT--
-----GGTGCCTTCG---------------------------------------------
------------------------------------------------------------
-CGGG----------TGCTTTGC--CTCAA------CGCG--------------------
------------------------------------------CGCCGGCCGGCCGCCGGG
GTGGTTCGCGCCGCTCCGTGGC---------------CGCGTCGGC--------------
--------------C----GC-------TGCAG------TCATCAATAAACAGCCAATTC
AGAACTGGCAC-GGCTGAGGGAATCCGACTGTCTAATT-AAAACAAAGCATTGTGATGGC
CTCCGCA--GGTGTTGACACAATGTGATTTCTGCCCAGTGCTCTGAATGTCAACGTGAAG
-AAATTCAAGCAAGCGC-GGGTAAACGGCGGGAGTAACTATGACTCTCTTAAGGTAGCCA
AATGCCTCGTCATCTAATTAGTGACGCGCATGAATGGAT-TAACGAGATTCCC----TCT
-GTCCCTATCTACTATCTAGCGAAACCAC-AGCCAAGGGAACGGGCTTGGAAACACTAGC
GGGGAAAGAAGACCCTGTTGAGCTTGACTCTAGTCTGGCATTGTGAGGCGATATAAGAGG
TGCAGAATA-GGTGGGAGCCGG-GGTAAAA-TATTAACTCTC-C--GG------CACCAA
-TGAGATACCACCACTCTTACTGTTGCCTCACTTACATGATCAGGTG-GAACAAGTGT--
-------------------------------------------TGG-GGTTATT------
-GCA----ACC----CT---------TTA-----------------------------AC
ATAA--------GGTTTCTTGTTCAGCGTTCAGTCATGTCGTC-A-TACTGGCAATAATG
CAGAAGAC-CGGGCCTGGGG---TTCCGTTCG---TTCGT----TGC-GTG---------
--TTTGGCG-------TGCGGT------CCGA------------------AC--------
------------------------------------------------------------
---------CGGGCTTCGG----------CCTGAAGT----------AG-GGTCCCGCC-
-------------CGC----GTGC-------GGCA-------------------------
------------------------------------------------------------
----------------CGGCC-CCGG----TCGCCCA------------------ACGTT
CA----CACAGT-----ACGC-TA--------ATGACATC-GAGACATCTGGATA-----
------CTCCA----AGTC-ATGGACAGTGCCAGGTGCGGAGTTTGACTGGGGCGGTACA
TCTCCAAAACAATA-ACGGAGGTGTCC-AAAGGTCAGCTCAGTGTGGACAGAAACCACAC
GCTGAGCATAAGGAC-AAAAGCTGGCTTGATCTCGATGTT-CAGTACATATT-GAGACAG
CGAAAGCTAGG-----CCTCACGATCCTTTTGG-TT-TAAAGAG-TTTTTAGC-AAGAGG
TGTCAG-AAAAGTTACCAC-AGGGATAACT--GGCTTGTGGCCGCCAAGCGTTCATAGCG
ACGTGGC-TTTTTGATCCT-TCGATGTCGGCTCTTCCTATCATTGTGAAGCAAAATTCAC
AAAGCGTAGGATTGTTCACCCTTTCA-AGGGAACGTGAGCTGGG-TTTAGACCGTCGTGA
GACAGGTTAGTTTTACCCTACTGGTGTGCG---AAACAAACAGCGAAC------GCTATC
TTAAC---GGAATTCCTGTGCAGTACGAGAGGAACCACAGGTACGAACC-AATGGCTCAA
TA-CTAGTTCGACCGGACTTTGGTATAACGCTA-CGTTCGTTGGATTATGCCTGAAC-GC
CTCTAAG------------------GTCGTAACCAAACCGAGCTGATAGTGT--------
-----CTCC--TATAGGTGGTCG-----GTGATCATATGGCT--AAAAACCCGC------
A-AGACTTGCTAG-CG-TGAT-CT-----CAC-----------GTTGG--CATCTTA---
-TTGATCTGATCTC-------GAAGACAG-----AG-CCCTT--GCGCGGCGT------C
GTA-CAG-CA------AGTA-----TCGAGATACTG-GAACGCTGGCGG-------C---
-GCT---------------GCT-CAGCA-TCGA----TATA----TGATTT---------
-----------------------CGATACCT-----------------------------
---------GA--GACCTCCTACAAACGATAGGTTTAC-------AGGCTG-----GGAG
TTGCGAGTTG-CAGA-GAGGTGT--ACAT--TTCGA------------------------
---------TCCTCTCAGACT-ACCCTTGCTTGGAG
>28S_1_Cx_perexiguus_MG_S60
CAAATAATGTGTGACTACCCCC--TAAATTTAAGCATATTAATAAG---GGGAGGAAAAG
A-----AACTAACAAGGATTCCCCGAGTAGCT-GCGAGCG-AAAAGGGAAGAGCTCAGCA
CGTAGGGGTGGCGCAC--TTGC---GCGTCTACCCGGTTCCGTGTACTGGAAA-TTTTGT
CATCTGCCATGCCCGGCGCA----GTGTCCAAGTTC-AACTAGAATGTGGC-TTTTACTC
CCA-TAGAGGGTGATAGGCCCGTAGG------ACGGCG------C---TGAT-------G
GTGGAAAATTT-TTCCATG---GAGTCG---------TGTTGC-TTGA-TAGTGCAGCAC
--AAAGTGGGAGGTAAACTCCTTCTAAAGCTAAATATC-ACCACGAGACC--GATAGCGA
ACAAGTACCGTGA-GGGAAAGTTGAAAAGCACTCTGAATAGAGAGTCAAAAAGT-ACGTG
AAACTGCCTAGG--GCTCAAGCCCGTTGAACTCGATTATCCGCGGCG----GA--GAT-A
TTCACC-------TGCG-GC-----------------TGGCCT-----------------
------TCACCGGTTCACCG--------------CAGG------GCACTTACCT-C-CT-
-----GC--CT--------CACG------AGGACG---------TTGCGATCCATTACG-
--------AAA---CA-------GGTTAGCCA-------------------GCA--A---
---TGGT-----TACAGGC---------CCGGC-AATT---------------------G
C-CCCTTGGCATCTGG---------TTGCTTG-TCCCAC-AG-------TA--------G
-TGACGCTCAG------TTCGGA--AGG----CCTGCGTC----------ACAACCTG--
GGGCTT-----------------------------ACCGGTGC-GTGGTG-------TG-
-------------CAGCCGGGCGC--------------GTGAT-----------------
--GGAT--TCCCG--CG-------TA-CACCG----------------------------
------------------------------------------------------------
------TCTCGGGAGCTTGCTCCC-------ACCTCCACC---------AAGG-------
----TGACGGA-CT---GTC--GATCG-------GCAACG------A--TAAAATCGAGG
--------------TACCTTCGGGACCCGT-CTTGAAACACGGACCAAGAAGTCTATCTT
GCGCGCGAGCCAATGG--------------------------TACTC-------------
----AGTTGAAACACCAAAGG-CGCAAAAAACAT-AAC---TTG--------AAACTGTG
C-GGGATTACGGG-------------CGA--------------GACTCTCT-----GC--
-------------TCG--TCCCTC---------------CAT-CCCCGGGT-GTTA----
TACC--------------AGGCAT----GCC-----GGAGGCTTCGGCC-----------
----------------------CTCGGTG----------CCATAACATACCGCGAGT-GT
GCAGGATGTGACCCG-AAAGATGGTGAACTATGCCTGATCAGGTTGAAGTCAGGGG-AAA
CCCTGATGGAGGACCGAAGCAGTTCTGACGTGCAAATCGATTGTCAGAATTGGGCATAGG
---GGCGAAAGACC-AATCGAACCATCTAGTAGCTGGTTCCCT-----------------
------------------------------------------------------------
------------------------CCGAAGTTTCCCTCAGGATAGCTGGAGCACGCAACA
TTTCGGA-TTCTATTCTTATCTGGTAAAGCGAATGATTAGAGGCCTTAGGTTCGAAATGA
TCTTAACCTATTCTCAAACTATAAATGGGTACG---TACCATAACATTCTTGCA-TGAT-
GTTA--TTG----C--AACTTACGA-----------ACGT-CG-GGCCG--------TCC
CT-T--------GCCTGGG----------CGT--GCC-------GGTCGACGTACAAGAT
ATCTGTGTGCTTAGTGGGCCAAGTTTTGGTA--AGCAGAA-CTGGTGCTGTGGGATGAAC
C-AAACGTGATGTTACGGCGCCT-AAATAAACGACGCATCATAGATA-CCATGAAAGGTG
TTGA-TTGCTACAGACAGCAGGACGGTGGACATGGAAGTTGTCATCCGCTAAGGAGTGTG
TAACAACTCACCTGCCGAAGCAATTAGCCCTTAAAATGGATGGCGCTTAAGTCGTTTGCC
TATACATTACCGCTGGC-GTACAA-GTG-----GTG--CG---GCGGGCCCTAGCTTC--
-----CGTC-CG---CACTTTGAGACGCCAGCGAGTA-GGAGGGT-CTGGTGGTGTGCG-
TTGAAGTGCCTC-GCGTAAGCG----------GAC-ATGGAGCC---------GCCACTA
GCACAGATCTTGGTGGTAGTAGCAAATATTCGAATGAGATCTTGGATGACTGAAGTGGAG
GA-GGGTTTCGTGTCAACAGCAGTTGAACACGAGTTAGCCAATCCTAAGCTCTATGGGAA
A----------------CCTG-ATATATATTAA--GCATTT-------------------
---------------------AA---CCAAATAC----------AA--------------
-----CCCAGTAGGCAGT-TG---GTGCA--ACCTTC------------------ACTAA
TATAT---------------TAAAT----------GAGCGAAAGGGAATCCGGTTACAAT
TCCGGAGCCTG-TTGAGTAT-ACGTT-T-----GCATTG-GCGGT---------------
------AATACCGG--AA---A-----------CGG----------------TAG--CGC
------------------------------------------------------------
----CTTTGTAA---TCA----TGGCAACAT-GAATCCTTTCCTTCGAGAAGCCAACAAG
AGATATCGGAAGAGTTTTCTTTTC-TGTTTTACAGC---CA--C----ACTGGCCATGGA
AGTCTTTCATAGAGAGATATGGTCGGA---CAAGCTGGTAGAGCATGGTATTA--AATTG
CTGTG-TCGATATTCTCTTCTTGGACCTTGAAAATCGAAGACTGGGGCACG---------
------------------------------------------------------------
---------------------CAAACTCTCAACAGCTTGTACCGA-ATCCGCAGCAGGTC
TCCAAGGTTTAGAGTCTCTAGTCGATAGATCAATGTAGGTAAGGGAAGTCGGCAAATTAG
ATCCGTAACTTCGGGATAAGGATTGGCTCTGAAGGCTGGGATG----ACTCGGGCTCT--
-----GGTGCCTTCG---------------------------------------------
------------------------------------------------------------
-CGGG----------TGCTTTGC--CTCAA------CGCG--------------------
----------------------------------TCGCCGGCGTGCGCTGGGCCGGGCGG
GGTTCGCGCCCCGTTCGCGCTTCGGT-----------CGCGTCGGC--------------
--------------C----GC-------TGCAG------TCATCAATAAACAGCCAATTC
AGAACTGGCAC-GGCTGAGGGAATCCGACTGTCTAATT-AAAACAAAGCATTGTGATGGC
CTCCGCA--GGTGTTGACACAATGTGATTTCTGCCCAGTGCTCTGAATGTCAACGTGAAG
-AAATTCAAGCAAGCGC-GGGTAAACGGCGGGAGTAACTATGACTCTCTTAAGGTAGCCA
AATGCCTCGTCATCTAATTAGTGACGCGCATGAATGGAT-TAACGAGATTCCC----TCT
-GTCCCTATCTACTATCTAGCGAAACCAC-AGCCAAGGGAACGGGCTTGGAAACACTAGC
GGGGAAAGAAGACCCTGTTGAGCTTGACTCTAGTCTGGCATTGTGAGGCGATATAAGAGG
TGCAGAATA-GGTGGGAGCCGG-GGTAATA-TATTATCTCTC-C--GG------CAACAA
-TGAGATACCACCACTCTTACTGTTGCCTCACTTACATGATCAGGTG-GAACAAGTGT--
-------------------------------------------TGG-GGTTATT------
-GCA----ACC----CT---------TTA-----------------------------AC
ATAA--------GGTTTCTTGTTCAGCGTTCAGTCATGTCGTC-A-TACTGGCCATAATG
CAGAAGAC-CGGGCCTGGGG---TTCCGTTCG---TTCGT----TGC-GTG---------
--TTTGGCG-------TGCGGT------CCGA------------------AC--------
----------------------------------------------------CGGCCCGT
CCCGGGGGGCAACCTCCGG------GGCGACCGAAGT----------AG-GGTCCCGCC-
-------------CGC----GTGC-------GGCA-------------------------
------------------------------------------------------------
----------------CGGCC-CCGG----TCGCCCA------------------ACGTT
CA----CACAGT-----ACGC-TA--------ATGACATC-GAGACATCTGGATA-----
------CTCCA----AGTC-ATGGACAGTGCCAGGTGCGGAGTTTGACTGGGGCGGTACA
TCTCCAAAACAATA-ACGGAGGTGTCC-AAAGGTCAGCTCAGTGTGGACAGAAACCACAC
GCTGAGCATAAGGAC-AAAAGCTGGCTTGATCTCGATGTT-CAGTACATATT-GAGACAG
CGAAAGCTAGG-----CCTCACGATCCTTTTGG-TT-TAAAGAG-TTTTTAGC-AAGAGG
TGTCAG-AAAAGTTACCAC-AGGGATAACT--GGCTTGTGGCCGCCAAGCGTTCATAGCG
ACGTGGC-TTTTTGATCCT-TCGATGTCGGCTCTTCCTATCATTGTGAAGCAAAATTCAC
AAAGCGTAGGATTGTTCACCCTTTCA-AGGGAACGTGAGCTGGG-TTTAGACCGTCGTGA
GACAGGTTAGTTTTACCCTACTGGTGTGCG---AAACAAACGGCGAAC------GCTATC
TTAAC---GGAATTCCTGTGCAGTACGAGAGGAACCACAGGTACGAACC-AATGGCTCAA
TA-CTAGTTCGACCGGACTTTGGTATAACGCTA-CGTTCGTTGGATTATGCCTGAAC-GC
CTCTAAG------------------GTCGTAACCAAACCGAGCTGATAGTGT--------
-----CTCC--TATAGGTGGTCG-----GTGATCATATGGCT--AAAAACCCGC------
A-AGACTTGCTAG-CG-TGAT-CT-----CAC-----------GTTGG--CATCTTA---
-TTGATCTGATCTC-------GAAGACAG-----AG-CCCTT--GCGCGGCGT------C
GTA-CAG-CA------AGTA-----TCGAGATACTG-GAACGCTGGCGG-------C---
-GCT---------------GCT-CAGCA-TCGA----TATA----TGATTT---------
-----------------------CGATACCT-----------------------------
---------GA--GACCTCCTACAAACGATAGGTTTAC-------AGGCTG-----GGAG
TTGCGAGTTG-CAGA-GAGGTGT--ACAT--TTCGA------------------------
---------TCCTCTCAGACT-ACCCTTGCTTGGAG
>28S_1_Cx_sp.3_MG_S61
CAAATAATGTGTGACTACCCCC--TAAATTTAAGCATATTAATAAG---GGGAGGAAAAG
A-----AACTAACAAGGATTCCCCGAGTAGCT-GCGAGCG-AAAAGGGAAGAGCTCAGCA
CGTAGGGGTGGCGCAC--TTGC---GCGTCTACCCGGTTCCGTGTACTGGAAA-TTTTGT
CATCTGCCATGCCCGGCGCA----GTGTCCAAGTTC-AACTAGAATGTGGC-TTTTACTC
CCA-TAGAGGGTGATAGGCCCGTAGG------ACGGCG------C---TGAT-------G
GTGGAAAATTT-TTCCATG---GAGTCG---------TGTTGC-TTGA-TAGTGCAGCAC
--AAAGTGGGAGGTAAACTCCTTCTAAAGCTAAATATC-ACCACGAGACC--GATAGCGA
ACAAGTACCGTGA-GGGAAAGTTGAAAAGCACTCTGAATAGAGAGTCAAAAAGT-ACGTG
AAACTGCCTAGG--GCTCAAGCCCGTTGAACTCGATTATCCGCGGCG----GA--GAT-A
TTCACC-------TGCG-GC-----------------TGGCCC-----------------
------TCACCGGTCCACCG--------------CAGG------GCACTTACCT-C-CT-
-----GC--CT--------CACG------AGGACG---------TTGCGATCCATTACG-
--------AAACCGCT-----------------------------AGCCAGGCA--A---
--CTGGC-----TACAGGC---------CCGGC-AATT---------------------G
C-CCCTTGGCATCTGG---------TTGCTTG-TCCCAC-AG-------TA--------G
-CGACGCTCAG------TTCGGA--AGG----CCTGCGTC----------GCAACCTG--
GGGCTT-----------------------------ACCGGTGC-GTGGTG-------TG-
-------------CAGCCGGGCGC--------------GTGAT-----------------
--GGAT--TCCCG--CG-------TA-CACCG----------------------------
------------------------------------------------------------
----TCTCGGGAGGGCTTGCTCTC-----------CCACCTCCACC---ATGG-------
----TGACGGA-CT---GTC--GATCG-------GCAACG------A--TAAAATCGAGG
--------------TACCTTCGGGACCCGT-CTTGAAACACGGACCAAGAAGTCTATCTT
GCGCGCGAGCCAATGG--------------------------TACTC-------------
----AGTTGAAACACCAAAGG-CGCAAAAAACAT-AAC---TTG--------AAACTGTG
C-GGGATTACGGG-------------CGA--------------GACTCTCT-----GC--
-------------TCG--TCCCTC---------------CAT-CCCCGGGT-GTTA----
TACC--------------AGGCAT----GCC-----GGAGGCTTCGGCC-----------
----------------------CTCGGTG----------CCGTAACATACCGCGAGT-GT
GCAGGATGTGACCCG-AAAGATGGTGAACTATGCCTGATCAGGTTGAAGTCAGGGG-AAA
CCCTGATGGAGGACCGAAGCAGTTCTGACGTGCAAATCGATTGTCAGAATTGGGCATAGG
---GGCGAAAGACC-AATCGAACCATCTAGTAGCTGGTTCCCT-----------------
------------------------------------------------------------
------------------------CCGAAGTTTCCCTCAGGATAGCTGGAGCACGCAACA
TTTCGGA-TTCTATTCTTATCTGGTAAAGCGAATGATTAGAGGCCTTAGGTTCGAAATGA
TCTTAACCTATTCTCAAACTATAAATGGGTACG---TACCATAACATTCTTGCA-TGAT-
GTTA--TTG----C-AACCTTACGA-----------ACGT-CG-GGCCG--------CCC
CT-T--------GCCTGGG---------CCGT--GCC-------GGTCGGCGTACAAGAT
ATCTGTGTGCTTAGTGGGCCAAGTTTTGGTA--AGCAGAA-CTGGTGCTGTGGGATGAAC
C-AAACGTGATGTTACGGCGCCT-AAATAAACGACGCATCATAGATA-CCATGAAAGGTG
TTGA-TTGCTACAGACAGCAGGACGGTGGACATGGAAGTTGTCATCCGCTAAGGAGTGTG
TAACAACTCACCTGCCGAAGCAATTAGCCCTTAAAATGGATGGCGCTTAAGTCGTTTGCC
TATACATTACCGCTGGC-GTACAA-GTG-----GCG--CG---GCGGGCCCTAGCCTC--
-----CGTC-CG---CGCTTTGAGACGCCAGCGAGTA-GGAGGGT-CTGGTGGTGTGCG-
TTGAAGTGCCTG-GCGTAAGCC----------GAC-ATGGAGCC---------GCCACTA
GCACAGATCTTGGTGGTAGTAGCAAATATTCGAATGAGATCTTGGATGACTGAAGTGGAG
GA-GGGTTTCGTGTCAACAGCAGTTGAACACGAGTTAGCCAATCCTAAGCTCTATGGGAA
A----------------CCTG-ATATATATTAA--GCATTT-------------------
---------------------AA---CCAAATAT----------AA--------------
CACCTATATACCACCCGT-TG---ATGCA--ACATCC--------------------ACG
TATAT-------------ATTAAAT----------GAGCGAAAGGGAATCCGGTTACAAT
TCCGGAGCCTG-TTGAGTAT-ACGTT-T-----GCATTG-GCGGT---------------
------AATACCGG--AA---A-----------CGG----------------TAG--CGC
------------------------------------------------------------
----CTTTGTAA---TCA----TGGCAACAT-GAATCCTTTCCTTCGAGAAGCCAACAAG
AGATATCGGAAGAGTTTTCTTTTC-TGTTTTACAGC---CA--C----ACTGGCCATGGA
AGTCTTTCATAGAGAGATATGGTCGGA---CAAGCTGGTAGAGCATGGTATTA--AATTG
CTGTG-TCGATATTCTCTTCTTGGACCTTGAAAATCGAAGACTGGGGCACG---------
------------------------------------------------------------
---------------------CAAACTCTCAACAGCTTGTACCGA-ATCCGCAGCAGGTC
TCCAAGGTTTAGAGTCTCTAGTCGATAGATCAATGTAGGTAAGGGAAGTCGGCAAATTAG
ATCCGTAACTTCGGGATAAGGATTGGCTCTGAAGGCTGGGATG----ACTCGGGCTCT--
-----GGTGCCTTCG---------------------------------------------
------------------------------------------------------------
-CGGG----------TGCTTTGC--CTCAA------CGCG--------------------
-----------------------------------------CGTCGGCGTGCGCCGCCGG
GTGGTTCGCGCCGCCCGTGGTCGCGT----------------------------------
--------------CGGCCGC-------TGCAG------TCATCAATAAACAGCCAATTC
AGAACTGGCAC-GGCTGAGGGAATCCGACTGTCTAATT-AAAACAAAGCATTGTGATGGC
CTCCGCA--GGTGTTGACACAATGTGATTTCTGCCCAGTGCTCTGAATGTCAACGTGAAG
-AAATTCAAGCAAGCGC-GGGTAAACGGCGGGAGTAACTATGACTCTCTTAAGGTAGCCA
AATGCCTCGTCATCTAATTAGTGACGCGCATGAATGGAT-TAACGAGATTCCC----TCT
-GTCCCTATCTACTATCTAGCGAAACCAC-AGCCAAGGGAACGGGCTTGGAAACACTAGC
GGGGAAAGAAGACCCTGTTGAGCTTGACTCTAGTCTGGCATTGTGAGGCGATATAAGAGG
TGCAGAATA-GGTGGGAGCCGG-GGTAACA-TATTATCTCCC-C--GG------CAACAA
-TGAGATACCACCACTCTTACTGTTGCCTCACTTACATGATCAGGTG-GAACAAGTGT--
-------------------------------------------TGG-GGTTATT------
-GCA----ACC----CT---------TTA-----------------------------AC
ATAA--------GGTTTCTTGTTCAGCGTTCAGTCATGTCGTC-A-TACTGGCAATAATG
CAGAAGAC-CGGGCCTGGGG---TTCCGTTCG---TTCGT----TGC-GTG---------
--TTTGGCG-------TGCGGT------CCGA------------------AC--------
--------------------------------------------------CGGGTCGCGC
GCACGTGGGGGCAACTCCGCGTGTGTGTGCCTGAAGT----------AG-GGTCCCGCC-
-------------CGC----GTGC-------GGCA-------------------------
------------------------------------------------------------
----------------CGGCC-CCGG----TCGCCCA------------------ACGTT
CA----CACAGT-----ACGC-TA--------ATGACATC-GAGACATCTGGATA-----
------CTCCA----AGTC-ATGGACAGTGCCAGGTGCGGAGTTTGACTGGGGCGGTACA
TCTCCAAAACAATA-ACGGAGGTGTCC-AAAGGTCAGCTCAGTGTGGACAGAAACCACAC
GCTGAGCATAAGGAC-AAAAGCTGGCTTGATCTCGATGTT-CAGTACATATT-GAGACAG
CGAAAGCTAGG-----CCTCACGATCCTTTTGG-TT-TAAAGAG-TTTTTAGC-AAGAGG
TGTCAG-AAAAGTTACCAC-AGGGATAACT--GGCTTGTGGCCGCCAAGCGTTCATAGCG
ACGTGGC-TTTTTGATCCT-TCGATGTCGGCTCTTCCTATCATTGTGAAGCAAAATTCAC
AAAGCGTAGGATTGTTCACCCTTTCA-AGGGAACGTGAGCTGGG-TTTAGACCGTCGTGA
GACAGGTTAGTTTTACCCTACTGGTGTGCG---AAACAAACAGCGAAC------GCTATC
TTAAC---GGAATTCCTGTGCAGTACGAGAGGAACCACAGGTACGAACC-AATGGCTCAA
TA-CTAGTTCGACCGGACTTTGGTATAACGCTA-CGTTCGTTGGATTATGCCTGAAC-GC
CTCTAAG------------------GTCGTAACCAAACCGAGCTGATAGTGT--------
-----CTCC--TATAGGTGGTCG-----GTGATCATATGGCT--AAAAACCCGC------
A-AGACTTGCTAG-CG-TGAT-CT-----CAC-----------GCTGG--CATCTTA---
-TTGATCTGATCTC-------GAAGACAG-----AG-CCCTT--GCGCGGCGC------C
GTA-CAG-CA------AGTA-----TCGAGATACTG-GAACGCTGGCGG-------C---
-GCT---------------GCT-CAGCA-TCGA----TATA----TGATTT---------
-----------------------CGATACCT-----------------------------
---------GA--GACCTCCTACAAACGATAGGTTTAC-------AGGCTG-----GGAG
TTGCGAGTTG-CAGA-GAGGTGT--ACAT--TTCGA------------------------
---------TCCTCTCAGACT-ACCCTTGCTGGGAG
>28S_1_Cx_sp.4_MG_S62
CAAATAATGTGTGACTACCCCC--TAAATTTAAGCATATTAATAAG---GGGAGGAAAAG
A-----AACTAACAAGGATTCCCCGAGTAGCT-GCGAGCG-AAAAGGGAAGAGCTCAGCA
CGTAGGGGTGGCGCAC--TTGC---GCGTCTACCCGGTTCCGTGTACTGGAAA-TTTTGT
CATCTGCCATGCCCGGCGCA----GTGTCCAAGTTC-AACTAGAATGTGGC-TTTTACTC
CCA-TAGAGGGTGATAGGCCCGTAGG------ACGGCG------C---TGAT-------G
GTGGAAAATTT-TTCCATG---GAGTCG---------TGTTGG-TTGA-TTGTGCAGCAC
--AAAGTGGGTGGTTAACTCCGTCTAAAGCTAAATATC-ACCACGAGACC--GATAGCGA
ACAAGTACCGTGA-GGGAAAGTTGAAAAGCACTCTGAATAGAGAGTCAAAAAGT-ACGTG
AAACTGCCTAGG--GCTCAAGCCCGTTGAACTCGATTATCCGCGGCG----GA--GAT-A
TTCACC-------TGCG-GC-----------------TGGCCT-----------------
------TCACCGGTTCACCG--------------CAGG------GCACTTACCT-C-CT-
-----GC--CT--------CACG------AGGACG---------TTGCGATCCATTACG-
--------AAA---CA-------GGTTAGTCA-------------------GCA--A---
---TGGC-----TACAAGC---------CCGGC-AATT---------------------G
C-CCCTTGGCATCTGG---------TTGCTTG-TCCCAC-AG-------TA--------G
-CGACGCTCAG------TTCGGA--AGG----CCTGCGTC----------GCAACCTG--
GGGCTT-----------------------------ACCGGTGC-GTGGTG-------TG-
-------------CAGCCGGGCGC--------------GTGAT-----------------
--GGAT--TCTCG--CG-------TA-CACCG----------------------------
------------------------------------------------------------
------TCTCGGGAGCTTGCTCCC-------ACCTCCACC---------AAGG-------
----TGACGGA-CT---GTC--GATCG-------GCAACG------A--TAAAATCGAGG
--------------TACCTTCGGGACCCGT-CTTGAAACACGGACCAAGAAGTCTATCTT
GCGCGCGAGCCAATGG--------------------------TACTC-------------
----AGTTGAAACACCAAAGG-CGCAAAAAACAT-AAC---TTG--------AAACTGTG
C-GGGATTACGGG-------------CGA--------------GACTCTAT-----GC--
-------------TCG--TCCCTC---------------CAT-CCCCGGGT-GTTA----
TACC--------------AGGCAT----GCC-----GGAGGCTTCGGCC-----------
----------------------CTCGGTG----------CCATAACATACCGCGAGT-GT
GCAGGATGTGACCCG-AAAGATGGTGAACTATGCCTGATCAGGTTGAAGTCAGGGG-AAA
CCCTGATGGAGGACCGAAGCAGTTCTGACGTGCAAATCGATTGTCAGAATTGGGCATAGG
---GGCGAAAGACC-AATCGAACCATCTAGTAGCTGGTTCCCT-----------------
------------------------------------------------------------
------------------------CCGAAGTTTCCCTCAGGATAGCTGGAGCACGCAACA
TTTCGGA-TTCTATTCTTATCTGGTAAAGCGAATGATTAGAGGCCTTAGGTTCGAAATGA
TCTTAACCTATTCTCAAACTATAAATGGGTACG---TACCATAACATTCTTGCA-TGAT-
GTTA--TTG----C-AACCTTACGA-----------ACGT-CG-GGCCG--------CCC
CT-T--------GCCTGGG----------CGT--GCC-------GGTCGACGTACAAGAT
ATCTGTGTGCTTAGTGGGCCAAGTTTTGGTA--AGCAGAA-CTGGTGCTGTGGGATGAAC
C-AAACGTGATGTTACGGCGCCT-AAATAAACGACGCATCATAGATA-CCATGAAAGGTG
TTGA-TTGCTACAGACAGCAGGACGGTGGACATGGAAGTTGTCATCCGCTAAGGAGTGTG
TAACAACTCACCTGCCGAAGCAATTAGCCCTTAAAATGGATGGCGCTTAAGTCGTTTGCC
TATACATTACCGCTGGC-GTACAA-GTG-----GTG--CG---GCGGGCCCTAGCTTC--
-----CGTC-CG---CACTTTGAGACGCCAGCGAGTA-GGAGGGT-CTGGTGGTGTGCG-
TTGAAGTGCCTG-GCGTAAGCC----------GAC-ATGGAGCC---------GCCACTA
GCACAGATCTTGGTGGTAGTAGCAAATATTCGAATGAGATCTTGGATGACTGAAGTGGAG
GA-GGGTTTCGTGTCAACAGCAGTTGAACACGAGTTAGCCAATCCTAAGCTCTATGGGAA
A----------------CCTG-ATATATATTAA--GCATTT-------------------
---------------------AA---CCAAATAC----------AA-------------C
GCAGTAGTAGTACGCAGT-TG---ATGCA--ACGTCC--------------------GCG
TATAT-------------ATTAAAT----------GAGCGAAAGGGAATCCGGTTACAAT
TCCGGAGCCTG-TTGAGTAT-ACGTT-T-----GCATTG-GCGGT---------------
------AATACCGG--AA---A-----------CGG----------------TAG--CGC
------------------------------------------------------------
----CTTTGTAA---TCA----TGGCAACAT-GAATCCTTTCCTTCGAGAAGCCAACAAG
AGATATCGGAAGAGTTTTCTTTTC-TGTTTTACAGC---CA--C----ACTGGCCATGGA
AGTCTTTCATAGAGAGATATGGTCGGA---CAAGCTGGTAGAGCATGGTATTA--AATTG
CTGTG-TCGATATTCTCTTCTTGGACCTTGAAAATCGAAGACTGGGGCACG---------
------------------------------------------------------------
---------------------CAAACTCTCAACAGCTTGTACCGA-ATCCGCAGCAGGTC
TCCAAGGTTTAGAGTCTCTAGTCGATAGATCAATGTAGGTAAGGGAAGTCGGCAAATTAG
ATCCGTAACTTCGGGATAAGGATTGGCTCTGAAGGCTGGGATG----ACTCGGGCTCT--
-----GGTGCCTTCG---------------------------------------------
------------------------------------------------------------
-CGGG----------TGCTTTGC--CTCAA------CGCG--------------------
------------------------------------------TCGCCGGCGTGCGCCATC
CGGGGTTGGTTCGCGCCGCCCCGTGG-----------TCGCGTCGGC-------------
--------------C----GC-------TGCAG------TCATCAATAAACAGCCAATTC
AGAACTGGCAC-GGCTGAGGGAATCCGACTGTCTAATT-AAAACAAAGCATTGTGATGGC
CTCCGCA--GGTGTTGACACAATGTGATTTCTGCCCAGTGCTCTGAATGTCAACGTGAAG
-AAATTCAAGCAAGCGC-GGGTAAACGGCGGGAGTAACTATGACTCTCTTAAGGTAGCCA
AATGCCTCGTCATCTAATTAGTGACGCGCATGAATGGAT-TAACGAGATTCCC----TCT
-GTCCCTATCTACTATCTAGCGAAACCAC-AGCCAAGGGAACGGGCTTGGAAACACTAGC
GGGGAAAGAAGACCCTGTTGAGCTTGACTCTAGTCTGGCATTGTGAGGCGATATAAGAGG
TGCAGAATA-GGTGGGAGCCGG-GGTAACA-TATTATCTCCC-C--GG------CAACAA
-TGAGATACCACCACTCTTACTGTTGCCTCACTTACATGATCAGGTG-GAACAAGTGT--
-------------------------------------------TGG-GGTTATT------
-GCA----ACC----CT---------TTA-----------------------------AC
ATAA--------GGTTTCTTGTTCAGCGTTCAGTCATGTCGTC-A-TACTGGCCATAATG
CAGAAGAC-CGGGCCTGGGG---TTCCGTTCG---TTCGT----TGC-GTG---------
--TTTGGCG-------TGCGGT------CCGA------------------AC--------
-----------------------------------------------------CGGCCCG
TCCCGGGGGCAACCCCGGG-------GCGACCGAAGT----------AG-GGTCCCGCC-
-------------CGC----GTGC-------GGCA-------------------------
------------------------------------------------------------
----------------CGGCC-CCGG----TCGCCCA------------------ACGTT
CA----CACAGT-----ACGC-TA--------ATGACATC-GAGACATCTGGATA-----
------CTCCA----AGTC-ATGGACAGTGCCAGGTGCGGAGTTTGACTGGGGCGGTACA
TCTCCAAAACAATA-ACGGAGGTGTCC-AAAGGTCAGCTCAGTGTGGACAGAAACCACAC
GCTGAGCATAAGGAC-AAAAGCTGGCTTGATCTCGATGTT-CAGTACATATT-GAGACAG
CGAAAGCTAGG-----CCTCACGATCCTTTTGG-TT-TAAAGAG-TTTTTAGC-AAGAGG
TGTCAG-AAAAGTTACCAC-AGGGATAACT--GGCTTGTGGCCGCCAAGCGTTCATAGCG
ACGTGGC-TTTTTGATCCT-TCGATGTCGGCTCTTCCTATCATTGTGAAGCAAAATTCAC
AAAGCGTAGGATTGTTCACCCTTTCA-AGGGAACGTGAGCTGGG-TTTAGACCGTCGTGA
GACAGGTTAGTTTTACCCTACTGGTGTGCG---AAACAAACGGCGAAC------GCTATC
TTAAC---GGAATTCCTGTGCAGTACGAGAGGAACCACAGGTACGAACC-AATGGCTCAA
TA-CTAGTTCGACCGGACTTTGGTATAACGCTA-CGTTCGTTGGATTATGCCTGAAC-GC
CTCTAAG------------------GTCGTAACCAAACCGAGCTGATAGTGT--------
-----CTCC--TATAGGTGGTCG-----GTGATCATATGGCT--AAAAACCCGC------
A-AGACTTGCTAG-CG-TGAT-CT-----CAC-----------GCTGG--CATCTTA---
-TTGATCTGATCTC-------GAAGACAG-----AG-CCCTT--GCGCGGCGC------C
GTA-CAG-CA------AGTA-----TCGAGATACTG-GAACGCTGGCGG-------C---
-GCT---------------GCT-CAGCA-TCGA----TATA----TGATTT---------
-----------------------CGATACCT-----------------------------
---------GA--GACCTCCTACAAACGATAGGTTTAC-------AGGCTG-----GGAG
TTGCGAGTTG-CAGA-GAGGTGT--ACAT--TTCGA------------------------
---------TCCTCTCAGACT-ACCCTTGCTGGGAG
>28S_1_Cx_pedroi_GF_S106
CAAATAATGTGTGACTACCCGC--TAAATTTAAGCATATTAATAAG---CGGAGGAAGAG
A-----AACTAACAAGGATTCCCTGAGTAGCT-GCGAGCG-AAAAGGGAAGAGCTCAGCA
CGTAGGGGCGACGCCG--TGGC--GGTGTCTGCCCGGTTCCGTGTACTGGAAA-TTTTGT
CATCTGCCATGCCCAGTGCA----GTGTTCAAGTTC-AACTAGAATGTGGC-TTTTACTC
CCG-CAGAGGGTGATAGGCCCGTAGA------ACGGCG------C---TGAT-------G
GTAGAAAATTT-TTCCATG---GAGTCG---------TGTTGC-TTGA-TAGTGCAGCAC
--AAAGTGGGAGGTAAACTCCTTCTAAAGCTAAATATC-ACCACGAGACC--GATAGCGA
ACAAGTACCGTGA-GGGAAAGTTGAAAAGCACTCTGAATAGAGAGTCAAAAAGT-ACGTG
AAACTGTCTAGG--GCTCAAGCCCGTTGAACTCGATTATCCGCAGCG----GA--GAT-A
TTCACC-------AGTG-GC--TGGC-----------CGGCGA-----------------
----------CGGTACGCCA--------------CTGG------GCACTTATCT-C-CT-
-----GC--TT--------CACG------AGGACA---------TTGCGATCCATTACG-
--------AAA---CA--------GTTGCCGACA-----------TACCGTGCA--A---
--------------ACTGC---------CCGGC-AACG---------------------G
--CCCCTGGCGC-TGG---------TTGCTTG-TCCCAC-AG-------TA--------G
-TGCCGCTCAG------TTCTGA--AGG----CCTGTGGC----------GCGACCTG--
GGACTT-----------------------------ACCGCG-C-GTGGTG-------TG-
-------------CCGCCGGGCGC--------------GTGAT-----------------
--GGAT--TCCCG--CG-------TA-CACCG----------------------------
------------------------------------------------------------
------TCCCGTGTGCTTCGGCAC-----------ACACCCCCACCCTGGTGG-------
------ACGGA-CT---GTC--GATCG-------GCAATG------A--GCAAATCGAGG
--------------TACCTCCGGGACCCGT-CTTGAAACACGGACCAAGAAGTCTATCTT
GCGCGCGAGCCAATGG------------------TC-------ATCC-------------
----GGTGCGATCACCAAAGG-CGCAAAAAACAT-AAC---TTG-------CATTTTATG
C-GGGATTACGGG-------------CGG--------------CACTCTCT-----GG--
-------------CCG--TCCCTC---------------CAT-CCCCGGGT-GTTA----
GATC--------------CGGCAT----GCG-----ATGCGCAAG---------------
----------------------TATCGTG----------CCCTAACATACCGCGAGT-GT
GCAGGATGTGACCCG-AAAGATGGTGAACTATGCCTGATCAGGTTGAAGTCAGGGG-AAA
CCCTGATGGAGGACCGAAGCAATTCTGACGTGCAAATCGATTGTCAGAATTGGGCATAGG
---GGCGAAAGACC-AATCGAACCATCTAGTAGCTGGTTCCCT-----------------
------------------------------------------------------------
------------------------CCGAAGTTTCCCTCAGGATAGCTGGAGCACGCAACG
TTTCGAG-TCCTATTCTTATCTGGTAAAGCGAATGATTAGAGGCCTTAGGTTCGAAATGA
TCTTAACCTATTCTCAAACTATAAATGGGTACG---TACGTTAACATTCTTGAA-TGAT-
GTTA--TTG----CAACGCA----------------ACGC-CG-GGCCG--------TCC
CC-----------TGGGGG----------CGT--GCC-------AGTCGGCGCCAAAGAT
ATCTGTGTGCTTAGTGGGCCAAGTTTTGGTA--AGCAGAA-CTGGTGCTGTGGGATGAAC
C-AAACGTAATGTTACGGCGCCT-AAATAAACGACGCATCATAGATA-CCATGAAAGGTG
TTGA-TTGCTACAGACAGCAGGACGGTGGACATGGAAGTTGTCATCCGCTAAGGAGTGTG
TAACAACTCACCTGCCGAAGCAATTAGCCCTTAAAATGGATGGCGCTTAAGTCGTTTGCC
TATACATTACCGCTGGC-GTACAA-GTG-----GTA--CC---GCGGGCCTCGCGCC---
-----CGTCGCG---TGCTTTGAGACGCCAGTGAGTA-GGAGGGT-CTGGTGGTGTGCG-
TTGAAGTGCCTG-GCGTAAGCC----------GAC-ATGGAGCC---------GCCACTA
GCACAGATCTTGGTGGTAGTAGCAAATATTCGAATGAGATCTTGGATGACTGAAGTGGAG
GA-GGGTTTCGTGTCAACAGCAGTTGAACACGAGTTAGCCAATCCTAAGCTCTATGGGAA
A----------------CCTG-ATATATATTAA--GCATTT-------------------
---------------------AA---CCAAATAC----------AA--------------
---CACTATTTGTTCAGT-TG---ATGCA--ACGGCC-------------------CTAA
TATAT-------------ATTAAAT----------GAGCGAAAGGGAATCCGGTTACAAT
TCCGGAGCCTG-TTGGGTAT-ACGTT-T-----GCATTG-GCGTG---------------
------CATACTGG--AA---A-----------CGG----------------TAG--CGC
------------------------------------------------------------
----CTTTGTAA---TCA----TGGCAACAT-GAATCCTTTTCTTCGAGAAGCCAACAAG
AGATATCGGAAGAGTTTTCTTTTC-TGTTTTACAGC---CA--C----ACTGGCCATGGA
AGTCTTTCATAGAGAGATATGGTCGGA---CAAGCTGGTAGAGCATGGTATTA--AATTG
CTGTG-TCGATATTCTCTTCTTGGACCTTGAAAATCGAAGACTGGGGCACG---------
------------------------------------------------------------
---------------------CAAACTCCCAACAGCTTGTACCGA-ATCCGCAGCAGGTC
TCCAAGGTTTAGAGTCTCTAGTCGATAGACCAATGTAGGTAAGGGAAGTCGGCAAATTAG
ATCCGTAACTTCGGGATAAGGATTGGCTCTGAAGACTGGGATG----ACTCGGGCTCT--
-----GGCCGGCGCTCAACACGT-------------------------------------
------------------------------------------------------------
-CGGC-------------TTTGC--CTCAA------CGCG--------------------
---------------------GGGCGTCCGTGTGC-------------------------
----------TCGCGAGAGCGCGCGG-----------GTCCAACGCATCCAAACC-----
--------------C----GC-------TGCAG------TCATCAATAAACAGTCAATTC
AGAACTGGCAC-GGCTGAGGGAATCCGACTGTCTAATT-AAAACAAAGCATTGTGATGGC
CTCAACA--GGTGTTGACACAATGTGATTTCTGCCCAGTGCTCTGAATGTCAACGTGAAG
-AAATTCAAGCAAGCGC-GGGTAAACGGCGGGAGTAACTATGACTCTCTTAAGGTAGCCA
AATGCCTCGTCATCTAATTAGTGACGCGCATGAATGGAT-TAACGAGATTCCC----TCT
-GTCCCTATCTACTATCTAGCGAAACCAC-AGCCAAGGGAACGGGCTTGGAAACACTAGC
GGGGAAAGAAGACCCTGTTGAGCTTGACTCTAGTCTGGCATTGTAAGGCGATATAAGAGG
TGCAGAATA-GGTGGGAGCCGG-GGTAAAA-TATTATCTCTC-C--GG------CGCCAA
-TGAGATACCACCACTCTTACTGTTGCCTTACTTACATGATCAGGTG-GAACAAGTGC--
-------------------------------------------TGG-GGTTATT------
-GCA----ACC----TC---------TCG-----------------------------GC
ATAA--------GGTTTCTTGTTCAGCGTTCAGTCATGTCGTC-ATTCCCGGCCATAATG
CAGAAGAC-CGAGCCTGGGG-----TCGTTCGTG-TTCGT----TGC-GTG---------
--TTTGGCG-------TGCGGT------CCGA------------------AC--------
------------CGGTGGTTGTGCGGTGCGTCGTCGCGGGGCAACTCGTGTG--------
------CGGCGTGCCGTGT-------GGCGCTGAAGT----------AG-GGTCCCGCC-
-------------CGC----GTGC-------GGCA-------------------------
------------------------------------------------------------
----------------CGGCC-TCAG---CTTGCTCA------------------ACTTT
CA----CACAGT-----ACGC-CA--------ATGACATT-AAGACATCTGGATA-----
------CTCCA----AGTC-ATGGACAGTGCCAGGTGCGGAGTTTGACTGGGGCGGTACA
TCTCCAAAACAATA-ACGGAGGTGTCC-AAAGGTCAGCTCAGTGTGGACAGAAACCACAC
GCTGAGCATAAGGAC-AAAAGCTGGCTTGATCTCGATGTT-CAGTACATATT-GAGACAG
CGAAAGCTAGG-----CCTCACGATCCTTTTGG-TT-TAAAGAG-TTTTTAGC-AAGAGG
TGTCAG-AAAAGTTACCAC-AGGGATAACT--GGCTTGTGGCCGCCAAGCGTTCATAGCG
ACGTGGC-TTTTTGATCCT-TCGATGTCGGCTCTTCCTATCATTGTGAAGCAAAATTCAC
AAAGCGTAGGATTGTTCACCCTTTCA-AGGGAACGTGAGCTGGG-TTTAGACCGTCGTGA
GACAGGTTAGTTTTACCCTACTGGTGTGCG-----TACATCAATGCGT------GCTAGC
TTAAC---GGAATTCCTGTGCAGTACGAGAGGAACCACAGGTACGAACC-AATGGCTCAA
TA-CTAGTTCGACCGGACTTTGGTATAACGCTA-CGTTCGTTGGATTATGCCTGAAC-GC
CTCTAAG------------------GTCGTAACCAAACCGAGCTGCTAGTGT--------
-----CTCC--TATAGGTGGTCG-----TTGATCATATGGCA-TAAAACACCGC------
A-AGACTTGCTAG-CG-TGAT-CT-----CAC-----------GTTGG--CATCTTA---
-TTG-----ATACACC-----TCAGACAG-----AG-CCTTT--GCGCGGTGC------C
GTA-CAG-CA------AGTA-----CCGAGATACAGTGAACGCTGGCGGA------C---
-GCT---------------GCA-GAGCA-TCAA----TATA----TGATTT---------
-----------------------CGATACCT-----------------------------
---------GA--GACCTCCTACAAACGATAGGTTTAC-------AGGCTG-----GGAG
TTGCGAGTTG-CAGA-GTGGTGT--ACAT--TTCGA------------------------
---------TCCTCTCAGACT-ACCCTTGCTTGGCG
>28S_1_Cx_pedroi_GF_S107
CAAATAATGTGTGACTACCCGC--TAAATTTAAGCATATTAATAAG---CGGAGGAAGAG
A-----AACTAACAAGGATTCCCTGAGTAGCT-GCGAGCG-AAAAGGGAAGAGCTCAGCA
CGTAGGGGCGACGCCG--TGGC--GGTGTCTGCCCGGTTCCGTGTACTGGAAA-TTTTGT
CATCTGCCATGCCCAGTGCA----GTGTTCAAGTTC-AACTAGAATGTGGC-TTTTACTC
CCG-CAGAGGGTGATAGGCCCGTAGA------ACGGCG------C---TGAT-------G
GTAGAAAATTT-TTCCATG---GAGTCG---------TGTTGC-TTGA-TAGTGCAGCAC
--AAAGTGGGAGGTAAACTCCTTCTAAAGCTAAATATC-ACCACGAGACC--GATAGCGA
ACAAGTACCGTGA-GGGAAAGTTGAAAAGCACTCTGAATAGAGAGTCAAAAAGT-ACGTG
AAACTGTCTAGG--GCTCAAGCCCGTTGAACTCGATTATCCGCAGCG----GA--GAT-A
TTCACC-------AGTG-GC--TGGC-----------CGGCGA-----------------
----------CGGTACGCCA--------------CTGG------GCACTTATCT-C-CT-
-----GC--TT--------CACG------AGGACA---------TTGCGATCCATTACG-
--------AAA---CA--------GTTGCCGACA-----------TACCGTGCA--A---
--------------ACTGC---------CCGGC-AACG---------------------G
--CCCCTGGCGC-TGG---------TTGCTTG-TCCCAC-AG-------TA--------G
-TGCCGCTCAG------TTCTGA--AGG----CCTGTGGC----------GCGACCTG--
GGACTT-----------------------------ACCGCG-C-GTGGTG-------TG-
-------------CCGCCGGGCGC--------------GTGAT-----------------
--GGAT--TCCCG--CG-------TA-CACCG----------------------------
------------------------------------------------------------
------TCCCGTGTGCTTCGGCAC-----------ACACCCCCACCCTGGTGG-------
------ACGGA-CT---GTC--GATCG-------GCAATG------A--GCAAATCGAGG
--------------TACCTCCGGGACCCGT-CTTGAAACACGGACCAAGAAGTCTATCTT
GCGCGCGAGCCAATGG------------------TC-------ATCC-------------
----GGTGCGATCACCAAAGG-CGCAAAAAACAT-AAC---TTG------CAAATTTATG
C-GGGATTACGGG-------------CGG--------------CACTCTCT-----GG--
-------------CCG--TCCCTC---------------CAT-CCCCGGGT-GTTA----
GATC--------------CGGCAT----GCG-----ATGCGCAAG---------------
----------------------TATCGTG----------CCCTAACATACCGCGAGT-GT
GCAGGATGTGACCCG-AAAGATGGTGAACTATGCCTGATCAGGTTGAAGTCAGGGG-AAA
CCCTGATGGAGGACCGAAGCAATTCTGACGTGCAAATCGATTGTCAGAATTGGGCATAGG
---GGCGAAAGACC-AATCGAACCATCTAGTAGCTGGTTCCCT-----------------
------------------------------------------------------------
------------------------CCGAAGTTTCCCTCAGGATAGCTGGAGCACGCAACG
TTTCGAG-TCCTATTCTTATCTGGTAAAGCGAATGATTAGAGGCCTTAGGTTCGAAATGA
TCTTAACCTATTCTCAAACTATAAATGGGTACG---TACGTTAACATTCTTGAA-TGAT-
GTTA--TTG----CAACGCA----------------ACGC-CG-GGCCG--------TCC
CC-----------TGGGGG----------CGT--GCC-------AGTCGGCGCCAAAGAT
ATCTGTGTGCTTAGTGGGCCAAGTTTTGGTA--AGCAGAA-CTGGTGCTGTGGGATGAAC
C-AAACGTAATGTTACGGCGCCT-AAATAAACGACGCATCATAGATA-CCATGAAAGGTG
TTGA-TTGCTACAGACAGCAGGACGGTGGACATGGAAGTTGTCATCCGCTAAGGAGTGTG
TAACAACTCACCTGCCGAAGCAATTAGCCCTTAAAATGGATGGCGCTTAAGTCGTTTGCC
TATACATTACCGCTGGC-GTACAA-GTG-----GTA--CC---GCGGGCCTCGCGCC---
-----CGTCGCG---TGCTTTGAGACGCCAGTGAGTA-GGAGGGT-CTGGTGGTGTGCG-
TTGAAGTGCCTG-GCGTAAGCC----------GAC-ATGGAGCC---------GCCACTA
GCACAGATCTTGGTGGTAGTAGCAAATATTCGAATGAGATCTTGGATGACTGAAGTGGAG
GA-GGGTTTCGTGTCAACAGCAGTTGAACACGAGTTAGCCAATCCTAAGCTCTATGGGAA
A----------------CCTG-ATATATATTAA--GCATTT-------------------
---------------------AA---CCAAATAC----------AA--------------
---CACTATTTGTTCAGT-TG---ATGCA--ACGGCC-------------------CTAA
TATAT-------------ATTAAAT----------GAGCGAAAGGGAATCCGGTTACAAT
TCCGGAGCCTG-TTGGGTAT-ACGTT-T-----GCATTG-GCGTG---------------
------CATACTGG--AA---A-----------CGG----------------TAG--CGC
------------------------------------------------------------
----CTTTGTAA---TCA----TGGCAACAT-GAATCCTTTTCTTCGAGAAGCCAACAAG
AGATATCGGAAGAGTTTTCTTTTC-TGTTTTACAGC---CA--C----ACTGGCCATGGA
AGTCTTTCATAGAGAGATATGGTCGGA---CAAGCTGGTAGAGCATGGTATTA--AATTG
CTGTG-TCGATATTCTCTTCTTGGACCTTGAAAATCGAAGACTGGGGCACG---------
------------------------------------------------------------
---------------------CAAACTCCCAACAGCTTGTACCGA-ATCCGCAGCAGGTC
TCCAAGGTTTAGAGTCTCTAGTCGATAGACCAATGTAGGTAAGGGAAGTCGGCAAATTAG
ATCCGTAACTTCGGGATAAGGATTGGCTCTGAAGACTGGGATG----ACTCGGGCTCT--
-----GGCCGGCGCTCAACACGT-------------------------------------
------------------------------------------------------------
-CGGC-------------TTTGC--CTCAA------CGCG--------------------
---------------------GGGCGTCC-------------------------------
----GTGTGCTCGCGAGAGCGCGCGG-----------GTCCAACGCATCCAAACC-----
--------------C----GC-------TGCAG------TCATCAATAAACAGTCAATTC
AGAACTGGCAC-GGCTGAGGGAATCCGACTGTCTAATT-AAAACAAAGCATTGTGATGGC
CTCAACA--GGTGTTGACACAATGTGATTTCTGCCCAGTGCTCTGAATGTCAACGTGAAG
-AAATTCAAGCAAGCGC-GGGTAAACGGCGGGAGTAACTATGACTCTCTTAAGGTAGCCA
AATGCCTCGTCATCTAATTAGTGACGCGCATGAATGGAT-TAACGAGATTCCC----TCT
-GTCCCTATCTACTATCTAGCGAAACCAC-AGCCAAGGGAACGGGCTTGGAAACACTAGC
GGGGAAAGAAGACCCTGTTGAGCTTGACTCTAGTCTGGCATTGTAAGGCGATATAAGAGG
TGCAGAATA-GGTGGGAGCCGG-GGTAAAA-TATTATCTCTC-C--GG------CGCCAA
-TGAGATACCACCACTCTTACTGTTGCCTTACTTACATGATCAGGTG-GAACAAGTGC--
-------------------------------------------TGG-GGTTATT------
-GCA----ACC----TC---------TCG-----------------------------GC
ATAA--------GGTTTCTTGTTCAGCGTTCAGTCATGTCGTC-ATTCCCGGCCATAATG
CAGAAGAC-CGAGCCTGGGG-----TCGTTCGTG-TTCGT----TGC-GTG---------
--TTTGGCG-------TGCGGT------CCGA------------------AC--------
------------CGGTGGTTGTGCGGTGCGTCGTCGCGGGGCAACTCGTGTG--------
------CGGCGTGCCGTGT-------GGCGCTGAAGT----------AG-GGTCCCGCC-
-------------CGC----GTGC-------GGCA-------------------------
------------------------------------------------------------
----------------CGGCC-TCAG---CTTGCTCA------------------ACTTT
CA----CACAGT-----ACGC-CA--------ATGACATT-AAGACATCTGGATA-----
------CTCCA----AGTC-ATGGACAGTGCCAGGTGCGGAGTTTGACTGGGGCGGTACA
TCTCCAAAACAATA-ACGGAGGTGTCC-AAAGGTCAGCTCAGTGTGGACAGAAACCACAC
GCTGAGCATAAGGAC-AAAAGCTGGCTTGATCTCGATGTT-CAGTACATATT-GAGACAG
CGAAAGCTAGG-----CCTCACGATCCTTTTGG-TT-TAAAGAG-TTTTTAGC-AAGAGG
TGTCAG-AAAAGTTACCAC-AGGGATAACT--GGCTTGTGGCCGCCAAGCGTTCATAGCG
ACGTGGC-TTTTTGATCCT-TCGATGTCGGCTCTTCCTATCATTGTGAAGCAAAATTCAC
AAAGCGTAGGATTGTTCACCCTTTCA-AGGGAACGTGAGCTGGG-TTTAGACCGTCGTGA
GACAGGTTAGTTTTACCCTACTGGTGTGCG-----TACATCAATGCGT------GCTAGC
TTAAC---GGAATTCCTGTGCAGTACGAGAGGAACCACAGGTACGAACC-AATGGCTCAA
TA-CTAGTTCGACCGGACTTTGGTATAACGCTA-CGTTCGTTGGATTATGCCTGAAC-GC
CTCTAAG------------------GTCGTAACCAAACCGAGCTGCTAGTGT--------
-----CTCC--TATAGGTGGTCG-----TTGATCATATGGCA-TAAAACACCGC------
A-AGACTTGCTAG-CG-TGAT-CT-----CAC-----------GTTGG--CATCTTA---
-TTG-----ATACACC-----TCAGACAG-----AG-CCTTT--GCGCGGTGC------C
GTA-CAG-CA------AGTA-----CCGAGATACAGTGAACGCTGGCGGA------C---
-GCT---------------GCA-GAGCA-TCAA----TATA----TGATTT---------
-----------------------CGATACCT-----------------------------
---------GA--GACCTCCTACAAACGATAGGTTTAC-------AGGCTG-----GGAG
TTGCGAGTTG-CAGA-GAGGTGT--ACAT--TTCGA------------------------
---------TCCTCTCAGACT-ACCCTTGCTGGGAG
>28S_1_Cx_pedroi_GF_S108
CAAATAATGTGTGACTACCCGC--TAAATTTAAGCATATTAATAAG---CGGAGGAAGAG
A-----AACTAACAAGGATTCCCTGAGTAGCT-GCGAGCG-AAAAGGGAAGAGCTCAGCA
CGTAGGGGCGACGCCG--TGGC--GGTGTCTGCCCGGTTCCGTGTACTGGAAA-TTTTGT
CATCTGCCATGCCCAGTGCA----GTGTTCAAGTTC-AACTAGAATGTGGC-TTTTACTC
CCG-CAGAGGGTGATAGGCCCGTAGA------ACGGCG------C---TGAT-------G
GTAGAAAATTT-TTCCATG---GAGTCG---------TGTTGC-TTGA-TAGTGCAGCAC
--AAAGTGGGAGGTAAACTCCTTCTAAAGCTAAATATC-ACCACGAGACC--GATAGCGA
ACAAGTACCGTGA-GGGAAAGTTGAAAAGCACTCTGAATAGAGAGTCAAAAAGT-ACGTG
AAACTGTCTAGG--GCTCAAGCCCGTTGAACTCGATTATCCGCAGCG----GA--GAT-A
TTCACC-------AGTG-GC--TGGC-----------CGGCGA-----------------
----------CGGTACGCCA--------------CTGG------GCACTTATCT-C-CT-
-----GC--TT--------CACG------AGGACA---------TTGCGATCCATTACG-
--------AAA---CA--------GTTGCCGACA-----------TACCGTGCA--A---
--------------ACTGC---------CCGGC-AACG---------------------G
--CCCCTGGCGC-TGG---------TTGCTTG-TCCCAC-AG-------TA--------G
-TGCCGCTCAG------TTCTGA--AGG----CCTGTGGC----------GCGACCTG--
GGACTT-----------------------------ACCGCG-C-GTGGTG-------TG-
-------------CCGCCGGGCGC--------------GTGAT-----------------
--GGAT--TCCCG--CG-------TA-CACCG----------------------------
------------------------------------------------------------
------TCCCGTGTGCTTCGGCAC-----------ACACCCCCACCCTGGTGG-------
------ACGGA-CT---GTC--GATCG-------GCAATG------A--GCAAATCGAGG
--------------TACCTCCGGGACCCGT-CTTGAAACACGGACCAAGAAGTCTATCTT
GCGCGCGAGCCAATGG------------------TC-------ATCC-------------
----GGTGCGATCACCAAAGG-CGCAAAAAACAT-AAC---TTG-------CATTTTATG
C-GGGATTACGGG-------------CGG--------------CACTCTCT-----GG--
-------------CCG--TCCCTC---------------CAT-CCCCGGGT-GTTA----
GATC--------------CGGCAT----GCG-----ATGCGCAAG---------------
----------------------TATCGTG----------CCCTAACATACCGCGAGT-GT
GCAGGATGTGACCCG-AAAGATGGTGAACTATGCCTGATCAGGTTGAAGTCAGGGG-AAA
CCCTGATGGAGGACCGAAGCAATTCTGACGTGCAAATCGATTGTCAGAATTGGGCATAGG
---GGCGAAAGACC-AATCGAACCATCTAGTAGCTGGTTCCCT-----------------
------------------------------------------------------------
------------------------CCGAAGTTTCCCTCAGGATAGCTGGAGCACGCAACG
TTTCGAG-TCCTATTCTTATCTGGTAAAGCGAATGATTAGAGGCCTTAGGTTCGAAATGA
TCTTAACCTATTCTCAAACTATAAATGGGTACG---TACGTTAACATTCTTGAA-TGAT-
GTTA--TTG----CAACGCA----------------ACGC-CG-GGCCG--------TCC
CC-----------TGGGGG----------CGT--GCC-------AGTCGGCGCCAAAGAT
ATCTGTGTGCTTAGTGGGCCAAGTTTTGGTA--AGCAGAA-CTGGTGCTGTGGGATGAAC
C-AAACGTAATGTTACGGCGCCT-AAATAAACGACGCATCATAGATA-CCATGAAAGGTG
TTGA-TTGCTACAGACAGCAGGACGGTGGACATGGAAGTTGTCATCCGCTAAGGAGTGTG
TAACAACTCACCTGCCGAAGCAATTAGCCCTTAAAATGGATGGCGCTTAAGTCGTTTGCC
TATACATTACCGCTGGC-GTACAA-GTG-----GTA--CC---GCGGGCCTCGCGCC---
-----CGTCGCG---TGCTTTGAGACGCCAGTGAGTA-GGAGGGT-CTGGTGGTGTGCG-
TTGAAGTGCCTG-GCGTAAGCC----------GAC-ATGGAGCC---------GCCACTA
GCACAGATCTTGGTGGTAGTAGCAAATATTCGAATGAGATCTTGGATGACTGAAGTGGAG
GA-GGGTTTCGTGTCAACAGCAGTTGAACACGAGTTAGCCAATCCTAAGCTCTATGGGAA
A----------------CCTG-ATATATATTAA--GCATTT-------------------
---------------------AA---CCAAATAC----------AA--------------
---CACTATTTGTTCAGT-TG---ATGCA--ACGGCC-------------------CTAA
TATAT-------------ATTAAAT----------GAGCGAAAGGGAATCCGGTTACAAT
TCCGGAGCCTG-TTGGGTAT-ACGTT-T-----GCATTG-GCGTG---------------
------CATACTGG--AA---A-----------CGG----------------TAG--CGC
------------------------------------------------------------
----CTTTGTAA---TCA----TGGCAACAT-GAATCCTTTTCTTCGAGAAGCCAACAAG
AGATATCGGAAGAGTTTTCTTTTC-TGTTTTACAGC---CA--C----ACTGGCCATGGA
AGTCTTTCATAGAGAGATATGGTCGGA---CAAGCTGGTAGAGCATGGTATTA--AATTG
CTGTG-TCGATATTCTCTTCTTGGACCTTGAAAATCGAAGACTGGGGCACG---------
------------------------------------------------------------
---------------------CAAACTCCCAACAGCTTGTACCGA-ATCCGCAGCAGGTC
TCCAAGGTTTAGAGTCTCTAGTCGATAGACCAATGTAGGTAAGGGAAGTCGGCAAATTAG
ATCCGTAACTTCGGGATAAGGATTGGCTCTGAAGACTGGGATG----ACTCGGGCTCT--
-----GGCCGGCGCTCAACACGT-------------------------------------
------------------------------------------------------------
-CGGC-------------TTTGC--CTCAA------CGCG--------------------
--------------------------------------------------------GGGC
GTCCGTGTGCTCGCGAGAGCGCGCGG-----------GTCCAACGCATCCAAACC-----
--------------C----GC-------TGCAG------TCATCAATAAACAGTCAATTC
AGAACTGGCAC-GGCTGAGGGAATCCGACTGTCTAATT-AAAACAAAGCATTGTGATGGC
CTCAACA--GGTGTTGACACAATGTGATTTCTGCCCAGTGCTCTGAATGTCAACGTGAAG
-AAATTCAAGCAAGCGC-GGGTAAACGGCGGGAGTAACTATGACTCTCTTAAGGTAGCCA
AATGCCTCGTCATCTAATTAGTGACGCGCATGAATGGAT-TAACGAGATTCCC----TCT
-GTCCCTATCTACTATCTAGCGAAACCAC-AGCCAAGGGAACGGGCTTGGAAACACTAGC
GGGGAAAGAAGACCCTGTTGAGCTTGACTCTAGTCTGGCATTGTAAGGCGATATAAGAGG
TGCAGAATA-GGTGGGAGCCGG-GGTAAAA-TATTATCTCTC-C--GG------CGCCAA
-TGAGATACCACCACTCTTACTGTTGCCTTACTTACATGATCAGGTG-GAACAAGTGC--
-------------------------------------------TGG-GGTTATT------
-GCA----ACC----TC---------TCG-----------------------------GC
ATAA--------GGTTTCTTGTTCAGCGTTCAGTCATGTCGTC-ATTCCCGGCCATAATG
CAGAAGAC-CGAGCCTGGGG-----TCGTTCGTG-TTCGT----TGC-GTG---------
--TTTGGCG-------TGCGGT------CCGA------------------AC--------
--------------------------CGGTGGTTGTGCGGTGCGTCGTCGCGGGGCAACT
CGTGTGCGGCGTGCCGTGT-------GGCGCTGAAGT----------AG-GGTCCCGCC-
-------------CGC----GTGC-------GGCA-------------------------
------------------------------------------------------------
----------------CGGCC-TCAG---CTTGCTCA------------------ACTTT
CA----CACAGT-----ACGC-CA--------ATGACATT-AAGACATCTGGATA-----
------CTCCA----AGTC-ATGGACAGTGCCAGGTGCGGAGTTTGACTGGGGCGGTACA
TCTCCAAAACAATA-ACGGAGGTGTCC-AAAGGTCAGCTCAGTGTGGACAGAAACCACAC
GCTGAGCATAAGGAC-AAAAGCTGGCTTGATCTCGATGTT-CAGTACATATT-GAGACAG
CGAAAGCTAGG-----CCTCACGATCCTTTTGG-TT-TAAAGAG-TTTTTAGC-AAGAGG
TGTCAG-AAAAGTTACCAC-AGGGATAACT--GGCTTGTGGCCGCCAAGCGTTCATAGCG
ACGTGGC-TTTTTGATCCT-TCGATGTCGGCTCTTCCTATCATTGTGAAGCAAAATTCAC
AAAGCGTAGGATTGTTCACCCTTTCA-AGGGAACGTGAGCTGGG-TTTAGACCGTCGTGA
GACAGGTTAGTTTTACCCTACTGGTGTGCG-----TACATCAATGCGT------GCTAGC
TTAAC---GGAATTCCTGTGCAGTACGAGAGGAACCACAGGTACGAACC-AATGGCTCAA
TA-CTAGTTCGACCGGACTTTGGTATAACGCTA-CGTTCGTTGGATTATGCCTGAAC-GC
CTCTAAG------------------GTCGTAACCAAACCGAGCTGCTAGTGT--------
-----CTCC--TATAGGTGGTCG-----TTGATCATATGGCA-TAAAACACCGC------
A-AGACTTGCTAG-CG-TGAT-CT-----CAC-----------GTTGG--CATCTTA---
-TTG-----ATACACC-----TCAGACAG-----AG-CCTTT--GCGCGGTGC------C
GTA-CAG-CA------AGTA-----CCGAGATACAGTGAACGCTGGCGGA------C---
-GCT---------------GCA-GAGCA-TCAA----TATA----TGATTT---------
-----------------------CGATACCT-----------------------------
---------GA--GACCTCCTACAAACGATAGGTTTAC-------AGGCTG-----GGAG
TTGCGAGTTG-CAGA-GAGGTGT--ACAT--TTCGA------------------------
---------TCCTCTCAGACT-ACCCTTGCTGGGAG
>28S_1_Cx_portesi_GF_S94
CAAATAATGTGTGACTACCTCC--TAAATTTAAGCATATTAATAAG---GAGAGGAAAAG
A-----AACTAACCAGGATTCCCTGAGTAGCT-GCGAGCG-AAAAGGGAAGAGCTCAGCA
CGTAGGGGCGACGCCG--TGCC--GGTGTCTGCCCGGTTCCGTGTACTGGAAA-TTTTGT
CATCTGCCATGCCCAGTGCA----GTGTTCAAGTTC-AACTAGAATGTGGC-TTTTACTC
CCG-CAGAGGGTGATAGGCCCGTAGA------ACGGCG------C---TGAT-------G
GTAGAAAATTT-TTCCATG---GAGTCG---------TGTTGC-TTGA-TAGTGCAGCAC
--AAAGTGGGAGGTAAACTCCTTCTAAAGCTAAATATC-ACCACGAGACC--GATAGCGA
ACAAGTACCGTGA-GGGAAAGTTGAAAAGCACTCTGAATAGAGAGTCAAAAAGT-ACGTG
AAACTGCCTAGG--GCTCAAGCCCGTTGAACTCGATTATCCGCAGCG----GA--GAT-A
TTCACT-------TGTG-GC--TGGC-----------CGGCGA-----------------
----------CGGCACGCCA--------------CTGG------GCACTTATCT-C-CT-
-----GC--TT--------CACG------AGGACA---------TTGCGATCCATTACG-
--------AAA---CA-----------AGTTTCAGCGAACGATTACACACTGCA--A---
--------------ACTGC---------CCGGC-AATG---------------------G
--CCCCTGGCGC--GG---------TTGCTTG-TCCCAC-AG-------TA--------G
-CGCGGCTCAG------TTCTGA--AGG----CCTGCAGC----------GCGACCTG--
GGACTT-----------------------------ACCGCG-C-GTGGTG-------CG-
-------------CCGCCGGGCGC--------------GTGAT-----------------
--GGAT--TCCCG--CG-------TA-CACCG----------------------------
------------------------------------------------------------
------TCCCGTGTGCTCTCGGGC-----------ACACACCCCCACTCATGG-------
----TGACGGA-CT---GTC--GATCG-------GCAATG------A--GCAAATCGAGG
--------------TACCTCCGGGACCCGT-CTTGAAACACGGACCAAGAAGTCTATCTT
GCGCGCGAGCCAATGG-------------------------TCATCC-------------
----CGTGCGATCACCAAAGG-CGCAAAAAACAT-AAC---TTGCAAAA---TT--TATG
C-GGGATTACGGG-------------CGG--------------CACTCTCT-----GG--
-------------CCG--TCCCTC---------------CAT-CCCCGGGT-GTTA----
GAAC--------------CGGCAC----GGG-----GTGCGCAAG---------------
----------------------CATCCTG----------CCCTAACATACCGCGAGT-GT
GCAGGATGTGACCCG-AAAGATGGTGAACTATGCCTGATCAGGTTGAAGTCAGGGG-AAA
CCCTGATGGAGGACCGAAGCAATTCTGACGTGCAAATCGATTGTCAGAATTGGGCATAGG
---GGCGAAAGACC-AATCGAACCATCTAGTAGCTGGTTCCCT-----------------
------------------------------------------------------------
------------------------CCGAAGTTTCCCTCAGGATAGCTGGAGCACGCAACG
TTTCGAG-TCCTATTCTTATCTGGTAAAGCGAATGATTAGAGGCCTTAGGTTCGAAATGA
TCTTAACCTATTCTCAAACTATAAATGGGTACG---TACGTTAACATGCTTGAA-TGAT-
GTTA--TTG----CAA----CGCAA----------AACGC-CG-GGCCG--------TCC
CCCT--------GCGGGCG----------CGT--GCC-------AGTCGGCGCCAAAGAT
ATCTGTGTGCTTAGTGGGCCAAGTTTTGGTA--AGCAGAA-CTGGTGCTGTGGGATGAAC
C-AAACGTAATGTTACGGCGCCT-AAATAAACGACGCATCATAGATA-CCATGAAAGGTG
TTGA-TTGCTACAGACAGCAGGACGGTGGACATGGAAGTTGTCATCCGCTAAGGAGTGTG
TAACAACTCACCTGCCGAAGCAATTAGCCCTTAAAATGGATGGCGCTTAAGTCGTTTGCC
TATACATTACCGCTGGC-GTACAA-GTG-----GTA--CCGGTGTGCGCTCGCGCG----
-----CGCCGCG---TGCTTTGAGACGCCAGTGAGTA-GGAGGGT-CTGGTGGTGTGCG-
TTGAAGTGCCTG-GCGTAAGCC----------GAC-ATGGAGCC---------GCCACTA
GCACAGATCTTGGTGGTAGTAGCAAATATTCGAATGAGATCTTGGATGACTGAAGTGGAG
GA-GGGTTTCGTGTCAACAGCAGTTGAACACGAGTTAGCCAATCCTAAGCTCTATGGGAA
A----------------CCTG-ATATATATTAA--GCATTT-------------------
---------------------AC---CGATATGC----------AA--------------
--CCCATACATTCTGTGT-TG---ATGCG--ACGGCC--------------------ATA
TATAT-------------ATTAAAT----------GAGCGAAAGGGAATCCGGTTACAAT
TCCGGAGCCTG-TTGGGTAT-ACGTT-T-----GCATTG-GCGTG---------------
------CATACTGG--AA---A-----------CGG----------------TAG--CGC
------------------------------------------------------------
----CTTTGTAA---TCA----TGGCAACAT-GAATCCTTTTCTTCGAGAAGCCAACAAG
AGATATCGGAAGAGTTTTCTTTTC-TGTTTTACAGC---CA--C----ACTGGCCATGGA
AGTCTTTCATAGAGAGATATGGTCGGA---CAAGCTGGTAGAGCATGGTATTA--AATTG
CTGTG-TCGATATTCTCTTCTTGGACCTTGAAAATCGAAGACTGGGGCACG---------
------------------------------------------------------------
---------------------CAAACTCCCAACAGCTTGTACCGA-ATCCGCAGCAGGTC
TCCAAGGTTTAGAGTCTCTAGTCGATAGACTAATGTAGGTAAGGGAAGTCGGCAAATTAG
ATCCGTAACTTCGGGATAAGGATTGGCTCTGAAGACTGGGATG----ACTCGGGCTCT--
-----GGCCCCCCTCAC-------------------------------------------
------------------------------------------------------------
-CGGG----------GGCTTTGC--CTCAA------CGCG--------------------
--------------------------------------------------GGGCGTCCG-
--CGGTCTGCTCGCGAGAGCGCGCGG-----------GTCCAACGCACCCAAACC-----
--------------C----GC-------TGCAG------TCATCAATAAACAGTCAATTC
AGAACTGGCAC-GGCTGAGGGAATCCGACTGTCTAATT-AAAACAAAGCATTGTGATGGC
CTCAACA--GGTGTTGACACAATGTGATTTCTGCCCAGTGCTCTGAATGTCAACGTGAAG
-AAATTCAAGCAAGCGC-GGGTAAACGGCGGGAGTAACTATGACTCTCTTAAGGTAGCCA
AATGCCTCGTCATCTAATTAGTGACGCGCATGAATGGAT-TAACGAGATTCCC----TCT
-GTCCCTATCTACTATCTAGCGAAACCAC-AGCCAAGGGAACGGGCTTGGAAACACTAGC
GGGGAAAGAAGACCCTGTTGAGCTTGACTCTAGTCTGGCATTGTAAGGCGATATAAGAGG
TGCAGAATA-GGTGGGAGCCGG-GGTAAAA-TACTATCTCCC-C--GG------CGCCAA
-TGAGATACCACCACTCTTACTGTTGCCTTACTTACATGATCAGGTG-GAACAAGTGC--
-------------------------------------------TGG-GGTTATT------
-GCA----ACC----TC---------TCG-----------------------------GC
ATAA--------GGTTTCTTGTTCAGCGTTCAGTCATGTCGTC-ATTCCCGGCCATAATG
CAGAAGAC-CGAGCCTGGGG-----TCGTTCGTG-CTCGT----TGC-GTG---------
--TTTGGCG-------TGCGGT------CCGA------------------AC--------
-------CGGCGGGCCGGCCCGTGTGGCGTGGCGTGGGGCGGCCTCGGTCGTCTGCGCGC
GCGCTCGCGGTGCTCCGTG-------CCCGCTGAAGT----------AG-GGTCCCGTC-
-------------CGC----GTGC-------GGCA-------------------------
------------------------------------------------------------
----------------CGGCC-TCAG---CTTGCTCA------------------ACGTT
CA----CACAGT-----ACGC-CA--------ATGACATT-AAGACATCTGGATA-----
------CTCCA----AGTC-ATGGACAGTGCCAGGTGCGGAGTTTGACTGGGGCGGTACA
TCTCCAAAACAATA-ACGGAGGTGTCC-AAAGGTCAGCTCAGTGTGGACAGAAACCACAC
GCTGAGCATAAGGAC-AAAAGCTGGCTTGATCTCGATGTT-CAGTACATATT-GAGACAG
CGAAAGCTAGG-----CCTCACGATCCTTTTGG-TT-TAAAGAG-TTTTTAGC-AAGAGG
TGTCAG-AAAAGTTACCAC-AGGGATAACT--GGCTTGTGGCCGCCAAGCGTTCATAGCG
ACGTGGC-TTTTTGATCCT-TCGATGTCGGCTCTTCCTATCATTGTGAAGCAAAATTCAC
AAAGCGTAGGATTGTTCACCCTTTCA-AGGGAACGTGAGCTGGG-TTTAGACCGTCGTGA
GACAGGTTAGTTTTACCCTACTGGTGTGCA-TTTATACAACAGCGCGT------GCTAGC
TTAAC---GGAATTCCTGTGCAGTACGAGAGGAACCACAGGTACGAACC-AATGGCTCAA
TA-CTAGTTCGACCGGACTTTGGTATAACGCTA-CGTTCGTTGGATTATGCCTGAAC-GC
CTCTAAG------------------GTCGTAACCAAACCGAGCTGCTAGTGT--------
-----CTCC--TATAGGTGGTCG-----TTGATCGTATGGCA-TAAAACACCGC------
A-AGACTTGCTAG-CG-TGAT-CT-----CAC-----------GTTGG--CATCTTA---
-TTGA---TACGCACT-----CGAGACAG-----AG-CCTTT--GCGCGGCGC------C
ATA-CAG-CA------AGTA-----CCGGGATAAAGTGAACGCTGGTGGA------C---
-GCT---------------GCT-CAGCA-TCAA----TATA----TGATTT---------
-----------------------CGATACCT-----------------------------
---------GA--GACCTCCTACAAACGATAGGCTTAC-------AGGCTG-----GGAG
CTGCGAGTTG-CAGA-GAGATGT--ACAT--TTCGA------------------------
---------TCCTCTCAGGCT-ACCCTTGCTATGAG
>28S_1_Cx_portesi_GF_S95
CAAATAATGTGTGACTACCTCC--TAAATTTAAGCATATTAATAAG---GAGAGGAAAAG
A-----AACTAACCAGGATTCCCTGAGTAGCT-GCGAGCG-AAAAGGGAAGAGCTCAGCA
CGTAGGGGCGACGCCG--TGCC--GGTGTCTGCCCGGTTCCGTGTACTGGAAA-TTTTGT
CATCTGCCATGCCCAGTGCA----GTGTTCAAGTTC-AACTAGAATGTGGC-TTTTACTC
CCG-CAGAGGGTGATAGGCCCGTAGA------ACGGCG------C---TGAT-------G
GTAGAAAATTT-TTCCATG---GAGTCG---------TGTTGC-TTGA-TAGTGCAGCAC
--AAAGTGGGAGGTAAACTCCTTCTAAAGCTAAATATC-ACCACGAGACC--GATAGCGA
ACAAGTACCGTGA-GGGAAAGTTGAAAAGCACTCTGAATAGAGAGTCAAAAAGT-ACGTG
AAACTGCCTAGG--GCTCAAGCCCGTTGAACTCGATTATCCGCAGCG----GA--GAT-A
TTCACT-------TGTG-GC--TGGC-----------CGGCGA-----------------
----------CGGCACGCCA--------------CTGG------GCACTTATCT-C-CT-
-----GC--TT--------CACG------AGGACA---------TTGCGATCCATTACG-
--------AAA---CA-----------AGTTTCAGCGAACGATTACACACTGCA--A---
--------------ACTGC---------CCGGC-AATG---------------------G
--CCCCTGGCGC--GG---------TTGCTTG-TCCCAC-AG-------TA--------G
-CGCGGCTCAG------TTCTGA--AGG----CCTGCAGC----------GCGACCTG--
GGACTT-----------------------------ACCGCG-C-GTGGTG-------CG-
-------------CCGCCGGGCGC--------------GTGAT-----------------
--GGAT--TCCCG--CG-------TA-CACCG----------------------------
------------------------------------------------------------
------TCCCGTGTGCTCTCGGGC-----------ACACACCCCCACTCATGG-------
----TGACGGA-CT---GTC--GATCG-------GCAATG------A--GCAAATCGAGG
--------------TACCTCCGGGACCCGT-CTTGAAACACGGACCAAGAAGTCTATCTT
GCGCGCGAGCCAATGG-------------------------TCATCC-------------
----CGTGCGATCACCAAAGG-CGCAAAAAACAT-AAC---TTG-----CAAAATGTATG
C-GGGATTACGGG-------------CGG--------------CACTCTCT-----GG--
-------------CCG--TCCCTC---------------CAT-CCCCGGGT-GTTA----
GAAC--------------CGGCAC----GGG-----GTGCGCAAG---------------
----------------------CATCCTG----------CCCTAACATACCGCGAGT-GT
GCAGGATGTGACCCG-AAAGATGGTGAACTATGCCTGATCAGGTTGAAGTCAGGGG-AAA
CCCTGATGGAGGACCGAAGCAATTCTGACGTGCAAATCGATTGTCAGAATTGGGCATAGG
---GGCGAAAGACC-AATCGAACCATCTAGTAGCTGGTTCCCT-----------------
------------------------------------------------------------
------------------------CCGAAGTTTCCCTCAGGATAGCTGGAGCACGCAACG
TTTCGAG-TCCTATTCTTATCTGGTAAAGCGAATGATTAGAGGCCTTAGGTTCGAAATGA
TCTTAACCTATTCTCAAACTATAAATGGGTACG---TACGTTAACATGCTTGAA-TGAT-
GTTA--TTG----CAA----CGCAA----------AACGC-CG-GGCCG--------TCC
CCCT--------GCGGGCG----------CGT--GCC-------AGTCGGCGCCAAAGAT
ATCTGTGTGCTTAGTGGGCCAAGTTTTGGTA--AGCAGAA-CTGGTGCTGTGGGATGAAC
C-AAACGTAATGTTACGGCGCCT-AAATAAACGACGCATCATAGATA-CCATGAAAGGTG
TTGA-TTGCTACAGACAGCAGGACGGTGGACATGGAAGTTGTCATCCGCTAAGGAGTGTG
TAACAACTCACCTGCCGAAGCAATTAGCCCTTAAAATGGATGGCGCTTAAGTCGTTTGCC
TATACATTACCGCTGGC-GTACAA-GTG-----GTA--CCGGTGTGCGCTCGCGCG----
-----CGCCGCG---TGCTTTGAGACGCCAGTGAGTA-GGAGGGT-CTGGTGGTGTGCG-
TTGAAGTGCCTG-GCGTAAGCC----------GAC-ATGGAGCC---------GCCACTA
GCACAGATCTTGGTGGTAGTAGCAAATATTCGAATGAGATCTTGGATGACTGAAGTGGAG
GA-GGGTTTCGTGTCAACAGCAGTTGAACACGAGTTAGCCAATCCTAAGCTCTATGGGAA
A----------------CCTG-ATATATATTAA--GCATTT-------------------
---------------------AC---CGATATGC----------AA--------------
--CCCATACATTCTGTGT-TG---ATGCG--ACGGCC--------------------ATA
TATAT-------------ATTAAAT----------GAGCGAAAGGGAATCCGGTTACAAT
TCCGGAGCCTG-TTGGGTAT-ACGTT-T-----GCATTG-GCGTG---------------
------CATACTGG--AA---A-----------CGG----------------TAG--CGC
------------------------------------------------------------
----CTTTGTAA---TCA----TGGCAACAT-GAATCCTTTTCTTCGAGAAGCCAACAAG
AGATATCGGAAGAGTTTTCTTTTC-TGTTTTACAGC---CA--C----ACTGGCCATGGA
AGTCTTTCATAGAGAGATATGGTCGGA---CAAGCTGGTAGAGCATGGTATTA--AATTG
CTGTG-TCGATATTCTCTTCTTGGACCTTGAAAATCGAAGACTGGGGCACG---------
------------------------------------------------------------
---------------------CAAACTCCCAACAGCTTGTACCGA-ATCCGCAGCAGGTC
TCCAAGGTTTAGAGTCTCTAGTCGATAGACTAATGTAGGTAAGGGAAGTCGGCAAATTAG
ATCCGTAACTTCGGGATAAGGATTGGCTCTGAAGACTGGGATG----ACTCGGGCTCT--
-----GGCCCCCCTCAC-------------------------------------------
------------------------------------------------------------
-CGGG----------GGCTTTGC--CTCAA------CGCG--------------------
--------------------------------------------------GGGCGTCCG-
--CGGTCTGCTCGCGAGAGCGCGCGG-----------GTCCAACGCACCCAAACC-----
--------------C----GC-------TGCAG------TCATCAATAAACAGTCAATTC
AGAACTGGCAC-GGCTGAGGGAATCCGACTGTCTAATT-AAAACAAAGCATTGTGATGGC
CTCAACA--GGTGTTGACACAATGTGATTTCTGCCCAGTGCTCTGAATGTCAACGTGAAG
-AAATTCAAGCAAGCGC-GGGTAAACGGCGGGAGTAACTATGACTCTCTTAAGGTAGCCA
AATGCCTCGTCATCTAATTAGTGACGCGCATGAATGGAT-TAACGAGATTCCC----TCT
-GTCCCTATCTACTATCTAGCGAAACCAC-AGCCAAGGGAACGGGCTTGGAAACACTAGC
GGGGAAAGAAGACCCTGTTGAGCTTGACTCTAGTCTGGCATTGTAAGGCGATATAAGAGG
TGCAGAATA-GGTGGGAGCCGG-GGTAAAA-TACTATCTCCC-C--GG------CGCCAA
-TGAGATACCACCACTCTTACTGTTGCCTTACTTACATGATCAGGTG-GAACAAGTGC--
-------------------------------------------TGG-GGTTATT------
-GCA----ACC----TC---------TCG-----------------------------GC
ATAA--------GGTTTCTTGTTCAGCGTTCAGTCATGTCGTC-ATTCCCGGCCATAATG
CAGAAGAC-CGAGCCTGGGG-----TCGTTCGTG-CTCGT----TGC-GTG---------
--TTTGGCG-------TGCGGT------CCGA------------------AC--------
-------CGGCGGGCCGGCCCGTGTGGCGTGGCGTGGGGCGGCCTCGGTCGTCTGCGCGC
GCGCTCGCGGTGCTCCGTG-------CCCGCTGAAGT----------AG-GGTCCCGTC-
-------------CGC----GTGC-------GGCA-------------------------
------------------------------------------------------------
----------------CGGCC-TCAG---CTTGCTCA------------------ACGTT
CA----CACAGT-----ACGC-CA--------ATGACATT-AAGACATCTGGATA-----
------CTCCA----AGTC-ATGGACAGTGCCAGGTGCGGAGTTTGACTGGGGCGGTACA
TCTCCAAAACAATA-ACGGAGGTGTCC-AAAGGTCAGCTCAGTGTGGACAGAAACCACAC
GCTGAGCATAAGGAC-AAAAGCTGGCTTGATCTCGATGTT-CAGTACATATT-GAGACAG
CGAAAGCTAGG-----CCTCACGATCCTTTTGG-TT-TAAAGAG-TTTTTAGC-AAGAGG
TGTCAG-AAAAGTTACCAC-AGGGATAACT--GGCTTGTGGCCGCCAAGCGTTCATAGCG
ACGTGGC-TTTTTGATCCT-TCGATGTCGGCTCTTCCTATCATTGTGAAGCAAAATTCAC
AAAGCGTAGGATTGTTCACCCTTTCA-AGGGAACGTGAGCTGGG-TTTAGACCGTCGTGA
GACAGGTTAGTTTTACCCTACTGGTGTGCA-TTTATACAACAGCGCGT------GCTAGC
TTAAC---GGAATTCCTGTGCAGTACGAGAGGAACCACAGGTACGAACC-AATGGCTCAA
TA-CTAGTTCGACCGGACTTTGGTATAACGCTA-CGTTCGTTGGATTATGCCTGAAC-GC
CTCTAAG------------------GTCGTAACCAAACCGAGCTGCTAGTGT--------
-----CTCC--TATAGGTGGTCG-----TTGATCGTATGGCA-TAAAACACCGC------
A-AGACTTGCTAG-CG-TGAT-CT-----CAC-----------GTTGG--CATCTTA---
-TTGA---TACGCACT-----CGAGACAG-----AG-CCTTT--GCGCGGCGC------C
ATA-CAG-CA------AGTA-----CCGGGATAAAGTGAACGCTGGTGGA------C---
-GCT---------------GCT-CAGCA-TCAA----TATA----TGATTT---------
-----------------------CGATACCT-----------------------------
---------GA--GACCTCCTACAAACGATAGGCTTAC-------AGGCTG-----GGAG
CTGCGAGTTG-CAGA-GAGATGT--ACAT--TTCGA------------------------
---------TCCTCTCAGGCT-ACCCTTGCTATGAG
>28S_1_Cx_portesi_GF_S96
CAAATAATGTGTGACTACCTCC--TAAATTTAAGCATATTAATAAG---GAGAGGAAAAG
A-----AACTAACCAGGATTCCCTGAGTAGCT-GCGAGCG-AAAAGGGAAGAGCTCAGCA
CGTAGGGGCGACGCCG--TGCC--GGTGTCTGCCCGGTTCCGTGTACTGGAAA-TTTTGT
CATCTGCCATGCCCAGTGCA----GTGTTCAAGTTC-AACTAGAATGTGGC-TTTTACTC
CCG-CAGAGGGTGATAGGCCCGTAGA------ACGGCG------C---TGAT-------G
GTAGAAAATTT-TTCCATG---GAGTCG---------TGTTGC-TTGA-TAGTGCAGCAC
--AAAGTGGGAGGTAAACTCCTTCTAAAGCTAAATATC-ACCACGAGACC--GATAGCGA
ACAAGTACCGTGA-GGGAAAGTTGAAAAGCACTCTGAATAGAGAGTCAAAAAGT-ACGTG
AAACTGCCTAGG--GCTCAAGCCCGTTGAACTCGATTATCCGCAGCG----GA--GAT-A
TTCACT-------TGTG-GC--TGGC-----------CGGCGA-----------------
----------CGGCACGCCA--------------CTGG------GCACTTATCT-C-CT-
-----GC--TT--------CACG------AGGACA---------TTGCGATCCATTACG-
--------AAA---CA-----------AGTTTCAGCGAACGATTACACACTGCA--A---
--------------ACTGC---------CCGGC-AATG---------------------G
--CCCCTGGCGC--GG---------TTGCTTG-TCCCAC-AG-------TA--------G
-CGCGGCTCAG------TTCTGA--AGG----CCTGCAGC----------GCGACCTG--
GGACTT-----------------------------ACCGCG-C-GTGGTG-------CG-
-------------CCGCCGGGCGC--------------GTGAT-----------------
--GGAT--TCCCG--CG-------TA-CACCG----------------------------
------------------------------------------------------------
------TCCCGTGTGCTCTCGGGC-----------ACACACCCCCACTCATGG-------
----TGACGGA-CT---GTC--GATCG-------GCAATG------A--GCAAATCGAGG
--------------TACCTCCGGGACCCGT-CTTGAAACACGGACCAAGAAGTCTATCTT
GCGCGCGAGCCAATGG-------------------------TCATCC-------------
----CGTGCGATCACCAAAGG-CGCAAAAAACAT-AAC---TTG-----CAAAATGTATG
C-GGGATTACGGG-------------CGG--------------CACTCTCT-----GG--
-------------CCG--TCCCTC---------------CAT-CCCCGGGT-GTTA----
GAAC--------------CGGCAC----GGG-----GTGCGCAAG---------------
----------------------CATCCTG----------CCCTAACATACCGCGAGT-GT
GCAGGATGTGACCCG-AAAGATGGTGAACTATGCCTGATCAGGTTGAAGTCAGGGG-AAA
CCCTGATGGAGGACCGAAGCAATTCTGACGTGCAAATCGATTGTCAGAATTGGGCATAGG
---GGCGAAAGACC-AATCGAACCATCTAGTAGCTGGTTCCCT-----------------
------------------------------------------------------------
------------------------CCGAAGTTTCCCTCAGGATAGCTGGAGCACGCAACG
TTTCGAG-TCCTATTCTTATCTGGTAAAGCGAATGATTAGAGGCCTTAGGTTCGAAATGA
TCTTAACCTATTCTCAAACTATAAATGGGTACG---TACGTTAACATGCTTGAA-TGAT-
GTTA--TTG----CAA----CGCAA----------AACGC-CG-GGCCG--------TCC
CCCT--------GCGGGCG----------CGT--GCC-------AGTCGGCGCCAAAGAT
ATCTGTGTGCTTAGTGGGCCAAGTTTTGGTA--AGCAGAA-CTGGTGCTGTGGGATGAAC
C-AAACGTAATGTTACGGCGCCT-AAATAAACGACGCATCATAGATA-CCATGAAAGGTG
TTGA-TTGCTACAGACAGCAGGACGGTGGACATGGAAGTTGTCATCCGCTAAGGAGTGTG
TAACAACTCACCTGCCGAAGCAATTAGCCCTTAAAATGGATGGCGCTTAAGTCGTTTGCC
TATACATTACCGCTGGC-GTACAA-GTG-----GTA--CCGGTGTGCGCTCGCGCG----
-----CGCCGCG---TGCTTTGAGACGCCAGTGAGTA-GGAGGGT-CTGGTGGTGTGCG-
TTGAAGTGCCTG-GCGTAAGCC----------GAC-ATGGAGCC---------GCCACTA
GCACAGATCTTGGTGGTAGTAGCAAATATTCGAATGAGATCTTGGATGACTGAAGTGGAG
GA-GGGTTTCGTGTCAACAGCAGTTGAACACGAGTTAGCCAATCCTAAGCTCTATGGGAA
A----------------CCTG-ATATATATTAA--GCATTT-------------------
---------------------AC---CGATATGC----------AA--------------
--CCCATACATTCTGTGT-TG---ATGCG--ACGGCC--------------------ATA
TATAT-------------ATTAAAT----------GAGCGAAAGGGAATCCGGTTACAAT
TCCGGAGCCTG-TTGGGTAT-ACGTT-T-----GCATTG-GCGTG---------------
------CATACTGG--AA---A-----------CGG----------------TAG--CGC
------------------------------------------------------------
----CTTTGTAA---TCA----TGGCAACAT-GAATCCTTTTCTTCGAGAAGCCAACAAG
AGATATCGGAAGAGTTTTCTTTTC-TGTTTTACAGC---CA--C----ACTGGCCATGGA
AGTCTTTCATAGAGAGATATGGTCGGA---CAAGCTGGTAGAGCATGGTATTA--AATTG
CTGTG-TCGATATTCTCTTCTTGGACCTTGAAAATCGAAGACTGGGGCACG---------
------------------------------------------------------------
---------------------CAAACTCCCAACAGCTTGTACCGA-ATCCGCAGCAGGTC
TCCAAGGTTTAGAGTCTCTAGTCGATAGACTAATGTAGGTAAGGGAAGTCGGCAAATTAG
ATCCGTAACTTCGGGATAAGGATTGGCTCTGAAGACTGGGATG----ACTCGGGCTCT--
-----GGCCCCCCTCAC-------------------------------------------
------------------------------------------------------------
-CGGG----------GGCTTTGC--CTCAA------CGCG--------------------
--------------------------------------------------GGGCGTCCG-
--CGGTCTGCTCGCGAGAGCGCGCGG-----------GTCCAACGCACCCAAACC-----
--------------C----GC-------TGCAG------TCATCAATAAACAGTCAATTC
AGAACTGGCAC-GGCTGAGGGAATCCGACTGTCTAATT-AAAACAAAGCATTGTGATGGC
CTCAACA--GGTGTTGACACAATGTGATTTCTGCCCAGTGCTCTGAATGTCAACGTGAAG
-AAATTCAAGCAAGCGC-GGGTAAACGGCGGGAGTAACTATGACTCTCTTAAGGTAGCCA
AATGCCTCGTCATCTAATTAGTGACGCGCATGAATGGAT-TAACGAGATTCCC----TCT
-GTCCCTATCTACTATCTAGCGAAACCAC-AGCCAAGGGAACGGGCTTGGAAACACTAGC
GGGGAAAGAAGACCCTGTTGAGCTTGACTCTAGTCTGGCATTGTAAGGCGATATAAGAGG
TGCAGAATA-GGTGGGAGCCGG-GGTAAAA-TACTATCTCCC-C--GG------CGCCAA
-TGAGATACCACCACTCTTACTGTTGCCTTACTTACATGATCAGGTG-GAACAAGTGC--
-------------------------------------------TGG-GGTTATT------
-GCA----ACC----TC---------TCG-----------------------------GC
ATAA--------GGTTTCTTGTTCAGCGTTCAGTCATGTCGTC-ATTCCCGGCCATAATG
CAGAAGAC-CGAGCCTGGGG-----TCGTTCGTG-CTCGT----TGC-GTG---------
--TTTGGCG-------TGCGGT------CCGA------------------AC--------
-------CGGCGGGCCGGCCCGTGTGGCGTGGCGTGGGGCGGCCTCGGTCGTCTGCGCGC
GCGCTCGCGGTGCTCCGTG-------CCCGCTGAAGT----------AG-GGTCCCGTC-
-------------CGC----GTGC-------GGCA-------------------------
------------------------------------------------------------
----------------CGGCC-TCAG---CTTGCTCA------------------ACGTT
CA----CACAGT-----ACGC-CA--------ATGACATT-AAGACATCTGGATA-----
------CTCCA----AGTC-ATGGACAGTGCCAGGTGCGGAGTTTGACTGGGGCGGTACA
TCTCCAAAACAATA-ACGGAGGTGTCC-AAAGGTCAGCTCAGTGTGGACAGAAACCACAC
GCTGAGCATAAGGAC-AAAAGCTGGCTTGATCTCGATGTT-CAGTACATATT-GAGACAG
CGAAAGCTAGG-----CCTCACGATCCTTTTGG-TT-TAAAGAG-TTTTTAGC-AAGAGG
TGTCAG-AAAAGTTACCAC-AGGGATAACT--GGCTTGTGGCCGCCAAGCGTTCATAGCG
ACGTGGC-TTTTTGATCCT-TCGATGTCGGCTCTTCCTATCATTGTGAAGCAAAATTCAC
AAAGCGTAGGATTGTTCACCCTTTCA-AGGGAACGTGAGCTGGG-TTTAGACCGTCGTGA
GACAGGTTAGTTTTACCCTACTGGTGTGCA-TTTATACAACAGCGCGT------GCTAGC
TTAAC---GGAATTCCTGTGCAGTACGAGAGGAACCACAGGTACGAACC-AATGGCTCAA
TA-CTAGTTCGACCGGACTTTGGTATAACGCTA-CGTTCGTTGGATTATGCCTGAAC-GC
CTCTAAG------------------GTCGTAACCAAACCGAGCTGCTAGTGT--------
-----CTCC--TATAGGTGGTCG-----TTGATCGTATGGCA-TAAAACACCGC------
A-AGACTTGCTAG-CG-TGAT-CT-----CAC-----------GTTGG--CATCTTA---
-TTGA---TACGCACT-----CGAGACAG-----AG-CCTTT--GCGCGGCGC------C
ATA-CAG-CA------AGTA-----CCGGGATAAAGTGAACGCTGGTGGA------C---
-GCT---------------GCT-CAGCA-TCAA----TATA----TGATTT---------
-----------------------CGATACCT-----------------------------
---------GA--GACCTCCTACAAACGATAGGCTTAC-------AGGCTG-----GGAG
CTGCGAGTTG-CAGA-GAGATGT--ACAT--TTCGA------------------------
---------TCCTCTCAGGCT-ACCCTTGCTATGAG
>28S_1_Cx_sp.1_KH_S13
CAAATAATGTGTGACTACCCCC--TAAATTTAAGCATATTAATAAG---GGGAGGAAAAG
A-----AACTAACAAGGATTCCGTGAGTAGCT-GCGAGCG-AAAACGGAAGAGCTCAGCA
CGTAGGGGCGACGCAT-----CCGAGTGTCTGCCCGGTTCCGTGTACTGGAAA-TTTTGT
CATCTGCCATGCCCGGCGCA----GTGTCCAAGTTC-AACTAGAATGTGGC-TTTTACTC
CCA-TAGAGGGTGATAGGCCCGTAGG------ACGGCG------C---TGAT-------G
GTAGAAAATTT-TTCCATG---GAGTCG---------TGTTGC-TTGT-TATTGGAGCAC
--AAAGTGGGAGGTTAACTCCATCTTAAGCTAAATATA-ACCACGAGACC--GATAGCGA
ACAAGTACCGTGA-GGGAAAGTTGAAAAGCACTCTGAATAGAGAGTCAAAAAGT-ACGTG
AAACTGCCTAGG--GCTCAAGCCCGTTGAACTCGATTATCCGCAGCG----GA--GAT-A
TTCACC-------TGTG-GC--TGGC-----------CGGTAA-----------------
----------CGGTTCACCG--------------CAGG------GCACTTGTCT-C-CT-
-----GC--TT--------CACG------AGGACA---------TTGCGATCCATTACG-
--------AAA---CA--------CTTGTAAGCCA----------------GCA--A---
---TGGT-----TACATGC---------CCGGC-AATT---------------------G
C-CCCTTGGCATCTGG---------TTGCTTG-TCCCAC-AG-------TA--------G
-CGACGCTCAG------TTCGGA--AGG----CCTGCGTC----------GCAACCTG--
GGGCTT-----------------------------ACCGGTGC-GTGGTG-------TG-
-------------CAGCCGGGCGC--------------GTGAT-----------------
--GGAT--TCCCG--CG-------TA-CACCG----------------------------
------------------------------------------------------------
------TCTCGGGTGCTTGCTCAC-----------CCACCTCCACC---AAGG-------
----TGACGGA-CT---GTC--GATCG-------GCAATG------A--CAAAATCGAGG
--------------TACCTTCGGGACCCGT-CTTGAAACACGGACCAAGAAGTCTATCTT
GCGCGCGAGCCAATGG--------------------------TACTC-------------
----TGTTGAAACACCAAAGG-CGCAAAAAACAT-AAC---TTG--------AAACTGTG
C-GGGATTACGGG-------------CGA--------------GACTCTCT-----GC--
-------------TCG--TCCCTC---------------CAT-CCCCGGGT-GTTA----
TACC--------------AGGCAT----GCC-GGGTGCCCTCGCGGCG------------
----------------------CTCGGTG----------CCATAACATACCGCGAGT-GT
GCAGGATGTGACCCG-AAAGATGGTGAACTATGCCTGATCAGGTTGAAGTCAGGGG-AAA
CCCTGATGGAGGACCGAAGCAGTTCTGACGTGCAAATCGATTGTCAGAATTGGGCATAGG
---GGCGAAAGACC-AATCGAACCATCTAGTAGCTGGTTCCCT-----------------
------------------------------------------------------------
------------------------CCGAAGTTTCCCTCAGGATAGCTGGAGCACGCAACA
TTTCGGA-TTCTATTCTTATCTGGTAAAGCGAATGATTAGAGGCCTTAGGTTCGAAATGA
TCTTAACCTATTCTCAAACTATAAATGGGTACG---TACCATAACATTCTTGCA-TGAT-
GTTA--TTG----C-AACCTTACGA-----------ACGT-CG-GGTCG--------TCC
CT-T--------GCCTGGG----------CGT--GCC-------GGTCGACGTACAAGAT
ATCTGTGTGCTTAGTGGGCCAAGTTTTGGTA--AGCAGAA-CTGGTGCTGTGGGATGAAC
C-AAACGTGATGTTACGGCGCCT-AAATAAACGACGCATCATAGATA-CCATGAAAGGTG
TTGA-TTGCTACAGACAGCAGGACGGTGGACATGGAAGTTGTCATCCGCTAAGGAGTGTG
TAACAACTCACCTGCCGAAGCAATTAGCCCTTAAAATGGATGGCGCTTAAGTCGTTTGCC
TATACATTACCGCTGGC-GTACAA-GTG-----GTG--CG---GCGGGCCCTAGCTC---
-----CGTC-CG---CACTTTGAGACGCCAGCGAGTA-GGAGGGT-CTGGTGGTGTGCG-
TTGAAGTGCCTG-GCGTAAGCC----------GAC-ATGGAGCC---------GCCACTA
GCACAGATCTTGGTGGTAGTAGCAAATATTCGAATGAGATCTTGGATGACTGAAGTGGAG
GA-GGGTTTCGTGTCAACAGCAGTTGAACACGAGTTAGCCAATCCTAAGCTCTATGGGAA
A----------------CCTG-ATATATATTAA--GCATTT-------------------
---------------------AA---CCAAATAC----------AA--------------
----CCAACCTGTTGTGT-TG---ATGCA--ACATCC--------------------ACG
TATAT-------------ATTAAAT----------GAGCGAAAGGGAATCCGGTTACAAT
TCCGGAGCCTG-TTGGGTAT-ACGTT-T-----GCATTG-GCGGT---------------
------AATACCGG--AA---A-----------CGG----------------TAG--CGC
------------------------------------------------------------
----CTTTGTAA---TCA----TGGCAACAT-GAATCCTTTCCTTCGAGAAGCCAACAAG
AGATATCGGAAGAGTTTTCTTTTC-TGTTTTACAGC---CA--C----ACTGGCCATGGA
AGTCTTTCATAGAGAGATATGGTCGGA---CAAGCTGGTAGAGCATGGTATTA--AATTG
CTGTG-TCGATATTCTCTTCTTGGACCTTGAAAATCGAAGACTGGGGCACG---------
------------------------------------------------------------
---------------------CAAACTCCCAACAGCTTGTACCGA-ATCCGCAGCAGGTC
TCCAAGGTTTAGAGTCTCTAGTCGATAGATCAATGTAGGTAAGGGAAGTCGGCAAATTAG
ATCCGTAACTTCGGGATAAGGATTGGCTCTGAAGGCTGGGATG----ACTCGGGCTCT--
-----GGCGCCCCTCAC-------------------------------------------
------------------------------------------------------------
-CGGG----------TGCTTTGC--CTCAA------TGCG--------------------
------------------------TGCCCCCGTGCGGTGTGCGGTGGCGGCTTCGCGGCC
GTTCGCCGTCCCGTGCGGGC----------------------------------------
--------------C----GC-------TGCAG------TCATCAATAAACAGCCAATTC
AGAACTGGCAC-GGCTGAGGGAATCCGACTGTCTAATT-AAAACAAAGCATTGTGATGGC
CTCCGCA--GGTGTTGACACAATGTGATTTCTGCCCAGTGCTCTGAATGTCAACGTGAAG
-AAATTCAAGCAAGCGC-GGGTAAACGGCGGGAGTAACTATGACTCTCTTAAGGTAGCCA
AATGCCTCGTCATCTAATTAGTGACGCGCATGAATGGAT-TAACGAGATTCCC----TCT
-GTCCCTATCTACTATCTAGCGAAACCAC-AGCCAAGGGAACGGGCTTGGAAACACTAGC
GGGGAAAGAAGACCCTGTTGAGCTTGACTCTAGTCTGGCATTGTGAGGCGATATAAGAGG
TGCAGAATA-GGTGGGAGCCGG-GGTAAAA-TATTATCTCTC-C--GG------CACCAA
-TGAGATACCACCACTCTTACTGTTGCCTCACTTACATGATCAGGTG-GAACAAGTGT--
-------------------------------------------TGG-GGTTATT------
-GCA----ACC----CT---------TTA-----------------------------AC
ATAA--------GGTTTCTTGTTCAGCGTTCAGTCATGTCGTC-A-TACTGGCCATAATG
CAGAAGAC-CGAGCCTGGGG---TTCCGTTCG---TTCGT----TGC-GTG---------
--TTTGGCG-------TGCGGT------CCGA------------------AC--------
------------------------------------------------------CGGTGT
CCGTGTGCGGGGGGCAACCTCCGTGCCGGCCTGAAGT----------AG-GGTCCCGCC-
-------------CGC----GTGC-------GGCA-------------------------
------------------------------------------------------------
----------------CGGCC-ACAG----TCGCTCA------------------ACGTT
CA----CACAGT-----ACGC-TA--------ATGACATC-GAGACATCTGGATA-----
------CTCCA----AGTC-ATGGACAGTGCCAGGTGCGGAGTTTGACTGGGGCGGTACA
TCTCCAAAACAATA-ACGGAGGTGTCC-AAAGGTCAGCTCAGTGTGGACAGAAACCACAC
GCTGAGCATAAGGAC-AAAAGCTGGCTTGATCTCGATGTT-CAGTACATATT-GAGACAG
CGAAAGCTAGG-----CCTCACGATCCTTTTGG-TT-TAAAGAG-TTTTTAGC-AAGAGG
TGTCAG-AAAAGTTACCAC-AGGGATAACT--GGCTTGTGGCCGCCAAGCGTTCATAGCG
ACGTGGC-TTTTTGATCCT-TCGATGTCGGCTCTTCCTATCATTGTGAAGCAAAATTCAC
AAAGCGTAGGATTGTTCACCCTTTCA-AGGGAACGTGAGCTGGG-TTTAGACCGTCGTGA
GACAGGTTAGTTTTACCCTACTGGTGTGCG--AAACATAACTGCGAAC------GCTATC
TTAAC---GGAATTCCTGTGCAGTACGAGAGGAACCACAGGTACGAACC-AATGGCTCAA
TA-CTAGTTCGACCGGACTTTGGTATAACGCTA-CGTTCGTTGGATTATGCCTGAAC-GC
CTCTAAG------------------GTCGTAACCAAACCGAGCTGATAGTGT--------
-----CTCC--TATAGGTGGTCG-----GTGATCATATGGCA-AAAAAACCTAC------
A-AGACTTGCTAG-CG-TGAT-CT-----CAC-----------GTTGG--CATCTTA---
-TTG-----------------CAAGACAG-----AG-CCTTT--GCGCGGCAT------C
GTA-CAG-CA------AGTA-----TCGAGATACTG-GAACGCTGGCGG-------T---
-GCT---------------GCT-CAGCA-TCGA----TATA----TGATTT---------
-----------------------CGATACCT-----------------------------
---------GA--GACCTCCTACAAACGATAGGTTTAC-------AGGCTG-----GGAG
TTGCGAGTTG-CAGA-GAGGTGT--ACAT--TTCGA------------------------
---------TCCTCTCAGACT-ACCCTTGCTTAGAG
>28S_1_Cx_orientalis_KH_S14
CAAATAATGTGTGACTACCCCC--TAAATTTAAGCATATTAATAAG---GGGAGGAAAAG
A-----AACTAACAAGGATTCCCCGAGTAGCT-GCGAGCG-AAAAGGGAAGAGCTCAGCA
CGTAGGGGCGGCGCAC--TTGC---GCGTCTGCCCGGTTCCGTGTACTGGAAA-TTTTGT
CATCTGCCATGCCCGGCGCA----GTGTCCAAGTTC-AACTAGAATGTGGC-TTTTACTC
CCA-TAGAGGGTGATAGGCCCGTAGG------ACGGCG------C---TGAT-------G
GTGGAAAATTT-TTCCATG---GAGTCG---------TGTTGC-TTGA-TAGTGCAGCAC
--AAAGTGGGAGGTAAACTCCTTCTAAAGCTAAATATC-ACCACGAGACC--GATAGCGA
ACAAGTACCGTGA-GGGAAAGTTGAAAAGCACTCTGAATAGAGAGTCAAAAAGT-ACGTG
AAACTGCCTAGG--GCTCAAGCCCGTTGAACTCGATTATCCGCGGCG----GA--GAT-A
TTCACC-------TGCG-GC-----------------TGGCCT-----------------
------TCACCGGTTCACCG--------------CAGG------GCACTTACCT-C-CT-
-----GC--CT--------CACG------AGGACG---------TTGCGATCCATTACG-
--------AAA---CG--------GTTAGTCAC------------------GCA--A---
--GTGGC-----TACAGGC---------CCGGC-AATT---------------------G
C-CCCTTGGCAC-TGG---------TTGCTTG-TCCCAC-AG-------TA--------G
-CGGCGCTCAG------TTCGGA--AGG----CCTGCGTC----------GCAACCTG--
GGGCTT-----------------------------ACCGGTGC-GTGGTG-------TG-
-------------CAGCCGGGCGC--------------GTGAT-----------------
--GGAT--TCCCG--CG-------TA-CACCG----------------------------
------------------------------------------------------------
------TCTCGGGTGCTTGCACCC-------ACCTCCACC---------AAGG-------
----TGACGGA-CT---GTC--GATCG-------GCAACG------A--TAAAATCGAGG
--------------TACCTTCGGGACCCGT-CTTGAAACACGGACCAAGAAGTCTATCTT
GCGCGCGAGCCAATGG--------------------------TACTC-------------
----AGTTGAAACACCAAAGG-CGTAAAAAACAT-AAC---TTG--------AAACTGTG
C-GGGATTACGGG-------------CGA--------------GACTCTCT-----GC--
-------------TCG--TCCCTC---------------CAT-CCCCGGGT-GTTA----
TACC--------------AGGCAT----GCC-----GGAGGCTTCGGCC-----------
----------------------CTCGGTG----------CCATAACATACCGCGAGT-GT
GCAGGATGTGACCCG-AAAGATGGTGAACTATGCCTGATCAGGTTGAAGTCAGGGG-AAA
CCCTGATGGAGGACCGAAGCAGTTCTGACGTGCAAATCGATTGTCAGAATTGGGCATAGG
---GGCGAAAGACC-AATCGAACCATCTAGTAGCTGGTTCCCT-----------------
------------------------------------------------------------
------------------------CCGAAGTTTCCCTCAGGATAGCTGGAGCACGCAACA
TTTCGGA-TTCTATTCTTATCTGGTAAAGCGAATGATTAGAGGCCTTAGGTTCGAAATGA
TCTTAACCTATTCTCAAACTATAAATGGGTACG---TACCATAACATTCTTGCA-TGAT-
GTTA--TTG----C---ACTTACGA-----------ACGT-CG-GGTCG--------CCC
CT-T--------GCTTGGG----------TGT--GCC-------GGTCGACGTACAAGAT
ATCTGTGTGCTTAGTGGGCCAAGTTTTGGTA--AGCAGAA-CTGGTGCTGTGGGATGAAC
C-AAACGTGATGTTACGGCGCCT-AAATAAACGACGCATCATAGATA-CCATGAAAGGTG
TTGA-TTGCTACAGACAGCAGGACGGTGGACATGGAAGTTGTCATCCGCTAAGGAGTGTG
TAACAACTCACCTGCCGAAGCAATTAGCCCTTAAAATGGATGGCGCTTAAGTCGTTTGCC
TATACATTACCGCTGGC-GTACAA-GTG-----GTG--CG---GCGGGCCCTAGCTC---
-----CGTC-CG---CACTTTGAGACGCCAGCGAGTA-GGAGGGT-CTGGTGGTGTGCG-
TTGAAGTGCCTG-GCGTAAGCC----------GAC-ATGGAGCC---------GCCACTA
GCACAGATCTTGGTGGTAGTAGCAAATATTCGAATGAGATCTTGGATGACTGAAGTGGAG
GA-GGGTTTCGTGTCAACAGCAGTTGAACACGAGTTAGCCAATCCTAAGCTCTATGGGAA
A----------------CCTG-ATATATATTAA--GCATTT-------------------
---------------------AA---CCAAATAC----------AA--------------
-----CATTTGATCCCGT-TG---ATGCA--ACATCC--------------------ACG
TATAT-------------ATTAAAT----------GAGCGAAAGGGAATCCGGTTACAAT
TCCGGAGCCTG-TTGAGTAT-ACGTT-T-----GCATTG-GCGGT---------------
------AATACCGG--AA---A-----------CGG----------------TAG--CGC
------------------------------------------------------------
----CTTTGTAA---TCA----TGGCAACAT-GAATCCTTTCCTTCGAGAAGCCAACAAG
AGATATCGGAAGAGTTTTCTTTTC-TGTTTTACAGC---CA--C----ACTGGCCATGGA
AGTCTTTCATAGAGAGATATGGTCGGA---CAAGCTGGTAGAGCATGGTATTA--AATTG
CTGTG-TCGATATTCTCTTCTTGGACCTTGAAAATCGAAGACTGGGGCACG---------
------------------------------------------------------------
---------------------CAAACTCTCAACAGCTTGTACCGA-ATCCGCAGCAGGTC
TCCAAGGTTTAGAGTCTCTAGTCGATAGATCAATGTAGGTAAGGGAAGTCGGCAAATTAG
ATCCGTAACTTCGGGATAAGGATTGGCTCTGAAGGCTGGGATG----ACTCGGGCTCT--
-----GGTGCCTTCG---------------------------------------------
------------------------------------------------------------
-CGGG----------TGCTTTGC--CTCAA------CGCG--------------------
---------------------------------------------CGCCGGCCGGCTCGG
GTGGTTCGCGCCGCCCGTGGTCGCGT----------------------------------
--------------CGGCCGC-------TGCAG------TCATCAATAAACAGCCAATTC
AGAACTGGCAC-GGCTGAGGGAATCCGACTGTCTAATT-AAAACAAAGCATTGTGATGGC
CTCCGCA--GGTGTTGACACAATGTGATTTCTGCCCAGTGCTCTGAATGTCAACGTGAAG
-AAATTCAAGCAAGCGC-GGGTAAACGGCGGGAGTAACTATGACTCTCTTAAGGTAGCCA
AATGCCTCGTCATCTAATTAGTGACGCGCATGAATGGAT-TAACGAGATTCCC----TCT
-GTCCCTATCTACTATCTAGCGAAACCAC-AGCCAAGGGAACGGGCTTGGAAACACTAGC
GGGGAAAGAAGACCCTGTTGAGCTTGACTCTAGTCTGGCATTGTGAGGCGATATAAGAGG
TGCAGAATA-GGTGGGAGCCGG-GGTAAAA-TATTATCTCTC-C--GG------CACCAA
-TGAGATACCACCACTCTTACTGTTGCCTCACTTACATGATCAGGTG-GAACAAGTGT--
-------------------------------------------TGG-GGTTATT------
-GCA----ACC----CT---------TTA-----------------------------AC
ATAA--------GGTTTCTTGTTCAGCGTTCAGTCATGTCGTC-A-TACTGGCAATAATG
CAGAAGAC-CGGGCCTGGGG---TTCCGTTCG---TTCGT----TGC-GTG---------
--TTTGGCG-------TGCGGT------CCGA------------------AC--------
------------------------------------------------------------
---------CGGGTCGGGGGCAACTCCGGCCTGAAGT----------AG-GGTCCCGCC-
-------------CGC----GTGC-------GGCA-------------------------
------------------------------------------------------------
----------------CGGCC-CCGG----TCGCCCA------------------ACGTT
CA----CACAGT-----ACGC-TA--------ATGACATC-GAGACATCTGGATA-----
------CTCCA----AGTC-ATGGACAGTGCCAGGTGCGGAGTTTGACTGGGGCGGTACA
TCTCCAAAACAATA-ACGGAGGTGTCC-AAAGGTCAGCTCAGTGTGGACAGAAACCACAC
GCTGAGCATAAGGAC-AAAAGCTGGCTTGATCTCGATGTT-CAGTACATATT-GAGACAG
CGAAAGCTAGG-----CCTCACGATCCTTTTGG-TT-TAAAGAG-TTTTTAGC-AAGAGG
TGTCAG-AAAAGTTACCAC-AGGGATAACT--GGCTTGTGGCCGCCAAGCGTTCATAGCG
ACGTGGC-TTTTTGATCCT-TCGATGTCGGCTCTTCCTATCATTGTGAAGCAAAATTCAC
AAAGCGTAGGATTGTTCACCCTTTCA-AGGGAACGTGAGCTGGG-TTTAGACCGTCGTGA
GACAGGTTAGTTTTACCCTACTGGTGTGCG----ATACAACAGCGAAC------GCTATC
TTAAC---GGAATTCCTGTGCAGTACGAGAGGAACCACAGGTACGAACC-AATGGCTCAA
TA-CTAGTTCGACCGGACTTTGGTATAACGCTA-CGTTCGTTGGATTATGCCTGAAC-GC
CTCTAAG------------------GTCGTAACCAAACCGAGCTGATAGTGT--------
-----CTCC--TATAGGTGGTCG-----GTGATCATATGGCT--AAAAACCCGC------
A-AGACTTGCTAG-CG-TGAT-CT-----CAC-----------GTTGG--CATCTTA---
-TTGATCTGATCTC-------GAAGACAG-----AG-CCCTT--GCGCGGCGT------C
GTA-CAG-CA------AGTA-----TCGAGATACTG-GAACGCTGGCGG-------C---
-GCT---------------GCT-CAGCA-TCGA----TATA----TGATTT---------
-----------------------CGATACCT-----------------------------
---------GA--GACCTCCTACAAACGATAGGTTTAC-------AGGCTG-----GGAG
TTGCGAGTTG-CAGA-GAGGTGT--ACAT--TTCGA------------------------
---------TCCTCTCAGACT-ACCCTTGCTGGGAG
>28S_1_Cx_sp.2_CF_S49
CAAATAATGTGTGACTACCCCC--TAAATTTAAGCATATTAATAAG---GGGAGGAAAAG
A-----AACTAACAAGGATTCCCCGAGTAGCT-GCGAGCG-AAAAGGGAAGAGCTCAGCA
CGTAGGGGTGGCGCAC--TTGC---GCGTCTACCCGGTTCCGTGTACTGGAAA-TTTTGT
CATCCGCCATGCCCGGCGCA----GTGTCCAAGTTC-AACTAGAATGTGGC-TTTTACTC
CCA-TAGAGGGTGATAGGCCCGTAGG------ACGGCG------C---TGAT-------G
GTGGAAAATTT-TTCCATG---GAGTCG---------TGTTGC-TTGA-TAGTGCAGCAC
--AAAGTGGGAGGTAAACTCCTTCTAAAGCTAAATATC-ACCACGAGACC--GATAGCGA
ACAAGTACCGTGA-GGGAAAGTTGAAAAGCACTCTGAATAGAGAGTCAAAAAGT-ACGTG
AAACTGCCTAGG--GCTCAAGCCCGTTGAACTCGATTATCCGCGGCG----GA--GAT-A
TTCACC-------TGCG-GC-----------------TGGCCT-----------------
------TCGCCGGTTCACCG--------------CAGG------GCACTTACCT-C-CT-
-----GC--CT--------CACG------AGGACG---------TTGCGATCCATTACG-
--------AAA---CA--------GGTTT----------------AGCCAGGCA--A---
--CTGGC-----TACAGGC---------CCGGC-AATT---------------------G
C-CCCTTGGCATCTGG---------TTGCTTG-TCCCAC-AG-------TA--------G
-CGGCGCTCAG------TTCGGA--AGG----CCTGCGTC----------GCAACCTG--
GGGCTT-----------------------------ACCGGTGC-GTGGTG-------TG-
-------------CAGCCGGGCGC--------------GTGAT-----------------
--GGAT--TCCCG--CG-------TA-CACCG----------------------------
------------------------------------------------------------
------TCTCGGGTGCTTGCTCAC-----------CCACCTCCACC---ATGG-------
----TGACGGA-CT---GTC--GATCG-------GCAACG------A--TAAAATCGAGG
--------------TACCTCCGGGACCCGT-CTTGAAACACGGACCAAGAAGTCTATCTT
GCGCGCGAGCCAATGG--------------------------TACTC-------------
----AGTTGAAACACCAAAGG-CGCAAAAAACAT-AAC---TTG--------AAACTGTG
C-GGGATTACGGG-------------CGA--------------GACTCTCT-----GC--
-------------TCG--TCCCTC---------------CAT-CCCCGGGT-GTTA----
TACC--------------AGGCATGCCGGAG-----GCCCTCGCGGCC------------
----------------------CTCGGTG----------CCATAACATACCGCGAGT-GT
GCAGGATGTGACCCG-AAAGATGGTGAACTATGCCTGATCAGGTTGAAGTCAGGGG-AAA
CCCTGATGGAGGACCGAAGCAGTTCTGACGTGCAAATCGATTGTCAGAATTGGGCATAGG
---GGCGAAAGACC-AATCGAACCATCTAGTAGCTGGTTCCCT-----------------
------------------------------------------------------------
------------------------CCGAAGTTTCCCTCAGGATAGCTGGAGCACGCAACA
TTTCGGA-TTCTATTCTTATCTGGTAAAGCGAATGATTAGAGGCCTTAGGTTCGAAATGA
TCTTAACCTATTCTCAAACTATAAATGGGTACG---TACCATAACATTCTTGCA-TGAT-
GTTA--TTG----C-AACAATACGA-----------ACGT-CG-GGTCG--------CCC
CT-T--------GCCTGGG----------CGT--GCC-------GGTCGGCGTACAAGAT
ATCTGTGTGCTTAGTGGGCCAAGTTTTGGTA--AGCAGAA-CTGGTGCTGTGGGATGAAC
C-AAACGTGATGTTACGGCGCCT-AAATAAACGACGCATCATAGATA-CCATGAAAGGTG
TTGA-TTGCTACAGACAGCAGGACGGTGGACATGGAAGTTGTCATCCGCTAAGGAGTGTG
TAACAACTCACCTGCCGAAGCAATTAGCCCTTAAAATGGATGGCGCTTAAGTCGTTTGCC
TATACATTACCGCTGGC-GTACAA-GTG-----GCG--CG---GCGGGCCCCAGCTC---
-----CGTC-CG---CGCTTTGAGACGCCAGCGAGTA-GGAGGGT-CTGGTGGTGTGCG-
TTGAAGTGCCTG-GCGTAAGCC----------GAC-ATGGAGCC---------GCCACTA
GCACAGATCTTGGTGGTAGTAGCAAATATTCGAATGAGATCTTGGATGACTGAAGTGGAG
GA-GGGTTTCGTGTCAACAGCAGTTGAACACGAGTTAGCCAATCCTAAGCTCTATGGGAA
A----------------CCTG-ATATATATTAA--GCATTT-------------------
---------------------AA---CCAAATAC----------AA--------------
CACAGCAGCAGCACGCGT-TGTTGATGCA--ACATCC--------------------ACG
TATAT-------------ATTAAAT----------GAGCGAAAGGGAATCCGGTTACAAT
TCCGGAGCCTG-TTGAGTAT-ACGTT-T-----GCATTG-GCGGT---------------
------AATACCGG--AA---A-----------CGG----------------TAG--CGC
------------------------------------------------------------
----CTTTGTAA---TCA----TGGCAACAT-GAATCCTTTCCTTCGAGAAGCCAACAAG
AGATATCGGAAGAGTTTTCTTTTC-TGTTTTACAGC---CA--C----ACTGGCCATGGA
AGTCTTTCATAGAGAGATATGGTCGGA---CAAGCTGGTAGAGCATGGTATTA--AATTG
CTGTG-TCGATATTCTCTTCTTGGACCTTGAAAATCGAAGACTGGGGCACG---------
------------------------------------------------------------
---------------------CAAACTCTCAACAGCTTGTACCGA-ATCCGCAGCAGGTC
TCCAAGGTTTAGAGTCTCTAGTCGATAGATCAATGTAGGTAAGGGAAGTCGGCAAATTAG
ATCCGTAACTTCGGGATAAGGATTGGCTCTGAAGGCTGGGATG----ACTCGGGCTCT--
-----GGTGCCTTCG---------------------------------------------
------------------------------------------------------------
-CGGG----------TGCTTTGC--CTCAA------CGCG--------------------
-------------------------------------------------CGCCGGCCGGC
CGTGGGTGGTTCGCGCCGCCCGTGGT-----------CGCGGCGGC--------------
--------------C----GC-------TGCAG------TCATCAATAAACAGCCAATTC
AGAACTGGCAC-GGCTGAGGGAATCCGACTGTCTAATT-AAAACAAAGCATTGTGATGGC
CTCCGCA--GGTGTTGACACAATGTGATTTCTGCCCAGTGCTCTGAATGTCAACGTGAAG
-AAATTCAAGCAAGCGC-GGGTAAACGGCGGGAGTAACTATGACTCTCTTAAGGTAGCCA
AATGCCTCGTCATCTAATTAGTGACGCGCATGAATGGAT-TAACGAGATTCCC----TCT
-GTCCCTATCTACTATCTAGCGAAACCAC-AGCCAAGGGAACGGGCTTGGAAACACTAGC
GGGGAAAGAAGACCCTGTTGAGCTTGACTCTAGTCTGGCATTGTGAGGCGATATAAGAGG
TGCAGTATA-GGTGGGAGCCGG-GGTAACA-TATTATCTCCC-C--GG------CACCAA
-TGAGATACCACCACTCTTACTGTTGCCTCACTTACATGATCAGGTG-GAACAAGTGT--
-------------------------------------------TGG-GGTTATT------
-GCA----ACC----CT---------TTA-----------------------------AC
ATAA--------GGTTTCTTGTTCAGCGTTCAGTCATGTCGTC-A-TACTGGCAATAATG
CAGAAGAC-CGGGCCTGGGG---TTCCGTTCG---TTCGT----TGC-GTG---------
--TTTGGCG-------TGCGGT------CCGA------------------AC--------
---------------------------------------------------------CGG
GTTCGGGGGAAACTCCGGA----------CCTGAAGT----------AG-GGTCCCGCC-
-------------CGC----GTGC-------GGCA-------------------------
------------------------------------------------------------
----------------CGGCC-CCGG----TCGCCCA------------------ACGTT
CA----CACAGT-----ACGC-TA--------ATGACATC-GAGACATCTGGATA-----
------CTCCA----AGTC-ATGGACAGTGCCAGGTGCGGAGTTTGACTGGGGCGGTACA
TCTCCAAAACAATA-ACGGAGGTGTCC-AAAGGTCAGCTCAGTGTGGACAGAAACCACAC
GCTGAGCATAAGGAC-AAAAGCTGGCTTGATCTCGATGTT-CAGTACATATT-GAGACAG
CGAAAGCTAGG-----CCTCACGATCCTTTTGG-TT-TAAAGAG-TTTTTAGC-AAGAGG
TGTCAG-AAAAGTTACCAC-AGGGATAACT--GGCTTGTGGCCGCCAAGCGTTCATAGCG
ACGTGGC-TTTTTGATCCT-TCGATGTCGGCTCTTCCTATCATTGTGAAGCAAAATTCAC
AAAGCGTAGGATTGTTCACCCTTTCA-AGGGAACGTGAGCTGGG-GTTAGACCGTCGTGA
GACAGGTTAGTTTTACCCTACTGGTGTGCG----ATACAACAGCGAAC------GCTATC
TTAAC---GGAATTCCTGTGCAGTACGAGAGGAACCACAGGTACGAACC-AATGGCTCAA
TA-CTAGTTCGACCGGACTTTGGTATAACGCTA-CGTTCGTTGGATTATGCCTGAAC-GC
CTCTAAG------------------GTCGTAACCAAACCGAGCTGATAGTGT--------
-----CTCC--TATAGGTGGTCG-----GTGATCATATGGCT--AAAAACCCGC------
A-AGACTTGCTAG-CG-TGAT-CT-----CAC-----------GTTGG--CATCTTA---
-TTGATCTGATCTC-------GAAGACAG-----AG-CCCTT--GCGCGGCGT------C
GTA-CAG-CA------AGTA-----TCGAGATACTG-GAACGCTGGCGG-------C---
-GCT---------------GCT-CAGCA-TCGA----TATA----TGATTT---------
-----------------------CGATACCT-----------------------------
---------GA--GACCTCCTACAAACGATAGGTTTAC-------AGGCTG-----GGAG
TTGCGAGTTG-CAGA-GAGGTGT--ACAT--TTCGA------------------------
---------TCCTCTCAGACT-ACCCTTGCTTGGAG
>28S_1_Cx_sp.2_CF_S50
--------------------------------AGCATATTAATAAG---GGGAGGAAAAG
A-----AACTAACAAGGATTCCCCGAGTAGCT-GCGAGCG-AAAAGGGAAGAGCTCAGCA
CGTAGGGGTGGCGCAC--TTGC---GCGTCTACCCGGTTCCGTGTACTGGAAA-TTTTGT
CATCCGCCATGCCCGGCGCA----GTGTCCAAGTTC-AACTAGAATGTGGC-TTTTACTC
CCA-TAGAGGGTGATAGGCCCGTAGG------ACGGCG------C---TGAT-------G
GTGGAAAATTT-TTCCATG---GAGTCG---------TGTTGC-TTGA-TAGTGCAGCAC
--AAAGTGGGAGGTTAACTCCTTCTAAAGCTAAATATA-ACCACGAGACC--GATAGCGA
ACAAGTACCGTGA-GGGAAAGTTGAAAAGCACTCTGAATAGAGAGTCAAAAAGT-ACGTG
AAACTGCCTAGG--GCTCAAGCCCGTTGAACTCGATTATCCGCGGCG----GA--GAT-A
TTCACC-------TGCG-GC-----------------TGGCCT-----------------
------TCGCCGGTTCACCG--------------CAGG------GCACTTACCT-C-CT-
-----GC--CT--------CACG------AGGACG---------TTGCGATCCATTACG-
--------AAA---CA--------GGTTT----------------AGCCAGGCA--A---
--CTGGC-----TACAGGC---------CCGGC-AATT---------------------G
C-CCCTTGGCATCTGG---------TTGCTTG-TCCCAC-AG-------TA--------G
-CGGCGCTCAG------TTCGGA--AGG----CCTGCGTC----------GCAACCTG--
GGGCTT-----------------------------ACCGGTGC-GTGGTG-------TG-
-------------CAGCCGGGCGC--------------GTGAT-----------------
--GGAT--TCCCG--CG-------TA-CACCG----------------------------
------------------------------------------------------------
------TCTCGGGTGCTTGCTCAC-----------CCACCTCCACC---ATGG-------
----TGACGGA-CT---GTC--GATCG-------GCAACG------A--TAAAATCGAGG
--------------TACCTCCGGGACCCGT-CTTGAAACACGGACCAAGAAGTCTATCTT
GCGCGCGAGCCAATGG--------------------------TACTC-------------
----AGTTGAAACACCAAAGG-CGCAAAAAACAT-AAC---TTG--------AAACTGTG
C-GGGATTACGGG-------------CGA--------------GACTCTCT-----GC--
-------------TCG--TCCCTC---------------CAT-CCCCGGGT-GTTA----
TACC--------------AGGCATGCCGGAG-----GCCCTCGCGGCC------------
----------------------CTCGGTG----------CCATAACATACCGCGAGT-GT
GCAGGATGTGACCCG-AAAGATGGTGAACTATGCCTGATCAGGTTGAAGTCAGGGG-AAA
CCCTGATGGAGGACCGAAGCAGTTCTGACGTGCAAATCGATTGTCAGAATTGGGCATAGG
---GGCGAAAGACC-AATCGAACCATCTAGTAGCTGGTTCCCT-----------------
------------------------------------------------------------
------------------------CCGAAGTTTCCCTCAGGATAGCTGGAGCACGCAACA
TTTCGGA-TTCTATTCTTATCTGGTAAAGCGAATGATTAGAGGCCTTAGGTTCGAAATGA
TCTTAACCTATTCTCAAACTATAAATGGGTACG---TACCATAACATTCTTGCA-TGAT-
GTTA--TTG----C-AACAATACGA-----------ACGT-CG-GGTCG--------CCC
CT-T--------GCCTGGG----------CGT--GCC-------GGTCGGCGTACAAGAT
ATCTGTGTGCTTAGTGGGCCAAGTTTTGGTA--AGCAGAA-CTGGTGCTGTGGGATGAAC
C-AAACGTGATGTTACGGCGCCT-AAATAAACGACGCATCATAGATA-CCATGAAAGGTG
TTGA-TTGCTACAGACAGCAGGACGGTGGACATGGAAGTTGTCATCCGCTAAGGAGTGTG
TAACAACTCACCTGCCGAAGCAATTAGCCCTTAAAATGGATGGCGCTTAAGTCGTTTGCC
TATACATTACCGCTGGC-GTACAA-GTG-----GCG--CG---GCGGGCCCCAGCTC---
-----CGTC-CG---CGCTTTGAGACGCCAGCGAGTA-GGAGGGT-CTGGTGGTGTGCG-
TTGAAGTGCCTG-GCGTAAGCC----------GAC-ATGGAGCC---------GCCACTA
GCACAGATCTTGGTGGTAGTAGCAAATATTCGAATGAGATCTTGGATGACTGAAGTGGAG
GA-GGGTTTCGTGTCAACAGCAGTTGAACACGAGTTAGCCAATCCTAAGCTCTATGGGAA
A----------------CCTG-ATATATATTAA--GCATTT-------------------
---------------------AA---CCAAATAC----------AA--------------
CACAGCAGCAGCACGCGT-TGTTGATGCA--ACATCC--------------------ACG
TATAT-------------ATTAAAT----------GAGCGAAAGGGAATCCGGTTACAAT
TCCGGAGCCTG-TTGAGTAT-ACGTT-T-----GCATTG-GCGGT---------------
------AATACCGG--AA---A-----------CGG----------------TAG--CGC
------------------------------------------------------------
----CTTTGTAA---TCA----TGGCAACAT-GAATCCTTTCCTTCGAGAAGCCAACAAG
AGATATCGGAAGAGTTTTCTTTTC-TGTTTTACAGC---CA--C----ACTGGCCATGGA
AGTCTTTCATAGAGAGATATGGTCGGA---CAAGCTGGTAGAGCATGGTATTA--AATTG
CTGTG-TCGATATTCTCTTCTTGGACCTTGAAAATCGAAGACTGGGGCACG---------
------------------------------------------------------------
---------------------CAAACTCTCAACAGCTTGTACCGA-ATCCGCAGCAGGTC
TCCAAGGTTTAGAGTCTCTAGTCGATAGATCAATGTAGGTAAGGGAAGTCGGCAAATTAG
ATCCGTAACTTCGGGATAAGGATTGGCTCTGAAGGCTGGGATG----ACTCGGGCTCT--
-----GGTGCCTTCG---------------------------------------------
------------------------------------------------------------
-CGGG----------TGCTTTGC--CTCAA------CGCG--------------------
--------------------------------------------CGCCGGCCGGCCGTGG
GTGGTTCGCGCCGCCCGTGGTCGCGG----------------------------------
--------------CGGCCGC-------TGCAG------TCATCAATAAACAGCCAATTC
AGAACTGGCAC-GGCTGAGGGAATCCGACTGTCTAATT-AAAACAAAGCATTGTGATGGC
CTCCGCA--GGTGTTGACACAATGTGATTTCTGCCCAGTGCTCTGAATGTCAACGTGAAG
-AAATTCAAGCAAGCGC-GGGTAAACGGCGGGAGTAACTATGACTCTCTTAAGGTAGCCA
AATGCCTCGTCATCTAATTAGTGACGCGCATGAATGGAT-TAACGAGATTCCC----TCT
-GTCCCTATCTACTATCTAGCGAAACCAC-AGCCAAGGGAACGGGCTTGGAAACACTAGC
GGGGAAAGAAGACCCTGTTGAGCTTGACTCTAGTCTGGCATTGTGAGGCGATATAAGAGG
TGCAGTATA-GGTGGGAGCCGG-GGTAACA-TATTATCTCCC-C--GG------CACCAA
-TGAGATACCACCACTCTTACTGTTGCCTCACTTACATGATCAGGTG-GAACAAGTGT--
-------------------------------------------TGG-GGTTATT------
-GCA----ACC----CT---------TTA-----------------------------AC
ATAA--------GGTTTCTTGTTCAGCGTTCAGTCATGTCGTC-A-TACTGGCAATAATG
CAGAAGAC-CGGGCCTGGGG---TTCCGTTCG---TTCGT----TGC-GTG---------
--TTTGGCG-------TGCGGT------CCGA------------------AC--------
---------------------------------------------------------CGG
GTTCGGGGGAAACTCCGGA----------CCTGAAGT----------AG-GGTCCCGCC-
-------------CGC----GTGC-------GGCA-------------------------
------------------------------------------------------------
----------------CGGCC-CCGG----TCGCCCA------------------ACGTT
CA----CACAGT-----ACGC-TA--------ATGACATC-GAGACATCTGGATA-----
------CTCCA----AGTC-ATGGACAGTGCCAGGTGCGGAGTTTGACTGGGGCGGTACA
TCTCCAAAACAATA-ACGGAGGTGTCC-AAAGGTCAGCTCAGTGTGGACAGAAACCACAC
GCTGAGCATAAGGAC-AAAAGCTGGCTTGATCTCGATGTT-CAGTACATATT-GAGACAG
CGAAAGCTAGG-----CCTCACGATCCTTTTGG-TT-TAAAGAG-TTTTTAGC-AAGAGG
TGTCAG-AAAAGTTACCAC-AGGGATAACT--GGCTTGTGGCCGCCAAGCGTTCATAGCG
ACGTGGC-TTTTTGATCCT-TCGATGTCGGCTCTTCCTATCATTGTGAAGCAAAATTCAC
AAAGCGTAGGATTGTTCACCCTTTCA-AGGGAACGTGAGCTGGG-TTTAGACCGTCGTGA
GACAGGTTAGTTTTACCCTACTGGTGTGCG----ATACAACAGCGAAC------GCTATC
TTAAC---GGAATTCCTGTGCAGTACGAGAGGAACCACAGGTACGAACC-AATGGCTCAA
TA-CTAGTTCGACCGGACTTTGGTATAACGCTA-CGTTCGTTGGATTATGCCTGAAC-GC
CTCTAAG------------------GTCGTAACCAAACCGAGCTGATAGTGT--------
-----CTCC--TATAGGTGGTCG-----GTGATCATATGGCT--AAAAACCCGC------
A-AGACTTGCTAG-CG-TGAT-CT-----CAC-----------GTTGG--CATCTTA---
-TTGATCTGATCTC-------GAAGACAG-----AG-CCCTT--GCGCGGCGT------C
GTA-CAG-CA------AGTA-----TCGAGATACTG-GAACGCTGGCGG-------C---
-GCT---------------GCT-CAGCA-TCGA----TATA----TGATTT---------
-----------------------CGATACCT-----------------------------
---------GA--GACCTCCTACAAACGATAGGTTTAC-------AGGCTG-----GGAG
TTGCGAGTTG-CAGA-GAGGTGT--ACAT--TTCGA------------------------
---------TCCTCTCAGACT-ACCCTTGCTTGGAG
>28S_1_Cx_quinquefasciatus_MG_S74
CAAATAATGTGTGACTACCCCC--TAAATTTAAGCATATTAATAAG---GGGAGGAAAAG
A-----AACTAACAAGGATTCCCCGAGTAGCT-GCGAGCG-AAAAGGGAAGAGCTCAGCA
CGCAGGGGTGGCGCAC--TACC--CGCGTCTACCCGGTTCCGTGTACTGGAAA-TTTTGT
CATCTGCCATGCCCGGCGCA----GTGTCCAAGTTC-AACTAGAATGTGGC-TTTTACTC
CCA-TAGAGGGTGATAGGCCCGTAGG------ACGGCG------C---TGAT-------G
GTGGAAAATTT-TTCCATG---GAGTCG---------TGTTGC-TTGA-TAGTGCAGCAC
--AAAGTGGGAGGTAAACTCCTTCTAAAGCTAAATATC-ACCACGAGACC--GATAGCGA
ACAAGTACCGTGA-GGGAAAGTTGAAAAGCACTCTGAATAGAGAGTCAAAAAGT-ACGTG
AAACTGCCTAGG--GCTCAAGCCCGTTGAACTCGATTATCCGCGGCG----GA--GAT-A
TTCACC-------TGCG-GT--TGGC-----------CCTCAC-----------------
---------CCGGTCCGCCG--------------CAGG------GCACTTACCT-C-CT-
-----GC--CT--------CACG------AGGACG---------TTGCGATCCATTACG-
--------AAA---CG--------GTTAGCCA-------------------GCG--A---
---TGGC-----TACAGGC---------CCGGC-ACCT---------------------G
C-CCCTTGGCATCTGG---------TTGCTTG-TCCCAC-AG-------TA--------G
-CGGCGCTCAG------TTCGGA--AGG----CCTGCGCC----------GCAACCTG--
GGGCTT-----------------------------ACCGGTGC-GTGGTG-------TG-
-------------CAGCCGGGCGC--------------GTGAT-----------------
--GGAT--TCCCG--CG-------TA-CACCG----------------------------
------------------------------------------------------------
----TCTCGGGAGAGGCTCGCCTC-----------TCCCACCTCCACCAAGGT-------
-----GACGGA-CT---GTC--GATCG-------GCAACG------A--TAAAATCGAGG
--------------TACCTTCGGGACCCGT-CTTGAAACACGGACCAAGAAGTCTATCTT
GCGCGCGAGCCAATGG--------------------------TACTC-------------
----AGTTGAAACACCAAAGG-CGCAAAAAACAT-AAC---TTG--------AAACTGTG
C-GGGATTACGGG-------------CGA--------------GACTCTCT-----GC--
-------------TCG--TCCCTC---------------CAT-CCCCGGGT-GTTA----
TACC--------------AGGCAT----GCC-----GGGGGCCTCGCGCC----------
----------------------CTCGGTG----------CCATAACATACCGCGAGT-GT
GCAGGATGTGACCCG-AAAGATGGTGAACTATGCCTGATCAGGTTGAAGTCAGGGG-AAA
CCCTGATGGAGGACCGAAGCAGTTCTGACGTGCAAATCGATTGTCAGAATTGGGCATAGG
---GGCGAAAGACC-AATCGAACCATCTAGTAGCTGGTTCCCT-----------------
------------------------------------------------------------
------------------------CCGAAGTTTCCCTCAGGATAGCTGGAGCACGCAACA
TTTCGGA-TTCTATTCTTATCTGGTAAAGCGAATGATTAGAGGCCTTAGGTTCGAAATGA
TCTTAACCTATTCTCAAACTATAAATGGGTACG---TACCATGACATTCTTGCA-TGAT-
GTCA--TTG----C-AACCGTTCGA-----------ACGT-CG-GGCCG--------CCC
CT-TGCCT----TTCTGGG----------CGT--GCC-------GGTCGACGTACAAGAT
ATCTGTGTGCTTAGTGGGCCAAGTTTTGGTA--AGCAGAA-CTGGTGCTGTGGGATGAAC
C-AAACGTGATGTTACGGCGCCT-AAATAAACGACGCATCATAGATA-CCATGAAAGGTG
TTGA-TTGCTACAGACAGCAGGACGGTGGACATGGAAGTTGTCATCCGCTAAGGAGTGTG
TAACAACTCACCTGCCGAAGCAATTAGCCCTTAAAATGGATGGCGCTTAAGTCGTTTGCC
TATACATTACCGCTGGC-GTACAA-GTG-----GTG--CG---GCGGGCCCTAGCCTC--
-----CGTC-CG---CACTTTGAGACGCCAGCGAGTA-GGAGGGT-CTGGTGGTGTGCG-
TTGAAGTGCCTG-GCGTAAGCC----------GAC-ATGGAGCC---------GCCACTA
GCACAGATCTTGGTGGTAGTAGCAAATATTCGAATGAGATCTTGGATGACTGAAGTGGAG
GA-GGGTTTCGTGTCAACAGCAGTTGAACACGAGTTAGCCAATCCTAAGCTCTATGGGAA
A----------------CCTG-ATATATATTAA--GCATTT-------------------
---------------------AA---CCAAATAC----------AA--------------
------CACACACGTTGT-TG---ATGCA--ACATCC--------------------ACG
TATAT-------------ATTAAAT----------GAGCGAAAGGGAATCCGGTTACAAT
TCCGGAGCCTG-TTGGGTAT-ACGTT-T-----GCATTG-GCGGT---------------
------AATACCGGTAAC---A-----------CGG----------------TAG--CGC
------------------------------------------------------------
----CTTTGTAA---TCA----TGGCAACAT-GAATCCTTTCCTTCGAGAAGCCAACAAG
AGATATCGGAAGAGTTTTCTTTTC-TGTTTTACAGC---CA--C----ACTGGCCATGGA
AGTCTTTCATAGAGAGATATGGTCGGA---CAAGCTGGTAGAGCATGGTATTA--AATTG
CTGTG-TCGATATTCTCTTCTTGGACCTTGAAAATCGAAGACTGGGGCACG---------
------------------------------------------------------------
---------------------CAAACTCCCAACAGCTTGTACCGA-ATCCGCAGCAGGTC
TCCAAGGTTTAGAGTCTCTAGTCGATAGATCAATGTAGGTAAGGGAAGTCGGCAAATTAG
ATCCGTAACTTCGGGATAAGGATTGGCTCTGAAGGCTGGGATG----ACTCGGGCTCT--
-----GGTGCCTTCG---------------------------------------------
------------------------------------------------------------
-CGGG----------TGCTTTGC--CTCAA------CGCG--------------------
--------------------------------TGCGTGCGGTGTGCGCTCGTGGCTCCGG
GTGGTTCGCGCCGCCCGGG--TCCGG-----------CCGTGCCGTGCC-----------
--------------C----GC-------TGCAG------TCATCAATAAACAGCCAATTC
AGAACTGGCAC-GGCTGAGGGAATCCGACTGTCTAATT-AAAACAAAGCATTGTGATGGC
CTCCGCA--GGTGTTGACACAATGTGATTTCTGCCCAGTGCTCTGAATGTCAACGTGAAG
-AAATTCAAGCAAGCGC-GGGTAAACGGCGGGAGTAACTATGACTCTCTTAAGGTAGCCA
AATGCCTCGTCATCTAATTAGTGACGCGCATGAATGGAT-TAACGAGATTCCC----TCT
-GTCCCTATCTACTATCTAGCGAAACCAC-AGCCAAGGGAACGGGCTTGGAAACACTAGC
GGGGAAAGAAGACCCTGTTGAGCTTGACTCTAGTCTGGCATTGTGAGGCGATATAAGAGG
TGCAGAATA-GGTGGGAGCCGG-GGTAACA-TATTATCTCCC-C--GG------CACCAA
-TGAGATACCACCACTCTTACTGTTGCCTCACTTACATGATCAGGTG-GAACAAGTGT--
-------------------------------------------TGG-GGTTATT------
-GCA----ACC----CT---------TTA-----------------------------AC
ATAA--------GGTTTCTTGTTCAGCGTTCAGTCATGTCGTC-A-TACTGGCAATAATG
CAGAAGAC-CGGGCCTGGGG---TTCCGTTCG---TTCGT----TGC-GTG---------
--TTTGGCG-------TGCGGT------CCGA------------------AC--------
-----------------------------------------------------------C
GGGCGTGTGTGCGTTCGCGCGTGCACGCGTCTGAAGT----------AG-GGTCCCGCC-
-------------CGC----GTGC-------GGCA-------------------------
------------------------------------------------------------
----------------CGGCC-CCGG----TCGCCCA------------------ACGTT
CA----CACAGT-----ACGC-TA--------ATGACATC-GAGACATCTGGATA-----
------CTCCA----AGTC-ATGGACAGTGCCAGGTGCGGAGTTTGACTGGGGCGGTACA
TCTCCAAAACAATA-ACGGAGGTGTCC-AAAGGTCAGCTCAGTGTGGACAGAAACCACAC
GCTGAGCATAAGGAC-AAAAGCTGGCTTGATCTCGATGTT-CAGTACATATT-GAGACAG
CGAAAGCTAGG-----CCTCACGATCCTTTTGG-TT-TAAAGAG-TTTTTAGC-AAGAGG
TGTCAG-AAAAGTTACCAC-AGGGATAACT--GGCTTGTGGCCGCCAAGCGTTCATAGCG
ACGTGGC-TTTTTGATCCT-TCGATGTCGGCTCTTCCTATCATTGTGAAGCAAAATTCAC
AAAGCGTAGGATTGTTCACCCTTTCA-AGGGAACGTGAGCTGGG-TTTAGACCGTCGTGA
GACAGGTTAGTTTTACCCTACTGGTGTGCG---AATACAACAGCGAAC------GCTATC
TTAAC---GGAATTCCTGTGCAGTACGAGAGGAACCACAGGTACGAACC-AATGGCTCAA
TA-CTAGTTCGACCGGACTTTGGTATAACGCTA-CGTTCGTTGGATTATGCCTGAAC-GC
CTCTAAG------------------GTCGTAACCAAACCGAGCTGATAGTGT--------
-----CTCC--TATAGGTGGTCG-----GTGATCATATGGCT--AAAAACCCGC------
A-AGACTTGCTAG-CG-TGAT-CT-----CAC-----------GCTGG--CATCTTA---
-TTGATCTGATCTC-------GAAGACAG-----AG-CCCTT--GCGCGGCGC------C
GTA-CAG-CA------AGTA-----TCGAGATACTG-GAACGCTGGCGG-------C---
-GCT---------------GCT-CAGCA-TCGA----TATA----TGATTT---------
-----------------------CGATACCT-----------------------------
---------GA--GACCTCCTACAAACGATAGGTTTAC-------AGGCTG-----GGAG
TTGCGAGTTG-CAGA-GAGGTGT--ACAT--TTCGA------------------------
---------TCCTCTCAGACT-ACCCTTGCTGGGAG
>28S_1_Cx_perexiguus_MG_S76
CAAATAATGTGTGACTACCCCC--TAAATTTAAGCATATTAATAAG---GGGAGGAAAAG
A-----AACTAACAAGGATTCCCCGAGTAGCT-GCGAGCG-AAAAGGGAAGAGCTCAGCA
CGTAGGGGTGGCGCAC--TTGC---GCGTCTACCCGGTTCCGTGTACTGGAAA-TTTTGT
CATCTGCCATGCCCGGCGCA----GTGTCCAAGTTC-AACTAGAATGTGGC-TTTTACTC
CCA-TAGAGGGTGATAGGCCCGTAGG------ACGGCG------C---TGAT-------G
GTGGAAAATTT-TTCCATG---GAGTCG---------TGTTGC-TTGA-TAGTGCAGCAC
--AAAGTGGGAGGTAAACTCCTTCTAAAGCTAAATATC-ACCACGAGACC--GATAGCGA
ACAAGTACCGTGA-GGGAAAGTTGAAAAGCACTCTGAATAGAGAGTCAAAAAGT-ACGTG
AAACTGCCTAGG--GCTCAAGCCCGTTGAACTCGATTATCCGCGGCG----GA--GAT-A
TTCACC-------TGCG-GC-----------------TGGCCT-----------------
------TCACCGGTTCACCG--------------CAGG------GCACTTACCT-C-CT-
-----GC--CT--------CACG------AGGACG---------TTGCGATCCATTACG-
--------AAACCGCT-----------------------------AGCCAGGCA--A---
--CTGGC-----TACAGGC---------CCGGC-AATT---------------------G
C-CCCTTGGCATCTGG---------TTGCTTG-TCCCAC-AG-------TA--------G
-TGACGCTCAG------TTCGGA--AGG----CCTGCGTC----------ACAACCTG--
GGGCTT-----------------------------ACCGGTGC-GTGGTG-------TG-
-------------CAGCCGGGCGC--------------GTGAT-----------------
--GGAT--TCCCG--CG-------TA-CACCG----------------------------
------------------------------------------------------------
------TCTCGGGAGCTTGCTCCC-------ACCTCCACC---------AAGG-------
----TGACGGA-CT---GTC--GATCG-------GCAACG------A--TAAAATCGAGG
--------------TACCTTCGGGACCCGT-CTTGAAACACGGACCAAGAAGTCTATCTT
GCGCGCGAGCCAATGG--------------------------TACTC-------------
----AGTTGAAACACCAAAGG-CGCAAAAAACAT-AAC---TTG--------AAACTGTG
C-GGGATTACGGG-------------CGA--------------GACTCTCT-----GC--
-------------TCG--TCCCTC---------------CAT-CCCCGGGT-GTTA----
[truncated: 703,532 more chars]
