# Supplementary material for: Ribosomal RNA (rRNA) sequences from 33 globally distributed mosquito species for improved metagenomics and species identification
Source: eLife. 2023 Jan 23;12:e82762. doi: 10.7554/eLife.82762 (PMC10014081; doi:10.7554/eLife.82762)
Supplement: Figure 4—source data 1. [file elife-82762-fig4-data1.zip › Figure 4_source data 1_28S_muscle.fasta]

>28S_1_Ae_aegypti_CF_S24
-------------------------------AGCATATTAATAAG---GGGAGGAAAAGA
AACTAACAAGGATTCCCTGAGTAGCTGCGAGCGAAACGGGAAGAGCTCAGCACGTAGGGG
CGATGCACTGCC--TGTATCTGCCCGGTTCCGTGTACTGGAA-AGTTCGTTATCTGCCGT
AACC---GGTCG--CTGGTTCAAGTTCAACTAGAATGTGGCTT-TTACTCCCAGAGAGGG
TGATAGGCCCGTAGA------GCGGCGC---------ACCGACGGTAGAA-GTGCTTTCC
ATG---GAGTCG---------TGTTGCTTGA--TAGTGCAGCACAAAGTGGGAGGTAAAC
TCCTTCTAAAGCTAAATATC-ACCACGAGACCGATAGCGAACAAGTACCGTGAGGGAAAG
TTGAAAAGCACTCTGAATAGAGAGTCAAAAAGTACGTGAAACTGCCTAGGGCTC--AAGC
CCGTTGAACTCGATTATCCGATGCGGA--GACATTC--ACCTGCGGTGTGCTGCG-----
----------AACCAGTGCGCCGCAGGGC----------------ACTTGTC---TAC-T
CGCGC-TAGCCAAGAGGACA---------CTGCGATCCATTACG---------AAACAGC
---------------TTTCGC--GTCG-------CGAGACGCAAG--GTCGC--------
-------------CCGACA--GTTGCCCCCTG-----------GTGC-TG--GTAG---C
TT---GCC-CCACAGTA-GCGACGCTCAGTT------------CTGAAGGCCTGTG----
-----CC-GCGA----GGTGGGGCTTACTGCA-C-GT---GGTGTT----TG--------
--CAGTCGGGCGCGTG--------ATGGATTCCC---CCGG-A-----------------
-----------------------------------------C--AC--------------
----CGGGT---GGT-----------------------CTTCCCGC--------------
-------------AAGGGG--------------CCACCG---GA-CT--GTC--------
GATCGGCAGTGA------AAGCATCGAGG--------------TACCTTCGGGACCCGTC
TTGAAACACGGACCAAGAAGTCTATCTTGCGCGCAAGCCAAT-GG---------------
---TC--GTCCT---------------------CCG---------------GAGCA---C
C--AAAGGCGCAGAAAACATAA------------CTTG----AGTTGTGCGGGAT--TAC
GGGCGC-------------------GGC-----------TCTCTGCT-C--------GT-
---CCCTCCATCCCCGGGTGTT----GCAAT-CGGCATGC----GGCTACCGG-------
---GACCCAGGCCGCAAGGCCCCCGGC----------------ACCG-TGCCGCAACATA
CCGTGAGTGTGCAGGATGTGACCCGAAAGATGGTGAACTATGCCTGATCAGGTTGAAGTC
AGGGGAAACCCTGATGGAGGACCGAAGCAGTTCTGACGTGCAAATCGATTGTCAGAATTG
GGCATAGGG---------------------------------------------------
--------------------------------------------------GCGAAAGACC
AATCGAACCATCTAGTAGCTGGTTCCCTCCGAAGTTTCCCTCAGGATAGCTGGAGCACGC
AACGTTTCGGA-ACCTATTCTTATCTGGTAAAGCGAATGATTAGAGGCCTTAGGTTCGAA
ATGATCTTAACCTATTCTCAAACTATAAATGGGTAC--GTACC--ATAGCATTCTTGCAT
GATG------CTGTT-------GCAACGTTG-----ACGC-CGGGTCGCCCCCCTG----
-----TCAGGGT-GTGCCATCCACAAGCGGCGTAGAAGATATCTGTGTGCTTAGTGGGCC
AAGTTTTGGTAAGCAGAACTGGTGCTGTGGGATGAACCAAACGTAATGTTACGGCGCCTA
AATAAACGACGCATCATAGATACCATGAAAGGTGTTGATTGCTACAGACAGCAGGACGGT
GGACATGGAAGTTGTCATCCGCTAAGGAGTGTGTAACAACTCACCTGCCGAAGCAATTAG
CCCTTAAAATGGATGGCGCTTAAGTCGTTTGCCTATACATTACCGCTGGCGTACAAGTGG
GGCA-----GCGCGCA-----------CGCACGTC------TGC-CCTTTGAGACGCCAG
CGAGTAGGAGGGTC-TGGTGGTGTGCGTTGAAGTGCCTG-GCGTAAGCCGACATGGAGCC
GCCACTAGCACAGATCTTGGTGGTAGTAGCAAATATTCGAATGAGATCTTGGATGACTGA
AGTGGAGGAGGGTTTCGTGTCAACAGCAGTTGAACACGAGTTAGCCAATCCTAAGCTCTA
TGGGAAA----------------CCTGATATATAT-------------------------
-------------T------AA--GCAT----------TTAACC----GAATAC----AA
CGCTCG-----------------------CCGTCAGT-TG-ATG--CAAC---------C
GTCCT---GATA-TATATT-------GAAT-GAG-------------------CGAAAGG
GAATCCGGTTACAATTCCGGAGCCTG-TTGAGTATACGTT-TGCATTG---GCGT-----
-----------CCCATACCGG--CA---ACGG----TAG--CGCCTTTG----------T
AA----------------------------------------------------------
------TCATGGCAACATGAATCCTTTTCTTCGAGAAGCCAACAAGAGATATCGGAAGAG
TTCTCTTTTCTGTTTTACAGT---CAC----ACTAGCCATGGAAGTCTTTCATAGAGAGA
TATGGTTGGACAGG-CTGGTAGAGCATGGTATTAA--ATTGCTGTGT-CGATATTCTCTT
CTTGGACCTTGAAAATCGAAGACTGGGGCACGC---------------------------
----------------------AAACTCTCAACAGCTTGTACCGA-ATCCGCAGCAGGTC
TCCAAGGTTTAGAGTCTCTAGTCGATAGATTAATGTAGGTAAGGGAAGTCGGCAAATTAG
ATCCGTAACTTCGGGATAAGGATTGGCTCTGAAGACTGG----GA-TGACTCGGG--CTA
TACCCTCCCGGGT------GCACTCCCCGTCGGCGGTCCGTTCGCGCGGCGCTGCCGCG-
---GGGCCCCGGGGTCCGG-----------------------------------------
------GGTTTGCCTC-AACGCGTGCCCCCGC------------GGTCGGCTCGGGTCCG
-------------GTTCGCGCCGG---------------CCTCCGGCCGCGG--------
----GGCC---GCTGCAGTCAT-CAATAAACAGTCAATTCAGAACTGGCAC-GGCTGAGG
GAATCCGACTGTCTAATTAAAACAAAGCATTGTGATGGCCTCAAAA-GGTG-TTGACACA
ATGTGATTTCTGCCCAGTGCTCTGAATGTCAACGTGAAGAAATTCAAGCAAGCGCGGGTA
AACGGCGGGAGTAACTATGACTCTCTTAAGGTAGCCAAATGCCTCGTCATCTAATTAGTG
ACGCGCATGAATGGATTAACGAGATTCCC----TCTGTCCCTATCTACTATCTAGCGAAA
CCACAGCCAAGGGAACGGGCTTGGAAACACTAGCGGGGAAAGAAGACCCTGTTGAGCTTG
ACTCTAGTCCGGCATTGTAAGGCGATATAAGAGGTGCAGAATAGGTGGGAGCCGGGGTA-
------AAACACTATCTCCCCG------GCACCAATGAGATACCACCACTCTTACTGTTG
CCTTACTTACATGATCAGGTGGAACAAGTG-------------CCAAGGTTAT-TGCA--
----------------------ACCTCCTG------------------------------
------------GCATAA-------GGTTTCTTGTTCAGCGTTCAGTCATGTCGT-----
---------------CATTCCTGGCCACAAGGC--AGAAGACCGAGCCTGCGG-------
-----------TCATCGCGTC---------------------CGTTGCGCGGCG------
---------------------------------------------CCGG---GCG----T
GCGGC------CGGACC----------------------------------------GGG
TGGCTTC-------------------------------------GCGGCCACCCC-----
-------------------------------------AGTAGG---GTCC----------
-------C---GCT--C-----CGGTTTCGTTCGC-------------------GTGCGG
GCC----A-----CGGCCG----------CAGTTTT--GCTCAACTT---TCACACCGTA
CGC-CGATGACAGT-AAGACATCTGGAT----------ACT-------CCAAGTCATGGA
CAGTGCCAGGTGCGGAGTTTGACTGGGGCGGTACATCTCCAAAACAATAACGGAGGTGTC
CAAAGGTCAGCTCAGTGTGGACAGAAACCACACGCTGAGCATAAGGACAAAAGCTGGCTT
GATCTCGATGTTCAGTACATATTGAGACAGCGAAAGCTAGGCCTCACGATCCTTTTGG-T
TTAAAGAGTTTTTAGCAAGAGGTGTCAGAAAAGTTACCACAGGGATAACTGGCTTGTGGC
CGCCAAGCGTTCATAGCGACGTGGCTTTTTGATCCTTCGATGTCGGCTCTTCCTATCATT
GTGAAGCAAAATTCACAAAGCGTAGGATTGTTCACCCTTTCA-AGGGAACGTGAGCTGGG
TTTAGACCGTCGTGAGACAGGTTAGTTTTACCCTACTGGTGTGCG-AACGA----AACAG
AACGCTATCTTAAC---GGAAATGCTGTGCAGTACGAGAGGAACCACAGCTTCGAACCAA
TGGCTCA-ATACTAGTTCGACCGGACTTTGGTATAACGCTA-CGTTCGTTGGATTATGCC
TGAACGCCTCTAAG------------------GTCGTAACCAAACCGAGCTGATAGTGTC
CCCT-TA-----TAGGTCGTCG-----GTGATCATGTGGCA-AA-AAACCTAC------A
AGACCTGCTAGCGT--GAT-CTC---ACGTTGGCATCTTATTGC--ATGCAC--------
GCAGACAAAGCCCT-CGCGCGCGGCG-TCATA-------------CAGCA------AGTA
-TCTAAG-----ATACTG-GAACGCTG-------GTGG------CGCTGCTCAGCATCAA
TATA--TGATTTCGATACCTG-AGACCCCCTACAAACGATAGGTTTACAGGCTGGGAGTT
GCGAGTTGCAGAGAGGTGT--ACAT--TT-------CGATC---CTCTCAGA-------C
T-ACCCTTGCT-TGGAG
>28S_1_Ae_aegypti_CF_S25
-----------GAGTTTACCTCCCACTTTGTGCTGCACTATCAAG---------------
------------------------------------------------------------
-------------------CAACACGACTCCATGG-------------------------
------------------------------------------------------------
---------------------AAAGCAC----------------------------TTCT
ACC-----GTCG-----------------------------------GTGGGGGGTAAAC
TCCTTCTAAAGCTAAATATC-ACCTCGAGACCGATAGCGAACAAGTACCGTGAGGGAAAG
TTGAAAAGCACTCTGAATAGAGAGTCAAAAAGTACGTGAAACTGCCTAGGGCTC--AAGC
CCGTTGAACTCGATTATCCGATGCGGA--GACATTC--ACCTGCGGTGTGCTGCG-----
----------AACCAGTGCGCCGCAGGGC----------------ACTTGTC---TAC-T
CGCGC-TAGCCAAGAGGACA---------CTGCGATCCATTACG---------AAACAGC
---------------TTTCGC--GTCG-------CGAGACGCAAG--GTCGC--------
-------------CCGACA--GTTGCCCCCTG-----------GTGC-TG--GTAG---C
TT---GCC-CCACAGTA-GCGACGCTCAGTT------------CTGAAGGCCTGTG----
-----CC-GCGA----GGTGGGGCTTACTGCA-C-GT---GGTGTT----TG--------
--CAGTCGGGCGCGTG--------ATGGATTCCC---CCGG-A-----------------
-----------------------------------------C--AC--------------
----CGGGT---GGT-----------------------CTTCCCGC--------------
-------------AAGGGG--------------CCACCG---GA-CT--GTC--------
GATCGGCAGTGA------AAGCATCGAGG--------------TACCTTCGGGACCCGTC
TTGAAACACGGACCAAGAAGTCTATCTTGCGCGCAAGCCAAT-GG---------------
---TC--GTCCT---------------------CCG---------------GAGCA---C
C--AAAGGCGCAGAAAACATAA------------CTTG----AGTTGTGCGGGAT--TAC
GGGCGC-------------------GGC-----------TCTCTGCT-C--------GT-
---CCCTCCATCCCCGGGTGTT----GCAAT-CGGCATGC----GGCTACCGG-------
---GACCCAGGCCGCAAGGCCCCCGGC----------------ACCG-TGCCGCAACATA
CCGTGAGTGTGCAGGATGTGACCCGAAAGATGGTGAACTATGCCTGATCAGGTTGAAGTC
AGGGGAAACCCTGATGGAGGACCGAAGCAGTTCTGACGTGCAAATCGATTGTCAGAATTG
GGCATAGGG---------------------------------------------------
--------------------------------------------------GCGAAAGACC
AATCGAACCATCTAGTAGCTGGTTCCCTCCGAAGTTTCCCTCAGGATAGCTGGAGCACGC
AACGTTTCGGA-ACCTATTCTTATCTGGTAAAGCGAATGATTAGAGGCCTTAGGTTCGAA
ATGATCTTAACCTATTCTCAAACTATAAATGGGTAC--GTACC--ATAGCATTCTTGCAT
GATG------CTGTT-------GCAACGTTG-----ACGC-CGGGTCGCCCCCCTG----
-----TCAGGGT-GTGCCATCCACAAGCGGCGTAGAAGATATCTGTGTGCTTAGTGGGCC
AAGTTTTGGTAAGCAGAACTGGTGCTGTGGGATGAACCAAACGTAATGTTACGGCGCCTA
AATAAACGACGCATCATAGATACCATGAAAGGTGTTGATTGCTACAGACAGCAGGACGGT
GGACATGGAAGTTGTCATCCGCTAAGGAGTGTGTAACAACTCACCTGCCGAAGCAATTAG
CCCTTAAAATGGATGGCGCTTAAGTCGTTTGCCTATACATTACCGCTGGCGTACAAGTGG
GGCA-----GCGCGCA-----------CGCACGTC------TGC-CCTTTGAGACGCCAG
CGAGTAGGAGGGTC-TGGTGGTGTGCGTTGAAGTGCCTG-GCGTAAGCCGACATGGAGCC
GCCACTAGCACAGATCTTGGTGGTAGTAGCAAATATTCGAATGAGATCTTGGATGACTGA
AGTGGAGGAGGGTTTCGTGTCAACAGCAGTTGAACACGAGTTAGCCAATCCTAAGCTCTA
TGGGAAA----------------CCTGATATATAT-------------------------
-------------T------AA--GCAT----------TTAACC----GAATAC----AA
-----C------------------GCTCGCCGTCAGT-TG-ATG--CAAC---------C
GTCCT---GATA-TATATT-------GAAT-GAG-------------------CGAAAGG
GAATCCGGTTACAATTCCGGAGCCTG-TTGAGTATACGTT-TGCATTG---GCGT-----
-----------CCCATACCGG--CA---ACGG----TAG--CGCCTTTG----------T
AA----------------------------------------------------------
------TCATGGCAACATGAATCCTTTTCTTCGAGAAGCCAACAAGAGATATCGGAAGAG
TTCTCTTTTCTGTTTTACAGT---CAC----ACTAGCCATGGAAGTCTTTCATAGAGAGA
TATGGTTGGACAGG-CTGGTAGAGCATGGTATTAA--ATTGCTGTGT-CGATATTCTCTT
CTTGGACCTTGAAAATCGAAGACTGGGGCACGC---------------------------
----------------------AAACTCTCAACAGCTTGTACCGA-ATCCGCAGCAGGTC
TCCAAGGTTTAGAGTCTCTAGTCGATAGATTAATGTAGGTAAGGGAAGTCGGCAAATTAG
ATCCGTAACTTCGGGATAAGGATTGGCTCTGAAGACTGG----GA-TGACTCGGG--CTA
TACCC--TCCCGG----GTGCACTCCCCGTCGGCGGTCCGTTCGCGCGGCGCTGCCGCG-
---GGGCCCCGGGGTCCGG-----------------------------------------
------GGTTTGCCTC-AACGCGTGCCCCCGC------------GGTCGGCTCGGGTCCG
-------------GTTCGCGCCGG---------------CCTCCGGCCGCGG--------
----GGCC---GCTGCAGTCAT-CAATAAACAGTCAATTCAGAACTGGCAC-GGCTGAGG
GAATCCGACTGTCTAATTAAAACAAAGCATTGTGATGGCCTCAAAA-GGTG-TTGACACA
ATGTGATTTCTGCCCAGTGCTCTGAATGTCAACGTGAAGAAATTCAAGCAAGCGCGGGTA
AACGGCGGGAGTAACTATGACTCTCTTAAGGTAGCCAAATGCCTCGTCATCTAATTAGTG
ACGCGCATGAATGGATTAACGAGATTCCC----TCTGTCCCTATCTACTATCTAGCGAAA
CCACAGCCAAGGGAACGGGCTTGGAAACACTAGCGGGGAAAGAAGACCCTGTTGAGCTTG
ACTCTAGTCCGGCATTGTAAGGCGATATAAGAGGTGCAGAATAGGTGGGAGCCGGGGTA-
------AAACACTATCTCCCCG------GCACCAATGAGATACCACCACTCTTACTGTTG
CCTTACTTACATGATCAGGTGGAACAAGTG-------------CCAAGGTTAT-TGCA--
----------------------ACCTCCTG------------------------------
------------GCATAA-------GGTTTCTTGTTCAGCGTTCAGTCATGTCGT-----
---------------CATTCCTGGCCACAAGGC--AGAAGACCGAGCCTGCGG-------
-----------TCATCGCGTC---------------------CGTTGCGCGGCG------
---------------------------------------------CCGG---GCG----T
GCGGC------CGGACC----------------------------------------GGG
TGGCTTC-------------------------------------GCGGCCACCCC-----
-------------------------------------AGTAGG---GTCC----------
-------C---GCT--C-----CGGTTTCGTTCGC-------------------GTGCGG
GCC----A-----CGGCCG----------CAGTTTT--GCTCAACTT---TCACACCGTA
CGC-CGATGACAGT-AAGACATCTGGAT----------ACT-------CCAAGTCATGGA
CAGTGCCAGGTGCGGAGTTTGACTGGGGCGGTACATCTCCAAAACAATAACGGAGGTGTC
CAAAGGTCAGCTCAGTGTGGACAGAAACCACACGCTGAGCATAAGGACAAAAGCTGGCTT
GATCTCGATGTTCAGTACATATTGAGACAGCGAAAGCTAGGCCTCACGATCCTTTTGG-T
TTAAAGAGTTTTTAGCAAGAGGTGTCAGAAAAGTTACCACAGGGATAACTGGCTTGTGGC
CGCCAAGCGTTCATAGCGACGTGGCTTTTTGATCCTTCGATGTCGGCTCTTCCTATCATT
GTGAAGCAAAATTCACAAAGCGTAGGATTGTTCACCCTTTCA-AGGGAACGTGAGCTGGG
TTTAGACCGTCGTGAGACAGGTTAGTTTTACCCTACTGGTGTGCG-AACGA----AACAG
AACGCTATCTTAAC---GGAAATGCTGTGCAGTACGAGAGGAACCACAGCTTCGAACCAA
TGGCTCA-ATACTAGTTCGACCGGACTTTGGTATAACGCTA-CGTTCGTTGGATTATGCC
TGAACGCCTCTAAG------------------GTCGTAACCAAACCGAGCTGATAGTGTC
CCCT-TA-----TAGGTCGTCG-----GTGATCATGTGGCA-AA-AAACCTAC------A
AGACCTGCTAGCGT--GAT-CTC---ACGTTGGCATCTTATTGC--ATGCAC--------
GCAGACAAAGCCCT-CGCGCGCGGCG-TCATA-------------CAGCA------AGTA
-TCTAAG-----ATACTG-GAACGCTG-------GTGG------CGCTGCTCAGCATCAA
TATA--TGATTTCGATACCTG-AGACCCCCTACAAACGATAGGTTTACAGGCTGGGAGTT
GCGAGTTGCAGAGAGGTGT--ACAT--TT-------CGATC---CTCTCAGA-------C
T-ACCCTTGCT-TGGAG
>28S_1_Ae_aegypti_CF_S26
-ACTTCTGCTTAATAGGACGGCCTAAATTTAAGCATATTAATAAG---GGGAGGAATAGA
AACTAACAAGGATTCCCTGAGTAGCTGCGAGCGAAACGGGAAGAGCTCAGCACGTAGGGG
CGATGCACTGCC--TGTATCTGCCCGGTTCCGTGTACTGGAA-AGTTCGTTATCTGCCGT
AACC---GGTCG--CTGGTTCAAGTTCAACTAGAATGTGGCTT-TTACTCCCAGAGAGGG
TGATAGGCCCGTAGA------GCGGCGC---------ACCGACGGTAGAA-GTGCTTTCC
ATG---GAGTCG---------TGTTGCTTGA--TAGTGCAGCACAAAGTGGGAGGTAAAC
TCCTTCTAAAGCTAAATATC-ACCACGAGACCGATAGCGAACAAGTACCGTGAGGGAAAG
TTGAAAAGCACTCTGAATAGAGAGTCAAAAAGTACGTGAAACTGCCTAGGGCTC--AAGC
CCGTTGAACTCGATTATCCGATGCGGA--GACATTC--ACCTGCGGTGTGCTGCG-----
----------AACCAGTGCGCCGCAGGGC----------------ACTTGTC---TAC-T
CGCGC-TAGCCAAGAGGACA---------CTGCGATCCATTACG---------AAACAGC
---------------TTTCGC--GTCG-------CGAGACGCAAG--GTCGC--------
-------------CCGACA--GTTGCCCCCTG-----------GTGC-TG--GTAG---C
TT---GCC-CCACAGTA-GCGACGCTCAGTT------------CTGAAGGCCTGTG----
-----CC-GCGA----GGTGGGGCTTACTGCA-C-GT---GGTGTT----TG--------
--CAGTCGGGCGCGTG--------ATGGATTCCC---CCGG-A-----------------
-----------------------------------------C--AC--------------
----CGGGT---GGT-----------------------CTTCCCGC--------------
-------------AAGGGG--------------CCACCG---GA-CT--GTC--------
GATCGGCAGTGA------AAGCATCGAGG--------------TACCTTCGGGACCCGTC
TTGAAACACGGACCAAGAAGTCTATCTTGCGCGCAAGCCAAT-GG---------------
---TC--GTCCT---------------------CCG---------------GAGCA---C
C--AAAGGCGCAGAAAACATAA------------CTTG----AGTTGTGCGGGAT--TAC
GGGCGC-------------------GGC-----------TCTCTGCT-C--------GT-
---CCCTCCATCCCCGGGTGTT----GCAAT-CGGCATGC----GGCTACCGG-------
---GACCCAGGCCGCAAGGCCCCCGGC----------------ACCG-TGCCGCAACATA
CCGTGAGTGTGCAGGATGTGACCCGAAAGATGGTGAACTATGCCTGATCAGGTTGAAGTC
AGGGGAAACCCTGATGGAGGACCGAAGCAGTTCTGACGTGCAAATCGATTGTCAGAATTG
GGCATAGGG---------------------------------------------------
--------------------------------------------------GCGAAAGACC
AATCGAACCATCTAGTAGCTGGTTCCCTCCGAAGTTTCCCTCAGGATAGCTGGAGCACGC
AACGTTTCGGA-ACCTATTCTTATCTGGTAAAGCGAATGATTAGAGGCCTTAGGTTCGAA
ATGATCTTAACCTATTCTCAAACTATAAATGGGTAC--GTACC--ATAGCATTCTTGCAT
GATG------CTGTT-------GCAACGTTG-----ACGC-CGGGTCGCCCCCCTG----
-----TCAGGGT-GTGCCATCCACAAGCGGCGTAGAAGATATCTGTGTGCTTAGTGGGCC
AAGTTTTGGTAAGCAGAACTGGTGCTGTGGGATGAACCAAACGTAATGTTACGGCGCCTA
AATAAACGACGCATCATAGATACCATGAAAGGTGTTGATTGCTACAGACAGCAGGACGGT
GGACATGGAAGTTGTCATCCGCTAAGGAGTGTGTAACAACTCACCTGCCGAAGCAATTAG
CCCTTAAAATGGATGGCGCTTAAGTCGTTTGCCTTTACATTACCGCTGGCGTACAAGTGG
GGCA-----GGGCGCA-----------CGCACGGC------TGC-CGTTTGAGACGCCAG
CGAGTAGGAGGGTC-TGGTGGTGTGCGTTGAAGTGCCTG-GCGTAAGCCGACATGGAGCC
GCCACTAGCACAGATCTTGGTGGTAGTAGCAAATATTCGAATGAGATCTTGGATGACTGA
AGTGGAGGAGGGTTTCGTGTCAACAGCAGTTGAACACGAGTTAGCCAATCCTAAGCTCTA
TGGGAAA----------------CCTGATATATAT-------------------------
-------------T------AA--GCAT----------TTAACC----GAATAC----AA
CGCTCG-----------------------CCGTCAGT-TG-ATG--CAAC---------C
GTCCT---GATA-TATATT-------GAAT-GAG-------------------CGAAAGG
GAATCCGGTTACAATTCCGGAGCCTG-TTGAGTATACGTT-TGCATTG---GCGT-----
-----------CCCATACCGG--CA---ACGG----TAG--CGCCTTTG----------T
AA----------------------------------------------------------
------TCATGGCAACATGAATCCTTTTCTTCGAGAAGCCAACAAGAGATATCGGAAGAG
TTCTCTTTTCTGTTTTACAGT---CAC----ACTAGCCATGGAAGTCTTTCATAGAGAGA
TATGGTTGGACAGG-CTGGTAGAGCATGGTATTAA--ATTGCTGTGT-CGATATTCTCTT
CTTGGACCTTGAAAATCGAAGACTGGGGCACGC---------------------------
----------------------AAACTCTCAACAGCTTGTACCGA-ATCCGCAGCAGGTC
TCCAAGGTTTAGAGTCTCTAGTCGATAGATTAATGTAGGTAAGGGAAGTCGGCAAATTAG
ATCCGTAACTTCGGGATAAGGATTGGCTCTGAAGACTGG----GA-TGACTCGGG--CTA
TACCCTCCCGGGT------GCACTCCCCGTCGGCGGTCCGTTCGCGCGGCGCTGCCGCG-
---GGGCCCCGGGGTCCGG-----------------------------------------
------GGTTTGCCTC-AACGCGTGCCCCCGC------------GGTCGGCTCGGGTCCG
-------------GTTCGCGCCGG---------------CCTCCGGCCGTGG--------
----GGCC---GCTGCAGTCAT-CAATAAACAGTCAATTCAGAACTGGCAC-GGCTGAGG
GAATCCGACTGTCTAATTAAAACAAAGCATTGTGATGGCCTCAAAA-GGTG-TTGACACA
ATGTGATTTCTGCCCAGTGCTCTGAATGTCAACGTGAAGAAATTCAAGCAAGCGCGGGTA
AACGGCGGGAGTAACTATGACTCTCTTAAGGTAGCCAAATGCCTCGTCATCTAATTAGTG
ACGCGCATGAATGGATTAACGAGATTCCC----TCTGTCCCTATCTACTATCTAGCGAAA
CCACAGCCAAGGGAACGGGCTTGGAAACACTAGCGGGGAAAGAAGACCCTGTTGAGCTTG
ACTCTAGTCCGGCATTGTAAGGCGATATAAGAGGTGCAGAATAGGTGGGAGCCGGGGTA-
------AAACACTATCTCCCCG------GCACCAATGAGATACCACCACTCTTACTGTTG
CCTTACTTACATGATCAGGTGGAACAAGTG-------------CCAAGGTTAT-TGCA--
----------------------ACCTCCTG------------------------------
------------GCATAA-------GGTTTCTTGTTCAGCGTTCAGTCATGTCGT-----
---------------CATTCCTGGCCACAAGGC--AGAAGACCGAGCCTGCGG-------
-----------TCATCGCGTC---------------------CGTTGCGCGGCG------
---------------------------------------------CCGG---GCG----T
GCGGC------CGGACC----------------------------------------GGG
TGGCTTC-------------------------------------GCGGCCACCCC-----
-------------------------------------AGTAGG---GTCC----------
-------C---GCT--C-----CGGTTTCGTTCGC-------------------GTGCGG
GCC----A-----CGGCCG----------CAGTTTT--GCTCAACTT---TCACACCGTA
CGC-CGATGACAGT-AAGACATCTGGAT----------ACT-------CCAAGTCATGGA
CAGTGCCAGGTGCGGAGTTTGACTGGGGCGGTACATCTCCAAAACAATAACGGAGGTGTC
CAAAGGTCAGCTCAGTGTGGACAGAAACCACACGCTGAGCATAAGGACAAAAGCTGGCTT
GATCTCGATGTTCAGTACATATTGAGACAGCGAAAGCTAGGCCTCACGATCCTTTTGG-T
TTAAAGAGTTTTTAGCAAGAGGTGTCAGAAAAGTTACCACAGGGATAACTGGCTTGTGGC
CGCCAAGCGTTCATAGCGACGTGGCTTTTTGATCCTTCGATGTCGGCTCTTCCTATCATT
GTGAAGCAAAATTCACAAAGCGTAGGATTGTTCACCCTTTCA-AGGGAACGTGAGCTGGG
TTTAGACCGTCGTGAGACAGGTTAGTTTTACCCTACTGGTGTGCG-AACGA----AACAG
AACGCTATCTTAAC---GGAAATGCTGTGCAGTACGAGAGGAACCACAGCTTCGAACCAA
TGGCTCA-ATACTAGTTCGACCGGACTTTGGTATAACGCTA-CGTTCGTTGGATTATGCC
TGAACGCCTCTAAG------------------GTCGTAACCAAACCGAGCTGATAGTGTC
CCCT-TA-----TAGGTCGTCG-----GTGATCATGTGGCA-AA-AAACCTAC------A
AGACCTGCTAGCGT--GAT-CTC---ACGTTGGCATCTTATTGC--ATGCAC--------
GCAGACAAAGCCCT-CGCGCGCGGCG-TCATA-------------CAGCA------AGTA
-TCTAAG-----ATACTG-GAACGCTG-------GTGG------CGCTGCTCAGCATCAA
TATA--TGATTTCGATACCTG-AGACCCCCTACAAACGATAGGTTTACAGGCTGGGAGTT
GCGAGTTGCAGAGAGGTGT--ACAT--TT-------CGATC---CTCTCAGA-------C
T-ACCCTTGCT-TGGAG
>28S_1_Ae_albopictus_CF_S36
-CAAATAATGTGTGACTACCCCCTAAATTTAAGCATATTAATAAG---GGGAGGAAAAGA
AACTAACAAGGATTCCCTGAGTAGCTGCGAGCGAAACGGGAAGAGCTCAGCACGCAGGGG
CGATGCACTGG---TGTATCTGCCCGGTTCCGTGTACTGGAG-AGTTCGTTATCTGCCGT
AACC---GGTCG--CTGGTTCAAGTTCAACTAGAATGTGGCTT-TTACTCCCAGAGAGGG
TGATAGGCCCGTAGA------GCGGCGC---------ACCGATGGTAGAA-GATCTTTCC
ATG---GAGTCG---------TGTTGCTTGA--TAGTGCAGCACAAAGTGGGAGGTAAAC
TCCTTCTAAAGCTAAATATC-ACCACGAGACCGATAGCGAACAAGTACCGTGAGGGAAAG
TTGAAAAGCACTCTGAATAGAGAGTCAAAAAGTACGTGAAACTGCCTAGGGCTC--AAGC
CCGTTGAACTCGATTATCCGA-GCGGA--GACATTC--ACCTGCGG-TTGG-CCGGC---
----------GACGGCACGGCCGCAGGGC----------------ACTTGTC----TC-T
CGCAC-TAGCCAAGAGGACA---------CTGCGATCCATTACG---------AAACAGC
---------------TTTCGC--GCCG-------CAAGGCGCAAG--GTCGC--------
-------------CCGACA--ACTGCCCCCTG-----------GTGC-TG--GTTG---C
TT---GCC-CCACAGTA-GCGACGCTCAGTT------------CTGAAGGCCTGTG----
-----CC-GCGA----GGTGGGGCTTACTGCA-C-GT---GGTGTTCT--AG--------
--CAGTCGGGCGCGTG--------ATGGATTCCC---CCGG-A-----------------
-----------------------------------------C--AC--------------
----CGGGT---GGT-----------------------CTTCCCGC--------------
-------------AAGGGG--------------CCACCG---GA-CT--GTC--------
GATCGGCAGTGA------AAGAATCGAGG--------------TACCTTCGGGACCCGTC
TTGAAACACGGACCAAGAAGTCTATCTTGCGCGCGAGCCAAT-GG---------------
---TC--GTCCT---------------------CCG---------------GAGCA---C
C--AAAGGCGCAGAAAACATAA------------CTTG----AGTTGTGCGGGAT--TAC
GGGCGC-------------------GGC-----------TCTCTGCT-C--------GT-
---CCCTCCATCCCCGGGTGTT----GTAAT-CGGCATGC----GGCTACCGG-------
---GACCAAGGCTTCACGGCCCCCGGC----------------ACCG-TGCCACAACATA
CCGTGAGTGTGCAGGATGTGACCCGAAAGATGGTGAACTATGCCTGATCAGGTTGAAGTC
AGGGGAAACCCTGATGGAGGACCGAAGCAGTTCTGACGTGCAAATCGATTGTCAGAATTG
GGCATAGGG---------------------------------------------------
--------------------------------------------------GCGAAAGACC
AATCGAACCATCTAGTAGCTGGTTCCCTCCGAAGTTTCCCTCAGGATAGCTGGAGCACGC
AACGTTTCGAA-TCCTATTCTTATCTGGTAAAGCGAATGATTAGAGGCCTTAGGTTCGAA
ATGATCTTAACCTATTCTCAAACTATAAATGGGTAC--GTACC--ATAGCATTCTTGCAT
GATG------CTGTT-------GCAAACGTTGGTAAACGC-CGGGCCGTCCCCTG-----
-----TCAGGGC-GCGCCA--------CGGCGTAGAAGATATCTGTGTGCTTAGTGGGCC
AAGTTTTGGTAAGCAGAACTGGTGCTGTGGGATGAACCAAACGTAATGTTACGGCGCCTA
AATAAACGACGCATCATAGATACCATGAAAGGTGTTGATTGCTACAGACAGCAGGACGGT
GGACATGGAAGTTGTCATCCGCTAAGGAGTGTGTAACAACTCACCTGCCGAAGCAATTAG
CCCTTAAAATGGATGGCGCTTAAGTCGTTTGCCTATACATTACCGCTGGCGCACAAGTGG
GGCA-----GCGCCTC----------GAGCGCGTC------TGC-CCTTTGAGGCGCCAG
CGAGTAGGAGGGTC-TGGTGGTGTGCGTTGAAGTGCCTG-GCGTAAGCCGACATGGAGCC
GCCACTAGCACAGATCTTGGTGGTAGTAGCAAATATTCGAATGAGATCTTGGATGACTGA
AGTGGAGGAGGGTTTCGTGTCAACAGCAGTTGAACACGAGTTAGCCAATCCTAAGCTCTA
TGGGAAA----------------CCTGATATATAT-------------------------
-------------T------AA--GCAT----------TTAACC----AAATAC----AA
CAACGT-------------------ATACCAGCGTGT-TG-ATG--CAAC---------C
GATAC---GATA-TATATT-------GAAT-GAG-------------------CGAAAGG
GAATCCGGTTACAATTCCGGAGCCTG-TTGGGTATACGTT-TGCATTG---GCGT-----
-----------CCCATACCGG--CA---ACGG----TAG--CGCCTTTG----------T
AA----------------------------------------------------------
------TCATGGCAACATGAATCCTTTTCTTCGAGAAGCCAACAAGAGATATCGGAAGAG
TTCTCTTTTCTGTTTTACAGT---CAC----ACTAGCCATGGAAGTCTTTCATAGAGAGA
TATGGTTGGACAGG-CTGGTAGAGCATGGTATTAA--ATTGCTGTGT-CGATATTCTCTT
CTTGGACCTTGAAAATCGAAGACTGGGGCACGC---------------------------
----------------------AAACTCCCAACAGCTTGTACCGA-ATCCGCAGCAGGTC
TCCAAGGTTTAGAGTCTCTAGTCGATAGATTAATGTAGGTAAGGGAAGTCGGCAAATTAG
ATCCGTAACTTCGGGATAAGGATTGGCTCTGAAGACTGG----GA-TGACTCGGG--CTA
TACCCTCCCGGGG-------TTCGCCGCGGGTGCCGGCCCGCCTCGCGCGGGTCCGGTGC
CTCGGTCCCCGGGGTCCGG-----------------------------------------
------GGTTTGCCTC-AACGCGGTCC---------------------------GGGCCG
TTTCGTGTGGTGTTCGCGCACCG----------------CCGGCGGTCGCCG--------
---GGGCC---GCTGCAGTCAT-CAATAAACAGTCAATTCAGAACTGGCAC-GGCTGAGG
GAATCCGACTGTCTAATTAAAACAAAGCATTGTGATGGCCTCAAAA-GGTG-TTGACACA
ATGTGATTTCTGCCCAGTGCTCTGAATGTCAACGTGAAGAAATTCAAGCAAGCGCGGGTA
AACGGCGGGAGTAACTATGACTCTCTTAAGGTAGCCAAATGCCTCGTCATCTAATTAGTG
ACGCGCATGAATGGATTAACGAGATTCCC----TCTGTCCCTATCTACTATCTAGCGAAA
CCACAGCCAAGGGAACGGGCTTGGAAACACTAGCGGGGAAAGAAGACCCTGTTGAGCTTG
ACTCTAGTCCGGCATTGTAAGGCGATATAAGAGGTGCAGAATAGGTGGGAGCCGGGGTA-
------AAACATTACCTCCCCG------GCACCAATGAGATACCACCACTCTTACTGTTG
CCTTACTTACATGATCAGGTGGAACAAGTG-------------CCAAGGTTAT-TGCA--
----------------------ACCTCCTG------------------------------
------------GCATAA-------GGTTTCTTGTTCAGCGTTCAGTCATGTCGT-----
---------------CATTCCTGGCCACAATGC--AGAAGACCGAGCCTGCGG-------
-----------TCATCGCGTC---------------------CGTTGCGCGGCTC-----
---------------------------------------------CCGG---GTG----T
GCGTT------CCGGCC----------------------------------------GGG
TGGCTTC-------------------------------------GCGGCTGCCCC-----
-------------------------------------AGTAGG---ATCC----------
-------C---GTC--C-----GGTTTGGGTTCGC-------------------GTGCGG
GCC----A-----CGGCCG----------CAGTTTT--GCTCAACTT---TCACACCGTA
CGC-CGATGACAGT-AAGACATCTGGAT----------ACT-------CCAAGTCATGGA
CAGTGCCAGGTGCGGAGTTTGACTGGGGCGGTACATCTCCAAAACAATAACGGAGGTGTC
CAAAGGTCAGCTCAGTGTGGACAGAAACCACACGCTGAGCATAAGGACAAAAGCTGGCTT
GATCTCGATGTTCAGTACATATTGAGACAGCGAAAGCTAGGCCTCACGATCCTTTTGG-T
TTAAAGAGTTTTTAGCAAGAGGTGTCAGAAAAGTTACCACAGGGATAACTGGCTTGTGGC
CGCCAAGCGTTCATAGCGACGTGGCTTTTTGATCCTTCGATGTCGGCTCTTCCTATCATT
GTGAAGCAAAATTCACAAAGCGTAGGATTGTTCACCCTTTCA-AGGGAACGTGAGCTGGG
TTTAGACCGTCGTGAGACAGGTTAGTTTTACCCTACTGGTGTGCG-AACGA----ACACG
AACGCTATCTTAAC---GGAAATGCTGTGCAGTACGAGAGGAACCACAGCTTCGAACCAA
TGGCTCA-ATACTAGTTCGACCGGACTTTGGTATAACGCTA-CGTTCGTTGGATTATGCC
TGAACGCCTCTAAG------------------GTCGTAACCAAACCGAGCTGATAGTGTC
TCCT-TA-----TAGGTCGTCG-----GCGATCATGTGGCA-AA-AAACCTAC------A
AGACCTGCTAGCGT--GAT-CTC---ACGTTGGCATCTTATTGC--ATGCAC--------
GCAGACAAAGCCCC-CGCGCGCGGCA-CCATA-------------CAGCA------AGTA
-TCTAAG-----ATACTG-GAACGCTG-------GTGG------CGCTGCTCAGCATCAA
TATA--TGATTTCGATACCTG-AGACCCCCTACAAACGATAGGTTTACAGGCTGGGAGTT
GCGAGTTGCAGAGAGGTGT--ACAT--TT-------CGATC---CTCTCAGA-------C
T-ACCCTTGCT-GGGAG
>28S_1_Ae_albopictus_CF_S37
-CAAATAATGTGTGACTACCCCCTAAATTTAAGCATATTAATAAG---GGGAGGAAAAGA
AACTAACAAGGATTCCCTGAGTAGCTGCGAGCGAAACGGGAAGAGCTCAGCACGCAGGGG
CGATGCACTGG---TGTATCTGCCCGGTTCCGTGTACTGGAG-AGTTCGTTATCTGCCGT
AACC---GGTCG--CTGGTTCAAGTTCAACTAGAATGTGGCTT-TTACTCCCAGAGAGGG
TGATAGGCCCGTAGA------GCGGCGC---------ACCGATGGTAGAA-GATCTTTCC
ATG---GAGTCG---------TGTTGCTTGA--TAGTGCAGCACAAAGTGGGAGGTAAAC
TCCTTCTAAAGCTAAATATC-ACCACGAGACCGATAGCGAACAAGTACCGTGAGGGAAAG
TTGAAAAGCACTCTGAATAGAGAGTCAAAAAGTACGTGAAACTGCCTAGGGCTC--AAGC
CCGTTGAACTCGATTATCCGA-GCGGA--GACATTC--ACCTGCGG-TTGG-CCGGC---
----------GACGGCACGGCCGCAGGGC----------------ACTTGTC----TC-T
CGCAC-TAGCCAAGAGGACA---------CTGCGATCCATTACG---------AAACAGC
---------------TTTCGC--GCCG-------CAAGGCGCAAG--GTCGC--------
-------------CCGACA--ACTGCCCCCTG-----------GTGC-TG--GTTG---C
TT---GCC-CCACAGTA-GCGACGCTCAGTT------------CTGAAGGCCTGTG----
-----CC-GCGA----GGTGGGGCTTACTGCA-C-GT---GGTGTTCT--AG--------
--CAGTCGGGCGCGTG--------ATGGATTCCC---CCGG-A-----------------
-----------------------------------------C--AC--------------
----CGGGT---GGT-----------------------CTTCCCGT--------------
-------------AAGGGG--------------CCACCG---GA-CT--GTC--------
GATCGGCAGTGA------AAGAATCGAGG--------------TACCTTCGGGACCCGTC
TTGAAACACGGACCAAGAAGTCTATCTTGCGCGCGAGCCAAT-GG---------------
---TC--GTCCT---------------------CCG---------------GAGCA---C
C--AAAGGCGCAGAAAACATAA------------CTTG----AGTTGTGCGGGAT--TAC
GGGCGC-------------------GGC-----------TCTCTGCT-C--------GT-
---CCCTCCATCCCCGGGTGTT----GTAAT-CGGCATGC----GGCTACCGG-------
---GACCCAGGCTTCACGGCCCCCGGC----------------ACCG-TGCCACAACATA
CCGTGAGTGTGCAGGATGTGACCCGAAAGATGGTGAACTATGCCTGATCAGGTTGAAGTC
AGGGGAAACCCTGATGGAGGACCGAAGCAGTTCTGACGTGCAAATCGATTGTCAGAATTG
GGCATAGGG---------------------------------------------------
--------------------------------------------------GCGAAAGACC
AATCGAACCATCTAGTAGCTGGTTCCCTCCGAAGTTTCCCTCAGGATAGCTGGAGCACGC
AACGTTTCGAA-TCCTATTCTTATCTGGTAAAGCGAATGATTAGAGGCCTTAGGTTCGAA
ATGATCTTAACCTATTCTCAAACTATAAATGGGTAC--GTACC--ATAGCATTCTTGCAT
GATG------CTGTT-------GCAAACGTTGGTAAACGC-CGGGCCGTCCCCTG-----
-----TCAGGGC-GTGCCA--------CGGCGTAGAAGATATCTGTGTGCTTAGTGGGCC
AAGTTTTGGTAAGCAGAACTGGTGCTGTGGGATGAACCAAACGTAATGTTACGGCGCCTA
AATAAACGACGCATCATAGATACCATGAAAGGTGTTGATTGCTACAGACAGCAGGACGGT
GGACATGGAAGTTGTCATCCGCTAAGGAGTGTGTAACAACTCACCTGCCGAAGCAATTAG
CCCTTAAAATGGATGGCGCTTAAGTCGTTTGCCTATACATTACCGCTGGCGCACAAGTGG
GGCA-----GCGCCCC--------TGTAGCGCGTC------TGC-CCTTTGAGGCGCCAG
CGAGTAGGAGGGTC-TGGTGGTGTGCGTTGAAGTGCCTG-GCGTAAGCCGACATGGAGCC
GCCACTAGCACAGATCTTGGTGGTAGTAGCAAATATTCGAATGAGATCTTGGATGACTGA
AGTGGAGGAGGGTTTCGTGTCAACAGCAGTTGAACACGAGTTAGCCAATCCTAAGCTCTA
TGGGAAA----------------CCTGATATATAT-------------------------
-------------T------AA--GCAT----------TTAACC----AAATAC----AA
CAACGT-------------------ATACCAGCGTGT-TG-ATG--CAAC---------C
GATAC---GATA-TATATT-------GAAT-GAG-------------------CGAAAGG
GAATCCGGTTACAATTCCGGAGCCTG-TTGGGTATACGTT-TGCATTG---GCGT-----
-----------CCCATACCGG--CA---ACGG----TAG--CGCCTTTG----------T
AA----------------------------------------------------------
------TCATGGCAACATGAATCCTTTTCTTCGAGAAGCCAACAAGAGATATCGGAAGAG
TTCTCTTTTCTGTTTTACAGT---CAC----ACTAGCCATGGAAGTCTTTCATAGAGAGA
TATGGTTGGACAGG-CTGGTAGAGCATGGTATTAA--ATTGCTGTGT-CGATATTCTCTT
CTTGGACCTTGAAAATCGAAGACTGGGGCACGC---------------------------
----------------------AAACTCCCAACAGCTTGTACCGA-ATCCGCAGCAGGTC
TCCAAGGTTTAGAGTCTCTAGTCGATAGATTAATGTAGGTAAGGGAAGTCGGCAAATTAG
ATCCGTAACTTCGGGATAAGGATTGGCTCTGAAGACTGG----GA-TGACTCGGG--CTA
TACCCTCCCGGGG-------TTCGCCGCGGGTGCCGGCCCGCCTCGCGCGGGTCCGGTGC
CTCGGTCCCCGGGGTCCGG-----------------------------------------
------GGTTTGCCTC-AACGCGGTCC---------------------------GGGCCG
TTTCGTGTGGTGTTCGCGCACCG----------------CCGGCGGTCGCCG--------
---GGGCC---GCTGCAGTCAT-CAATAAACAGTCAATTCAGAACTGGCAC-GGCTGAGG
GAATCCGACTGTCTAATTAAAACAAAGCATTGTGATGGCCTCAAAA-GGTG-TTGACACA
ATGTGATTTCTGCCCAGTGCTCTGAATGTCAACGTGAAGAAATTCAAGCAAGCGCGGGTA
AACGGCGGGAGTAACTATGACTCTCTTAAGGTAGCCAAATGCCTCGTCATCTAATTAGTG
ACGCGCATGAATGGATTAACGAGATTCCC----TCTGTCCCTATCTACTATCTAGCGAAA
CCACAGCCAAGGGAACGGGCTTGGAAACACTAGCGGGGAAAGAAGACCCTGTTGAGCTTG
ACTCTAGTCCGGCATTGTAAGGCGATATAAGAGGTGCAGAATAGGTGGGAGCCGGGGTA-
------AAACATTACCTCCCCG------GCACCAATGAGATACCACCACTCTTACTGTTG
CCTTACTTACATGATCAGGTGGAACAAGTG-------------CCAAGGTTAT-TGCA--
----------------------ACCTCCTG------------------------------
------------GCATAA-------GGTTTCTTGTTCAGCGTTCAGTCATGTCGT-----
---------------CATTCCTGGCCACAAGGC--AGAAGACCGAGCCTGCGG-------
-----------TCATCGCGTC---------------------CGTTGCGCGGCTC-----
---------------------------------------------CCGG---GTG----T
GCGTT------CCGGCC----------------------------------------GGG
TGGCTTC-------------------------------------GCGGCTGCCCC-----
-------------------------------------AGTAGG---ATCC----------
-------C---GTC--C-----GGTTTGGGTTCGC-------------------GTGCGG
GCC----A-----CGGCCG----------CAGTTTT--GCTCAACTT---TCACACCGTA
CGC-CGATGACAGT-AAGACATCTGGAT----------ACT-------CCAAGTCATGGA
CAGTGCCAGGTGCGGAGTTTGACTGGGGCGGTACATCTCCAAAACAATAACGGAGGTGTC
CAAAGGTCAGCTCAGTGTGGACAGAAACCACACGCTGAGCATAAGGACAAAAGCTGGCTT
GATCTCGATGTTCAGTACATATTGAGACAGCGAAAGCTAGGCCTCACGATCCTTTTGG-T
TTAAAGAGTTTTTAGCAAGAGGTGTCAGAAAAGTTACCACAGGGATAACTGGCTTGTGGC
CGCCAAGCGTTCATAGCGACGTGGCTTTTTGATCCTTCGATGTCGGCTCTTCCTATCATT
GTGAAGCAAAATTCACAAAGCGTAGGATTGTTCACCCTTTCA-AGGGAACGTGAGCTGGG
TTTAGACCGTCGTGAGACAGGTTAGTTTTACCCTACTGGTGTGCG-AACGA----ACACG
AACGCTATCTTAAC---GGAAATGCTGTGCAGTACGAGAGGAACCACAGCTTCGAACCAA
TGGCTCA-ATACTAGTTCGACCGGACTTTGGTATAACGCTA-CGTTCGTTGGATTATGCC
TGAACGCCTCTAAG------------------GTCGTAACCAAACCGAGCTGATAGTGTC
TCCT-TA-----TAGGTCGTCG-----GCGATCATGTGGCA-AA-AAACCTAC------A
AGACCTGCTAGCGT--GAT-CTC---ACGTTGGCATCTTATTGC--ATGCAC--------
GCAGACAAAGCCCC-CGCGCGCGGCA-CCATA-------------CAGCA------AGTA
-TCTAAG-----ATACTG-GAACGCTG-------GTGG------CGCTGCTCAGCATCAA
TATA--TGATTTCGATACCTG-AGACCCCCTACAAACGATAGGTTTACAGGCTGGGAGTT
GCGAGTTGCAGAGAGGTGT--ACAT--TT-------CGATC---CTCTCAGA-------C
T-ACCCTTGCT-TGGAG
>28S_1_Ae_albopictus_CF_S38
-CAAATAATGTGTGACTACCCCCTAAATTTAAGCATATTAATAAG---GGGAGGAAAAGA
AACTAACAAGGATTCCCTGAGTAGCTGCGAGCGAAACGGGAAGAGCTCAGCACGCAGGGG
CGATGCACTGG---TGTATCTGCCCGGTTCCGTGTACTGGAG-AGTTCGTTATCTGCCGT
AACC---GGTCG--CTGGTTCAAGTTCAACTAGAATGTGGCTT-TTACTCCCAGAGAGGG
TGATAGGCCCGTAGA------GCGGCGC---------ACCGATGGTAGAA-GATCTTTCC
ATG---GAGTCG---------TGTTGCTTGA--TAGTGCAGCACAAAGTGGGAGGTAAAC
TCCTTCTAAAGCTAAATATC-ACCACGAGACCGATAGCGAACAAGTACCGTGAGGGAAAG
TTGAAAAGCACTCTGAATAGAGAGTCAAAAAGTACGTGAAACTGCCTAGGGCGC--AAGC
CCGTTGAACTCGATTATCCGA-GCGGA--GACATTC--ACCTGCGG-TTGG-CCGGC---
----------GACGGCACGGCCGCAGGGC----------------ACTTGTC----TC-T
CGCAC-TAGCCAAGAGGACA---------CTGCGATCCATTACG---------AAACAGC
---------------TTTCGC--GCCG-------CAAGGCGCAAG--GTCGC--------
-------------CCGACA--ACTGCCCCCTG-----------GTGC-TG--GTTG---C
TT---GCC-CCACAGTA-GCGACGCTCAGTT------------CTGAAGGCCTGTG----
-----CC-GCGA----GGTGGGGCTTACTGCA-C-GT---GGTGTTCT--AG--------
--CAGTCGGGCGCGTG--------ATGGATTCCC---CCGG-A-----------------
-----------------------------------------C--AC--------------
----CGGGT---GGT-----------------------CTTCCCGC--------------
-------------AAGGGG--------------CCACCG---GA-CT--GTC--------
GATCGGCAGTGA------AAGAATCGAGG--------------TACCTTCGGGACCCGTC
TTGAAACACGGACCAAGAAGTCTATCTTGCGCGCGAGCCAAT-GG---------------
---TC--GTCCT---------------------CCG---------------GAGCA---C
C--AAAGGCGCAGAAAACATAA------------CTTG----AGTTGTGCGGGAT--TAC
GGGCGC-------------------GGC-----------TCTCTGCT-C--------GT-
---CCCTCCATCCCCGGGTGTT----GTAAT-CGGCATGC----GGCTACCGG-------
---GACCCAGGCTTCACGGCCCCCGGC----------------ACCG-TGCCACAACATA
CCGTGAGTGTGCAGGATGTGACCCGAAAGATGGTGAACTATGCCTGATCAGGTTGAAGTC
AGGGGAAACCCTGATGGAGGACCGAAGCAGTTCTGACGTGCAAATCGATTGTCAGAATTG
GGCATAGGG---------------------------------------------------
--------------------------------------------------GCGAAAGACC
AATCGAACCATCTAGTAGCTGGTTCCCTCCGAAGTTTCCCTCAGGATAGCTGGAGCACGC
AACGTTTCGAA-TCCTATTCTTATCTGGTAAAGCGAATGATTAGAGGCCTTAGGTTCGAA
ATGATCTTAACCTATTCTCAAACTATAAATGGGTAC--GTACC--ATAGCATTCTTGCAT
GATG------CTGTT-------GCAAACGTTGGTAAACGC-CGGGCCGTCCCCTG-----
-----TCAGGGC-GCGCCA--------CGGCGTAGAAGATATCTGTGTGCTTAGTGGGCC
AAGTTTTGGTAAGCAGAACTGGTGCTGTGGGATGAACCAAACGTAATGTTACGGCGCCTA
AATAAACGACGCATCATAGATACCATGAAAGGTGTTGATTGCTACAGACAGCAGGACGGT
GGACATGGAAGTTGTCATCCGCTAAGGAGTGTGTAACAACTCACCTGCCGAAGCAATTAG
CCCTTAAAATGGATGGCGCTTAAGTCGTTTGCCTATACATTACCGCTGGCGCACAAGTGG
GGCA-----GCGCCCC--------TGTAGCGCGTC------TGC-CCTTTGAGGCGCCAG
CGAGTAGGAGGGTC-TGGTGGTGTGCGTTGAAGTGCCTG-GCGTAAGCCGACATGGAGCC
GCCACTAGCACAGATCTTGGTGGTAGTAGCAAATATTCGAATGAGATCTTGGATGACTGA
AGTGGAGGAGGGTTTCGTGTCAACAGCAGTTGAACACGAGTTAGCCAATCCTAAGCTCTA
TGGGAAA----------------CCTGATATATAT-------------------------
-------------T------AA--GCAT----------TTAACC----AAATAC----AA
CAACGT-------------------ATACCAGCGTGT-TG-ATG--CAAC---------C
GATAC---GATA-TATATT-------GAAT-GAG-------------------CGAAAGG
GAATCCGGTTACAATTCCGGAGCCTG-TTGGGTATACGTT-TGCATTG---GCGT-----
-----------CCCATACCGG--CA---ACGG----TAG--CGCCTTTG----------T
AA----------------------------------------------------------
------TCATGGCAACATGAATCCTTTTCTTCGAGAAGCCAACAAGAGATATCGGAAGAG
TTCTCTTTTCTGTTTTACAGT---CAC----ACTAGCCATGGAAGTCTTTCATAGAGAGA
TATGGTTGGACAGG-CTGGTAGAGCATGGTATTAA--ATTGCTGTGT-CGATATTCTCTT
CTTGGACCTTGAAAATCGAAGACTGGGGCACGC---------------------------
----------------------AAACTCCCAACAGCTTGTACCGA-ATCCGCAGCAGGTC
TCCAAGGTTTAGAGTCTCTAGTCGATAGATTAATGTAGGTAAGGGAAGTCGGCAAATTAG
ATCCGTAACTTCGGGATAAGGATTGGCTCTGAAGACTGG----GA-TGACTCGGG--CTA
TACCCTCCCGGGG-------TTCGCCGCGGGTGCCGGCCCGCCTCGCGCGGGTCCGGTGC
CTCGGTCCCCGGGGTCCGG-----------------------------------------
------GGTTTGCCTC-AACGCGGTCC---------------------------GGGCCG
TTTCGTGTGGTGTTCGCGCACCG----------------CCGGCGGTCGCCG--------
---GGGCC---GCTGCAGTCAT-CAATAAACAGTCAATTCAGAACTGGCAC-GGCTGAGG
GAATCCGACTGTCTAATTAAAACAAAGCATTGTGATGGCCTCAAAA-GGTG-TTGACACA
ATGTGATTTCTGCCCAGTGCTCTGAATGTCAACGTGAAGAAATTCAAGCAAGCGCGGGTA
AACGGCGGGAGTAACTATGACTCTCTTAAGGTAGCCAAATGCCTCGTCATCTAATTAGTG
ACGCGCATGAATGGATTAACGAGATTCCC----TCTGTCCCTATCTACTATCTAGCGAAA
CCACAGCCAAGGGAACGGGCTTGGAAACACTAGCGGGGAAAGAAGACCCTGTTGAGCTTG
ACTCTAGTCCGGCATTGTAAGGCGATATAAGAGGTGCAGAATAGGTGGGAGCCGGGGTA-
------AAACATTACCTCCCCG------GCACCAATGAGATACCACCACTCTTACTGTTG
CCTTACTTACATGATCAGGTGGAACAAGTG-------------CCAAGGTTAT-TGCA--
----------------------ACCTCCTG------------------------------
------------GCATAA-------GGTTTCTTGTTCAGCGTTCAGTCATGTCGT-----
---------------CATTCCTGGCCACAAGGC--AGAAGACCGAGCCTGCGG-------
-----------TCATCGCGTC---------------------CGTTGCGCGGCTC-----
---------------------------------------------CCGG---GTG----T
GCGTT------CCGGCC----------------------------------------GGG
TGGCTTC-------------------------------------GCGGCTGCCCC-----
-------------------------------------AGTAGG---ATCC----------
-------C---GTC--C-----GGTTTGGGTTCGC-------------------GTGCGG
GCC----A-----CGGCCG----------CAGTTTT--GCTCAACTT---TCACACCGTA
CGC-CGATGACAGT-AAGACATCTGGAT----------ACT-------CCAAGTCATGGA
CAGTGCCAGGTGCGGAGTTTGACTGGGGCGGTACATCTCCAAAACAATAACGGAGGTGTC
CAAAGGTCAGCTCAGTGTGGACAGAAACCACACGCTGAGCATAAGGACAAAAGCTGGCTT
GATCTCGATGTTCAGTACATATTGAGACAGCGAAAGCTAGGCCTCACGATCCTTTTGG-T
TTAAAGAGTTTTTAGCAAGAGGTGTCAGAAAAGTTACCACAGGGATAACTGGCTTGTGGC
CGCCAAGCGTTCATAGCGACGTGGCTTTTTGATCCTTCGATGTCGGCTCTTCCTATCATT
GTGAAGCAAAATTCACAAAGCGTAGGATTGTTCACCCTTTCA-AGGGAACGTGAGCTGGG
TTTAGACCGTCGTGAGACAGGTTAGTTTTACCCTACTGGTGTGCG-AACGA----ACACG
AACGCTATCTTAAC---GGAAATGCTGTGCAGTACGAGAGGAACCACAGCTTCGAACCAA
TGGCTCA-ATACTAGTTCGACCGGACTTTGGTATAACGCTA-CGTTCGTTGGATTATGCC
TGAACGCCTCTAAG------------------GTCGTAACCAAACCGAGCTGATAGTGTC
TCCT-TA-----TAGGTCGTCG-----GCGATCATGTGGCA-AA-AAACCTAC------A
AGACCTGCTAGCGT--GAT-CTC---ACGTTGGCATCTTATTGC--ATGCAC--------
GCAGACAAAGCCCC-CGCGCGCGGCA-CCATA-------------CAGCA------AGTA
-TCTAAG-----ATACTG-GAACGCTG-------GTGG------CGCTGCTCAGCATCAA
TATA--TGATTTCGATACCTG-AGACCCCCTACAAACGATAGGTTTACAGGCTGGGAGTT
GCGAGTTGCAGAGAGGTGT--ACAT--TT-------CGATC---CTCTCAGA-------C
T-ACCCTTGCT-TGGAG
>28S_1_Ae_simpsoni_CF_S27
-CAAATAATGTGTGACTACCCCCTAAATTTAAGCATATTAATAAG---GGGAGGAAAAGA
AACTAACAAGGATTCCCTGAGTAGCTGCGAGCGAAACGGGAAGAGCTCAGCACGTAGGGG
CGATGCACTGCC--TGTATCTGCCCGGTTCCGTGTACTGGAA-AGTTCGTTATCTGCCGT
AACC---GGTCG--CTGGTTCAAGTTCAACTAGAATGTGGCTT-TTACTCCCAGAGAGGG
TGATAGGCCCGTAGA------GCGGCGC-ACC--------GACGGTAGAA-GTGCTTTCC
ATG---GAGTCG---------TGTTGCTTGA--TAGTGCAGCACAAAGTGGGAGGTTAAC
TCCTTCTAAAGCTAAATATA-ACCACGAGACCGATAGCGAACAAGTACCGTGAGGGAAAG
TTGAAAAGCACTCTGAATAGAGAGTCAAAAAGTACGTGAAACTGCCTAGGGCTC--AAGC
CCGTTGAACTCGATTATCCGATGCGGA--GACATTC--ACCTGCGG-TCGG-TCGGC-CC
CCTAAGCCGGGGTCGGTCAGCCGCAGGGC----------------ACTTGTC---TAC-T
CGCGCTTAGCCAAGAGGACA---------CTGCGATCCATTACG---------AAACAGC
---------------TTTCGC--GTCG-------CAAGACGCAAG--GTCGC--------
-------------CCGACA--GTTGCCCCCTG-----------GTGC-TG--GTTG---C
TT---GCC-CCACAGTA-GCGACGCTCAGTT------------CTGAAGGCCTGTG----
-----CC-GCGA----GGTGGGGCTTACTGCA-C-GT---GGTGTTTTACTG--------
--CAGTCGGGCGCGTG--------ATGGATTCCC---CCGGCC-----------------
--------------------------------------------AC--------------
----CGGGT---GGT-----------------------CGTCCCGC--------------
--------------AAGGG--------ACTGGCCCAACCCCGGA-CT--GGC--------
GATCGGCAGTGA------AAGAATCGAGG--------------TACCTTCGGGACCCGTC
TTGAAACACGGACCAAGAAGTCTATCTTGCGCGCAAGCCAAT-GG---------------
---TC--GTCCT---------------------CCG---------------GAGCA---C
C--AAAGGCGCAGAAAACATAA------------CTTG----AGTTGTGCGGGAT--TAC
GGGCGC-------------------GGC-----------TCTCTGCT-C--------GT-
---CCCTCCATCCCCGGGTGTT----GTAAT-CGGCATGC----GGCTACCGG-------
--GACCAACGGCCGCAAGGCCCCCGGC----------------ACCG-TGCCACAACATA
CCGTGAGTGTGCAGGATGTGACCCGAAAGATGGTGAACTATGCCTGATCAGGTTGAAGTC
AGGGGAAACCCTGATGGAGGACCGAAGCAGTTCTGACGTGCAAATCGATTGTCAGAATTG
GGCATAGGG---------------------------------------------------
--------------------------------------------------GCGAAAGACC
AATCGAACCATCTAGTAGCTGGTTCCCTCCGAAGTTTCCCTCAGGATAGCTGGAGCACGC
AACGTTTCGGA-ACCTATTCTTATCTGGTAAAGCGAATGATTAGAGGCCTTAGGTTCGAA
ATGATCTTAACCTATTCTCAAACTATAAATGGGTAC--GTACC--ATAGCATTCTTGCAT
GATG------CTGTT-------GCAACGTTG-----ACGC-CGGGCCGCCCCCCTG----
-----CCAGGGC-GCGC--------GCCAGCGTAGAAGATATCTGTGTGCTTAGTGGGCC
AAGTTTTGGTAAGCAGAACTGGTGCTGTGGGATGAACCAAACGTAATGTTACGGCGCCTA
AATAAACGACGCATCATAGATACCATGAAAGGTGTTGATTGCTACAGACAGCAGGACGGT
GGACATGGAAGTTGTCATCCGCTAAGGAGTGTGTAACAACTCACCTGCCGAAGCAATTAG
CCCTTAAAATGGATGGCGCTTAAGTCGTTTGCCTATACATTACCGCTGGCGTACAAGTGG
GGCA-----GCGCGCA-----------CGCACGTC------TGC-CCTTTGAGACGCCAG
CGAGTAGGAGGGTC-TGGTGGTGTGCGTTGAAGTGCCTG-GCGTAAGCCGACATGGAGCC
GCCACTAGCACAGATCTTGGTGGTAGTAGCAAATATTCGAATGAGATCTTGGATGACTGA
AGTGGAGGAGGGTTTCGTGTCAACAGCAGTTGAACACGAGTTAGCCAATCCTAAGCTCTA
TGGGAAA----------------CCTGATATATAT-------------------------
-------------T------AA--GCAT----------TTAACC----AAATAC----AA
CAACGG----------------------------CGT-TG-ATG--CAAC---------C
GTCAT---GATA-TATATT-------GAAT-GAG-------------------CGAAAGG
GAATCCGGTTACAATTCCGGAGCCTG-TTGAGTATACGTT-TGCATTG---GCGT-----
-----------CCCATACCGG--CA---ACGG----TAG--CGCCTTTG----------T
AA----------------------------------------------------------
------TCATGGCAACATGAATCCTTTTCTTCGAGAAGCCAACAAGAGATATCGGAAGAG
TTCTCTTTTCTGTTTTACAGT---CAC----ACTAGCCATGGAAGTCTTTCATAGAGAGA
TATGGTTGGACAGG-CTGGTAGAGCATGGTATTAA--ATTGCTGTGT-CGATATTCTCTT
CTTGGACCTTGAAAATCGAAGACTGGGGCACGC---------------------------
----------------------AAACTCTCAACAGCTTGTACCGA-ATCCGCAGCAGGTC
TCCAAGGTTTAGAGTCTCTAGTCGATAGATTAATGTAGGTAAGGGAAGTCGGCAAATTAG
ATCCGTAACTTCGGGATAAGGATTGGCTCTGAAGACTGG----GA-TGGCTCGGG--CTA
TACCCTCCCGGGG------------------------------TCCGGTCTGCCTCGCGG
TGGGCCCCCCGGGGTCCGG-----------------------------------------
------GGTTTGCCTC-AATGCGTGTTTCCCCGCCGTG------GTTCGGCTCGGGTCCG
-------CGGCTCGTTCGCGCGGGTCGCGG---------CCTCCGGCTGCGG-------G
TCGGGGCC---GCTGCAGCCAT-CAATAAACAGTCAATTCAGAACTGGCAC-GGCTGAGG
GAATCCGACTGTCTAATTAAAACAAAGCATTGTGATGGCCTCAAAA-GGTG-TTGACACA
ATGTGATTTCTGCCCAGTGCTCTGAATGTCAACGTGAAGAAATTCAAGCAAGCGCGGGTA
AACGGCGGGAGTAACTATGACTCTCTTAAGGTAGCCAAATGCCTCGTCATCTAATTAGTG
ACGCGCATGAATGGATTAACGAGATTCCC----TCTGTCCCTATCTACTATCTAGCGAAA
CCACAGCCAAGGGAACGGGCTTGGAAACACTAGCGGGGAAAGAAGACCCTGTTGAGCTTG
ACTCTAGTCCGGCATTGTAAGGCGATATAAGAGGTGCAGAATAGGTGGGAGCCGGGGTA-
------AAACACTATCTCCCCG------GCACCAATGAGATACCACCACTCTTACTGTTG
CCTTACTTACATGATCAGGTGGAACAAGTG-------------CCCAGGTTAT-TGCA--
----------------------ACCTCCGG------------------------------
------------GCATAA-------GGTTTCTTGTTCAGCGTTCAGTCATGTCGT-----
---------------CATTCCTGGCCATAAGGC--AGAAGACCGAGCCTGCGG-------
-----------TCATCGCGTC---------------------CGTTGCGCGGCG------
---------------------------------------------CCGG---GCG----T
GCGGC------CGGACC----------------------------------------GGG
TGGCTTC-------------------------------------GCGGCTGCCCC-----
-------------------------------------AGTAGG---GTCC----------
-------C---GCT--C-----CGGTTTCGTTCGC-------------------GTGCGG
GCC----A-----CGGCCG----------CAGTTTT--GCTCAACGT---TCACACCGTA
CGC-CGATGACAGT-AAGACATCTGGAT----------ACT-------CCAAGTCATGGA
CAGTGCCAGGTGCGGAGTTTGACTGGGGCGGTACATCTCCAAAACAATAACGGAGGTGTC
CAAAGGTCAGCTCAGTGTGGACAGAAACCACACGCTGAGCATAAGGACAAAAGCTGGCTT
GATCTCGATGTTCAGTACATATTGAGACAGCGAAAGCTAGGCCTCACGATCCTTTTGG-T
TTAAAGAGTTTTTAGCAAGAGGTGTCAGAAAAGTTACCACAGGGATAACTGGCTTGTGGC
CGCCAAGCGTTCATAGCGACGTGGCTTTTTGATCCTTCGATGTCGGCTCTTCCTATCATT
GTGAAGCAAAATTCACAAAGCGTAGGATTGTTCACCCTTTCA-AGGGAACGTGAGCTGGG
TTTAGACCGTCGTGAGACAGGTTAGTTTTACCCTACTGGTGTGCG-AACGA---AACCAG
AACGCTATCTTAAC---GGAAATGCTGTGCAGTACGAGAGGAACCACAGCTTCGAACCAA
TGGCTCA-ATACTAGTTCGACCGGACTTTGGTATAACGCTA-CGTTCGTTGGATTATGCC
TGAACGCCTCTAAG------------------GTCGTAACCAAACCGAGCTGATAGTGTC
CCCT-TA-----TAGGTCGTCG-----GCGATCATGTGGCA-AA-AAACCTAC------A
AGACCTGCTAGCGT--GATCCTC---ACGTTGGCATCTTATTGC--ATGCACC-------
GCAGACAAAGCCCT-TGCGCGCGGCG-TCATA-------------CAGCA------AGTA
-TCTAAG-----ATACTG-GAACGCTG-------GTGG------CGCTGCTCAGCATCAA
TATA--TGATTTCGATACCTG-AGACCCCCTACAAACGATAGGTTTACAGGCTGGGAGTT
GCGAGTTGCAGAGAGGTGT--ACAT--TT-------CGATC---CTCTCAGA-------C
T-ACCCTTGCT-GGGAG
>28S_1_Ae_simpsoni_CF_S28
-CAAATAATGTGTGACTACCCCCTAAATTTAAGCATATTAATAAG---GGGAGGAAAAGA
AACTAACAAGGATTCCCTGAGTAGCTGCGAGCGAAACGGGAAGAGCTCAGCACGTAGGGG
CGATGCACTGCC--TGTATCTGCCCGGTTCCGTGTACTGGAA-AGTTCGTTATCTGCCGT
AACC---GGTCG--CTGGTTCAAGTTCAACTAGAATGTGGCTT-TTACTCCCAGAGAGGG
TGATAGGCCCGTAGA------GCGGCGC---------ACCGACGGTAGAA-GTGCTTTCC
ATG---GAGTCG---------TGTTGCTTGA--TAGTGCAGCACAAAGTGGGAGGTAAAC
TCCTTCTAAAGCTAAATATC-ACCACGAGACCGATAGCGAACAAGTACCGTGAGGGAAAG
TTGAAAAGCACTCTGAATAGAGAGTCAAAAAGTACGTGAAACTGCCTAGGGCTC--AAGC
CCGTTGAACTCGATTATCCGATGCGGA--GACATTC--ACCTGCGG-TCGG-TCGGC--C
CTCAGCCGGGGGTCGATCAGCCGCAGGGC----------------ACTTGTC---TAC-T
CGCGCTTAGCCAAGAGGACA---------CTGCGATCCATTACG---------AAACAGC
---------------TTTCGC--GTCG-------CAAGACGCAAG--GTCGC--------
-------------CCGACA--GTTGCCCCCTG-----------GTGC-TG--GTTG---C
TT---GCC-CCACAGTA-GCGACGCTCAGTT------------CTGAAGGCCTGTG----
-----CC-GCGA----GGTGGGGCTTACTGCA-C-GT---GGTGTAC---TG--------
--CAGTCGGGCGCGTG--------ATGGATTCCC---CCGGCC-----------------
--------------------------------------------AC--------------
----CGGGT---GGT-----------------------CGTCCCGC--------------
--------------AAGGG--------ACTGGCCCAACCCCGGA-CT--GGC--------
GATCGGCAGTGA------AAGAATCGAGG--------------TACCTTCGGGACCCGTC
TTGAAACACGGACCAAGAAGTCTATCTTGCGCGCAAGCCAAT-GG---------------
---TC--GTCCT---------------------CCG---------------GAGCA---C
C--AAAGGCGCAGAAAACATAA------------CTTG----AGTTGTGCGGGAT--TAC
GGGCGC-------------------GGC-----------TCTCTGCT-C--------GT-
---CCCTCCATCCCCGGGTGTT----GTAAT-CGGCATGC----GGCTACCGG-------
--GACCAACGGCCGCAAGGCCCCCGGC----------------ACCG-TGCCACAACATA
CCGTGAGTGTGCAGGATGTGACCCGAAAGATGGTGAACTATGCCTGATCAGGTTGAAGTC
AGGGGAAACCCTGATGGAGGACCGAAGCAGTTCTGACGTGCAAATCGATTGTCAGAATTG
GGCATAGGG---------------------------------------------------
--------------------------------------------------GCGAAAGACC
AATCGAACCATCTAGTAGCTGGTTCCCTCCGAAGTTTCCCTCAGGATAGCTGGAGCACGC
AACGTTTCGGA-ACCTATTCTTATCTGGTAAAGCGAATGATTAGAGGCCTTAGGTTCGAA
ATGATCTTAACCTATTCTCAAACTATAAATGGGTAC--GTACC--ATAGCATTCTTGCAT
GATG------CTGTT-------GCAACGTTG-----ACGC-CGGGCCGCCCCCTG-----
-----CCAGGGC-GCGC--------GCCGGCGTAGAAGATATCTGTGTGCTTAGTGGGCC
AAGTTTTGGTAAGCAGAACTGGTGCTGTGGGATGAACCAAACGTAATGTTACGGCGCCTA
AATAAACGACGCATCATAGATACCATGAAAGGTGTTGATTGCTACAGACAGCAGGACGGT
GGACATGGAAGTTGTCATCCGCTAAGGAGTGTGTAACAACTCACCTGCCGAAGCAATTAG
CCCTTAAAATGGATGGCGCTTAAGTCGTTTGCCTATACATTACCGCTGGCGTACAAGTGG
GGCA-----GCGCGCA-----------CGCACGTC------TGC-CCTTTGAGACGCCAG
CGAGTAGGAGGGTC-TGGTGGTGTGCGTTGAAGTGCCTG-GCGTAAGCCGACATGGAGCC
GCCACTAGCACAGATCTTGGTGGTAGTAGCAAATATTCGAATGAGATCTTGGATGACTGA
AGTGGAGGAGGGTTTCGTGTCAACAGCAGTTGAACACGAGTTAGCCAATCCTAAGCTCTA
TGGGAAA----------------CCTGATATATAT-------------------------
-------------T------AA--GCAT----------TTAACC----AAATAC----AA
CACCAC------------CACGTTGGCAACGTCATGT-TG-ATG--CAAC---------C
GTCCT---GATA-TATATT-------GAAT-GAG-------------------CGAAAGG
GAATCCGGTTACAATTCCGGAGCCTG-TTGAGTATACGTT-TGCATTG---GCGT-----
-----------CCCATACCGG--CA---ACGG----TAG--CGCCTTTG----------T
AA----------------------------------------------------------
------TCATGGCAACATGAATCCTTTTCTTCGAGAAGCCAACAAGAGATATCGGAAGAG
TTCTCTTTTCTGTTTTACAGT---CAC----ACTAGCCATGGAAGTCTTTCATAGAGAGA
TATGGTTGGACAGG-CTGGTAGAGCATGGTATTAA--ATTGCTGTGT-CGATATTCTCTT
CTTGGACCTTGAAAATCGAAGACTGGGGCACGC---------------------------
----------------------AAACTCTCAACAGCTTGTACCGA-ATCCGCAGCAGGTC
TCCAAGGTTTAGAGTCTCTAGTCGATAGATTAATGTAGGTAAGGGAAGTCGGCAAATTAG
ATCCGTAACTTCGGGATAAGGATTGGCTCTGAAGACTGG----GA-TGGCTCGGG--CTA
TACCCTCCCGGGG------------------------------TCCGGTCTGCCTCGCGG
TGGGCCCCCCGGGGTCCGG-----------------------------------------
------GGTTTGCCTC-AATGCGTGTTTCCCCGCCGTG------GTTCGGCTCGGGTCCG
-------CGGCTCGTTCGCGCGGGTCGCGG---------CCTCCGGCTGCGG-------T
CCGGGGCC---GCTGCAGCCAT-CAATAAACAGTCAATTCAGAACTGGCAC-GGCTGAGG
GAATCCGACTGTCTAATTAAAACAAAGCATTGTGATGGCCTCAAAA-GGTG-TTGACACA
ATGTGATTTCTGCCCAGTGCTCTGAATGTCAACGTGAAGAAATTCAAGCAAGCGCGGGTA
AACGGCGGGAGTAACTATGACTCTCTTAAGGTAGCCAAATGCCTCGTCATCTAATTAGTG
ACGCGCATGAATGGATTAACGAGATTCCC----TCTGTCCCTATCTACTATCTAGCGAAA
CCACAGCCAAGGGAACGGGCTTGGAAACACTAGCGGGGAAAGAAGACCCTGTTGAGCTTG
ACTCTAGTCCGGCATTGTAAGGCGATATAAGAGGTGCAGAATAGGTGGGAGCCGGGGTA-
------AAACACTATCTCCCCG------GCACCAATGAGATACCACCACTCTTACTGTTG
CCTTACTTACATGATCAGGTGGAACAAGTG-------------CCCAGGTTAT-TGCA--
----------------------ACCTCCGG------------------------------
------------GCATAA-------GGTTTCTTGTTCAGCGTTCAGTCATGTCGT-----
---------------CATTCCTGGCCATAAGGC--AGAAGACCGAGCCTGCGG-------
-----------TCATCGCGTC---------------------CGTTGCGCGGCG------
---------------------------------------------CCGG---GCG----T
GCGGC------CGGACC----------------------------------------GGG
TGGCTTC-------------------------------------GCGGCTGCCCC-----
-------------------------------------AGTAGG---GTCC----------
-------C---GCT--C-----CGGTTTCGTTCGC-------------------GTGCGG
GCC----A-----CGGCCG----------CAGTTTT--GCTCAACGT---TCACACCGTA
CGC-CGATGACAGT-AAGACATCTGGAT----------ACT-------CCAAGTCATGGA
CAGTGCCAGGTGCGGAGTTTGACTGGGGCGGTACATCTCCAAAACAATAACGGAGGTGTC
CAAAGGTCAGCTCAGTGTGGACAGAAACCACACGCTGAGCATAAGGACAAAAGCTGGCTT
GATCTCGATGTTCAGTACATATTGAGACAGCGAAAGCTAGGCCTCACGATCCTTTTGG-T
TTAAAGAGTTTTTAGCAAGAGGTGTCAGAAAAGTTACCACAGGGATAACTGGCTTGTGGC
CGCCAAGCGTTCATAGCGACGTGGCTTTTTGATCCTTCGATGTCGGCTCTTCCTATCATT
GTGAAGCAAAATTCACAAAGCGTAGGATTGTTCACCCTTTCA-AGGGAACGTGAGCTGGG
TTTAGACCGTCGTGAGACAGGTTAGTTTTACCCTACTGGTGTGCG-AACGA---AACCAG
AACGCTATCTTAAC---GGAAATGCTGTGCAGTACGAGAGGAACCACAGCTTCGAACCAA
TGGCTCA-ATACTAGTTCGACCGGACTTTGGTATAACGCTA-CGTTCGTTGGATTATGCC
TGAACGCCTCTAAG------------------GTCGTAACCAAACCGAGCTGATAGTGTC
CCCT-TA-----TAGGTCGTCG-----GCGATCATGTGGCA-AA-AAACCTAC------A
AGACCTGCTAGCGT--GATCCTC---ACGTTGGCATCTTATTGC--ATGCACC-------
GCAGACAAAGCCCT-TGCGCGCGGCG-TCATA-------------CAGCA------AGTA
-TCTAAG-----ATACTG-GAACGCTG-------GTGG------CGCTGCTCAGCATCAA
TATA--TGATTTCGATACCTG-AGACCCCCTACAAACGATAGGTTTACAGGCTGGGAGTT
GCGAGTTGCAGAGAGGTGT--ACAT--TT-------CGATC---CTCTCAGA-------C
T-ACCCTTGCT-TGGAG
>28S_1_Ae_simpsoni_CF_S29
--AAATAATGTGTGACTACCCCCTAAATTTAAGCATATTAATAAG---GGGAGGAAAAGA
AACTAACAAGGATTCCCTGAGTAGCTGCGAGCGAAACGGGAAGAGCTCAGCACGTAGGGG
CGATGCACTGCC--TGTATCTGCCCGGTTCCGTGTACTGGAA-AGTTCGTTATCTGCCGT
AACC---GGTCG--CTGGTTCAAGTTCAACTAGAATGTGGCTT-TTACTCCCAGAGAGGG
TGATAGGCCCGTAGA------GCGGCGC---------ACCGACGGTAGAA-GTGCTTTCC
ATG---GAGTCG---------TGTTGCTTGA--TAGTGCAGCACAAAGTGGGAGGTAAAC
TCCTTCTAAAGCTAAATATC-ACCACGAGACCGATAGCGAACAAGTACCGTGAGGGAAAG
TTGAAAAGCACTCTGAATAGAGAGTCAAAAAGTACGTGAAACTGCCTAGGGCTC--AAGC
CCGTTGAACTCGATTATCCGATGCGGA--GACATTC--ACCTGCGG-TCGG-TCGGC---
CCTCAGCCGGGGTCGGTCAGCCGCAGGGC----------------ACTTGTC---TAC-T
CGCGCTTAGCCAAGAGGACA---------CTGCGATCCATTACG---------AAACAGC
---------------TTTCGC--GTCG-------CAAGACGCAAG--GTCGC--------
-------------CCGACA--GTTGCCCCCTG-----------GTGC-TG--GTTG---C
TT---GCC-CCACAGTA-GCGACGCTCAGTT------------CTGAAGGCCTGTG----
-----CC-GCGA----GGTGGGGCTTACTGCA-C-GT---GGTGTAC---TG--------
--CAGTCGGGCGCGTG--------ATGGATTCCC---CCGGCC-----------------
--------------------------------------------AC--------------
----CGGGT---GGT-----------------------CGTCCCGC--------------
--------------AAGGG--------ACTGGCCCAACCCCGGA-CT--GGC--------
GATCGGCAGTGA------AAGAATCGAGG--------------TACCTTCGGGACCCGTC
TTGAAACACGGACCAAGAAGTCTATCTTGCGCGCAAGCCAAT-GG---------------
---TC--GTCCT---------------------CCG---------------GAGCA---C
C--AAAGGCGCAGAAAACATAA------------CTTG----AGTTGTGCGGGAT--TAC
GGGCGC-------------------GGC-----------TCTCTGCT-C--------GT-
---CCCTCCATCCCCGGGTGTT----GTAAT-CGGCATGC----GGCTACCGG-------
--GACCAACGGCCGCAAGGCCCCCGGC----------------ACCG-TGCCACAACATA
CCGTGAGTGTGCAGGATGTGACCCGAAAGATGGTGAACTATGCCTGATCAGGTTGAAGTC
AGGGGAAACCCTGATGGAGGACCGAAGCAGTTCTGACGTGCAAATCGATTGTCAGAATTG
GGCATAGGG---------------------------------------------------
--------------------------------------------------GCGAAAGACC
AATCGAACCATCTAGTAGCTGGTTCCCTCCGAAGTTTCCCTCAGGATAGCTGGAGCACGC
AACGTTTCGGA-ACCTATTCTTATCTGGTAAAGCGAATGATTAGAGGCCTTAGGTTCGAA
ATGATCTTAACCTATTCTCAAACTATAAATGGGTAC--GTACC--ATAGCATTCTTGCAT
GATG------CTGTT-------GCAACGTTG-----ACGC-CGGGCCGCCCCCTG-----
-----CCAGGGC-GCGC--------GCCGGCGTAGAAGATATCTGTGTGCTTAGTGGGCC
AAGTTTTGGTAAGCAGAACTGGTGCTGTGGGATGAACCAAACGTAATGTTACGGCGCCTA
AATAAACGACGCATCATAGATACCATGAAAGGTGTTGATTGCTACAGACAGCAGGACGGT
GGACATGGAAGTTGTCATCCGCTAAGGAGTGTGTAACAACTCACCTGCCGAAGCAATTAG
CCCTTAAAATGGATGGCGCTTAAGTCGTTTGCCTATACATTACCGCTGGCGTACAAGTGG
GGCA-----GCGCGCA-----------CGCACGTC------TGC-CCTTTGAGACGCCAG
CGAGTAGGAGGGTC-TGGTGGTGTGCGTTGAAGTGCCTG-GCGTAAGCCGACATGGAGCC
GCCACTAGCACAGATCTTGGTGGTAGTAGCAAATATTCGAATGAGATCTTGGATGACTGA
AGTGGAGGAGGGTTTCGTGTCAACAGCAGTTGAACACGAGTTAGCCAATCCTAAGCTCTA
TGGGAAA----------------CCTGATATATAT-------------------------
-------------T------AA--GCAT----------TTAACC----AAATAC----AA
CACCAC------------CACGTTGGCAACGTCATGT-TG-ATG--CAAC---------C
GTCAT---GATA-TATATT-------GAAT-GAG-------------------CGAAAGG
GAATCCGGTTACAATTCCGGAGCCTG-TTGAGTATACGTT-TGCATTG---GCGT-----
-----------CCCATACCGG--CA---ACGG----TAG--CGCCTTTG----------T
AA----------------------------------------------------------
------TCATGGCAACATGAATCCTTTTCTTCGAGAAGCCAACAAGAGATATCGGAAGAG
TTCTCTTTTCTGTTTTACAGT---CAC----ACTAGCCATGGAAGTCTTTCATAGAGAGA
TATGGTTGGACAGG-CTGGTAGAGCATGGTATTAA--ATTGCTGTGT-CGATATTCTCTT
CTTGGACCTTGAAAATCGAAGACTGGGGCACGC---------------------------
----------------------AAACTCTCAACAGCTTGTACCGA-ATCCGCAGCAGGTC
TCCAAGGTTTAGAGTCTCTAGTCGATAGATTAATGTAGGTAAGGGAAGTCGGCAAATTAG
ATCCGTAACTTCGGGATAAGGATTGGCTCTGAAGACTGG----GA-TGGCTCGGG--CTA
TACCCTCCCGGGG------------------------------TCCGGTCTGCCTCGCGG
TGGGCCCCCCGGGGTCCGG-----------------------------------------
------GGTTTGCCTC-AATGCGTGTTTCCCCGCCGTG------GTTCGGCTCGGGTCCG
-------CGGCTCGTTCGCGCGGGTCGCGG---------CCTCCGGCTGCGG-------T
CCGGGGCC---GCTGCAGCCAT-CAATAAACAGTCAATTCAGAACTGGCAC-GGCTGAGG
GAATCCGACTGTCTAATTAAAACAAAGCATTGTGATGGCCTCAAAA-GGTG-TTGACACA
ATGTGATTTCTGCCCAGTGCTCTGAATGTCAACGTGAAGAAATTCAAGCAAGCGCGGGTA
AACGGCGGGAGTAACTATGACTCTCTTAAGGTAGCCAAATGCCTCGTCATCTAATTAGTG
ACGCGCATGAATGGATTAACGAGATTCCC----TCTGTCCCTATCTACTATCTAGCGAAA
CCACAGCCAAGGGAACGGGCTTGGAAACACTAGCGGGGAAAGAAGACCCTGTTGAGCTTG
ACTCTAGTCCGGCATTGTAAGGCGATATAAGAGGTGCAGAATAGGTGGGAGCCGGGGTA-
------AAACACTATCTCCCCG------GCACCAATGAGATACCACCACTCTTACTGTTG
CCTTACTTACATGATCAGGTGGAACAAGTG-------------CCCAGGTTAT-TGCA--
----------------------ACCTCCGG------------------------------
------------GCATAA-------GGTTTCTTGTTCAGCGTTCAGTCATGTCGT-----
---------------CATTCCTGGCCATAAGGC--AGAAGACCGAGCCTGCGG-------
-----------TCATCGCGTC---------------------CGTTGCGCGGCG------
---------------------------------------------CCGG---GCG----T
GCGGC------CGGACC----------------------------------------GGG
TGGCTTC-------------------------------------GCGGCTGCCCC-----
-------------------------------------AGTAGG---GTCC----------
-------C---GCT--C-----CGGTTTCGTTCGC-------------------GTGCGG
GCC----A-----CGGCCG----------CAGTTTT--GCTCAACGT---TCACACCGTA
CGC-CGATGACAGT-AAGACATCTGGAT----------ACT-------CCAAGTCATGGA
CAGTGCCAGGTGCGGAGTTTGACTGGGGCGGTACATCTCCAAAACAATAACGGAGGTGTC
CAAAGGTCAGCTCAGTGTGGACAGAAACCACACGCTGAGCATAAGGACAAAAGCTGGCTT
GATCTCGATGTTCAGTACATATTGAGACAGCGAAAGCTAGGCCTCACGATCCTTTTGG-T
TTAAAGAGTTTTTAGCAAGAGGTGTCAGAAAAGTTACCACAGGGATAACTGGCTTGTGGC
CGCCAAGCGTTCATAGCGACGTGGCTTTTTGATCCTTCGATGTCGGCTCTTCCTATCATT
GTGAAGCAAAATTCACAAAGCGTAGGATTGTTCACCCTTTCA-AGGGAACGTGAGCTGGG
TTTAGACCGTCGTGAGACAGGTTAGTTTTACCCTACTGGTGTGCG-AACGA---AACCAG
AACGCTATCTTAAC---GGAAATGCTGTGCAGTACGAGAGGAACCACAGCTTCGAACCAA
TGGCTCA-ATACTAGTTCGACCGGACTTTGGTATAACGCTA-CGTTCGTTGGATTATGCC
TGAACGCCTCTAAG------------------GTCGTAACCAAACCGAGCTGATAGTGTC
CCCT-TA-----TAGGTCGTCG-----GCGATCATGTGGCA-AA-AAACCTAC------A
AGACCTGCTAGCGT--GATCCTC---ACGTTGGCATCTTATTGC--ATGCACC-------
GCAGACAAAGCCCT-TGCGCGCGGCG-TCATA-------------CAGCA------AGTA
-TCTAAG-----ATACTG-GAACGCTG-------GTGG------CGCTGCTCAGCATCAA
TATA--TGATTTCGATACCTG-AGACCCCCTACAAACGATAGGTTTACAGGCTGGGAGTT
GCGAGTTGCAGAGAGGTGT--ACAT--TT-------CGATC---CTCTCAGA-------C
T-ACCCTTGCT-TGGAG
>28S_1_Ae_scapularis_GF_S85
-CAAATAATGTGTGACTACCCCCTAAATTTAAGCATATTAATAAG---GGGAGGAAAAGA
AACTAACAAGGATTCCCTGAGTAGCTGCGAGCGAAACGGGAGGAGCTCAGCACGTAGAGG
TGATGCACTTG---CGTATCTACCTGGTTCCGTGTACTGGAA-ATTTCGTCATCTGCCGT
AACCAGCGGTTA--CCAGTTCAAGTTCAACTAGAATGTGGCTT-TTACTCCCAGAGAGGG
TGATAGGCCCGTAGA------ACGGCGC-T----------GATGGTAGAA-GATTTTTCC
ATG---GAGTCG---------TGTTGCTTGA--TAGTGCAGCACAAAGTGGGAGGTAAAC
TCCTTCTAAAGCTAAATATC-ACCACGAGACCGATAGCGAACAAGTACCGTGAGGGAAAG
TTGAAAAGCACTCTGAATAGAGAGTCAAAAAGTACGTGAAACTGCCTAGGGCTC--AAAC
CCGTTGAACTCGATTATCCGG-GCGGA--GACATTC--ACCGGCGG-CTGG-CCAGC---
-----------GATGGCAGGCCGCCGGGC----------------ACTTGTC----TC-C
CGCGT-----CAAGAGGACA---------TTGCGATCCATTACG---------AAACAGC
----------------TCTGC--GTCG-------CAAGACGCAAG--GTCGC--------
-------------CCGACA--GTTGCCCCCTG-----------GTGC-TG--GTTG---C
TT---GCC-CCACAGTA-GCGACGCTCAGTT------------CTGAAGGCCTGTG----
-----CC-GCGA----GGTGGGGCTTACTGCA-C-GT---GGTGTT----TG--------
--CAGTCGGGCGCGTG--------ATGGATTGAC---CCGC-A-----------------
-----------------------------------------C--GC--------------
----CGTCGG----------------------------CCCCTCAC--------------
--------------TGGGT--------------CGCGCG---GA-CC--GTC--------
GATCGGCAATGA------TAAAATCGAGG--------------TACCTTCGGGACCCGTC
TTGAAACACGGACCAAGAAGTCTATCTTGCGCGCGAGCCAAT-GG---------------
---TC--GTT-----------------------CTT---------------GAACA---C
C--AAAGGCGCAAAAAACATAA------------CTTG----AGTTGTGCGGGAT--TAC
GGGCGC-------------------GGC-----------TCTCTGCAGC--------GT-
---CCCTCCATCCCCGGGTGTT----GTAAT-CGGCATGC--------------------
----------GGTGGTGGTCCTCGGGC------------CGCCGCCG-TGCCACGACATA
CCGTGAGTGTGCAGGATGTGACCCGAAAGATGGTGAACTATGCCTGATCAGGTTGAAGTC
AGGGGAAACCCTGATGGAGGACCGAAGCAGTTCTGACGTGCAAATCGATTGTCAGAATTG
GGCATAGGG---------------------------------------------------
--------------------------------------------------GCGAAAGACC
AATCGAACCATCTAGTAGCTGGTTCCCTCCGAAGTTTCCCTCAGGATAGCTGGAGCACGC
AACGTTTCGAA-CTCTATTCTTATCTGGTAAAGCGAATGATTAGAGGCCTTAGGTTCGAA
ATGATCTTAACCTATTCTCAAACTATAAATGGGTAC--GTACC--ATAACATTCTTGCAT
GATG------TTATT-------GCAACGCGG-----ACGC-CGGCCCGCCCCCTG-----
-----CCAGGGCGGTGT---------CCGGCGTAGAAGATATCTGTGTGCTTAGTGGGCC
AAGTTTTGGTAAGCAGAACTGGTGCTGTGGGATGAACCAAACGTAATGTTACGGCGCCTA
AATAAACGACGCATCATAGATACCATGAAAGGTGTTGATTGCTACAGACAGCAGGACGGT
GGACATGGAAGTCGTCATCCGCTAAGGAGTGTGTAACAACTCACCTGCCGAAGCAATTAG
CCCTTAAAATGGATGGCGCTTAAGTCGTTTGCCTATACATTACCGCTGGCGTACAAGTGG
TGCA-----GCGCGTA-----------CGCACGAC------TGC-ACTTTGAGACGCCAG
CGAGTAGGAGGGTC-TGGTGGTGTGCGTTGAAGTGCCTG-GCGTAAGCCGACATGGAGCC
GCCACTAGCACAGATCTTGGTGGTAGTAGCAAATATTCGAATGAGATCTTGGATGACTGA
AGTGGAGGAGGGTTTCGTGTCAACAGCAGTTGAACACGAGTTAGCCAATCCTAAGCCCTA
TGGGAAA----------------CCTGATATATAT-------------------------
-------------T------AA--GCAT----------TTACCG----AAATAC----AA
CCTATT------------------TTCCATAGCGTGT-TG-ATG--CAAC---------A
TCCTA----GTA-TATATT-------GAAT-GGG-------------------CGAAAGG
GAATCCGGTTACAATTCCGGAGCCTG-TTGGGTATACGTT-TGCATTG---GCGT-----
-----------CCCATACCGG--AA---ACGG----TAG--CGCCTTTG----------T
AA----------------------------------------------------------
------TCATGGCAACATGAATCCTTTTCTTCGAGAAGCCAACAAGAGATATCGGAAGAG
TTTTCTTTTCTGTTTTACAGT---CAC----ACTAGCCATGGAAGTCTTTCATAGAGAGA
TATGGTTGGACAGG-CTGGTAGAGCATGGTATTAA--ATTGCTGTGT-CGATATTCTCTT
CTTGGACCTTGAAAATCGAAGACTGGGGCACGC---------------------------
----------------------AAACTCCCAACAGCTTGTACCGA-ATCCGCAGCAGGTC
TCCAAGGTTTAGAGTCTCTAGTCGATAGATTAATGTAGGTAAGGGAAGTCGGCAAATTAG
ATCCGTAACTTCGGGATAAGGATTGGCTCTGAAGACTGG----GA-TGGCTCGGG--CTA
TGCTCTCTCGGGA-----------------------------------------------
------------------------------------------------------------
-------GTTTGCCTC-AACGCGCCGTGCCG-----------------------------
-----------TGGCCCTCGG------------------GCTGCGGCCGCGGC-------
-----------GCTGCAGCCAT-CGACAAACAGTCAATTCAGAACTGGCAC-GGCTGAGG
GAATCCGACTGTCTAATTAAAACAAAGCATTGTGATGGCCTCAAAA-GGTG-TTGACACA
ATGTGATTTCTGCCCAGTGCTCTGAATGTCAACGTGAAGAAATTCAAGCAAGCGCGGGTA
AACGGCGGGAGTAACTATGACTCTCTTAAGGTAGCCAAATGCCTCGTCATCTAATTAGTG
ACGCGCATGAATGGATTAACGAGATTCCC----TCTGTCCCTATCTACTATCTAGCGAAA
CCACAGCCAAGGGAACGGGCTTGGAAACACTAGCGGGGAAAGAAGACCCTGTTGAGCTTG
ACTCTAGTCTGGCATTGTAAGGCGATATAAGAGGTGCAGTATAGGTGGGAGCCGGGGTA-
------AAATATTATCTCTCCG------GCAACAATGAGATACCACCACTCTTACTGTTG
CCTTACTTACATGATCAGGTGGAACAAGTG-------------CTAAGGTTAT-TGCA--
----------------------ACCTCCTA------------------------------
------------GCATAA-------GGTTTCTTGTTCAGCGTTCAGTCATGTCGT-----
---------------CATTCCTGGCCATAAGGC--AGAAGACCGAGCCTGTGG-------
-----------------------------------------TCACCGCGCGGTC------
---------------------------------------------CTGG---GCG----T
GCGAT------CCGAAT-------------------------------------------
------------------------------------------GCGCCTCGGTGCT-----
-------------------------------------AGTAGG---GTCC----------
-------C---GCC--C---------------------------------------TCGG
GCC-CGTA-----CGGCCG----------CAGTTT---GCTCAACTT---TCACACCGTA
CGC-CGATGACAGT-AAGACATCTGGAT----------ACT-------CCAAGTCATGGA
CAGTGCCAGGTGCGGAGTTTGACTGGGGCGGTACATCTCCAAAACAATAACGGAGGTGTC
CAAAGGTCAGCTCAGTGTGGACAGAAACCACACGCTGAGCATAAGGACAAAAGCTGGCTT
GATCTCGATGTTCAGTACATATTGAGACAGCGAAAGCTAGGCCTCACGATCCTTTTGG-T
TTAAAGAGTTTTTAGCAAGAGGTGTCAGAAAAGTTACCACAGGGATAACTGGCTTGTGGC
CGCCAAGCGTTCATAGCGACGTGGCTTTTTGATCCTTCGATGTCGGCTCTTCCTATCATT
GTGAAGCAAAATTCACAAAGCGTAGGATTGTTCACCCTTTCA-AGGGAACGTGAGCTGGG
TTTAGACCGTCGTGAGACAGGTTAGTTTTACCCTACTGGTGTGCG--------AACATTG
TGCGCTATCTTAAC---GGAATTGCTGTGCAGTACGAGAGGAACCACAGCTACGAACCAA
TGGCTCA-ATACTAGTTCGACCGGACTTTGGTATAACGCTA-CGTTCGTTGGATTATGCC
TGAACGCCTCTAAG------------------GTCGTAACCAAACCGAGCTGATAGTGTC
CCC--CA-----TAGGTGGTCG-----GCGATCATGTGGCA-AA-AAACCTAC------A
AGACTTGCTAGCGT--GAT-CTC---ACGTTGGCATCTTATTGC--ATGCAC--------
GCAGACAAAGCCCT-TGCGCGCGGCG-TCATA-------------CAGCA------AGTA
-TCTGGG-----ATACTG-GAACGCTG-------GTGG------CGCTGCTCAGCATCAA
TATA--TGATTTCGATACCTG-AGACCTCCTACAAACGATAGGTTTACAGGCTGGGAGTT
GCGAGTTGCAGAGAGGTGT--ACAT--TT-------CGATC---CTCTCAGA-------C
T-ACCCTTGCT-GGGAG
>28S_2_Ae_scapularis_GF_S85
-CAAATAATGTGTGACTACCCCCTAAATTTAAGCATATTAATAAG---GGGAGGAAAAGA
AACTAACAAGGATTCCCTGAGTAGCTGCGAGCGAAACGGGAGGAGCTCAGCACGTAGAGG
TGATGCACTTG---CGTATCTACCTGGTTCCGTGTACTGGAA-ATTTCGTCATCTGCCGT
AACCAGCGGTTA--CCAGTTCAAGTTCAACTAGAATGTGGCTT-TTACTCCCAGAGAGGG
TGATAGGCCCGTAGA------ACGGCGC-T----------GATGGTAGAA-GATTTTTCC
ATG---GAGTCG---------TGTTGCTTGA--TAGTGCAGCACAAAGTGGGAGGTAAAC
TCCTTCTAAAGCTAAATATC-ACCACGAGACCGATAGCGAACAAGTACCGTGAGGGAAAG
TTGAAAAGCACTCTGAATAGAGAGTCAAAAAGTACGTGAAACTGCCTAGGGCTC--AAAC
CCGTTGAACTCGATTATCCGG-GCGGA--GACATTC--ACCGGCGG-CTGG-CCAGC---
-----------GATGGCAGGCCGCCGGGC----------------ACTTGTC----TC-C
CGCGT-----CAAGAGGACA---------TTGCGATCCATTACG---------AAACAGC
----------------TCTGC--GTCG-------CAAGACGCAAG--GTCGC--------
-------------CCGACA--GTTGCCCCCTG-----------GTGC-TG--GTTG---C
TT---GCC-CCACAGTA-GCGACGCTCAGTT------------CTGAAGGCCTGTG----
-----CC-GCGA----GGTGGGGCTTACTGCA-C-GT---GGTGTT----TG--------
--CAGTCGGGCGCGTG--------ATGGATTGAC---CCGC-A-----------------
-----------------------------------------C--GC--------------
----CGTCGG----------------------------CCCCTCAC--------------
---------------TGGG-------------TCGCGCG---GA-CC--GTC--------
GATCGGCAATGA------TAAAATCGAGG--------------TACCTTCGGGACCCGTC
TTGAAACACGGACCAAGAAGTCTATCTTGCGCGCGAGCCAAT-GG---------------
---TC--GTT-----------------------CTT---------------GAACA---C
C--AAAGGCGCAAAAAACATAA------------CTTG----AGTTGTGCGGGAT--TAC
GGGCGC-------------------GGC-----------TCTCTGCAGC--------GT-
---CCCTCCATCCCCGGGTGTT----GTAAT-CGGCATGC--------------------
----------GGTGGTGGTCCTCGGGC------------CGCCGCCG-TGCCACGACATA
CCGTGAGTGTGCAGGATGTGACCCGAAAGATGGTGAACTATGCCTGATCAGGTTGAAGTC
AGGGGAAACCCTGATGGAGGACCGAAGCAGTTCTGACGTGCAAATCGATTGTCAGAATTG
GGCATAGGG---------------------------------------------------
--------------------------------------------------GCGAAAGACC
AATCGAACCATCTAGTAGCTGGTTCCCTCCGAAGTTTCCCTCAGGATAGCTGGAGCACGC
AACGTTTCGAA-CTCTATTCTTATCTGGTAAAGCGAATGATTAGAGGCCTTAGGTTCGAA
ATGATCTTAACCTATTCTCAAACTATAAATGGGTAC--GTACC--ATAACATTCTTGCAT
GATG------TTATT-------GCAACGCGG-----ACGC-CGGCCCGCCCCCTG-----
-----CCAGGGCGGTGT---------CCGGCGTAGAAGATATCTGTGTGCTTAGTGGGCC
AAGTTTTGGTAAGCAGAACTGGTGCTGTGGGATGAACCAAACGTAATGTTACGGCGCCTA
AATAAACGACGCATCATAGATACCATGAAAGGTGTTGATTGCTACAGACAGCAGGACGGT
GGACATGGAAGTCGTCATCCGCTAAGGAGTGTGTAACAACTCACCTGCCGAAGCAATTAG
CCCTTAAAATGGATGGCGCTTAAGTCGTTTGCCTATACATTACCGCTGGCGTACAAGTGG
TGCA-----GCGCGTA-----------CGCACGAC------TGC-ACTTTGAGACGCCAG
CGAGTAGGAGGGTC-TGGTGGTGTGCGTTGAAGTGCCTG-GCGTAAGCCGACATGGAGCC
GCCACTAGCACAGATCTTGGTGGTAGTAGCAAATATTCGAATGAGATCTTGGATGACTGA
AGTGGAGGAGGGTTTCGTGTCAACAGCAGTTGAACACGAGTTAGCCAATCCTAAGCCCTA
TGGGAAA----------------CCTGATATATAT-------------------------
-------------T------AA--GCAT----------TTACCG----AAATAC----AA
CCTATT------------------TTCCATAGCGTGT-TG-ATG--CAAC---------A
TCCTA----GTA-TATATT-------GAAT-GGG-------------------CGAAAGG
GAATCCGGTTACAATTCCGGAGCCTG-TTGGGTATACGTT-TGCATTG---GCGT-----
-----------CCCATACCGG--AA---ACGG----TAG--CGCCTTTG----------T
AA----------------------------------------------------------
------TCATGGCAACATGAATCCTTTTCTTCGAGAAGCCAACAAGAGATATCGGAAGAG
TTTTCTTTTCTGTTTTACAGT---CAC----ACTAGCCATGGAAGTCTTTCATAGAGAGA
TATGGTTGGACAGG-CTGGTAGAGCATGGTATTAA--ATTGCTGTGT-CGATATTCTCTT
CTTGGACCTTGAAAATCGAAGACTGGGGCACGC---------------------------
----------------------AAACTCCCAACAGCTTGTACCGA-ATCCGCAGCAGGTC
TCCAAGGTTTAGAGTCTCTAGTCGATAGATTAATGTAGGTAAGGGAAGTCGGCAAATTAG
ATCCGTAACTTCGGGATAAGGATTGGCTCTGAAGACTGG----GA-TGGCTCGGG--CTA
TGCTCTCTCGGGA-----------------------------------------------
------------------------------------------------------------
-------GTTTGCCTC-AACGCGCCGTGCCG-----------------------------
-----------TGGCCCTCGG------------------GCTGCGGCCGCGGC-------
-----------GCTGCAGCCAT-CGACAAACAGTCAATTCAGAACTGGCAC-GGCTGAGG
GAATCCGACTGTCTAATTAAAACAAAGCATTGTGATGGCCTCAAAA-GGTG-TTGACACA
ATGTGATTTCTGCCCAGTGCTCTGAATGTCAACGTGAAGAAATTCAAGCAAGCGCGGGTA
AACGGCGGGAGTAACTATGACTCTCTTAAGGTAGCCAAATGCCTCGTCATCTAATTAGTG
ACGCGCATGAATGGATTAACGAGATTCCC----TCTGTCCCTATCTACTATCTAGCGAAA
CCACAGCCAAGGGAACGGGCTTGGAAACACTAGCGGGGAAAGAAGACCCTGTTGAGCTTG
ACTCTAGTCTGGCATTGTAAGGCGATATAAGAGGTGCAGTATAGGTGGGAGCCGGGGTA-
------AAATATTATCTCTCCG------GCAACAATGAGATACCACCACTCTTACTGTTG
CCTTACTTACATGATCAGGTGGAACAAGTG-------------CTAAGGTTAT-TGCA--
----------------------ACCTCCTA------------------------------
------------GCATAA-------GGTTTCTTGTTCAGCGTTCAGTCATGTCGT-----
---------------CATTCCTGGCCATAAGGC--AGAAGACCGAGCCTGTGG-------
-----------------------------------------TCACCGCGCGGTC------
---------------------------------------------CTGG---GCG----T
GCGAT------CCGAAT-------------------------------------------
------------------------------------------GCGCCTCGGTGCT-----
-------------------------------------AGTAGG---GTCC----------
-------C---GCC--C---------------------------------------TCGG
GCC-CGTA-----CGGCCG----------CAGTTT---GCTCAACTT---TCACACCGTA
CGC-CGATGACAGT-AAGACATCTGGAT----------ACT-------CCAAGTCATGGA
CAGTGCCAGGTGCGGAGTTTGACTGGGGCGGTACATCTCCAAAACAATAACGGAGGTGTC
CAAAGGTCAGCTCAGTGTGGACAGAAACCACACGCTGAGCATAAGGACAAAAGCTGGCTT
GATCTCGATGTTCAGTACATATTGAGACAGCGAAAGCTAGGCCTCACGATCCTTTTGG-T
TTAAAGAGTTTTTAGCAAGAGGTGTCAGAAAAGTTACCACAGGGATAACTGGCTTGTGGC
CGCCAAGCGTTCATAGCGACGTGGCTTTTTGATCCTTCGATGTCGGCTCTTCCTATCATT
GTGAAGCAAAATTCACAAAGCGTAGGATTGTTCACCCTTTCA-AGGGAACGTGAGCTGGG
TTTAGACCGTCGTGAGACAGGTTAGTTTTACCCTACTGGTGTGCG--------AACATTG
TGCGCTATCTTAAC---GGAATTGCTGTGCAGTACGAGAGGAACCACAGCTACGAACCAA
TGGCTCA-ATACTAGTTCGACCGGACTTTGGTATAACGCTA-CGTTCGTTGGATTATGCC
TGAACGCCTCTAAG------------------GTCGTAACCAAACCGAGCTGATAGTGTC
CCCC-CA-----TAGGTGGTCG-----GCAATCATATGGC--AGCAAACCCGC------A
AGACTTGCTAGCGT--GAT-TTC---ACGCTGGCATCTTATTGA---TACACCCTCTGAG
ACAGACAGAGCCCC--TGGCGCGGCG-CCGTA-------------CGGCA------AGTA
GACCG-------ATACTG-GAACGCTG-------GCGG------CGCCGCAAAGCATCAA
TATA--TGATTTCGATACCTG-AGACCTCCTACAAACGATAGGTTTACAGGCTGGGAGTT
GCGAGT------------------------------------------------------
-----------------
>28S_1_Ae_scapularis_GF_S86
-CAAATAATGTGTGACTACCCCCTAAATTTAAGCATATTAATAAG---GGGAGGAAAAGA
AACTAACAAGGATTCCCTGAGTAGCTGCGAGCGAAACGGGAGGAGCTCAGCACGTAGAGG
TGATGCACTTG---CGTATCTACCTGGTTCCGTGTACTGGAA-ATTTCGTCATCTGCCGT
AACCAGCGGTTA--CCAGTTCAAGTTCAACTAGAATGTGGCTT-TTACTCCCAGAGAGGG
TGATAGGCCCGTAGA------ACGGCGC-T----------GATGGTAGAA-GATTTTTCC
ATG---GAGTCG---------TGTTGCTTGA--TAGTGCAGCACAAAGTGGGAGGTAAAC
TCCTTCTAAAGCTAAATATC-ACCACGAGACCGATAGCGAACAAGTACCGTGAGGGAAAG
TTGAAAAGCACTCTGAATAGAGAGTCAAAAAGTACGTGAAACTGCCTAGGGCTC--AAAC
CCGTTGAACTCGATTATCCGG-GCGGA--GACATTC--ACCGGCGG-CTGG-CCAGC---
-----------GATGGCTGGCCGCCGGGC----------------ACTTGTC----TC-C
CGCGT-----CAAGAGGACA---------TTGCGATCCATTACG---------AAACAGC
----------------TCTGC--GTCG-------CAAGACGCAAG--GTCGC--------
-------------CCGACA--GTTGCCCCCTG-----------GTGC-TG--GTTG---C
TT---GCC-CCACAGTA-GCGACGCTCAGTT------------CTGAAGGCCTGTG----
-----CC-GCGA----GGTGGGGCTTACTGCA-C-GT---GGTGTT----TG--------
--CAGTCGGGCGCGTG--------ATGGATTGAC---CCGC-A-----------------
-----------------------------------------C--GC--------------
----CGTCGG----------------------------CCCCTCAC--------------
--------------TGGGT--------------CGCGCG---GA-CC--GTC--------
GATCGGCAATGA------TAAAATCGAGG--------------TACCTTCGGGACCCGTC
TTGAAACACGGACCAAGAAGTCTATCTTGCGCGCGAGCCAAT-GG---------------
---TC--GTT-----------------------CTT---------------GAACA---C
C--AAAGGCGCAAAAAACATAA------------CTTG----AGTTGTGCGGGAT--TAC
GGGCGC-------------------GGC-----------TCTCTGCAGC--------GT-
---CCCTCCATCCCCGGGTGTT----GTAAT-CGGCATGC--------------------
----------GGTGGTGGTCCTCGGGC------------CGCCGCCG-TGCCACGACATA
CCGTGAGTGTGCAGGATGTGACCCGAAAGATGGTGAACTATGCCTGATCAGGTTGAAGTC
AGGGGAAACCCTGATGGAGGACCGAAGCAGTTCTGACGTGCAAATCGATTGTCAGAATTG
GGCATAGGG---------------------------------------------------
--------------------------------------------------GCGAAAGACC
AATCGAACCATCTAGTAGCTGGTTCCCTCCGAAGTTTCCCTCAGGATAGCTGGAGCACGC
AACGTTTCGAA-CTCTATTCTTATCTGGTAAAGCGAATGATTAGAGGCCTTAGGTTCGAA
ATGATCTTAACCTATTCTCAAACTATAAATGGGTAC--GTACC--ATAACATTCTTGCAT
GATG------TTATT-------GCAACGCGG-----ACGC-CGGCCCGCCCCCTG-----
-----CCAGGGCGGTGT---------CCGGCGTAGAAGATATCTGTGTGCTTAGTGGGCC
AAGTTTTGGTAAGCAGAACTGGTGCTGTGGGATGAACCAAACGTAATGTTACGGCGCCTA
AATAAACGACGCATCATAGATACCATGAAAGGTGTTGATTGCTACAGACAGCAGGACGGT
GGACATGGAAGTCGTCATCCGCTAAGGAGTGTGTAACAACTCACCTGCCGAAGCAATTAG
CCCTTAAAATGGATGGCGCTTAAGTCGTTTGCCTATACATTACCGCTGGCGTACAAGTGG
TGCA-----GCGCGTA-----------CGCACGAC------TGC-ACTTTGAGACGCCAG
CGAGTAGGAGGGTC-TGGTGGTGTGCGTTGAAGTGCCTG-GCGTAAGCCGACATGGAGCC
GCCACTAGCACAGATCTTGGTGGTAGTAGCAAATATTCGAATGAGATCTTGGATGACTGA
AGTGGAGGAGGGTTTCGTGTCAACAGCAGTTGAACACGAGTTAGCCAATCCTAAGCCCTA
TGGGAAA----------------CCTGATATATAT-------------------------
-------------T------AA--GCAT----------TTACCG----AAATAC----AA
CCTATT------------------TTCCATAGCGTGT-TG-ATG--CAAC---------A
TCC----TAGTA-TATATT-------GAAT-GGG-------------------CGAAAGG
GAATCCGGTTACAATTCCGGAGCCTG-TTGGGTATACGTT-TGCATTG---GCGT-----
-----------CCCATACCGG--AA---ACGG----TAG--CGCCTTTG----------T
AA----------------------------------------------------------
------TCATGGCAACATGAATCCTTTTCTTCGAGAAGCCAACAAGAGATATCGGAAGAG
TTTTCTTTTCTGTTTTACAGT---CAC----ACTAGCCATGGAAGTCTTTCATAGAGAGA
TATGGTTGGACAGG-CTGGTAGAGCATGGTATTAA--ATTGCTGTGT-CGATATTCTCTT
CTTGGACCTTGAAAATCGAAGACTGGGGCACGC---------------------------
----------------------AAACTCCCAACAGCTTGTACCGA-ATCCGCAGCAGGTC
TCCAAGGTTTAGAGTCTCTAGTCGATAGATTAATGTAGGTAAGGGAAGTCGGCAAATTAG
ATCCGTAACTTCGGGATAAGGATTGGCTCTGAAGACTGG----GA-TGGCTCGGG--CTA
TGCTC--TCTCGG-----------------------------------------------
------------------------------------------------------------
-----GAGTTTGCCTC-AACGCGCCGTGCCG-----------------------------
-----------TGGCCCTCGG------------------GCTGCGGCCGCGGC-------
-----------GCTGCAGCCAT-CGACAAACAGTCAATTCAGAACTGGCAC-GGCTGAGG
GAATCCGACTGTCTAATTAAAACAAAGCATTGTGATGGCCTCAAAA-GGTG-TTGACACA
ATGTGATTTCTGCCCAGTGCTCTGAATGTCAACGTGAAGAAATTCAAGCAAGCGCGGGTA
AACGGCGGGAGTAACTATGACTCTCTTAAGGTAGCCAAATGCCTCGTCATCTAATTAGTG
ACGCGCATGAATGGATTAACGAGATTCCC----TCTGTCCCTATCTACTATCTAGCGAAA
CCACAGCCAAGGGAACGGGCTTGGAAACACTAGCGGGGAAAGAAGACCCTGTTGAGCTTG
ACTCTAGTCTGGCATTGTAAGGCGATATAAGAGGTGCAGTATAGGTGGGAGCCGGGGTA-
------AAATATTATCTCTCCG------GCAACAATGAGATACCACCACTCTTACTGTTG
CCTTACTTACATGATCAGGTGGAACAAGTG-------------CTAAGGTTAT-TGCA--
----------------------ACCTCCTA------------------------------
------------GCATAA-------GGTTTCTTGTTCAGCGTTCAGTCATGTCGT-----
---------------CATTCCTGGCCATAAGGC--AGAAGACCGAGCCTGTGG-------
-----------------------------------------TCACCGCGCGGTC------
---------------------------------------------CTGG---GCG----T
GCGAT------CCGAAT-------------------------------------------
------------------------------------------GCGCCTCGGTGCT-----
-------------------------------------AGTAGG---GTCC----------
-------C---GCC--C---------------------------------------TCGG
GCC-CGTA-----CGGCCG----------CAGTTT---GCTCAACTT---TCACACCGTA
CGC-CGATGACAGT-AAGACATCTGGAT----------ACT-------CCAAGTCATGGA
CAGTGCCAGGTGCGGAGTTTGACTGGGGCGGTACATCTCCAAAACAATAACGGAGGTGTC
CAAAGGTCAGCTCAGTGTGGACAGAAACCACACGCTGAGCATAAGGACAAAAGCTGGCTT
GATCTCGATGTTCAGTACATATTGAGACAGCGAAAGCTAGGCCTCACGATCCTTTTGG-T
TTAAAGAGTTTTTAGCAAGAGGTGTCAGAAAAGTTACCACAGGGATAACTGGCTTGTGGC
CGCCAAGCGTTCATAGCGACGTGGCTTTTTGATCCTTCGATGTCGGCTCTTCCTATCATT
GTGAAGCAAAATTCACAAAGCGTAGGATTGTTCACCCTTTCA-AGGGAACGTGAGCTGGG
TTTAGACCGTCGTGAGACAGGTTAGTTTTACCCTACTGGTGTGCG--------AACATTG
TGCGCTATCTTAAC---GGAATTGCTGTGCAGTACGAGAGGAACCACAGCTACGAACCAA
TGGCTCA-ATACTAGTTCGACCGGACTTTGGTATAACGCTA-CGTTCGTTGGATTATGCC
TGAACGCCTCTAAG------------------GTCGTAACCAAACCGAGCTGATAGTGTC
CCC--CA-----TAGGTGGTCG-----GCGATCATGTGGCA-AA-AAACCTAC------A
AGACTTGCTAGCGT--GAT-CTC---ACGTTGGCATCTTATTGC--ATGCAC--------
GCAGACAAAGCCCT-TGCGCGCGGCG-TCATA-------------CAGCA------AGTA
-TCTGGG-----ATACTG-GAACGCTG-------GTGG------CGCTGCTCAGCATCAA
TATA--TGATTTCGATACCTG-AGACCTCCTACAAACGATAGGTTTACAGGCTGGGAGTT
GCGAGTTGCAGAGAGGTGT--ACAT--TT-------CGATC---CTCTCAGA-------C
T-ACCCTTGCT-GGGAG
>28S_1_Ae_scapularis_GF_S87
-CAAATAATGTGTGACTACCCCCTAAATTTAAGCATATTAATAAG---GGGAGGAAAAGA
AACTAACAAGGATTCCCTGAGTAGCTGCGAGCGAAACGGGAGGAGCTCAGCACGTAGAGG
TGATGCACTTG---CGTATCTACCTGGTTCCGTGTACTGGAA-ATTTCGTCATCTGCCGT
AACCAGCGGTTA--CCAGTTCAAGTTCAACTAGAATGTGGCTT-TTACTCCCAGAGAGGG
TGATAGGCCCGTAGA------ACGGCGC-----------TGATGGTAGAA-GATTTTTCC
ATG---GAGTCG---------TGTTGCTTGA--TAGTGCAGCACAAAGTGGGAGGTAAAC
TCCTTCTAAAGCTAAATATC-ACCACGAGACCGATAGCGAACAAGTACCGTGAGGGAAAG
TTGAAAAGCACTCTGAATAGAGAGTCAAAAAGTACGTGAAACTGCCTAGGGCTC--AAAC
CCGTTGAACTCTATTACCCGG-GCGGA--GACATAC--CCCGGCGG--CGGCCCAGC---
-----------GAGGGCCGGCCGCCGGGC----------------ACTTGTC----TC-C
CGCGT-----CAAGAGGACA---------TTGCGATCCATTACG---------AAACAGC
----------------TCTGC--GTCG-------CAAGACGCAAG--GTCGC--------
-------------CCGACA--GTTGCCCCCTG-----------GTGC-TG--GTTG---C
TT---GCC-CCACAGTA-GCGACGCTCAGTT------------CTGAAGGCCTGTG----
-----CC-GCGA----GGTGGGGCTTACTGCA-C-GT---GGTGTT----TG--------
--CAGTCGGGCGCGTG--------ATGGATTGAC---CCGC-A-----------------
-----------------------------------------C--GC--------------
----CGTCGG----------------------------CCCCTCAC--------------
---------------TGGG-------------CCGCGCG---GA-CC--GTC--------
GATCGGCAATGA------TAAAATCGAGG--------------TACCTTCGGGACCCGTC
TTGAAACACGGACCAAGAAGTCTATCTTGCGCGCGAGCCAAT-GG---------------
---TC--GTT-----------------------CTT---------------GAACA---C
C--AAAGGCGCAAAAAACATAA------------CTTG----AGTTGTGCGGGAT--TAC
GGGCGC-------------------GGC-----------TCTCTGCAGC--------GT-
---CCCTCCATCCCCGGGTGTT----GTAAT-CGGCATGC--------------------
----------GGTGGTGGTCCTCGGGC------------CGCCGCCG-TGCCACGACATA
CCGTGAGTGTGCAGGATGTGACCCGAAAGATGGTGAACTATGCCTGATCAGGTTGAAGTC
AGGGGAAACCCTGATGGAGGACCGAAGCAGTTCTGACGTGCAAATCGATTGTCAGAATTG
GGCATAGGG---------------------------------------------------
--------------------------------------------------GCGAAAGACC
AATCGAACCATCTAGTAGCTGGTTCCCTCCGAAGTTTCCCTCAGGATAGCTGGAGCACGC
AACGTTTCGAA-CTCTATTCTTATCTGGTAAAGCGAATGATTAGAGGCCTTAGGTTCGAA
ATGATCTTAACCTATTCTCAAACTATAAATGGGTAC--GTACC--ATAACATTCTTGCAT
GATG------TTATT-------GCAACGCGG-----ACGC-CGGCCCGCCCCCTG-----
-----CCAGGGCGGTGT---------CCGGCGTAGAAGATATCTGTGTGCTTAGTGGGCC
AAGTTTTGGTAAGCAGAACTGGTGCTGTGGGATGAACCAAACGTAATGTTACGGCGCCTA
AATAAACGACGCATCATAGATACCATGAAAGGTGTTGATTGCTACAGACAGCAGGACGGT
GGACATGGAAGTCGTCATCCGCTAAGGAGTGTGTAACAACTCACCTGCCGAAGCAATTAG
CCCTTAAAATGGATGGCGCTTAAGTCGTTTGCCTATACATTACCGCTGGCGTACAAGTGG
TGCA-----GCGCGTA-----------CGCACGAC------TGC-ACTTTGAGACGCCAG
CGAGTAGGAGGGTC-TGGTGGTGTGCGTTGAAGTGCCTG-GCGTAAGCCGACATGGAGCC
GCCACTAGCACAGATCTTGGTGGTAGTAGCAAATATTCGAATGAGATCTTGGATGACTGA
AGTGGAGGAGGGTTTCGTGTCAACAGCAGTTGAACACGAGTTAGCCAATCCTAAGCCCTA
TGGGAAA----------------CCTGATATATAT-------------------------
-------------T------AA--GCAT----------TTACCG----AAATAC----AA
CCTATT---------------------------TTGT-TG-ATG--CAAC---------A
TCCTA----GTA-TATATT-------GAAT-GGG-------------------CGAAAGG
GAATCCGGTTACAATTCCGGAGCCTG-TTGGGTATACGTT-TGCATTG---GCGT-----
-----------CCCATACCGG--AA---ACGG----TAG--CGCCTTTG----------T
AA----------------------------------------------------------
------TCATGGCAACATGAATCCTTTTCTTCGAGAAGCCAACAAGAGATATCGGAAGAG
TTTTCTTTTCTGTTTTACAGT---CAC----ACTAGCCATGGAAGTCTTTCATAGAGAGA
TATGGTTGGACAGG-CTGGTAGAGCATGGTATTAA--ATTGCTGTGT-CGATATTCTCTT
CTTGGACCTTGAAAATCGAAGACTGGGGCACGC---------------------------
----------------------AAACTCCCAACAGCTTGTACCGA-ATCCGCAGCAGGTC
TCCAAGGTTTAGAGTCTCTAGTCGATAGATTAATGTAGGTAAGGGAAGTCGGCAAATTAG
ATCCGTAACTTCGGGATAAGGATTGGCTCTGAAGACTGG----GA-TGGCTCGGG--CTA
TGCTCTCTCGGGA-----------------------------------------------
------------------------------------------------------------
-------GTTTGCCTC-AACGCGCCGTGCCG-----------------------------
-----------TGGCCCCCGG------------------GCTGCGGCCGCGGC-------
-----------GCTGCAGCCAT-CGACAAACAGTCAATTCAGAACTGGCAC-GGCTGAGG
GAATCCGACTGTCTAATTAAAACAAAGCATTGTGATGGCCTCAAAA-GGTG-TTGACACA
ATGTGATTTCTGCCCAGTGCTCTGAATGTCAACGTGAAGAAATTCAAGCAAGCGCGGGTA
AACGGCGGGAGTAACTATGACTCTCTTAAGGTAGCCAAATGCCTCGTCATCTAATTAGTG
ACGCGCATGAATGGATTAACGAGATTCCC----TCTGTCCCTATCTACTATCTAGCGAAA
CCACAGCCAAGGGAACGGGCTTGGAAACACTAGCGGGGAAAGAAGACCCTGTTGAGCTTG
ACTCTAGTCTGGCATTGTAAGGCGATATAAGAGGTGCAGTATAGGTGGGAGCCGGGGTA-
------AAATATTATCTCTCCG------GCAACAATGAGATACCACCACTCTTACTGTTG
CCTTACTTACATGATCAGGTGGAACAAGTG-------------CTAAGGTTAT-TGCA--
----------------------ACCTCCTA------------------------------
------------GCATAA-------GGTTTCTTGTTCAGCGTTCAGTCATGTCGT-----
---------------CATTCCTGGCCATAAGGC--AGAAGACCGAGCCTGTGG-------
-----------------------------------------TCACCGCGCGGTC------
---------------------------------------------CTGG---GCG----T
GCGAT------CCGAAT-------------------------------------------
------------------------------------------GCGCCTCGGTGCT-----
-------------------------------------AGTAGG---GTCC----------
-------C---GCC--C---------------------------------------TCGG
GCC-CGTA-----CGGCCG----------CAGTTT---GCTCAACTT---TCACACCGTA
CGC-CGATGACAGT-AAGACATCTGGAT----------ACT-------CCAAGTCATGGA
CAGTGCCAGGTGCGGAGTTTGACTGGGGCGGTACATCTCCAAAACAATAACGGAGGTGTC
CAAAGGTCAGCTCAGTGTGGACAGAAACCACACGCTGAGCATAAGGACAAAAGCTGGCTT
GATCTCGATGTTCAGTACATATTGAGACAGCGAAAGCTAGGCCTCACGATCCTTTTGG-T
TTAAAGAGTTTTTAGCAAGAGGTGTCAGAAAAGTTACCACAGGGATAACTGGCTTGTGGC
CGCCAAGCGTTCATAGCGACGTGGCTTTTTGATCCTTCGATGTCGGCTCTTCCTATCATT
GTGAAGCAAAATTCACAAAGCGTAGGATTGTTCACCCTTTCA-AGGGAACGTGAGCTGGG
TTTAGACCGTCGTGAGACAGGTTAGTTTTACCCTACTGGTGTGCG--------AACATTG
TGCGCTATCTTAAC---GGAATTGCTGTGCAGTACGAGAGGAACCACAGCTACGAACCAA
TGGCTCA-ATACTAGTTCGACCGGACTTTGGTATAACGCTA-CGTTCGTTGGATTATGCC
TGAACGCCTCTAAG------------------GTCGTAACCAAACCGAGCTGATAGTGTC
CCC--CA-----TAGGTGGTCG-----GCGATCATGTGGCA-AA-AAACCTAC------A
AGACTTGCTAGCGT--GAT-CTC---ACGTTGGCATCTTATTGC--ATGCAC--------
GCAGACAAAGCCCT-TGCGCGCGGCG-TCATA-------------CAGCA------AGTA
-TCTGGG-----ATACTG-GAACGCTG-------GTGG------CGCTGCTCAGCATCAA
TATA--TGATTTCGATACCTG-AGACCTCCTACAAACGATAGGTTTACAGGCTGGGAGTT
GCGAGTTGCAGAGAGGTGT--ACAT--TT-------CGATC---CTCTCAGA-------C
T-ACCCTTGCT-GGGAG
>28S_1_Ae_serratus_GF_S88
-CAAATAATGTGTGACTACCCCCTAAATTTAAGCATATTAATAAG---GGGAGGAAAAGA
AACTAACAAGGATTCCCTGAGTAGCTGCGAGCGAAACGGGAGAAGCTCAGCACGTAGAGG
TGATGCACTTA---CGTATCTACCTGGTTCCGTGTACTGGAA-ATTTCGTCATCTGCCGT
AACCAGTGGTTA--CCAGTTCAAGTTCAACTAGAATGTGGCTT-TTACTCCCAGAGAGGG
TGATAGGCCCGTAGA------ACGGCGC-----------TGATGGTAGAA-GATTTTTCC
ATG---GAGTCG---------TGTTGCTTGA--TAGTGCAGCACAAAGTGGGAGGTAAAC
TCCTTCTAAAGCTAAATATC-ACCACGAGACCGATAGCGAACAAGTACCGTGAGGGAAAG
TTGAAAAGCACTCTGAATAGAGAGTCAAAAAGTACGTGAAACTGCCTAGGGCTC--AAAC
CCGTTGAACTCGATTATCCGG-GCGGA--GACATTC--ACCTGCGG-TTGG-CCAGC---
-----------GATGGACGGCCGCAGGGC----------------ACTTGTC-----TCC
CGCGT-----CAAGAGGACA---------TTGCGATCCATTACG---------AAACAGC
----------------TCTGC--GTCG-------CAAGACGCAAG--GTCGC--------
-------------CCGACA--GTTGCCCCTTG-----------GTGC-TG--GTTG---C
TT---GCC-CCACAGTA-GCGACGCTCAGTT------------CTGAAGGCCTGTG----
-----CC-GCGA----GGTGGGGCTTACTGCA-C-GT---GGTGTT----TG--------
--CAGTCGGGCGCGTG--------ATGGATTTCC---CCGT-A-----------------
-----------------------------------------C--AC--------------
----CGC-------------------------------CGGTCCGC--------------
--------------AAGGG--------------CCGGTG---GA-CT--GTC--------
GATCGGCAATGA------TAAAATCGAGG--------------TACCTTCGGGACCCGTC
TTGAAACACGGACCAAGAAGTCTATCTTGCGCGCGAGCCAAT-GG---------------
---TC--GTT-----------------------CCT---------------GAACA---C
C--AAAGGCGTAAAAAACATAA------------CTTG----AGTTGTGCGGGAT--TAC
GGGCGC-------------------GGC-----------TCTCTGCAGC--------GT-
---CCCTCCATCCCCGGGTGTT----GTAAT-CGGCATGC--------------------
----------GGTGGCGGTCCTCGGGC------------CGCCATCG-TGCCACGACATA
CCGTGAGTGTGCAGGATGTGACCCGAAAGATGGTGAACTATGCCTGATCAGGTTGAAGTC
AGGGGAAACCCTGATGGAGGACCGAAGCAGTTCTGACGTGCAAATCGATTGTCAGAATTG
GGCATAGGG---------------------------------------------------
--------------------------------------------------GCGAAAGACC
AATCGAACCATCTAGTAGCTGGTTCCCTCCGAAGTTTCCCTCAGGATAGCTGGAGCACGC
AACGTTTCGAA-CTCTATTCTTATCTGGTAAAGCGAATGATTAGAGGCCTTAGGTTCGAA
ATGATCTTAACCTATTCTCAAACTATAAATGGGTAC--GTACC--ATAACATTCTTGCAT
GATG------TTATT-------GCAACGCGG-----ACGC-CGGCCCGCCCCCTG-----
-----CCAGGGTGGTGT---------CCGGCGTAGAAGATATCTGTGTGCTTAGTGGGCC
AAGTTTTGGTAAGCAGAACTGGTGCTGTGGGATGAACCAAACGTAATGTTACGGCGCCTA
AATAAACGACGCATCATAGATACCATGAAAGGTGTTGATTGCTACAGACAGCAGGACGGT
GGACATGGAAGTCGTCATCCGCTAAGGAGTGTGTAACAACTCACCTGCCGAAGCAATTAG
CCCTTAAAATGGATGGCGCTTAAGTCGTTTGCCTATACATTACCGCTGGCGTACAAGTGG
TGCA-----GCGCGTA-----------CGCACGTC------TGC-ACTTTGAGACGCCAG
CGAGTAGGAGGGTC-TGGTGGTGTGCGTTGAAGTGCCTG-GCGTAAGCCGACATGGAGCC
GCCACTAGCACAGATCTTGGTGGTAGTAGCAAATATTCGAATGAGATCTTGGATGACTGA
AGTGGAGGAGGGTTTCGTGTCAACAGCAGTTGAACACGAGTTAGCCAATCCTAAGCTCTA
TGGGAAA----------------CCTGATATATAT-------------------------
-------------T------AA--GCAT----------TTACCC----AGATAC----AA
CCGCCT---------------------TGTCGTCTGT-TG-ATG--CAAC---------A
TCCTA----GTA-TATATT-------GAAT-GAG-------------------CGAAAGG
GAATCCGGTTACAATTCCGGAGCCTG-TTGGGTATACGTT-TGCATTG---GCGT-----
-----------CTCATACCGG--AA---ACGG----TAG--CGCCTTTG----------T
AA----------------------------------------------------------
------TCATGGCAACATGAATCCTTTTCTTCGAGAAGCCAACAAGAGATATCGGAAGAG
TTTTCTTTTCTGTTTTACAGT---CAC----ACTAGCCATGGAAGTCTTTCATAGAGAGA
TATGGTTGGACAGG-CTGGTAGAGCATGGTATTAA--ATTGCTGTGT-CGATATTCTCTT
CTTGGACCTTGAAAATCGAAGACTGGGGCACGC---------------------------
----------------------AAACTCCCAACAGCTTGTACCGA-ATCCGCAGCAGGTC
TCCAAGGTTTAGAGTCTCTAGTCGATAGATTAATGTAGGTAAGGGAAGTCGGCAAATTAG
ATCCGTAACTTCGGGATAAGGATTGGCTCTGAAGACTGG----GA-TGGCTCGGG--CTA
TGCTCTCTCGGGA-----------------------------------------------
------------------------------------------------------------
-------GTTTGCCTC-AACGCGTCC----------------------------------
----GGGGCGGTGGCTTTCGG------------------GCTGTCGTCTTGGC-------
-----------GCTGCAGCCAT-CGACAAACAGTCAATTCAGAACTGGCAC-GGCTGAGG
GAATCCGACTGTCTAATTAAAACAAAGCATTGTGATGGCCTCAAAA-GGTG-TTGACACA
ATGTGATTTCTGCCCAGTGCTCTGAATGTCAACGTGAAGAAATTCAAGCAAGCGCGGGTA
AACGGCGGGAGTAACTATGACTCTCTTAAGGTAGCCAAATGCCTCGTCATCTAATTAGTG
ACGCGCATGAATGGATTAACGAGATTCCC----TCTGTCCCTATCTACTATCTAGCGAAA
CCACAGCCAAGGGAACGGGCTTGGAAACACTAGCGGGGAAAGAAGACCCTGTTGAGCTTG
ACTCTAGTCTGGCATTGTAAGGCGATATAAGAGGTGCAGTATAGGTGGGAGCCGGGGTA-
------AAATATTATCTCTCCG------GCAACAATGAGATACCACCACTCTTACTGTTG
CCTTACTTACATGATCAGGTGGAACAAGTG-------------CAAAGGTTAT-TGCA--
----------------------ACCTCCTT------------------------------
------------GCATAA-------GGTTTCTTGTTCAGCGTTCAGTCATGTCGT-----
---------------CATTCCTGGCCATAAGGC--AGAAGACCGAGCCTGTGG-------
-----------------------------------------TCACCGCGCGGTC------
---------------------------------------------CTGG---GCG----T
GCGAT------CCGAAT-------------------------------------------
--------------------------------------------GCGCCTTTCGG-----
-------------------------------GGTGCTAGTAGG---GTCC----------
-------C---GCCTTC-------------------------------------GGGCCC
GTA----------CGGCCG----------CAGTTT---GCTCAACTT---TCACACCGTA
CGC-CGATGACAGT-AAGACATCTGGAT----------ACT-------CCAAGTCATGGA
CAGTGCCAGGTGCGGAGTTTGACTGGGGCGGTACATCTCCAAAACAATAACGGAGGTGTC
CAAAGGTCAGCTCAGTGTGGACAGAAACCACACGCTGAGCATAAGGACAAAAGCTGGCTT
GATCTCGATGTTCAGTACATATTGAGACAGCGAAAGCTAGGCCTCACGATCCTTTTGG-T
TTAAAGAGTTTTTAGCAAGAGGTGTCAGAAAAGTTACCACAGGGATAACTGGCTTGTGGC
CGCCAAGCGTTCATAGCGACGTGGCTTTTTGATCCTTCGATGTCGGCTCTTCCTATCATT
GTGAAGCAAAATTCACAAAGCGTAGGATTGTTCACCCTTTCA-AGGGAACGTGAGCTGGG
TTTAGACCGTCGTGAGACAGGTTAGTTTTACCCTACTGGTGTGCG---------AAAATG
TGCGCTATCTTAAC---GGAATTGCTGTGCAGTACGAGAGGAACCACAGCTACGAACCAA
TGGCTCA-ATACTAGTTCGACCGGACTTTGGTATAACGCTA-CGTTCGTTGGATTATGCC
TGAACGCCTCTAAG------------------GTCGTAACCAAACCGAGCTGATAGTGTC
CCC--CA-----TAGGTGGTCG-----GCGATCATGTGGCA-AA-AAACCTAC------A
AGACTTGCTAGCGT--GAT-CTC---ACGTTGGCATCTTATTGC--ATGCAC--------
GCAGACAAAGCCCT-TGCGCGCGGCG-TCATA-------------CAGCA------AGTA
-TCTGGG-----ATACTG-GAACGCTG-------GTGG------CGTTGCTCAGCATCAA
TATA--TGATTTCGATACCTG-AGACCTCCTACAAACGATAGGTTTACAGGCTGGGAGCT
GCGAGTTGCAGAGAGGTGT--ACAT--TT-------CGATC---CTCTCAGG-------C
T-ACCCTTGCT-TGGAG
>28S_1_Ae_serratus_GF_S89
-CAAATAATGTGTGACTACCCCCTAAATTTAAGCATATTAATAAG---GGGAGGAAAAGA
AACTAACAAGGATTCCCTGAGTAGCTGCGAGCGAAACGGGAGAAGCTCAGCACGTAGAGG
TGATGCACTTA---CGTATCTACCTGGTTCCGTGTACTGGAA-ATTTCGTCATCTGCCGT
AACCAGTGGTTA--CCAGTTCAAGTTCAACTAGAATGTGGCTT-TTACTCCCAGAGAGGG
TGATAGGCCCGTAGA------ACGGCGC-T----------GATGGTAGAA-GATTTTTCC
ATG---GAGTCG---------TGTTGCTTGA--TAGTGCAGCACAAAGTGGGAGGTAAAC
TCCTTCTAAAGCTAAATATC-ACCACGAGACCGATAGCGAACAAGTACCGTGAGGGAAAG
TTGAAAAGCACTCTGAATAGAGAGTCAAAAAGTACGTGAAACTGCCTAGGGCTC--AAAC
CCGTTGAACTCGATTATCCGG-GCGGA--GACATTC--ACCTGCGG-TTGG-CCAGC---
-----------GATGGACGGCCGCAGGGC----------------ACTTGTC----TC-C
CGCGT-----CAAGAGGACA---------TTGCGATCCATTACG---------AAACAGC
----------------TCTGC--GTCG-------CAAGACGCAAG--GTCGC--------
-------------CCGACA--GTTGCCCCTTG-----------GTGC-TG--GTTG---C
TT---GCC-CCACAGTA-GCGACGCTCAGTT------------CTGAAGGCCTGTG----
-----CC-GCGA----GGTGGGGCTTACTGCA-C-GT---GGTGTT----TG--------
--CAGTCGGGCGCGTG--------ATGGATTTCC---CCGT-A-----------------
-----------------------------------------C--AC--------------
----CGC-------------------------------TGGTCCGC--------------
--------------AAGGG--------------CCGGTG---GA-CT--GTC--------
GATCGGCAATGA------TAAAATCGAGG--------------TACCTTCGGGACCCGTC
TTGAAACACGGACCAAGAAGTCTATCTTGCGCGCGAGCCAAT-GG---------------
---TC--GTT-----------------------CCT---------------GAACA---C
C--AAAGGCGTAAAAAACATAA------------CTTG----AGTTGTGCGGGAT--TAC
GGGCGC-------------------GGC-----------TCTCTGCAGC--------GT-
---CCCTCCATCCCCGGGTGTT----GTAAT-CGGCATGC--------------------
----------GGTGGTGGTCCTCGGGC------------CGCCATCG-TGCCACGACATA
CCGTGAGTGTGCAGGATGTGACCCGAAAGATGGTGAACTATGCCTGATCAGGTTGAAGTC
AGGGGAAACCCTGATGGAGGACCGAAGCAGTTCTGACGTGCAAATCGATTGTCAGAATTG
GGCATAGGG---------------------------------------------------
--------------------------------------------------GCGAAAGACC
AATCGAACCATCTAGTAGCTGGTTCCCTCCGAAGTTTCCCTCAGGATAGCTGGAGCACGC
AACGTTTCGAA-CTCTATTCTTATCTGGTAAAGCGAATGATTAGAGGCCTTAGGTTCGAA
ATGATCTTAACCTATTCTCAAACTATAAATGGGTAC--GTACC--ATAACATTCTTGCAT
GATG------TTATT-------GCAACGCGG-----ACGC-CGGCCCCCCCCCAG-----
-----CCAGGGCGGGGT---------CCGGCGTAGAAGATATATGTGTGGATAGTGGGCC
AAGTTTTGGTTAGCAGAACTGGTGCTGTGGGATGAACCAAACGTAATGTTACGGCGCCTA
AATAAACGACGCATCATAGATACCATGAAAGGTGTTGATTGCTACAGACAGCAGGACGGT
GGACATGGAAGTCGTCATCCGCTAAGGAGTGTGTAACAACTCACCTGCCGAAGCAATTAG
CCCTTAAAATGGATGGCGCTTAAGTCGTTTGCCTATACATTACCGCTGGCGTACAAGTGG
TGCA-----GCGCGTA-----------CGCACGTC------TGC-ACTTTGAGACGCCAG
CGAGTAGGAGGGTC-TGGTGGTGTGCGTTGAAGTGCCTG-GCGTAAGCCGACATGGAGCC
GCCACTAGCACAGATCTTGGTGGTAGTAGCAAATATTCGAATGAGATCTTGGATGACTGA
AGTGGAGGAGGGTTTCGTGTCAACAGCAGTTGAACACGAGTTAGCCAATCCTAAGCTCTA
TGGGAAA----------------CCTGATATATAT-------------------------
-------------T------AA--GCAT----------TTACCC----AGATAC----AA
-----C----------------CGCCTTGTCGTCTGT-TG-ATG--CAAC---------A
TCC----TAGTA-TATATT-------GAAT-GAG-------------------CGAAAGG
GAATCCGGTTACAATTCCGGAGCCTG-TTGGGTATACGTT-TGCATTG---GCGT-----
-----------CTCATACCGG--AA---ACGG----TAG--CGCCTTTG----------T
AA----------------------------------------------------------
------TCATGGCAACATGAATCCTTTTCTTCGAGAAGCCAACAAGAGATATCGGAAGAG
TTTTCTTTTCTGTTTTACAGT---CAC----ACTAGCCATGGAAGTCTTTCATAGAGAGA
TATGGTTGGACAGG-CTGGTAGAGCATGGTATTAA--ATTGCTGTGT-CGATATTCTCTT
CTTGGACCTTGAAAATCGAAGACTGGGGCACGC---------------------------
----------------------AAACTCCCAACAGCTTGTACCGA-ATCCGCAGCAGGTC
TCCAAGGTTTAGAGTCTCTAGTCGATAGATTAATGTAGGTAAGGGAAGTCGGCAAATTAG
ATCCGTAACTTCGGGATAAGGATTGGCTCTGAAGACTGG----GA-TGGCTCGGG--CTA
TGCTC--TCTCGG-----------------------------------------------
------------------------------------------------------------
-----GAGTTTGCCTC-AACGCGTCC----------------------------------
----GGGGCGGTGGCTTTCGG------------------GCTGTCGTCTTGGC-------
-----------GCTGCAGCCAT-CGACAAACAGTCAATTCAGAACTGGCAC-GGCTGAGG
GAATCCGACTGTCTAATTAAAACAAAGCATTGTGATGGCCTCAAAA-GGTG-TTGACACA
ATGTGATTTCTGCCCAGTGCTCTGAATGTCAACGTGAAGAAATTCAAGCAAGCGCGGGTA
AACGGCGGGAGTAACTATGACTCTCTTAAGGTAGCCAAATGCCTCGTCATCTAATTAGTG
ACGCGCATGAATGGATTAACGAGATTCCC----TCTGTCCCTATCTACTATCTAGCGAAA
CCACAGCCAAGGGAACGGGCTTGGAAACACTAGCGGGGAAAGAAGACCCTGTTGAGCTTG
ACTCTAGTCTGGCATTGTAAGGCGATATAAGAGGTGCAGTATAGGTGGGAGCCGGGGTA-
------AAATATTATCTCTCCG------GCAACAATGAGATACCACCACTCTTACTGTTG
CCTTACTTACATGATCAGGTGGAACAAGTG-------------CAAAGGTTAT-TGCA--
----------------------ACCTCCTT------------------------------
------------GCATAA-------GGTTTCTTGTTCAGCGTTCAGTCATGTCGT-----
---------------CATTCCTGGCCATAAGGC--AGAAGACCGAGCCTGTGG-------
-----------------------------------------TCACCGCGCGGTC------
---------------------------------------------CTGG---GCG----T
GCGAT------CCGAAT-------------------------------------------
--------------------------------------------GCGCCTTTCGG-----
-------------------------------GGTGCTAGTAGG---GTCC----------
-------C---GCCTTC-------------------------------------GGGCCC
GTA----------CGGCCG----------CAGTTT---GCTCAACTT---TCACACCGTA
CGC-CGATGACAGT-AAGACATCTGGAT----------ACT-------CCAAGTCATGGA
CAGTGCCAGGTGCGGAGTTTGACTGGGGCGGTACATCTCCAAAACAATAACGGAGGTGTC
CAAAGGTCAGCTCAGTGTGGACAGAAACCACACGCTGAGCATAAGGACAAAAGCTGGCTT
GATCTCGATGTTCAGTACATATTGAGACAGCGAAAGCTAGGCCTCACGATCCTTTTGG-T
TTAAAGAGTTTTTAGCAAGAGGTGTCAGAAAAGTTACCACAGGGATAACTGGCTTGTGGC
CGCCAAGCGTTCATAGCGACGTGGCTTTTTGATCCTTCGATGTCGGCTCTTCCTATCATT
GTGAAGCAAAATTCACAAAGCGTAGGATTGTTCACCCTTTCA-AGGGAACGTGAGCTGGG
TTTAGACCGTCGTGAGACAGGTTAGTTTTACCCTACTGGTGTGCG---------AAAATG
TGCGCTATCTTAAC---GGAATTGCTGTGCAGTACGAGAGGAACCACAGCTACGAACCAA
TGGCTCA-ATACTAGTTCGACCGGACTTTGGTATAACGCTA-CGTTCGTTGGATTATGCC
TGAACGCCTCTAAG------------------GTCGTAACCAAACCGAGCTGATAGTGTC
CCC--CA-----TAGGTGGTCG-----GCGATCATGTGGCA-AA-AAACCTAC------A
AGACTTGCTAGCGT--GAT-CTC---ACGTTGGCATCTTATTGC--ATGCAC--------
GCAGACAAAGCCCT-TGCGCGCGGCG-TCATA-------------CAGCA------AGTA
-TCTGGG-----ATACTG-GAACGCTG-------GTGG------CGTTGCTCAGCATCAA
TATA--TGATTTCGATACCTG-AGACCTCCTACAAACGATAGGTTTACAGGCTGGGAGCT
GCGAGTTGCAGAGAGGTGT--ACAT--TT-------CGATC---CTCTCAGG-------C
T-ACCCTTGCT-TGGAG
>28S_1_Ae_serratus_GF_S90
-CAAATAATGTGTGACTACCCCCTAAATTTAAGCATATTAATAAG---GGGAGGAAAAGA
AACTAACAAGGATTCCCTGAGTAGCTGCGAGCGAAACGGGAGAAGCTCAGCACGTAGAGG
TGATGCACTTA---CGTATCTACCTGGTTCCGTGTACTGGAA-ATTTCGTCATCTGCCGT
AACCAGTGGTTA--CCAGTTCAAGTTCAACTAGAATGTGGCTT-TTACTCCCAGAGAGGG
TGATAGGCCCGTAGA------ACGGCGC-----------TGATGGTAGAA-GATTTTTCC
ATG---GAGTCG---------TGTTGCTTGA--TAGTGCAGCACAAAGTGGGAGGTAAAC
TCCTTCTAAAGCTAAATATC-ACCACGAGACCGATAGCGAACAAGTACCGTGAGGGAAAG
TTGAAAAGCACTCTGAATAGAGAGTCAAAAAGTACGTGAAACTGCCTAGGGCTC--AAAC
CCGTTGAACTCGATTATCCGG-GCGGA--GACATTC--ACCTGCGG-TTGG-CCAGC---
-----------GATGGACGGCCGCAGGGC----------------ACTTGTC----TC-C
CGCGT-----CAAGAGGACA---------TTGCGATCCATTACG---------AAACAGC
----------------TCTGC--GTCG-------CAAGACGCAAG--GTCGC--------
-------------CCGACA--GTTGCCCCTTG-----------GTGC-TG--GTTG---C
TT---GCC-CCACAGTA-GCGACGCTCAGTT------------CTGAAGGCCTGTG----
-----CC-GCGA----GGTGGGGCTTACTGCA-C-GT---GGTGTT----TG--------
--CAGTCGGGCGCGTG--------ATGGATTTCC---CCGT-A-----------------
-----------------------------------------C--AC--------------
----CGC-------------------------------TGGTCCGC--------------
--------------AAGGG--------------CCGGTG---GA-CT--GTC--------
GATCGGCAATGA------TAAAATCGAGG--------------TACCTTCGGGACCCGTC
TTGAAACACGGACCAAGAAGTCTATCTTGCGCGCGAGCCAAT-GG---------------
---TC--GTT-----------------------CCT---------------GAACA---C
C--AAAGGCGTAAAAAACATAA------------CTTG----AGTTGTGCGGGAT--TAC
GGGCGC-------------------GGC-----------TCTCTGCAGC--------GT-
---CCCTCCATCCCCGGGTGTT----GTAAT-CGGCATGC--------------------
----------GGTGGTGGTCCTCGGGC------------CGCCATCG-TGCCACGACATA
CCGTGAGTGTGCAGGATGTGACCCGAAAGATGGTGAACTATGCCTGATCAGGTTGAAGTC
AGGGGAAACCCTGATGGAGGACCGAAGCAGTTCTGACGTGCAAATCGATTGTCAGAATTG
GGCATAGGG---------------------------------------------------
--------------------------------------------------GCGAAAGACC
AATCGAACCATCTAGTAGCTGGTTCCCTCCGAAGTTTCCCTCAGGATAGCTGGAGCACGC
AACGTTTCGAA-CTCTATTCTTATCTGGTAAAGCGAATGATTAGAGGCCTTAGGTTCGAA
ATGATCTTAACCTATTCTCAAACTATAAATGGGTAC--GTACC--ATAACATTCTTGCAT
GATG------TTATT-------GCAACGCGG-----ACGC-CGGCCCGCCCCCTG-----
-----CCAGGGTGGTGT---------CCGGCGTAGAAGATATCTGTGTGCTTAGTGGGCC
AAGTTTTGGTAAGCAGAACTGGTGCTGTGGGATGAACCAAACGTAATGTTACGGCGCCTA
AATAAACGACGCATCATAGATACCATGAAAGGTGTTGATTGCTACAGACAGCAGGACGGT
GGACATGGAAGTCGTCATCCGCTAAGGAGTGTGTAACAACTCACCTGCCGAAGCAATTAG
CCCTTAAAATGGATGGCGCTTAAGTCGTTTGCCTATACATTACCGCTGGCGTACAAGTGG
TGCA-----GCGCGTA-----------CGCACGTC------TGC-ACTTTGAGACGCCAG
CGAGTAGGAGGGTC-TGGTGGTGTGCGTTGAAGTGCCTG-GCGTAAGCCGACATGGAGCC
GCCACTAGCACAGATCTTGGTGGTAGTAGCAAATATTCGAATGAGATCTTGGATGACTGA
AGTGGAGGAGGGTTTCGTGTCAACAGCAGTTGAACACGAGTTAGCCAATCCTAAGCTCTA
TGGGAAA----------------CCTGATATATAT-------------------------
-------------T------AA--GCAT----------TTACCC----AGATAC----AA
CCGCCT---------------------TGTCGTCTGT-TG-ATG--CAAC---------A
TCCTA----GTA-TATATT-------GAAT-GAG-------------------CGAAAGG
GAATCCGGTTACAATTCCGGAGCCTG-TTGGGTATACGTT-TGCATTG---GCGT-----
-----------CTCATACCGG--AA---ACGG----TAG--CGCCTTTG----------T
AA----------------------------------------------------------
------TCATGGCAACATGAATCCTTTTCTTCGAGAAGCCAACAAGAGATATCGGAAGAG
TTTTCTTTTCTGTTTTACAGT---CAC----ACTAGCCATGGAAGTCTTTCATAGAGAGA
TATGGTTGGACAGG-CTGGTAGAGCATGGTATTAA--ATTGCTGTGT-CGATATTCTCTT
CTTGGACCTTGAAAATCGAAGACTGGGGCACGC---------------------------
----------------------AAACTCCCAACAGCTTGTACCGA-ATCCGCAGCAGGTC
TCCAAGGTTTAGAGTCTCTAGTCGATAGATTAATGTAGGTAAGGGAAGTCGGCAAATTAG
ATCCGTAACTTCGGGATAAGGATTGGCTCTGAAGACTGG----GA-TGGCTCGGG--CTA
TGCTCTCTCGGGA-----------------------------------------------
------------------------------------------------------------
-------GTTTGCCTC-AACGCGTCC----------------------------------
----GGGGCGATGGCTTTCGG------------------GCTGTCGTCTTGGC-------
-----------GCTGCAGCCAT-CGACAAACAGTCAATTCAGAACTGGCAC-GGCTGAGG
GAATCCGACTGTCTAATTAAAACAAAGCATTGTGATGGCCTCAAAA-GGTG-TTGACACA
ATGTGATTTCTGCCCAGTGCTCTGAATGTCAACGTGAAGAAATTCAAGCAAGCGCGGGTA
AACGGCGGGAGTAACTATGACTCTCTTAAGGTAGCCAAATGCCTCGTCATCTAATTAGTG
ACGCGCATGAATGGATTAACGAGATTCCC----TCTGTCCCTATCTACTATCTAGCGAAA
CCACAGCCAAGGGAACGGGCTTGGAAACACTAGCGGGGAAAGAAGACCCTGTTGAGCTTG
ACTCTAGTCTGGCATTGTAAGGCGATATAAGAGGTGCAGTATAGGTGGGAGCCGGGGTA-
------AAATATTATCTCTCCG------GCAACAATGAGATACCACCACTCTTACTGTTG
CCTTACTTACATGATCAGGTGGAACAAGTG-------------CAAAGGTTAT-TGCA--
----------------------ACCTCCTT------------------------------
------------GCATAA-------GGTTTCTTGTTCAGCGTTCAGTCATGTCGT-----
---------------CATTCCTGGCCATAAGGC--AGAAGACCGAGCCTGTGG-------
-----------------------------------------TCACCGCGCGGTC------
---------------------------------------------CTGG---GCG----T
GCGAT------CCGAAT-------------------------------------------
--------------------------------------------GCGCCTTTCGG-----
-------------------------------GGTGCTAGTAGG---GTCC----------
-------C---GCCTTC-------------------------------------GGGCCC
GTA----------CGGCCG----------CAGTTT---GCTCAACTT---TCACACCGTA
CGC-CGATGACAGT-AAGACATCTGGAT----------ACT-------CCAAGTCATGGA
CAGTGCCAGGTGCGGAGTTTGACTGGGGCGGTACATCTCCAAAACAATAACGGAGGTGTC
CAAAGGTCAGCTCAGTGTGGACAGAAACCACACGCTGAGCATAAGGACAAAAGCTGGCTT
GATCTCGATGTTCAGTACATATTGAGACAGCGAAAGCTAGGCCTCACGATCCTTTTGG-T
TTAAAGAGTTTTTAGCAAGAGGTGTCAGAAAAGTTACCACAGGGATAACTGGCTTGTGGC
CGCCAAGCGTTCATAGCGACGTGGCTTTTTGATCCTTCGATGTCGGCTCTTCCTATCATT
GTGAAGCAAAATTCACAAAGCGTAGGATTGTTCACCCTTTCA-AGGGAACGTGAGCTGGG
TTTAGACCGTCGTGAGACAGGTTAGTTTTACCCTACTGGTGTGCG---------AAAATG
TGCGCTATCTTAAC---GGAATTGCTGTGCAGTACGAGAGGAACCACAGCTACGAACCAA
TGGCTCA-ATACTAGTTCGACCGGACTTTGGTATAACGCTA-CGTTCGTTGGATTATGCC
TGAACGCCTCTAAG------------------GTCGTAACCAAACCGAGCTGATAGTGTC
CCC--CA-----TAGGTGGTCG-----GCGATCATGTGGCA-AA-AAACCTAC------A
AGACTTGCTAGCGT--GAT-CTC---ACGTTGGCATCTTATTGC--ATGCAC--------
GCAGACAAAGCCCT-TGCGCGCGGCG-TCATA-------------CAGCA------AGTA
-TCTGGG-----ATACTG-GAACGCTG-------GTGG------CGTTGCTCAGCATCAA
TATA--TGATTTCGATACCTG-AGACCTCCTACAAACGATAGGTTTACAGGCTGGGAGCT
GCGAGTTGCAGAGAGGTGT--ACAT--TT-------CGATC---CTCTCAGG-------C
T-ACCCTTGCT-TGGAG
>28S_1_Ae_vittatus_CF_S31
-CAAATAATGTGTGACTACCCCCTAAATTTAAGCATATTAATAAG---GGGAGGAAAAGA
AACTAACAAGGATTCCCTGAGTAGCTGCGAGCGAAACGGGAAGAGCTCAGCACGCAGGGG
TGATGCACTCG---CGTATCTACCCGTTTCCGTGTACTGGAA-AGTTCGTTATCTGCCGT
AACC---GGTCG--CCAGTTCAAGTTCAACTAGAATGTGGCTT-TTACTCCCAGAGAGGG
TGATAGGCCCGTAGA------GCGGCGC-ACC--------GATGGTAGAA-GATCTTTCC
ATG---GAGTCG---------TGTTGGGTGA--TAGTGCAGCACAAAGTGGGAGGTAAAC
ACCATCTAAAGCTAAATATA-ACCACGAGACCGATAGCGAACAAGTACCGTGAGGGAAAG
TTGAAAAGCACTCTGAATAGAGAGTCAAAAAGTACGTGAAACTGCCTAGGGCTC--AAGC
CCGTTGAACTCGATTATCCGA-GCGGA--GACATTC--ACCTGCGG-CTGG-CCGGC---
----------GACGGCA-CACCGCAGGGC----------------ACTTGTC----TC-C
CGCAA------CACAGGACA---------CTGCGATCCATTACG---------AAACAGC
---------------TTTCGC--GTCG-------CAAGACGCAAG--GTCGC--------
-------------CCGACA--GTTGCCCCCTG-----------GTGC-TG--GTTG---C
TT---GCC-CTACAGTA-GCGACGCTCAGTT------------CTGAAGGCCTGTG----
-----CC-GCGA----GGTGGGGCTTACTGCA-C-GT---GGTGTT----TG--------
--CAGTCGGGCGCGTG--------ATGGATTCCC---GCGT-A-----------------
-----------------------------------------C--AC--------------
----CGGC----GGT-----------------------CTTCCCGC--------------
-------------AGAGGG--------------CCGCCG---GA-CT--GTC--------
GATCGGCAGTGA------ACGAATCGAGG--------------TACCTTCGGGACCCGTC
TTGAAACACGGACCAAGAAGTCTATCTTGCGCGCGAGCCAAT-GG---------------
---TT--GTCCT---------------------CCG---------------GAGCA---C
C--AAAGGCGCAGAAAACATAA------------CTTG----AGTTGTGCGGGAT--TAC
GGGCGC-------------------GGC-----------TCTCTGCT-C--------GT-
---CCCTCCATCCCCGGGTGTT----GTACT-CGGCATGC----GGCTACCGG-------
----------GGCGCTCGCGCTCCGGC----------------ACCG-TGCCACAACATA
CTGTGAGCGTGTAGGATGTGACCCGAAAGATGGTGAACTATGCCTGATCAGGTTGAAGTC
AGGGGAAACCCTGATGGAGGACCGAAGCAGTTCTGACGTGCAAATCGATTGTCAGAATTG
GGCATAGGG---------------------------------------------------
--------------------------------------------------GCGAAAGACC
AATCGAACCATCTAGTAGCTGGTTCCCTCCGAAGTTTCCCTCAGGATAGCTGGAGCACGC
AACGTTTCGGA-TCCTATTCTTATCTGGTAAAGCGAATGATTAGAGGCCTTAGGTTCGAA
ATGATCTTAACCTATTCTCAAACTATAAATGGGTAC--GTACC--ATAGCATTCTTGCAT
GATG------CTGTT-------GCAACGTG------ACAC-CGGCCCGCCCCCTG-----
-----CCAGGGCGGTGCACTCCACTG-CGGTGTAGAAGATATCTGTGTGCTTAGTGGGCC
AAGTTTTGGTAAGCAGAACTGGTGCTGTGGGATGAACCAAACGTAATGTTACGGCGCCTA
AATAAACGACGCATCATAGATACCATGAAAGGTGTTGATTGCTACAGACAGCAGGACGGT
GGACATGGAAGTTGTCATCCGCTAAGGAGTGTGTAACAACTCACCTGCCGAAGCAATTAG
CCCTTAAAATGGATGGCGCTTAAGTCGTTTGCCTATACATTACCGCTGGCGTACAAGTGG
GGCA-----GCGCGCA-----------CGCACGTC------TGC-CCTTTGAGACGCCAG
CGAGTAGGAGGGTC-TGGTGGTGTGCGTTGAAGTGCCTG-GCGTAAGCCGACATGGAGCC
GCCACTAGCACAGATCTTGGTGGTAGTAGCAAATATTCGAATGAGATCTTGGATGACTGA
AGTGGAGGAGGGTTTCGTGTCAACAGCAGTTGAACACGAGTTAGCCAATCCTAAGCTCTA
TGGGAAA----------------CCTGATATATAT-------------------------
-------------T------AA--GCAT----------TTAACC----GAATAC----AA
CAAACA------------------------CGCGTGT-TG-ATG--CAAC---------C
GTTCT---GATA-TATATT-------GAAT-GAG-------------------CGAAAGG
GAATCCGGTTACAATTCCGGAGCCTG-TTGAGTATACGTT-TGCATTG---GCGT-----
-----------CCCATACCGG--CA---ACGG----TAG--CGCCTTTG----------T
AA----------------------------------------------------------
------TCATGGCAACATGAATCCTTTTCTTCGAGAAGCCAACAAGAGATATCGGAAGAG
TTCTCTTTTCTGTTTTACAGT---CAC----ACTAGCCATGGAAGTCTTTCATAGAGAGA
TATGGTTGGACAGG-CTGGTAGAGCATGGTATTAA--ATTGCTGTGT-CGATATTCTCTT
CTTGGACCTTGAAAATCGAAGACTGGGGCACGC---------------------------
----------------------AGACTCTCAACAGCTTGTACCGA-ATCCGCAGCAGGTC
TCCAAGGTTTAGAGTCTCTAGTCGATAGATTAATGTAGGTAAGGGAAGTCGGCAAATTAG
ATCCGTAACTTCGGGATAAGGATTGGCTCTGAAGACTGG----GA-TGACTCGGG--CTA
TGCCCTCCCTTCG-----------------------------------------------
----------CGGGGCCGG-----------------------------------------
------GGTTTGCCTC-AACGTGGTCGCCCGC----------------------------
----GGGTGGTGTGCTCGCG-------------------CACGCCGTCCCGG--------
-GCCGGCC---GCTGCAGTCAT-CAATAAACAGTCAATTCAGAACTGGCAC-GGCTGAGG
GAATCCGACTGTCTAATTAAAACAAAGCATTGTGATGGCCTCAAAA-GGTG-TTGACACA
ATGTGATTTCTGCCCAGTGCTCTGAATGTCAACGTGAAGAAATTCAAGCAAGCGCGGGTA
AACGGCGGGAGTAACTATGACTCTCTTAAGGTAGCCAAATGCCTCGTCATCTAATTAGTG
ACGCGCATGAATGGATTAACGAGATTCCC----TCTGTCCCTATCTACTATCTAGCGAAA
CCACAGCCAAGGGAACGGGCTTGGAAACACTAGCGGGGAAAGAAGACCCTGTTGAGCTTG
ACTCTAGTCCGGCATTGTAAGGCGATATAAGAGGTGCAGAATAGGTGGGAGCCGGGGTA-
------AAATATTATCTCCCCG------GCACCAATGAGATACCACCACTCTTACTGTTG
CCTTACTTACATGATCAGGTGGAACAAGTG-------------CTAAGGTTAT-TGCA--
----------------------ACCTCCTA------------------------------
------------GCATAA-------GGTTTCTTGTTCAGCGTTCAGTCATGTCGT-----
---------------CATTCCTGGCCATAATGC--AGAAGCCCGCGCCTGTGG-------
-----------TCAGCGCGCC---------------------CGGTGCGGGGTG------
---------------------------------------------CGGG---GGG----G
GGGGG------CCGACC-------------------------------------------
--------------------------------------------GCGGGTGCTCC-----
---------------------------CGCCGCAGCTTGTTGG---GCCC----------
---CGCGC--GGCC--C-------------------------------------GTCCGG
GCC----A-----CGGCCA----------CAGTTTT--GCTCAACTT---TCACACAGTA
CGC-CGATGACAGT-AAGACATCTGGAT----------ACT-------CCAAGTCATGGA
CAGTGCCAGGTGCGGAGTTTGACTGGGGCGGTACATCTCCAAAACAATAACGGAGGTGTC
CAAAGGTCAGCTCAGTGTGGACAGAAACCACACGCTGAGCATAAGGACAAAAGCTGGCTT
GATCTCGATGTTCAGTACATATTGAGACAGCGAAAGCTAGGCCTCACGATCCTTTTGG-T
TTAAAGAGTTTTTAGCAAGAGGTGTCAGAAAAGTTACCACAGGGATAACTGGCTTGTGGC
CGCCAAGCGTTCATAGCGACGTGGCTTTTTGATCCTTCGATGTCGGCTCTTCCTATCATT
GTGAAGCAAAATTCACAAAGCGTAGGATTGTTCACCCTTTCA-AGGGAACGTGAGCTGGG
TTTAGACCGTCGTGAGACAGGTTAGTTTTACCCTACTGGTGTGCG-AACGA----ACACG
AACGCTATCTTAAC---GGAAATGCTGTGCAGTACGAGAGGAACCACAGCTTCGAACCAA
TGGCTCA-ATACTAGTTCGACCGGACTTTGGTATAACGCTA-CGTTCGTTGGATTATGCC
TGAACGCCTCTAAG------------------GTCGTAACCAAACCGAGCTGATAGTGTC
CCC--CA-----TAGGTTGTCG-----TTGACCATGTGGCA-AA-AAACCTAC------A
AGACCTGCTAGCGT--GAT-CTC---ACGTTGGCATCTTATTGC--ATGCAC--------
GCAGACAAAGCCCT-TGCGCGCGATG-TCATA-------------CAGCA------AGTA
-TCTAGG-----ATACAG-GAACGCTG-------GTGG------CACTGCTCAGCATCAA
TATA--TGGTTTCGATACCTG-AGACCTCCTACAAACGATAGGTTTACAGGCTGGGAGCT
GCGAGTTGCAGAGAGGTCTCTACTT-----------CGATC---CTCTCAGG-------C
T-TCCCTCGCT-TGGAG
>28S_1_Ae_vittatus_CF_S32
-CAAATAATGTGTGACTACCCCCTAAATTTAAGCATATTAATAAG---GGGAGGAAAAGA
AACTAACAAGGATTCCCTGAGTAGCTGCGAGCGAAACGGGAAGAGCTCAGCACGCAGGGG
TGATGCACTCG---CGTATCTACCCGTTTCCGTGTACTGGAA-AGTTCGTTATCTGCCGT
AACC---GGTCG--CCAGTTCAAGTTCAACTAGAATGTGGCTT-TTACTCCCAGAGAGGG
TGATAGGCCCGTAGA------GCGGCGC-ACC--------GATGGTAGAA-GATCTTTCC
ATG---GAGTCG---------TGTTGCTTGA--TAGTGCAGCACAAAGTGGGAGGTAAAC
TCCTTCTAAAGCTAAATATC-ACCACGAGACCGATAGCGAACAAGTACCGTGAGGGAAAG
TTGAAAAGCACTCTGAATAGAGAGTCAAAAAGTACGTGAAACTGCCTAGGGCTC--AAGC
CCGTTGAACTCGATTATCCGA-GCGGA--GACATTC--ACCTGCGG-CTGG-CCGGC---
-----------GACGGCACACCGCAGGGC----------------ACTTGTC----TC-C
CGCAA------CACAGGACA---------CTGCGATCCATTACG---------AAACAGC
---------------TTTCGC--GTCG-------CAAGACGCAAG--GTCGC--------
-------------CCGACA--GTTGCCCCCTG-----------GTGC-TG--GTTG---C
TT---GCC-CTACAGTA-GCGACGCTCAGTT------------CTGAAGGCCTGTG----
-----CC-GCGA----GGTGGGGCTTACTGCA-C-GT---GGTGTT----TG--------
--CAGTCGGGCGCGTG--------ATGGATTCCC---GCGT-A-----------------
-----------------------------------------C--AC--------------
----CGGC----GGT-----------------------CTTCCCGC--------------
-------------AGAGGG--------------CCGCCG---GA-CT--GTC--------
GATCGGCAGTGA------ACGAATCGAGG--------------TACCTTCGGGACCCGTC
TTGAAACACGGACCAAGAAGTCTATCTTGCGCGCGAGCCAAT-GG---------------
---TT--GTCCT---------------------CCG---------------GAGCA---C
C--AAAGGCGCAGAAAACATAA------------CTTG----AGTTGTGCGGGAT--TAC
GGGCGC-------------------GGC-----------TCTCTGCT-C--------GT-
---CCCTCCATCCCCGGGTGTT----GTACT-CGGCATGC----GGCTACCGG-------
----------GGCGCTCGCGCTCCGGC----------------ACCG-TGCCACAACATA
CTGTGAGCGTGTAGGATGTGACCCGAAAGATGGTGAACTATGCCTGATCAGGTTGAAGTC
AGGGGAAACCCTGATGGAGGACCGAAGCAGTTCTGACGTGCAAATCGATTGTCAGAATTG
GGCATAGGG---------------------------------------------------
--------------------------------------------------GCGAAAGACC
AATCGAACCATCTAGTAGCTGGTTCCCTCCGAAGTTTCCCTCAGGATAGCTGGAGCACGC
AACGTTTCGGA-TCCTATTCTTATCTGGTAAAGCGAATGATTAGAGGCCTTAGGTTCGAA
ATGATCTTAACCTATTCTCAAACTATAAATGGGTAC--GTACC--ATAGCATTCTTGCAT
GATG------CTGTT-------GCAACGTG------ACAC-CGGCCCGCCCCCTG-----
-----CCAGGGCGGTGCACTCCACTG-CGGTGTAGAAGATATCTGTGTGCTTAGTGGGCC
AAGTTTTGGTAAGCAGAACTGGTGCTGTGGGATGAACCAAACGTAATGTTACGGCGCCTA
AATAAACGACGCATCATAGATACCATGAAAGGTGTTGATTGCTACAGACAGCAGGACGGT
GGACATGGAAGTTGTCATCCGCTAAGGAGTGTGTAACAACTCACCTGCCGAAGCAATTAG
CCCTTAAAATGGATGGCGCTTAAGTCGTTTGCCTATACATTACCGCTGGCGTACAAGTGG
GGCA-----GCGCGCA-----------CGCACGTC------TGC-CCTTTGAGACGCCAG
CGAGTAGGAGGGTC-TGGTGGTGTGCGTTGAAGTGCCTG-GCGTAAGCCGACATGGAGCC
GCCACTAGCACAGATCTTGGTGGTAGTAGCAAATATTCGAATGAGATCTTGGATGACTGA
AGTGGAGGAGGGTTTCGTGTCAACAGCAGTTGAACACGAGTTAGCCAATCCTAAGCTCTA
TGGGAAA----------------CCTGATATATAT-------------------------
-------------T------AA--GCAT----------TTAACC----GAATAC----AA
CAAACA------------------------CGCGTGT-TG-ATG--CAAC---------C
GTTCT---GATA-TATATT-------GAAT-GAG-------------------CGAAAGG
GAATCCGGTTACAATTCCGGAGCCTG-TTGAGTATACGTT-TGCATTG---GCGT-----
-----------CCCATACCGG--CA---ACGG----TAG--CGCCTTTG----------T
AA----------------------------------------------------------
------TCATGGCAACATGAATCCTTTTCTTCGAGAAGCCAACAAGAGATATCGGAAGAG
TTCTCTTTTCTGTTTTACAGT---CAC----ACTAGCCATGGAAGTCTTTCATAGAGAGA
TATGGTTGGACAGG-CTGGTAGAGCATGGTATTAA--ATTGCTGTGT-CGATATTCTCTT
CTTGGACCTTGAAAATCGAAGACTGGGGCACGC---------------------------
----------------------AGACTCTCAACAGCTTGTACCGA-ATCCGCAGCAGGTC
TCCAAGGTTTAGAGTCTCTAGTCGATAGATTAATGTAGGTAAGGGAAGTCGGCAAATTAG
ATCCGTAACTTCGGGATAAGGATTGGCTCTGAAGACTGG----GA-TGACTCGGG--CTA
TGCCCTCCCTTCG-----------------------------------------------
----------CGGGGCCGG-----------------------------------------
------GGTTTGCCTC-AACGTGGTCGCCCGC----------------------------
----GGGTGGTGTGCTCGCG-------------------CACGCCGTCCCGG--------
-GCCGGCC---GCTGCAGTCAT-CAATAAACAGTCAATTCAGAACTGGCAC-GGCTGAGG
GAATCCGACTGTCTAATTAAAACAAAGCATTGTGATGGCCTCAAAA-GGTG-TTGACACA
ATGTGATTTCTGCCCAGTGCTCTGAATGTCAACGTGAAGAAATTCAAGCAAGCGCGGGTA
AACGGCGGGAGTAACTATGACTCTCTTAAGGTAGCCAAATGCCTCGTCATCTAATTAGTG
ACGCGCATGAATGGATTAACGAGATTCCC----TCTGTCCCTATCTACTATCTAGCGAAA
CCACAGCCAAGGGAACGGGCTTGGAAACACTAGCGGGGAAAGAAGACCCTGTTGAGCTTG
ACTCTAGTCCGGCATTGTAAGGCGATATAAGAGGTGCAGAATAGGTGGGAGCCGGGGTA-
------AAATATTATCTCCCCG------GCACCAATGAGATACCACCACTCTTACTGTTG
CCTTACTTACATGATCAGGTGGAACAAGTG-------------CTAAGGTTAT-TGCA--
----------------------ACCTCCTA------------------------------
------------GCATAA-------GGTTTCTTGTTCAGCGTTCAGTCATGTCGT-----
---------------CATTCCTGGCCATAATGC--AGAAGACCGAGCCTGTGG-------
-----------TCATCGCGTC---------------------CGCTGCGCGGTT------
---------------------------------------------CCGG---GCG----T
GCGGT------CCGAAC-------------------------------------------
--------------------------------------------GCGCGTGCTCA-----
---------------------------CGCCGCAGCTAGTAGG---GTCC----------
-----CGCTCGGCC--C-------------------------------------GTACGG
GCC----A-----CGGCCA----------CAGTTTT--GCTCAACTT---TCACACAGTA
CGC-CGATGACAGT-AAGACATCTGGAT----------ACT-------CCAAGTCATGGA
CAGTGCCAGGTGCGGAGTTTGACTGGGGCGGTACATCTCCAAAACAATAACGGAGGTGTC
CAAAGGTCAGCTCAGTGTGGACAGAAACCACACGCTGAGCATAAGGACAAAAGCTGGCTT
GATCTCGATGTTCAGTACATATTGAGACAGCGAAAGCTAGGCCTCACGATCCTTTTGG-T
TTAAAGAGTTTTTAGCAAGAGGTGTCAGAAAAGTTACCACAGGGATAACTGGCTTGTGGC
CGCCAAGCGTTCATAGCGACGTGGCTTTTTGATCCTTCGATGTCGGCTCTTCCTATCATT
GTGAAGCAAAATTCACAAAGCGTAGGATTGTTCACCCTTTCA-AGGGAACGTGAGCTGGG
TTTAGACCGTCGTGAGACAGGTTAGTTTTACCCTACTGGTGTGCG-AACGA----ACACG
AACGCTATCTTAAC---GGAAATGCTGTGCAGTACGAGAGGAACCACAGCTTCGAACCAA
TGGCTCA-ATACTAGTTCGACCGGACTTTGGTATAACGCTA-CGTTCGTTGGATTATGCC
TGAACGCCTCTAAG------------------GTCGTAACCAAACCGAGCTGATAGTGTC
CCC--CA-----TAGGTTGTCG-----TTGACCATGTGGCA-AA-AAACCTAC------A
AGACCTGCTAGCGT--GAT-CTC---ACGTTGGCATCTTATTGC--ATGCAC--------
GCAGACAAAGCCCT-TGCGCGCGATG-TCATA-------------CAGCA------AGTA
-TCTAGG-----ATACAG-GAACGCTG-------GTGG------CACTGCTCAGCATCAA
TATA--TGGTTTCGATACCTG-AGACCTCCTACAAACGATAGGTTTACAGGCTGGGAGCT
GCGAGTTGCAGAGAGGTCTCTACTT-----------CGATC---CTCTCAGG-------C
T-TCCCTCGCT-TGGAG
>28S_1_An_baezai_KH_S4
-CAAACCATGTGTGACGACCCCCTGAACTTAAGCATATCAATGAG---GGGAGGAAAAGA
AACTAACAAGGATTCCCTGAGTAGCTGCGAGCGAAACGGGAGAAGCTCAGCACGTAGGGA
TGGCGGGCTTG---CTCGTCTATCCGATTCCGTGTACTGGTACATTCCAGCA-CTGCCGC
CCGC---TGTGT----AACTCAAGTCCAACTTGAATGTGGCCT--CGATCCCATAGAGGG
TGATAGGCCCGTAGA------ATGGCAC------TCTGCGGGTGGTGGAC-GGACGTACC
ATG---GAGTCG---------TGTTGCTCGA--TAGTGCAGCACTAAGTGGGAGGTAAAC
TCCTTCTAAAGCTAAATATCGACCATGAGACCGATAGTGAACAAGTACCATGAGGGAAAG
TTGAAAAGCACTCTGAATAGAGAGTCAAAAAGTACGTGAAACTACCAAGGACGTAAAAAC
ACGTGGAACTCAATAATCCGGGACGTT--GGAATTCGTCCTTTTCATTCACCCCTGC---
----------CATAACTAAATTTCAGGGTGTTTTTGAAAAGGTATATTTTCC-ATACG-A
AGCGT---------AGGACA---------TCGCGATCCATTACG---------AAAA---
---------------TCTGGT--GACG----------GGGGCCGAAGACCACGTGTCCTT
CAGCCCCTAAGAACCGACA--GTAGGTTCCCA------------CACTCG--GATG---T
CG---ACC-CTCCAGTA-GTGGCGCTCAG--------------CTCAAGGCCGGCG----
-----CT-GCGA----ACGGGGGATCGGGGCTCCGGTCC-CGAGTTCGGCTGAGCAGGGC
AACCGTCGGTTGCGTG--------ATGGACTCAC--------A-----------------
-----------------------------------------CGAACGAGGGTAGCTTGGA
AGCGCATGCTCCGGCATGCACCTGGC------------TCTCGGGC--------------
--------------CAAGG----------GCGACCACTG------CT--CCC--------
GATCGGCGATGAAATCAATCATATTGGGA--------------CACCCACGTGACCCGTC
TTGAAACACGGACCAAGAAGTCTATCTTGCGCGCAAGTCAATGGG---------------
----------------------------------------------AATGAGAAAA---C
CC-AGAGGCAAAGATAACACAA------------CTGC----AAGTTTGCGGGAT--TAC
GGGTGCACAAC--------------GG------------TCTCCGGGCCGACAAGCCGTG
CATCCCTCCATCCCCGGGCGCT----GCACCGGTGCTTCT--------------------
----------TGTTCCGGCCCCTCCGGGGGAAGGAAGCGAGAGACCA----CGCGGCGTC
CCGCGAGCGCGCAGGATGTGACCCGAAAGATGGTGAACTATGGCTGATCATGTTGAAGTG
AGGGGAAACCCTGATGGAGGACCGAAGCAATTCTGACGTGCAAATCGATTGTCTGAGTTG
GGCTTAGGG---------------------------------------------------
--------------------------------------------------GCGAAAGACC
AATCGAACCATCTAGTAGCTGGTTCCCTCCGAAGTTTCCCTCAGGATAGCTGGAGTACGT
AACATTTCGAG-CCTTATTCTTATCTGGTAAAGCGAATGATTAGAGGCCTTAGGTTCGAA
ATGATCTTAACCTATTCTCAAACTATAAATGGGTAAG-GTAATGGACAGTATGCTTTGTT
GATT------CTGTCCTCCGATGCGATGTATGGAA-ATAC-AAGAGCGCCCCCGT-----
-----CCGCGGGGGTGCAAGCT--------------AGATATCGGTGTGCTTAGTGGGCC
AAGTTTTGGTAAGCAGAACTGGTGCTGTGGGATGAACCAAACACAATGTTACGGCGCCTA
AATAAATGACGCATCATAGATACCATGAAAGGTGTTGATTGCTAAAGACAGCAGGACGGT
GGACATGGAAGTTGTCATCCGCTAAGGAATGTGTAACAACTCACCTGCCGAAGCAATTAG
CCCTTAAAATGGATGGCGCTTAAGTCGTTTGCCTATACATTGTCGCTAGCGGTATAATCT
GGTA-----GCAAGCC---------GGCGTGCTGT------GCT-GCTTTGAGACCCTAG
TGAGTAGGAGGGTA-CGGTGGTG-GCGTTGAAGTGTTTG-GCGTAAGCCGGCATGGAGCC
GCCACTGGCACAGATCTTGGTGGTAGTAGCAAATATTCGAATGAGATCTTGGATGACTGA
AGTGGAGGAGGGTTTCGTGTCAACAGCAGTTGAACACGAGTTAGCCAATCCTAAGCCATA
TGGGAAC----------------CCTGATTCAAACGCGATCCATGTCCGTAAAAACGAGA
GAGAGAGAGAGAGC------AAAAGCAAGAGAAA------GACC----AAACAC----AA
AAGAAG----------------------------AGC-TA-ATG--CAATAAGAGAGAAA
AACGGCTGGAAA-CCTAATCGCGCGCGAAT-AGG-------------------CGAAAGG
GAATCCGGTTACGATTCCGGAGCCTG-TTGAGTATACGTT-TGC-CTG---GCGT-----
-----CGTGGTCTCCCTCCGG-------GGGG----GCGTACCGCCTTG----------C
GA----------------------------------------------------------
------TCATGGTAACATGAATCCTTTTCTTCGAGAAGCCAACGAGAGATATCGGAAGAG
TTATCTTTTCTGTTTTACAGC---CGT----ACTGACCATGGAAGTCTTTCGTAGAGAGA
TATGGTTGGATGGG-CTGGTAGAGCATGGTATTAA--ATTGCTGTGT-CGGTATTCTCTT
CTTGGACCTTGAAAATCGAAGACTGGGGCACGC---------------------------
----------------------AAACTCTCAACAGCTTGTACCGA-ATCCGCAGCAGGTC
TCCAAGGTTCAGAGTCTCTAGTCGATAGATCAATGTAGGTAAGGGAAGTCGGCAAACTGG
ATCCGTAACTTCGGAATAAGGATTGGCTCTGAAGACTGG----GC-CAGTTGTGGTTCGT
TGCTATGGCAACG-----------------------------------------------
-----------------------------------------------------------G
GAGGAACCTTCTATTC-AGGGGGAACT---------------------------------
---------------------------------------TCTCAGCCCGCGG--------
---CGGACCCGGCTGG-------CACCAAACAGTCAGTTCAGAACTGGCAC-GGCGGTGG
GAATCCGACTGTCTAATTAAAACAAAGCATTGTGATGGCCTTCGCA-GGTG-TTGACACA
ATGTGATTTCTGCCCAGTGCTCTGAATGTCAACGTGAAGAAATTCAAGCAAGCGCGGGTA
AACGGCGGGAGTAACTATGACTCTCTTAAGGTAGCCAAATGCCTCGTCATCTAATTAGTG
ACGCGCATGAATGGATTAACGAGATTCCC----TCTGTCCCTATCTACTATCTAGCGAAA
CCACAGCCAAGGGAACGGGCTTGGGAACACTAGCGGGGAAAGAAGACCCTGTTGAGCTTG
ACTCTAGTCTGGCATTGTAAGGCGATATAAGAGGTGCAGAATAGGTGGGAGACCGGGTA-
------ATACATTACCTCCCGG------TCACCAATGAGATACCACCACTCTTACTGTTG
CCTTACTTACATGATCGGGTGGAACAAGTGCGGGCCTTGGC--CGTTGGTTCACTGCGCT
CGGACCCCAGC-----------TCCGTCTG--------------GTGGCTCCGCGGCCGG
TGTTCCGGGCTGGCCCAACGCGCCGTGTTTCTAGTTCAGCGTTCAGTCATGTCGT-----
---------------CA--------CACGCTGC----CAGCGCACGCCTGCGG-------
------------------------------------------GGCGG-------------
---------------------------------------------TTGG---ACAATAAT
GCGGC-----------C-------------------------------------------
------------------------------------------TCGCGGCTGC--------
-------------------------------------AGTAC----GTTC----------
-----------GCCGTC---------------------------------------GCGA
GTTAGCGA------------------------------GC----------CCGCGTAGCA
CGT-----GACACCAAAGGCATCTGGAC----------AACCATTGATCCAGGTCGTGGA
CATTGCCAGGTGCGGAGTTTGACTGGGGCGGTACATTTCCAAAACAATAACGGAGGTGTC
CAAAGGTCAGCTCAGTGTGGACAGAAACCACACGCTGAGCATAAGGACAAAAGCTGGCTT
GATCTTGAAGTTCAGTACACATCAAGACAGCGAAAGCTCGGCCTTACGATCCTTTTGG-T
TTAACGAGTTTTTAGCAAGAGGTGTCAGAAAAGTTACCACAGGGATAACTGGCTTGTGGC
CGCCAAGCGTTCATAGCGACGTGGCTTTTTGATCCTTCGATGTCGGCTCTTCCTATCATT
GCGAAGCAAAATTCTCAAAGCGTAGGATTGTTCACCCTTTCA-AGGGAACGTGAGCTGGG
TTTAGACCGTCGTGAGACAGGTTAGTTTTACCCTACTGGTGTGCGACGTAA----AACGT
CAAGCTATCTCAAT---GGAATTCCTGTGCAGTACGAGAGGAACCACAGGTACGGACCAA
TGGCTCA-ATACTAGTCCGAACGGACTTTGGTATGACGCTA-CGTCCGCCGGATTATGCC
TGAACGCCTCTAAG------------------GTCGTAACCGAACCAAGCTGATAGCATT
CA---TA-----TAGG-AGTCG-----GTAGCTAATTGGCT-AA-TAACCCAT------A
AAACCCGATGGTGT----TACCCTTAACACCGTCGCGTTATTGA---ATAATC-------
TCATACTGAGCCTT--TCGTGCGGGG-TCGTG-------------CGGTT------AGTA
--CCATG-----GAAGTGGAAACACCG-------ACGGC-----CTTTGCCGGACATTCA
-ATAACTAGTTTCGACACCTG-AGACCACCTACAAACGATAGGTTTACAGGCTGGGAGCT
GCGCATTGAAGAGAGATGT--ACAT--TT-------CGATC---CTTTCATG-------C
T-ACCCACGCT-TGATG
>28S_1_An_baezai_KH_S6
-CAAACCATGTGTGACGACCCCCTGAACTTAAGCATATCAATGAG---GGGAGGAAAAGA
AACTAACAAGGATTCCCTGAGTAGCTGCGAGCGAAACGGGAGAAGCTCAGCACGTAGGGA
TGGCGGGCTTG---CTCGTCTATCCGATTCCGTGTACTGGTACATTCCAGCA-CTGCCGC
CCGC---TGTGT----AACTCAAGTCCAACTTGAATGTGGCCT--CGATCCCATAGAGGG
TGATAGGCCCGTAGA------ATGGCAC------TCTGCGGGTGGTGGAC-GGACGTACC
ATG---GAGTCG---------TGTTGCTCGA--TAGTGCAGCACTAAGTGGGAGGTAAAC
TCCTTCTAAAGCTAAATATCGACCATGAGACCGATAGTGAACAAGTACCATGAGGGAAAG
TTGAAAAGCACTCTGAATAGAGAGTCAAAAAGTACGTGAAACTACCAAGGACGTAAAAAC
ACGTGGAACTCAATAATCCGGGACGTT--GGAATTCGTCCTTTTCATTCACCCCTGC---
----------CATAACTAAATTTCAGGGTGTTTTTGAAAAGGTATATTTTCCATACG--A
AGCGT---------AGGACA---------TCGCGATCCATTACG---------AAAA---
---------------TCTGGT--GACG----------GGGGCCGAAGACCACGTGTCCTT
CAGCCCCTAAGAACCGACA--GTAGGTTCCCA------------CACTCG--GATG---T
CG---ACC-CTCCAGTA-GTGGCGCTCAG--------------CTCAAGGCCGGCG----
-----CT-GCGA----ACGGGGGATCGGGGCTCCGGT-CCCGAGTTCGGCTGAGCAGGGC
AACCGTCGGTTGCGTG--------ATGGACTCAC--------A-----------------
-----------------------------------------CGAACGAGGGTAGCTTGGA
AGCGCATGC---TCCG---GCATGCACCTGGC------TCTCGGGC--------------
-------------C-AAGG----------GCGACCACTG------CT--CCC--------
GATCGGCGATGAAATCAATCATATTGGGA--------------CACCCACGTGACCCGTC
TTGAAACACGGACCAAGAAGTCTATCTTGCGCGCAAGTCAAT-GG---------------
-----------------------------------------GAATG----AGAAAA---C
CC-AGAGGCAAAGATAACACAA------------CTGC----AAGTTTGCGGGAT--TAC
GGGTGCACAACGGTCTCCGGGCC--GAC-----------AAGCCGTG-C--------AT-
---CCCTCCATCCCCGGGCGCT----GCACCGGTGCTTCT---------------TGTTC
CGGCCCCTCCGGGGGAAGGAAGCGAGA---------------GACCA----CGCGGCGTC
CCGCGAGCGCGCAGGATGTGACCCGAAAGATGGTGAACTATGCCTGATCAGGTTGAAGTC
AGGGGAAACCCTGATGGAGGACCGAAGCAATTCTGACGTGCAAATCGATTGTCAGAGTTG
GGCATAGGG---------------------------------------------------
--------------------------------------------------GCGAAAGACC
AATCGAACCATCTAGTAGCTGGTTCCCTCCGAAGTTTCCCTCAGGATAGCTGGAGTACGT
AACATTTCGAG-CCTTATTCTTATCTGGTAAAGCGAATGATTAGAGGCCTTAGGTTCGAA
ATGATCTTAACCTATTCTCAAACTATAAATGGGTAAG-GTAATGGACAGTATGCTTTGTT
GATT------CTGTCCTCCGATGCGATGTATGGAA-ATACAAGAG-CGCCCCC--GT---
-----CCGCGGGGGTGCAAGCT--------------AGATATCGGTGTGCTTAGTGGGCC
AAGTTTTGGTAAGCAGAACTGGTGCTGTGGGATGAACCAAACACAATGTTACGGCGCCTA
AATAAATGACGCATCATAGATACCATGAAAGGTGTTGATTGCTAAAGACAGCAGGACGGT
GGACATGGAAGTTGTCATCCGCTAAGGAATGTGTAACAACTCACCTGCCGAAGCAATTAG
CCCTTAAAATGGATGGCGCTTAAGTCGTTTGCCTATACATTGTCGCTAGCGGTATAATCT
GGTA-----GCAAGCC-------GG--CGTGCTGT------GCT-GCTTTGAGACCCTAG
TGAGTAGGAGGGTA-CGGTGGTG-GCGTTGAAGTGTTTG-GCGTAAGCCGGCATGGAGCC
GCCACTGGCACAGATCTTGGTGGTAGTAGCAAATATTCGAATGAGATCTTGGATGACTGA
AGTGGAGGAGGGTTTCGTGTCAACAGCAGTTGAACACGAGTTAGCCAATCCTAAGCCATA
TGGGAAC----------------CCTGATTCAAACGCGATCCATGTCCGTAAAAACGAGA
GAGAGAGAGAG--C------AAAAGCAA-----GAG-AAAGACC----AAACAC----AA
AAGAAG----------------------------AGC-TA-ATG--CAATAAGAGAGAAA
AACGGCTGGAAA-CCTAATCGCGCGCGAAT-AGG-------------------CGAAAGG
GAATCCGGTTACGATTCCGGAGCCTG-TTGAGTATACGTT-TGC-CTG---GCGT-----
-----CGTGGTCTCCCTCCGG--------GGGGGCGTAC--CGC-CTTG----------C
GA----------------------------------------------------------
------TCATGGTAACATGAATCCTTTTCTTCGAGAAGCCAACGAGAGATATCGGAAGAG
TTATCTTTTCTGTTTTACAGC---CGT----ACTGACCATGGAAGTCTTTCGTAGAGAGA
TATGGTTGGATGGG-CTGGTAGAGCATGGTATTAA--ATTGCTGTGT-CGGTATTCTCTT
CTTGGACCTTGAAAATCGAAGACTGGGGCACGC---------------------------
----------------------AAACTCTCAACAGCTTGTACCGA-ATCCGCAGCAGGTC
TCCAAGGTTCAGAGTCTCTAGTCGATAGATCAATGTAGGTAAGGGAAGTCGGCAAACTGG
ATCCGTAACTTCGGAATAAGGATTGGCTCTGAAGACTGG----GC-CAGTTGTGG--TTC
GTTGC-------------------------------------------------------
------------------------------------------------------------
--------TATGGC---AACGGG------------------------AGGAACCTTCTAT
TCAGGGGGAACT---------------------------TCTCAGCCCGCGG--------
-CG--------GACCCGGCTGG-CACCAAACAGTCAGTTCAGAACTGGCAC-GGCGGTGG
GAATCCGACTGTCTAATTAAAACAAAGCATTGTGATGGCCTTCGCA-GGTG-TTGACACA
ATGTGATTTCTGCCCAGTGCTCTGAATGTCAACGTGAAGAAATTCAAGCAAGCGCGGGTA
AACGGCGGGAGTAACTATGACTCTCTTAAGGTAGCCAAATGCCTCGTCATCTAATTAGTG
ACGCGCATGAATGGATTAACGAGATTCCC----TCTGTCCCTATCTACTATCTAGCGAAA
CCACAGCCAAGGGAACGGGCTTGGGAACACTAGCGGGGAAAGAAGACCCTGTTGAGCTTG
ACTCTAGTCTGGCATTGTAAGGCGATATAAGAGGTGCAGAATAGGTGGGAGACCGGGTA-
------ATACATTACCTCCCGG------TCACCAATGAGATACCACCACTCTTACTGTTG
CCTTACTTACATGATCGGGTGGAACAAGTGCGGGCCT------TGGCCGTTGG-TTCA--
---CTGCGCTCGGACCCCAGCTCCGTCTGG--------------TGGCTCCGCGGCCGGT
GTTCCGGGCTG-GCCCAACGCGCCGTGTTTCTAGTTCAGCGTTCAGTCATGTCGT-----
---------------CA--------CACGCTGC----CAGCGCACGCCTGCGG-------
------------------------------------------------------------
-----------------------------------------------------------G
GCGGT------TGGAC--------------------------------------------
------------------------------------------------------------
-------------------------------------AATAAT---G-------------
-------C---GGC--C---------------------------------TCGCGGCTGC
AGT----A-----CGTTCG----------CCGTCGC--GAGTTAGCGAGCCCGCGTAGCA
CGT-----GACACCAAAGGCATCTGGACAACCATT---GAT-------CCAGGTCGTGGA
CATTGCCAGGTGCGGAGTTTGACTGGGGCGGTACATTTCCAAAACAATAACGGAGGTGTC
CAAAGGTCAGCTCAGTGTGGACAGAAACCACACGCTGAGCATAAGGACAAAAGCTGGCTT
GATCTTGAAGTTCAGTACACATCAAGACAGCGAAAGCTCGGCCTTACGATCCTTTTGG-T
TTAACGAGTTTTTAGCAAGAGGTGTCAGAAAAGTTACCACAGGGATAACTGGCTTGTGGC
CGCCAAGCGTTCATAGCGACGTGGCTTTTTGATCCTTCGATGTCGGCTCTTCCTATCATT
GCGAAGCAAAATTCTCAAAGCGTAGGATTGTTCACCCTTTCA-AGGGAACGTGAGCTGGG
TTTAGACCGTCGTGAGACAGGTTAGTTTTACCCTACTGGTGTGCG--ACGTAAAACGTCA
A--GCTATCTCAAT---GGAATTCCTGTGCAGTACGAGAGGAACCACAGGTACGGACCAA
TGGCTCA-ATACTAGTCCGAACGGACTTTGGTATGACGCTA-CGTCCGCCGGATTATGCC
TGAACGCCTCTAAG------------------GTCGTAACCGAACCAAGCTGATAGCATT
CA---TA-----TAGG-AGTCG-----GTAGCTAATTGGCT-AA-TAACCCAT------A
AAACCCGATGGTGT----TACCCTTAACACCGTCGCGTTATTGA--ATAATC--------
TCATACTGAGCCTT--TCGTGCGGGG-TCGTG-------------CGGTT------AGTA
-CCATGG-----AAGTGG-AAACACCG-------ACGGC-----CTTTGCCGGACATTCA
-ATAACTAGTTTCGACACCTG-AGACCACCTACAAACGATAGGTTTACAGGCTGGGAGCT
GCGCATTGAAGAGAGATGT--ACAT--TT-------CGATC---CTTTCATG-------C
T-ACCCACGCT-TGATG
>28S_1_An_coustani_CF_S39
-CAGTTCATGTGTGACAACCCCCTGAATTTAAGCATATTAATAAG---GGGAGGAAAAGA
AACCAACCGGGATTCCCTGAGTAGCTGCGAGCGAAACGGGAGAAGCTCAGCACGTAGGGG
TGGCGGCCTG----TCCGTCTATCCGATTCCGTGTACTGGTGCGTCTCACTATCCGTCAT
CTT----AGCGC----TTTTCAAGTCCAACTTGAATGTGGCTC--AGAACCCATAGAGGG
TGATAGGCCCGTAGA------ACAGCGC------CCGTTGGATGATGGACCGAGCGTGCC
ATG---GAGTCG---------TGTTGCTTGA--TAGTGCAGCACTAAGTGGGAGGTAAAC
TCCTTCTAAAGCTAAATACA-ACCATGAGACCGATAGTAAACAAGTACCGTGAGGGAAAG
TTGAAAAGCACTCTGAATAGAGAGTCAAATAGTACGTGAAACTGCCGAGGGTGT-GAAGC
TCGTTGAACTCAATTATCCATAGGGCCATGACGCCCTCACCTGGA--CTGT---------
----------CAGCAGAACCTCTCTGGACTGACCCGACCCTTGTGAGTTGTC-ATGGT-C
CGCGT--------GTGGACA---------TCGTGATCCATTACG---------AAAT---
---------------GTTAGC--GGTG-----------ACTCCGGTTGCCGCGAGCATGT
-------------CTGACA--CTAGGTCCCAA-----------GAAACTGCTGTCGACCC
TCTACGTACCTTCAG---GTGACGATGGGCT-----------ATCGGAACCCTCGG----
--------GTAACCGGTTTTCGGCTAAGTTCA--------GGTG------TG--------
--CCGTTGGACGCGTG--------ATGGGCTTGA--------A-----------------
-----------------------------------------CGAAC-TAGAGTGGCTGGA
AGCGCATGTTTGGGCATGTAACTGG-------------GCGCGAGC--------------
-------------CCGGGG--------------CGACCA---GTGCT--CCT--------
GATCGGCGATGC--ATTAACTAATTGAGG--------------TACCTACGGGACCCGTC
TTGAAACACGGACCAAGAAGTCTATCTTGCGCGCAAGTCAATGGG---------------
---------------------------------AAG---------------TAGCAAACC
C--AAAGGCGAAGACAAAGCAA------------CTGG---CTAGTGTGCGGGAT--TAC
GGGTGCACCACAGTCCGCAAGGATTGGC-----------TAGCTGTG-C--------AC-
---CCCTCCATCCCCGGGTGTT-----TGCC-CGAAGTCCTGATGGTCGTAGAAGCCGGA
CCCTCCGGGGGCTGGTGGTGGACCGTC------------GGGTACCG---ACGGAACATA
CCGTGAGCGCGTAGGATGTGACCCGAAAGATGGTGAACTATGCCTGATCAGGTCGAAGTC
AGGGGAAACCCTGATGGAGGACCGAAGCAATTCTGACGTGCAAATCGATTGTCAGAGTTG
GGCATAGGG---------------------------------------------------
--------------------------------------------------GCGAAAGACC
AATCGAACCATCTAGTAGCTGGTTCCCTCCGAAGTTTCCCTCAGGATAGCTGGTACACGT
AACATTTCGAA-CCTTATTCTTATCTGGTAAAGCGAATGATTAGAGGCCTTAGGTTCGAA
ATGATCTTAACCTATTCTCAAACTATAAATGGGTAAG-GTAGTGGGCAGCATGCTCGAAT
GATG------CTGCC-CTCAAAGCGATTGA------AAGCAAATAGTGCCTCCGG-----
-------------GTGCTAGCT--------------AGATATCGGTGTGCTTAGTGGGCC
AAGTTTTGGTAAGCAGAACTGGTGCTGTGGGATGAACCAAACGTAATGTTACGGCGCCTA
AATAAACGACGCATCATAGATACCATGAAAGGTGTTGATTGCTAAAGACAGCAGGACGGT
GGACATGGAAGTTGTCATCCGCTAAGGAGTGTGTAACAACTCACCTGCCGAAGCAATTAG
CCCTTAAAATGGATGGCGCTCAAGTCGTTTGCCTATACATTACCGCTAGCGGCAGAATCT
GGTA-----GCAAGCC-----------GGCGTGCTG-----TGCAACCTTGAGGCCCTAG
TGAGTAGGAGGGTA-CGGTGGTG-GCGTTGAAGTGTTTG-GCGCAAGCCGGCATGGAGCC
GCCACTGGCACAGATCTTGGTGGTAGTAGCAAATATTCGAATGAGATCTTGGATGACTGA
AGTGGAGGAGGGTTTCGTGTCAACAGCAGTTGCACACGAGTTAGCCAGTCCTAAACTATA
TGGGAAA----------------TCTGATTCAAAC-------------------------
------------------------GCGA----------TCCACC----GAGAAC----AA
CTGA----------------------------------TGAATG--GAAC----------
---CC--------TGTTCT-------GAGT-GGGCCAAATCGTGTGCGAAGCGTGAAAGG
GAATCCGGTTACAATTCCGGAGCCAG-TTGAGTATACGTT-TGCGAGGCCGGTGA-----
-----------ACCCCCCCGG--------GGG----TGATCCGCCCGCG----------C
GA----------------------------------------------------------
------TCATGGCAACATGAATCCTTTTCTTTGAGAAGCCAACGGGAGATATCGGAAGAG
TTCTCTTTTCTGTTTTACAGC---CGT----ACTGACCATGGAAGTCTTTCGTAGAGAGA
TATGGTTGGATGGG-CTGGTAGAGCATGGCATTAA--CGTGCTGTGT-CGGTATCCTCTC
CTTGGACCTTGAAAATCGAAGACTGGGGCACGC---------------------------
----------------------AAACTCTCAACAGACTGTACCGA-TTCCGCAGCAGGTC
TCCAAGATACAGAGTCTCTAGTCGATAGAACAATGTAGGTAAGGGAAGTCGGCAAACTGG
ATCCGTAACTTCGGAAAAAGGATTGGCTCTGAAGACTGG----GC-CGGCTCGGT--GTG
T-----------------------------------------------------------
------------------------------------------------------------
------CGTTGGTTAC-TATGTATATC---------------------------------
-------CTGTAAGCCCGCCCCTCCGGGGG---------TGGGTGGTAGTGATACATCTC
CTTCGGACCCGGCTGG-------CACCAAACAGTCAGTTCAGAACTGGCAC-GGCTGAGG
GAATCCGACTGTCTAATTAAAACAAAGCATTGTGATGGCCCTAACG-GGTG-CTGACACA
ATGTGATTTCTGCCCAGTGCTCTGAATGTCAACGTGAAGAAATTCAAGCAAGCGCGGGTA
AACGGCGGGAGTAACTATGACTCTCTTAAGGTAGCCAAATGCCTCGTCATCTAATTAGTG
ACGCGCATGAATGGATTAACGAGATTCCC----TCTGTCCCTATCTACTATCTAGCGAAA
CCACAGCCAAGGGAACGGGCTTGGAAACACTAGCGGGGAAAGAAGACCCTGTTGAGCTTG
ACTCTAGTCTGGCATTGTAAGATGATATAAGAGGTGCAGTATAGGTGGGAGACCGGGTA-
------ATACATTACCTCCCGG------TCGCCAATGAGATACCACCACTCTTACTGTTG
TCTTACTTACATGATTTGGTGGAACAAGCGCGAGCCTACGCAACGGACAATATACGAC--
----------------------CCTGCCTG------CACCCCGGTGTTTGGTTAGTCGTG
GTCCAACGCATGGCTCAATGCGCCCGGCTTCTAGTTCAGCGTTCAG-CGTGCCGT-----
-------------------------CACAAGGT--GCCAGACTCGCCCGGCGG-------
-------------GCAGTGATAAG------------------TGTTGCGC----------
---------------------------------------------TCCG---GCG-CTCC
ACGAC--------GTTC-------------------------------------------
--------------------------------------------GCTGCTGCAGC-----
-----------------------------------CAAGTGGG-----------------
------------------------------------------------------GCGTGC
ACC----A----------------------------------------------------
----CCGTGACATC-CAGGCATCTGGAC----------ATTCACTGAGCCAGGTCATGGA
CAGTGCCAGGTGCGGAGTTTGACTGGGGCGGTACATCTCCAAAATGATAACGGAGGTGTC
CAAAGGTCAGCTCAGTGTGGACAGAAACCACACGCTGAGCATAAGGACACAAGCTGGCTT
GATCTTGAAGTTCAGTACACATCAAGAAAGCGTAAGCTCGGCCTCACGATCCTTTTGG-T
TTAACGAGTTTTTAGCAAGAGGTGTCAGAAAAGTTACCACAGGGATAACTGGCTTGTGGC
CGCCAAGCGTTCATAGCGACGTGGCTTTTTGATCCTTCGATGTCGGCTCTTCCTATCATT
GCGAAGCAAAATTCACAAAGCGTAGGATTGTTCACCCTTTCA-AGGGAACGTGAGCTGGG
TTTAGACCGTCGTGAGACAGGTTAGTTTTACCCTACTGGTGTGCA---------------
AGTACTATCTCAAT---GGAATTCCTGTGCAGTACGAGAGGAACCACAGGTACGGACCAA
TGGCTCA-ATACTAGTCCGAGCGGACTTTGGTATGACGCTA-CGTCCGTCGGATTATGCC
TGAACGCCTCTAAG------------------GTCGTAACCGAACCAGGCTGGTAGTATA
TG---TA-----TAGG-AGTCG-----TTAGCTAGATGGCT-AATAACATCAC------G
AGACCGGATTGAGT--CTT-CTATAGACTCTTTCCATTTATTGG--AAACCC--------
TCAAACTGAGCCTATCGCGAGTG-CGCTCGC--------------CGA--------AGTA
-CCTGAA-------GTGGGAAAAGGCG-------TTGT------GCTTGCCGATCTTCCA
AGAA--TAGTTTCGACTCCTA-AGACCACCCGAAAACGACGGGTTTGCAGGCTGGGCGCT
ACGCATTGAAGAGAGATGT--ACAT--TT-------CGATC---CTTTCAGG-------C
G-ACCCATGCT-TGGTG
>28S_1_An_coustani_CF_S40
-CAGTTCATGTGTGACAACCCCCTGAATTTAAGCATATTAATAAG---GGGAGGAAAAGA
AACCAACCGGGATTCCCTGAGTAGCTGCGAGCGAAACGGGAGAAGCTCAGCACGTAGGGG
TGGCGGCCTG----TCCGTCTATCCGATTCCGTGTACTGGTGCGTCTCACTATCCGTCAT
CTT----AGCGC----TTTTCAAGTCCAACTTGAATGTGGCTC--AGAACCCATAGAGGG
TGATAGGCCCGTAGA------ACAGCGC------CCGTTGGATGATGGACCGAGCGTGCC
ATG---GAGTCG---------TGTTGCTTGA--TAGTGCAGCACTAAGTGGGAGGTAAAC
TCCTTCTAAAGCTAAATACA-ACCATGAGACCGATAGTAAACAAGTACCGTGAGGGAAAG
TTGAAAAGCACTCTGAATAGAGAGTCAAATAGTACGTGAAACTGCCGAGGGTGT-GAAGC
TCGTTGAACTCAATTATCCATAGGGCCATGACGCCCTCAC-------CTGGACTGTC---
----------AGCAGAACCCTTTCTGGACTGACCCGACCCTTGTGAGTTGTC-ATGGT-C
CGCGT--------GTGGACA---------TCGTGATCCATTACG---------AAAT---
---------------GTTAGC--GGTG-----------ACTCCGGTTGCCGCGAGCATGT
-------------CTGACA--CTAGGTCCCAA-----------GAAACTGCTGTCGACCC
TCTACGTACCTTCAG---GTGACGATGGGCT-----------ATCGGAACCCTCGG----
--------GTAACCGGTTTTCGGCTAAGTTCA--------GGTG------TG--------
--CCGTTGGACGCGTG--------ATGGGCTTGA--------A-----------------
-----------------------------------------CGAAC-TAGAGTGGCTGGA
AGCGCATGTTTGGGCATGTAACTGG-------------GCGCGAGC--------------
-------------CCGGGG--------------CGACCA---GTGCT--CCT--------
GATCGGCGATGC--ATTAACTAATTGAGG--------------TACCTACGGGACCCGTC
TTGAAACACGGACCAAGAAGTCTATCTTGCGCGCAAGTCAATGGG---------------
---------------------------------AAG---------------TAGCAAACC
C--AAAGGCGAAGACAAAGCAA------------CTGG---CTAGTGTGCGGGAT--TAC
GGGTGCACCACAGTCCGCAAGGATTGGC-----------TAGCTGTG-C--------AC-
---CCCTCCATCCCCGGGTGTT-----TGCC-CGAAGTCCTGATGGTCGTAGAAGCCGGA
CCCTCCGGGGGCTGGTGGTGGACCGTC------------GGGTACCG---ACGGAACATA
CCGTGAGCGCGTAGGATGTGACCCGAAAGATGGTGAACTATGCCTGATCAGGTCGAAGTC
AGGGGAAACCCTGATGGAGGACCGAAGCAATTCTGACGTGCAAATCGATTGTCAGAGTTG
GGCATAGGG---------------------------------------------------
--------------------------------------------------GCGAAAGACC
AATCGAACCATCTAGTAGCTGGTTCCCTCCGAAGTTTCCCTCAGGATAGCTGGTACACGT
AACATTTCGAA-CCTTATTCTTATCTGGTAAAGCGAATGATTAGAGGCCTTAGGTTCGAA
ATGATCTTAACCTATTCTCAAACTATAAATGGGTAAG-GTAGTGGGCAGCATGCTCGAAT
GATG------CTGCC-CTCAAAGCGATTGA------AAGCAAATAGTGCCTCCGG-----
-------------GTGCTAGCT--------------AGATATCGGTGTGCTTAGTGGGCC
AAGTTTTGGTAAGCAGAACTGGTGCTGTGGGATGAACCAAACGTAATGTTACGGCGCCTA
AATAAACGACGCATCATAGATACCATGAAAGGTGTTGATTGCTAAAGACAGCAGGACGGT
GGACATGGAAGTTGTCATCCGCTAAGGAGTGTGTAACAACTCACCTGCCGAAGCAATTAG
CCCTTAAAATGGATGGCGCTCAAGTCGTTTGCCTATACATTACCGCTAGCGGCAGAATCT
GGTA-----GCAAGCC-----------GGCGTGCTG-----TGCAACCTTGAGGCCCTAG
TGAGTAGGAGGGTA-CGGTGGTG-GCGTTGAAGTGTTTG-GCGCAAGCCGGCATGGAGCC
GCCACTGGCACAGATCTTGGTGGTAGTAGCAAATATTCGAATGAGATCTTGGATGACTGA
AGTGGAGGAGGGTTTCGTGTCAACAGCAGTTGCACACGAGTTAGCCAGTCCTAAACTATA
TGGGAAA----------------TCTGATTCAAAC-------------------------
------------------------GCGA----------TCCACC----GAGAAC----AA
CTGA----------------------------------TGAATG--GAAC----------
---CC--------TGTTCT-------GAGT-GGGCCAAATCGTGTGCGAAGCGTGAAAGG
GAATCCGGTTACAATTCCGGAGCCAG-TTGAGTATACGTT-TGCGAGGCCGGTGA-----
-----------ACCCCCCCGG--------GGG----TGATCCGCCCGCG----------C
GA----------------------------------------------------------
------TCATGGCAACATGAATCCTTTTCTTTGAGAAGCCAACGGGAGATATCGGAAGAG
TTCTCTTTTCTGTTTTACAGC---CGT----ACTGACCATGGAAGTCTTTCGTAGAGAGA
TATGGTTGGATGGG-CTGGTAGAGCATGGCATTAA--CGTGCTGTGT-CGGTATCCTCTC
CTTGGACCTTGAAAATCGAAGACTGGGGCACGC---------------------------
----------------------AAACTCTCAACAGACTGTACCGA-TTCCGCAGCAGGTC
TCCAAGATACAGAGTCTCTAGTCGATAGAACAATGTAGGTAAGGGAAGTCGGCAAACTGG
ATCCGTAACTTCGGAAAAAGGATTGGCTCTGAAGACTGG----GC-CGGCTCGGT--GTG
T-----------------------------------------------------------
------------------------------------------------------------
------CGTTGGTTAC-TATGTATATC---------------------------------
-------CTGTAAGCCCGCCCCTCCGGGGG---------TGGGTGGTAGTGATACATCTC
CTTCGGACCCGGCTGG-------CACCAAACAGTCAGTTCAGAACTGGCAC-GGCTGAGG
GAATCCGACTGTCTAATTAAAACAAAGCATTGTGATGGCCCTAACG-GGTG-CTGACACA
ATGTGATTTCTGCCCAGTGCTCTGAATGTCAACGTGAAGAAATTCAAGCAAGCGCGGGTA
AACGGCGGGAGTAACTATGACTCTCTTAAGGTAGCCAAATGCCTCGTCATCTAATTAGTG
ACGCGCATGAATGGATTAACGAGATTCCC----TCTGTCCCTATCTACTATCTAGCGAAA
CCACAGCCAAGGGAACGGGCTTGGAAACACTAGCGGGGAAAGAAGACCCTGTTGAGCTTG
ACTCTAGTCTGGCATTGTAAGATGATATAAGAGGTGCAGTATAGGTGGGAGACCGGGTA-
------ATACATTACCTCCCGG------TCGCCAATGAGATACCACCACTCTTACTGTTG
TCTTACTTACATGATTTGGTGGAACAAGCGCGAGCCTACGCAACGGACAATATACGAC--
----------------------CCTGCCTG------CACCCCGGTGTTTGGTTAGTCGTG
GTCCAACGCATGGCTCAATGCGCCCGGCTTCTAGTTCAGCGTTCAG-CGTGCCGT-----
-------------------------CACAAGGT--GCCAGACTCGCCCGGCGG-------
-------------GCAGTGATAAG------------------TGTTGCGC----------
---------------------------------------------TCCG---GCG-CTCC
ACGAC--------GTTC-------------------------------------------
--------------------------------------------GCTGCTGCAGC-----
-----------------------------------CAAGTGGG-----------------
------------------------------------------------------GCGTGC
ACC----A----------------------------------------------------
----CCGTGACATC-CAGGCATCTGGAC----------ATTCACTGAGCCAGGTCATGGA
CAGTGCCAGGTGCGGAGTTTGACTGGGGCGGTACATCTCCAAAATGATAACGGAGGTGTC
CAAAGGTCAGCTCAGTGTGGACAGAAACCACACGCTGAGCATAAGGACACAAGCTGGCTT
GATCTTGAAGTTCAGTACACATCAAGAAAGCGTAAGCTCGGCCTCACGATCCTTTTGG-T
TTAACGAGTTTTTAGCAAGAGGTGTCAGAAAAGTTACCACAGGGATAACTGGCTTGTGGC
CGCCAAGCGTTCATAGCGACGTGGCTTTTTGATCCTTCGATGTCGGCTCTTCCTATCATT
GCGAAGCAAAATTCACAAAGCGTAGGATTGTTCACCCTTTCA-AGGGAACGTGAGCTGGG
TTTAGACCGTCGTGAGACAGGTTAGTTTTACCCTACTGGTGTGCA---------------
AGTACTATCTCAAT---GGAATTCCTGTGCAGTACGAGAGGAACCACAGGTACGGACCAA
TGGCTCA-ATACTAGTCCGAGCGGACTTTGGTATGACGCTA-CGTCCGTCGGATTATGCC
TGAACGCCTCTAAG------------------GTCGTAACCGAACCAGGCTGGTAGTATA
TG---TA-----TAGG-AGTCG-----TTAGCTAGATGGCT-AATAACATCAC------G
AGACCGGATTGAGT--CTT-CTATAGACTCTTTCCATTTATTGG--AAACCC--------
TCAAACTGAGCCTATCGCGAGTG-CGCTCGC--------------CGA--------AGTA
-CCTGAA-------GTGGGAAAAGGCG-------TTGT------GCTTGCCGATCTTCCA
AGAA--TAGTTTCGACTCCTA-AGACCACCCGAAAACGACGGGTTTGCAGGCTGGGCGCT
ACGCATTGAAGAGAGATGT--ACAT--TT-------CGATC---CTTTCAGG-------C
G-ACCCATGCT-TGGTG
>28S_1_An_coustani_CF_S41
-CAGTTCATGTGTGACAACCCCCTGAATTTAAGCATATTAATAAG---GGGAGGAAAAGA
AACCAACCGGGATTCCCTGAGTAGCTGCGAGCGAAACGGGAGAAGCTCAGCACGTAGGGG
TGGCGGCCTG----TCCGTCTATCCGATTCCGTGTACTGGTGCGTCTCACTATCCGTCAT
CTT----AGCGC----TTTTCAAGTCCAACTTGAATGTGGCTC--AGAACCCATAGAGGG
TGATAGGCCCGTAGA------ACAGCGC------CCGTTGGATGATGGACCGAGCGTGCC
ATG---GAGTCG---------TGTTGCTTGA--TAGTGCAGCACTAAGTGGGAGGTAAAC
TCCTTCTAAAGCTAAATACA-ACCATGAGACCGATAGTAAACAAGTACCGTGAGGGAAAG
TTGAAAAGCACTCTGAATAGAGAGTCAAATAGTACGTGAAACTGCCGAGGGTGT-GAAGC
TCGTTGAACTCAATTATCCATAGGGCCATGACGCCCTCACCTGGA--CTGT---------
----------CAGCAGAACCTCTCTGGACTGACCCGACCCTTGTGAGTTGTC-ATGGT-C
CGCGT--------GTGGACA---------TCGTGATCCATTACG---------AAAT---
---------------GTTAGC--GGTG-----------ACTCCGGTTGCCGCGAGCATGT
-------------CTGACA--CTAGGTCCCAA-----------GAAACTGCTGTCGACCC
TCTACGTACCTTCAG---GTGACGATGGGCT-----------ATCGGAACCCTCGG----
--------GTAACCGGTTTTCGGCTAAGTTCA--------GGTG------TG--------
--CCGTTGGACGCGTG--------ATGGGCTTGA--------A-----------------
-----------------------------------------CGAAC-TAGAGTGGCTGGA
AGCGCATGTTTGGGCATGTAACTGG-------------GCGCGAGC--------------
-------------CCGGGG--------------CGACCA---GTGCT--CCT--------
GATCGGCGATGC--ATTAACTAATTGAGG--------------TACCTACGGGACCCGTC
TTGAAACACGGACCAAGAAGTCTATCTTGCGCGCAAGTCAATGGG---------------
---------------------------------AAG---------------TAGCAAACC
C--AAAGGCGAAGACAAAGCAA------------CTGG---CTAGTGTGCGGGAT--TAC
GGGTGCACCACAGTCCGCAAGGATTGGC-----------TAGCTGTG-C--------AC-
---CCCTCCATCCCCGGGTGTT-----TGCC-CGAAGTCCTGATGGTCGTAGAAGCCGGA
CCCTCCGGGGGCTGGTGGTGGACCGTC------------GGGTACCG---ACGGAACATA
CCGTGAGCGCGTAGGATGTGACCCGAAAGATGGTGAACTATGCCTGATCAGGTCGAAGTC
AGGGGAAACCCTGATGGAGGACCGAAGCAATTCTGACGTGCAAATCGATTGTCAGAGTTG
GGCATAGGG---------------------------------------------------
--------------------------------------------------GCGAAAGACC
AATCGAACCATCTAGTAGCTGGTTCCCTCCGAAGTTTCCCTCAGGATAGCTGGTACACGT
AACATTTCGAA-CCTTATTCTTATCTGGTAAAGCGAATGATTAGAGGCCTTAGGTTCGAA
ATGATCTTAACCTATTCTCAAACTATAAATGGGTAAG-GTAGTGGGCAGCATGCTCGAAT
GATG------CTGCC-CTCAAAGCGATTGA------AAGCAAATAGTGCCTCCGG-----
-------------GTGCTAGCT--------------AGATATCGGTGTGCTTAGTGGGCC
AAGTTTTGGTAAGCAGAACTGGTGCTGTGGGATGAACCAAACGTAATGTTACGGCGCCTA
AATAAACGACGCATCATAGATACCATGAAAGGTGTTGATTGCTAAAGACAGCAGGACGGT
GGACATGGAAGTTGTCATCCGCTAAGGAGTGTGTAACAACTCACCTGCCGAAGCAATTAG
CCCTTAAAATGGATGGCGCTCAAGTCGTTTGCCTATACATTACCGCTAGCGGCAGAATCT
GGTA-----GCAAGCC-----------GGCGTGCTG-----TGCAACCTTGAGGCCCTAG
TGAGTAGGAGGGTA-CGGTGGTG-GCGTTGAAGTGTTTG-GCGCAAGCCGGCATGGAGCC
GCCACTGGCACAGATCTTGGTGGTAGTAGCAAATATTCGAATGAGATCTTGGATGACTGA
AGTGGAGGAGGGTTTCGTGTCAACAGCAGTTGCACACGAGTTAGCCAGTCCTAAACTATA
TGGGAAA----------------TCTGATTCAAAC-------------------------
------------------------GCGA----------TCCACC----GAGAAC----AA
CTGA----------------------------------TGAATG--GAAC----------
---CC--------TGTTCT-------GAGT-GGGCCAAATCGTGTGCGAAGCGTGAAAGG
GAATCCGGTTACAATTCCGGAGCCAG-TTGAGTATACGTT-TGCGAGGCCGGTGA-----
-----------ACCCCCCCGG--------GGG----TGATCCGCCCGCG----------C
GA----------------------------------------------------------
------TCATGGCAACATGAATCCTTTTCTTTGAGAAGCCAACGGGAGATATCGGAAGAG
TTCTCTTTTCTGTTTTACAGC---CGT----ACTGACCATGGAAGTCTTTCGTAGAGAGA
TATGGTTGGATGGG-CTGGTAGAGCATGGCATTAA--CGTGCTGTGT-CGGTATCCTCTC
CTTGGACCTTGAAAATCGAAGACTGGGGCACGC---------------------------
----------------------AAACTCTCAACAGACTGTACCGA-TTCCGCAGCAGGTC
TCCAAGATACAGAGTCTCTAGTCGATAGAACAATGTAGGTAAGGGAAGTCGGCAAACTGG
ATCCGTAACTTCGGAAAAAGGATTGGCTCTGAAGACTGG----GC-CGGCTCGGT--GTG
T-----------------------------------------------------------
------------------------------------------------------------
------CGTTGGTTAC-TATGTATATC---------------------------------
-------CTGTAAGCCCGCCCCTCCGGGGG---------TGGGTGGTAGTGATACATCTC
CTTCGGACCCGGCTGG-------CACCAAACAGTCAGTTCAGAACTGGCAC-GGCTGAGG
GAATCCGACTGTCTAATTAAAACAAAGCATTGTGATGGCCCTAACG-GGTG-CTGACACA
ATGTGATTTCTGCCCAGTGCTCTGAATGTCAACGTGAAGAAATTCAAGCAAGCGCGGGTA
AACGGCGGGAGTAACTATGACTCTCTTAAGGTAGCCAAATGCCTCGTCATCTAATTAGTG
ACGCGCATGAATGGATTAACGAGATTCCC----TCTGTCCCTATCTACTATCTAGCGAAA
CCACAGCCAAGGGAACGGGCTTGGAAACACTAGCGGGGAAAGAAGACCCTGTTGAGCTTG
ACTCTAGTCTGGCATTGTAAGATGATATAAGAGGTGCAGTATAGGTGGGAGACCGGGTA-
------ATACATTACCTCCCGG------TCGCCAATGAGATACCACCACTCTTACTGTTG
TCTTACTTACATGATTTGGTGGAACAAGCGCGAGCCTACGCAACGGACAATATACGAC--
----------------------CCTGCCTG------CACCCCGGTGTTTGGTTAGTCGTG
GTCCAACGCATGGCTCAATGCGCCCGGCTTCTAGTTCAGCGTTCAG-CGTGCCGT-----
-------------------------CACAAGGT--GCCAGACTCGCCCGGCGG-------
-------------GCAGTGATAAG------------------TGTTGCGC----------
---------------------------------------------TCCG---GCG-CTCC
ACGAC--------GTTC-------------------------------------------
--------------------------------------------GCTGCTGCAGC-----
-----------------------------------CAAGTGGG-----------------
------------------------------------------------------GCGTGC
ACC----A----------------------------------------------------
----CCGTGACATC-CAGGCATCTGGAC----------ATTCACTGAGCCAGGTCATGGA
CAGTGCCAGGTGCGGAGTTTGACTGGGGCGGTACATCTCCAAAATGATAACGGAGGTGTC
CAAAGGTCAGCTCAGTGTGGACAGAAACCACACGCTGAGCATAAGGACACAAGCTGGCTT
GATCTTGAAGTTCAGTACACATCAAGAAAGCGTAAGCTCGGCCTCACGATCCTTTTGG-T
TTAACGAGTTTTTAGCAAGAGGTGTCAGAAAAGTTACCACAGGGATAACTGGCTTGTGGC
CGCCAAGCGTTCATAGCGACGTGGCTTTTTGATCCTTCGATGTCGGCTCTTCCTATCATT
GCGAAGCAAAATTCACAAAGCGTAGGATTGTTCACCCTTTCA-AGGGAACGTGAGCTGGG
TTTAGACCGTCGTGAGACAGGTTAGTTTTACCCTACTGGTGTGCA---------------
AGTACTATCTCAAT---GGAATTCCTGTGCAGTACGAGAGGAACCACAGGTACGGACCAA
TGGCTCA-ATACTAGTCCGAGCGGACTTTGGTATGACGCTA-CGTCCGTCGGATTATGCC
TGAACGCCTCTAAG------------------GTCGTAACCGAACCAGGCTGGTAGTATA
TG---TA-----TAGG-AGTCG-----TTAGCTAGATGGCT-AATAACATCAC------G
AGACCGGATTGAGT--CTT-CTATAGACTCTTTCCATTTATTGG--AAACCC--------
TCAAACTGAGCCTATCGCGAGTG-CGCTCGC--------------CGA--------AGTA
-CCTGAA-------GTGGGAAAAGGCG-------TTGT------GCTTGCCGATCTTCCA
AGAA--TAGTTTCGACTCCTA-AGACCACCCGAAAACGACGGGTTTGCAGGCTGGGCGCT
ACGCATTGAAGAGAGATGT--ACAT--TT-------CGATC---CTTTCAGG-------C
G-ACCCATGCT-TGGTG
>28S_1_An_coustani_MG_S66
-CAGTTCATGTGTGACAACCCCCTGAATTTAAGCATATTAATAAG---GGGAGGAAAAGA
AACCAACCGGGATTCCCTGAGTAGCTGCGAGCGAAACGGGAGAAGCTCAGCACGTAGGGG
TGGCGGCCTG----TCCGTCTATCCGATTCCGTGTACTGGTGCGTCTCACTATCCGTCAT
CTT----AGCGC----TTTTCAAGTCCAACTTGAATGTGGCTC--AGAACCCATAGAGGG
TGATAGGCCCGTAGA------ACAGCGC------CCGTTGGATGATGGACCGAGCGTGCC
ATG---GAGTCG---------TGTTGGTTTA--TAGTGGAGCACTAAGTGGGAGGGAAAC
AACTTCTAAAGCAAAATACA-ACCATGAGACCGATAGTAAACAAGTACCGTGAGGGAAAG
TTGAAAAGCACTCTGAATAGAGAGTCAAATAGTACGTGAAACTGCCGAGGGTGT-GAAGC
TCGTTGAACTCAATTATCCATAGGGCCATGACGCCCTCA--------CTGGACTGTCAGC
AGAAACTCTGGACTGACCCGACCCATGTG----------------AGTTGTC-ATGGT-C
CGCGT--------GTGGACA---------TCGTGATCCATTACG---------AAAT---
---------------GTAAGC--GGTG-----------ACTCCGGTTGCCGCGAGCATGT
-------------CTGACA--CTAGGTCCCAA-----------GAAACTGCTGTCGACCC
TCTACGAACCTTCAATG-GTGACGATGGGCT-----------ATCGGAACCCACGG----
--------GTAACCGGTTTTCGGCTAAGTTCA--------GGTG------TG--------
--CCGTTGGACGCGTG--------ATGGGCTTGA--------A-----------------
-----------------------------------------CGAAC-TAGAGTGGCTGGA
AGCGCATGTTTGGGCATGTAACTGG-------------GCGCGAGC--------------
-------------CCGGGG--------------CGACCA---GTGCT--CCT--------
GATCGGCGATGC--ATTAACTAATTGAGG--------------TACCTACGGGACCCGTC
TTGAAACACGGACCAAGAAGTCTATCTTGCGCGCAAGTCAATGGG---------------
---------------------------------AAG---------------TAGCAAACC
C--AAAGGCGAAGACAAAGCAA------------CTGG---CTAGTGTGCGGGAT--TAC
GGGTGCACCACAGTCCGCAAGGATTGGC-----------TAGCTGTG-C--------AC-
---CCCTCCATCCCCGGGTGTT-----TGCC-CGAAGTCCTGATGGTCGTAGAAGCCGGA
CCCTCCGGGGGCTGGTGGTGGACCGTC------------GGGTACCG---ACGGAACATA
CCGTGAGCGCGTAGGATGTGACCCGAAAGATGGTGAACTATGCCTGATCAGGTCGAAGTC
AGGGGAAACCCTGATGGAGGACCGAAGCAATTCTGACGTGCAAATCGATTGTCAGAGTTG
GGCATAGGG---------------------------------------------------
--------------------------------------------------GCGAAAGACC
AATCGAACCATCTAGTAGCTGGTTCCCTCCGAAGTTTCCCTCAGGATAGCTGGTACACGT
AACATTTCGAA-CCTTATTCTTATCTGGTAAAGCGAATGATTAGAGGCCTTAGGTTCGAA
ATGATCTTAACCTATTCTCAAACTATAAATGGGTAAG-GTAGTGGGCAGCATGCTCGAAT
GATG------CTGCC------CTCAAAGCGATTGA-AAGCAAATAGTGCCTCCGG-----
-------------GTGCTAGCT--------------AGATATCGGTGTGCTTAGTGGGCC
AAGTTTTGGTAAGCAGAACTGGTGCTGTGGGATGAACCAAACGTAATGTTACGGCGCCTA
AATAAACGACGCATCATAGATACCATGAAAGGTGTTGATTGCTAAAGACAGCAGGACGGT
GGACATGGAAGTTGTCATCCGCTAAGGAGTGTGTAACAACTCACCTGCCGAAGCAATTAG
CCCTTAAAATGGATGGCGCTCAAGTCGTTTGCCTATACATTACCGCTAGCGGCAGAATCT
GGTA-----GCAAGCC-----------GGCGTGCTG-----TGCAACCTTGAGGCCCTAG
TGAGTAGGAGGGTA-CGGTGGTG-GCGTTGAAGTGTTTG-GCGCAAGCCGGCATGGAGCC
GCCACTGGCACAGATCTTGGTGGTAGTAGCAAATATTCGAATGAGATCTTGGATGACTGA
AGTGGAGGAGGGTTTCGTGTCAACAGCAGTTGCACACGAGTTAGCCAGTCCTAAACTATA
TGGGAAA----------------TCTGATTCAAAC-------------------------
------------------------GCGA----------TCCACC----GAGAAC----AA
CTGA----------------------------------TGAATG--GAAC----------
---CC--------TGTTCT-------GAGT-GGGCCAAATCGTGTGCGAAGCGTGAAAGG
GAATCCGGTTACAATTCCGGAGCCAG-TTGAGTATACGTT-TGCGAGGCCGGTGA-----
-----------ACCCCCCCGG--------GGG----TGATCCGCCCGCG----------C
GA----------------------------------------------------------
------TCATGGCAACATGAATCCTTTTCTTTGAGAAGCCAACGGGAGATATCGGAAGAG
TTCTCTTTTCTGTTTTACAGC---CGT----ACTGACCATGGAAGTCTTTCGTAGAGAGA
TATGGTTGGATGGG-CTGGTAGAGCATGGCATTAA--CGTGCTGTGT-CGGTATCCTCTC
CTTGGACCTTGAAAATCGAAGACTGGGGCACGC---------------------------
----------------------AAACTCTCAACAGACTGTACCGA-TTCCGCAGCAGGTC
TCCAAGATACAGAGTCTCTAGTCGATAGAACAATGTAGGTAAGGGAAGTCGGCAAACTGG
ATCCGTAACTTCGGAAAAAGGATTGGCTCTGAAGACTGG----GC-CGGCTCGGT--GTG
T-----------------------------------------------------------
------------------------------------------------------------
------CGTTGGTTAC-TATGTATATC---------------------------------
-------CTGTAAGCCCGCCCCTCCGGGGG---------TGGGTGGTAGTGATACATCTC
CTTCGGACCCGGCTGG-------CACCAAACAGTCAGTTCAGAACTGGCAC-GGCTGAGG
GAATCCGACTGTCTAATTAAAACAAAGCATTGTGATGGCCCTAACG-GGTG-CTGACACA
ATGTGATTTCTGCCCAGTGCTCTGAATGTCAACGTGAAGAAATTCAAGCAAGCGCGGGTA
AACGGCGGGAGTAACTATGACTCTCTTAAGGTAGCCAAATGCCTCGTCATCTAATTAGTG
ACGCGCATGAATGGATTAACGAGATTCCC----TCTGTCCCTATCTACTATCTAGCGAAA
CCACAGCCAAGGGAACGGGCTTGGAAACACTAGCGGGGAAAGAAGACCCTGTTGAGCTTG
ACTCTAGTCTGGCATTGTAAGATGATATAAGAGGTGCAGTATAGGTGGGAGACCGGGTA-
------ATACATTACCTCCCGG------TCGCCAATGAGATACCACCACTCTTACTGTTG
TCTTACTTACATGATTTGGTGGAACAAGCGCGAGCCTACGCAACGGACAATATACGAC--
----------------------CCTGCCTG------CACCCCGGTGTTTGGTTAGTCGTG
GTCCAACGCATGGCTCAATGCGCCCGGCTTCTAGTTCAGCGTTCAG-CGTGCCGT-----
-------------------------CACAAGGT--GCCAGACTCGCCCGGCGG-------
-------------GCAGTGATAAG------------------TGTTGCGC----------
---------------------------------------------TCCG---GCG-CTCC
ACGAC--------GTTC-------------------------------------------
--------------------------------------------GCTGCTGCAGC-----
-----------------------------------CAAGTGGG-----------------
------------------------------------------------------GCGTGC
ACC----A----------------------------------------------------
----CCGTGACATC-CAGGCATCTGGAC----------ATTCACTGAGCCAGGTCATGGA
CAGTGCCAGGTGCGGAGTTTGACTGGGGCGGTACATCTCCAAAATGATAACGGAGGTGTC
CAAAGGTCAGCTCAGTGTGGACAGAAACCACACGCTGAGCATAAGGACACAAGCTGGCTT
GATCTTGAAGTTCAGTACACATCAAGAAAGCGTAAGCTCGGCCTCACGATCCTTTTGG-T
TTAACGAGTTTTTAGCAAGAGGTGTCAGAAAAGTTACCACAGGGATAACTGGCTTGTGGC
CGCCAAGCGTTCATAGCGACGTGGCTTTTTGATCCTTCGATGTCGGCTCTTCCTATCATT
GCGAAGCAAAATTCACAAAGCGTAGGATTGTTCACCCTTTCA-AGGGAACGTGAGCTGGG
TTTAGACCGTCGTGAGACAGGTTAGTTTTACCCTACTGGTGTGCA---------------
AGTACTATCTCAAT---GGAATTCCTGTGCAGTACGAGAGGAACCACAGGTACGGACCAA
TGGCTCA-ATACTAGTCCGAGCGGACTTTGGTATGACGCTA-CGTCCGTCGGATTATGCC
TGAACGCCTCTAAG------------------GTCGTAACCGAACCAGGCTGGTAGTATA
TG---TA-----TAGG-AGTCG-----TTAGCTAGATGGCT-AATAACATCAC------G
AGACCGGATTGAGT--CTT-CTATAGACTCTTTCCATTTATTGG--AAACCC--------
TCAAACTGAGCCTATCGCGAGTG-CGCTCGC--------------CGA--------AGTA
-CCTGAA-------GTGGGAAAAGGCG-------TTGT------GCTTGCCGATCTTCCA
AGAA--TAGTTTCGACTCCTA-AGACCACCCGAAAACGACGGGTTTGCAGGCTGGGCGCT
ACGCATTGAAGAGAGATGT--ACAT--TT-------CGATC---CTTTCAGG-------C
G-ACCCATGCT-TGGTG
>28S_1_An_coustani_MG_S67
-CAGTTCATGTGTGACAACCCCCTGAATTTAAGCATATTAATAAG---GGGAGGAAAAGA
AACCAACCGGGATTCCCTGAGTAGCTGCGAGCGAAACGGGAGAAGCTCAGCACGTAGGGG
TGGCGGCCTG----TCCGTCTATCCGATTCCGTGTACTGGTGCGTCTCACTATCCGTCAT
CTT----AGCGC----TTTTCAAGTCCAACTTGAATGTGGCTC--AGAACCCATAGAGGG
TGATAGGCCCGTAGA------ACAGCGC------CCGTTGGATGATGGACCGAGCGTGCC
ATG---GAGTCG---------TGTTGCTTGA--TAGTGCAGCACTAAGTGGGAGGTAAAC
TCCTTCTAAAGCTAAATACA-ACCATGAGACCGATAGTAAACAAGTACCGTGAGGGAAAG
TTGAAAAGCACTCTGAATAGAGAGTCAAATAGTACGTGAAACTGCCGAGGGTGT-GAAGC
TCGTTGAACTCAATTATCCATAGGGCCATGACGCCCTCA--------CTGGACTGTCAGC
AGAAACTCTGGACTGACCCGACCCATGTG----------------AGTTGTC-ATGGT-C
CGCGT--------GTGGACA---------TCGTGATCCATTACG---------AAAT---
---------------GTAAGC--GGTG-----------ACTCCGGTTGCCGCGAGCATGT
-------------CTGACA--CTAGGTCCCAA-----------GAAACTGCTGTCGACCC
TCTACGTACCTTCAATG-GTGACGATGGGCT-----------ATCGGAACCCACGG----
--------GTAACCGGTTTTCGGCTAAGTTCA--------GGTG------TG--------
--CCGTTGGACGCGTG--------ATGGGCTTGA--------A-----------------
-----------------------------------------CGAAC-TAGAGTGGCTGGA
AGCGCATGTTTGGGCATGTAA-----------------CTGGGCGC--------------
---------GAGCCCGGGG--------------CGACCA---GTGCT--CCT--------
GATCGGCGATGC--ATTAACTAATTGAGG--------------TACCTACGGGACCCGTC
TTGAAACACGGACCAAGAAGTCTATCTTGCGCGCAAGTCAATGGG---------------
------------------------------AAGTAG---------------CAAAC---C
C--AAAGGCGAAGACAAAGCAA------------CTGG---CTAGTGTGCGGGAT--TAC
GGGTGCACCACAGTCCGCAAGGATTGGC-----------TAGCTGTG-C--------AC-
---CCCTCCATCCCCGGGTGTT-----TGCC-CGAAGTCCTGATGGTCGTAGAAGCCGGA
CCCTCCGGGGGCTGGTGGTGGACCGTC------------GGGTACCG---ACGGAACATA
CCGTGAGCGCGTAGGATGTGACCCGAAAGATGGTGAACTATGCCTGATCAGGTCGAAGTC
AGGGGAAACCCTGATGGAGGACCGAAGCAATTCTGACGTGCAAATCGATTGTCAGAGTTG
GGCATAGGG---------------------------------------------------
--------------------------------------------------GCGAAAGACC
AATCGAACCATCTAGTAGCTGGTTCCCTCCGAAGTTTCCCTCAGGATAGCTGGTACACGT
AACATTTCGAA-CCTTATTCTTATCTGGTAAAGCGAATGATTAGAGGCCTTAGGTTCGAA
ATGATCTTAACCTATTCTCAAACTATAAATGGGTAAG-GTAGTGGGCAGCATGCTCGAAT
GATG------CTGCC------CTCAAAGCGATTGA-AAGCAAATAGTGCCTCCGG-----
-------------GTGCTAGCT--------------AGATATCGGTGTGCTTAGTGGGCC
AAGTTTTGGTAAGCAGAACTGGTGCTGTGGGATGAACCAAACGTAATGTTACGGCGCCTA
AATAAACGACGCATCATAGATACCATGAAAGGTGTTGATTGCTAAAGACAGCAGGACGGT
GGACATGGAAGTTGTCATCCGCTAAGGAGTGTGTAACAACTCACCTGCCGAAGCAATTAG
CCCTTAAAATGGATGGCGCTCAAGTCGTTTGCCTATACATTACCGCTAGCGGCAGAATCT
GGTA-----GCAAGCC---------GGCGTGCTGT------GCA-ACCTTGAGGCCCTAG
TGAGTAGGAGGGTA-CGGTGGTG-GCGTTGAAGTGTTTG-GCGCAAGCCGGCATGGAGCC
GCCACTGGCACAGATCTTGGTGGTAGTAGCAAATATTCGAATGAGATCTTGGATGACTGA
AGTGGAGGAGGGTTTCGTGTCAACAGCAGTTGCACACGAGTTAGCCAGTCCTAAACTATA
TGGGAAA----------------TCTGAT-----T-------------------------
-------------C------AAACGCGA----------TCCACC----GAGAAC----AA
C-------------------------------------TG-ATG--AATG---------G
AACCC--------TGTTCT-------GAGT-GGGCCAAATCGTGTGCGAAGCGTGAAAGG
GAATCCGGTTACAATTCCGGAGCCAG-TTGAGTATACGTT-TGCGAGGCCGGTGA-----
-----------ACCCCCCCGG--------GGG----TGATCCGCCCGCG----------C
GA----------------------------------------------------------
------TCATGGCAACATGAATCCTTTTCTTTGAGAAGCCAACGGGAGATATCGGAAGAG
TTCTCTTTTCTGTTTTACAGC---CGT----ACTGACCATGGAAGTCTTTCGTAGAGAGA
TATGGTTGGATGGG-CTGGTAGAGCATGGCATTAA--CGTGCTGTGT-CGGTATCCTCTC
CTTGGACCTTGAAAATCGAAGACTGGGGCACGC---------------------------
----------------------AAACTCTCAACAGACTGTACCGA-TTCCGCAGCAGGTC
TCCAAGATACAGAGTCTCTAGTCGATAGAACAATGTAGGTAAGGGAAGTCGGCAAACTGG
ATCCGTAACTTCGGAAAAAGGATTGGCTCTGAAGACTGG----GC-CGGCTCGGT--GTG
T-----------------------------------------------------------
------------------------------------------------------------
------CGTTGGTTAC-TATGTATATC---------------------------------
-------CTGTAAGCCCGCCCCTCCGGGGG---------TGGGTGGTAGTGATACATCTC
CTTCGGACCCGGCTGG-------CACCAAACAGTCAGTTCAGAACTGGCAC-GGCTGAGG
GAATCCGACTGTCTAATTAAAACAAAGCATTGTGATGGCCCTAACG-GGTG-CTGACACA
ATGTGATTTCTGCCCAGTGCTCTGAATGTCAACGTGAAGAAATTCAAGCAAGCGCGGGTA
AACGGCGGGAGTAACTATGACTCTCTTAAGGTAGCCAAATGCCTCGTCATCTAATTAGTG
ACGCGCATGAATGGATTAACGAGATTCCC----TCTGTCCCTATCTACTATCTAGCGAAA
CCACAGCCAAGGGAACGGGCTTGGAAACACTAGCGGGGAAAGAAGACCCTGTTGAGCTTG
ACTCTAGTCTGGCATTGTAAGATGATATAAGAGGTGCAGTATAGGTGGGAGACCGGGTA-
------ATACATTACCTCCCGG------TCGCCAATGAGATACCACCACTCTTACTGTTG
TCTTACTTACATGATTTGGTGGAACAAGCGCGAGCCTACGCAACGGACAATATACGAC--
----------------------CCTGCCTG------CACCCCGGTGTTTGGTTAGTCGTG
GTCCAACGCATGGCTCAATGCGCCCGGCTTCTAGTTCAGCGTTCAG-CGTGCCGT-----
-------------------------CACAAGGT--GCCAGACTCGCCCGGCGG-------
------------------------------------------------------------
----------------------------------------------------GCA-----
GTGAT-------------------------------------------------------
------------------------------------------------------------
------------------------------------AAGT------GTTG----------
-------C---GCT--C-------------------------------------CGGCGC
TCC-ACGA-----CGTTCG----------CTGCTGCA-GCCAAGTGGGGCGTGCACCA--
----CCGTGACATC-CAGGCATCTGGAC----------ATTCACTGAGCCAGGTCATGGA
CAGTGCCAGGTGCGGAGTTTGACTGGGGCGGTACATCTCCAAAATGATAACGGAGGTGTC
CAAAGGTCAGCTCAGTGTGGACAGAAACCACACGCTGAGCATAAGGACACAAGCTGGCTT
GATCTTGAAGTTCAGTACACATCAAGAAAGCGTAAGCTCGGCCTCACGATCCTTTTGG-T
TTAACGAGTTTTTAGCAAGAGGTGTCAGAAAAGTTACCACAGGGATAACTGGCTTGTGGC
CGCCAAGCGTTCATAGCGACGTGGCTTTTTGATCCTTCGATGTCGGCTCTTCCTATCATT
GCGAAGCAAAATTCACAAAGCGTAGGATTGTTCACCCTTTCA-AGGGAACGTGAGCTGGG
TTTAGACCGTCGTGAGACAGGTTAGTTTTACCCTACTGGTGTGCA---------------
AGTACTATCTCAAT---GGAATTCCTGTGCAGTACGAGAGGAACCACAGGTACGGACCAA
TGGCTCA-ATACTAGTCCGAGCGGACTTTGGTATGACGCTA-CGTCCGTCGGATTATGCC
TGAACGCCTCTAAG------------------GTCGTAACCGAACCAGGCTGGTAGTATA
TG---TA-----TAGG-AGTCG-----TTAGCTAGATGGCT-AATAACATCAC------G
AGACCGGATTGAGT--CTT-CTATAGACTCTTTCCATTTATTGG--AAACCC--------
TCAAACTGAGCCTATCGCGAGTG-CGCTCGC--------------CGA--------AGTA
-CCTGAA-------GTGGGAAAAGGCG-------TTGT------GCTTGCCGATCTTCCA
AG---------GCGAAGCGTG----------AAAGGGAATCCGGTTACAATTCCGGAGC-
--------CAGATGAGTAT--ACGT--TTGCGAGGCCGGTGAACCCCCCCGGGGGTGATC
C-GCCCGCGCGATCATG
>28S_1_An_squamosus_MG_S68
-CAAGTGATGTGTGACTACCCCCAGAATTTAAGCATATTAATAAG---GGGAGGAAGAGA
AACCAACAGGGATTCCCTGAGTAGCTGCGAGCGAAACGGGAGAAGCTCAGCACGTAGGGA
CGGCCTGGAAA---CGGGTCTGTCCGATTCCGTGTACTGGACCGGTCCGTTATCTATCAC
GTAC---AGTAC----CTTTCAAGTTCAACTTGAAGGTGGCCC-ATTCTCCCATAGAGGG
TGATAGGCCCGTCGAAAGCTTACGCTGT------------GGTGATAGACGGTCGGCTCC
ATT---GAGTCG---------TGTTGCTTGA--TAGTGCAGCACTAAGTGGGAGGTAAAC
TCCTTCTAAAGCTAAATACC-GCCATGAGACCGATAGCAAACAAGTACCGTGAGGGAAAG
TTGAAAAGCACTCTGAATAGAGAGTCAAATAGTACGTGAAACTGCCTAGGGGACTCAAAC
CCGTTGAACTCAATGATCCGG-GCGGC--GATATTC-----AGCGGCCTGCCTCGAC---
-----------------CGGAGGCCGTGC----------------ACTTATC---GA--C
CGCAG------TAACGGACA---------TCGCGATCCATTACA---------AGAACGT
-------------------GG--GACG----------GGCTCTCGGGCCCGCTCACT---
-------------CTGGCGCTCAAGGCCCGCT-----------GCTCGTG--GTGG---A
CG---GCT-CCCCAGTAGGTACGGTCTAGCT-CGCCGTACCGATCGGGGGTCTCCGCGCC
ACCCTCCGGGGAGGCGAATGGGTCCGACCGAG-CAAC---TGTG-------G--------
--CCGCTGGAACAGTG--------ATGGTATCAGTAAGTGTGA-----------------
-----------------------------------------CGGGG--------------
-TTTCGGTT-----------------------------CGCTTCGC--------------
--------------CGAAG---------CGGCACCGCTCAGTGA-CC--CCC--------
GATCCGCGATGACGCTTCTTGCATTGAGG--------------AACCTCCGGGACCCGTC
TTGAAACACGGACCAAGAAGTCTATCTTGCGCGCGAGCCAATGGG----AAGGTGCTGGG
CCCACGCGTCCT---------------------TCA----CCTACGTTTCCGAACA---C
CC-AAAGGCGAAGACAACTCGA------------GTTG-----------CGGGAT--TAC
GGGTTC-------------------GGCATTGGCGCAAGCCTTCGTCGG--------GC-
---CCCTCCATCCCAGGGTGCCCGCGGTCTCGTGGCTTGC--------------------
------------------------------------------CACGGTTG----GGCATC
CCCGGAGTGCGTAGGATGCGACCCGAAAGATGGTGAACTATGCCTGATCAGGTTGAAGTC
AGGGGAAACCCTGATGGAGGACCGAAGCAATTCTGACGTGCAAATCGATTGTCAGAGTTG
GGCATAGGG---------------------------------------------------
--------------------------------------------------GCGAAAGACC
AATCGAACCATCTAGTAGCTGGTTCCCTCCGAAGTTTCCCTCAGGATAGCTGGAGCACGT
AGCGTTTCGAA-CCTTATTCTTATCTGGTAAAGCGAATGATTAGAGGCCTTAGGTTCGAA
ATGATCTTAACCTATTCTCAAACTATAAATGGGTACG-GTACTGGGTGGCATACTTTAAT
GATCGCCACCCTGTC------TACGACCGAATCGA-ACGGACGGGGCGCCCCTTA-----
---------AGTGGTGGTGGTCCCGGCT--------AGATATCGGTGTGCCTAGTGGGCC
AAGTTTTGGTAAGCAGAACTGGTGCTGTGGGATGAACCAAACGCAATGTTACGGCGCCCA
AATAAACGACGCACCCTAGATACCATGAAAGGTGTTGATTGCTAAAGACAGCAGGACGGT
GGACATGGAAGTCGTCATCCGCTAAGGAGTGTGTAACAACTCACCTGCCGAAGCAATTAG
CCCTTAAAATGGATGGCGCTCAAGTCGTTTGCCTATACATTGCCGCCAGCGGTAATGCGC
ATCG-----GGGGCAT------------GACCAAC------CCT-GCGATGATACCCTGG
TGAGTAGGAGGGTA-CAGTGGTGCGCGTAGAAGTGTCTG-GCGTAAGCCGGCATGGAGCC
GCCATTGGCACAGATCTTGGTGGTAGTAGCAAATATTCGAACGAGCTCTTGGATGACTGA
AGTGGAGAAGGGTTTCGTGTCAACAGCAGTTGAACACGAGTTAGCCAATCCTAAGCCGCA
TGGGAAC----------------CCAG---------------------------------
-------------------------------------------C----------------
--------------------------------------TGTAAG--C-------------
----C--------CATACT-------AGCCGG---------------------CGAAAGG
GAATCCGGTTACTATTCCGGAGCCTG-TTGAGTACCCGTT-TGAGCCGG--GCGT-----
------------GCCCTCCGGGGTG----CGT----TCGTGTGT---------------C
AGCT--------------------------------------------------------
------TCATGGTAACATGAATCCTTTACTTCGAGAAGCCAACGAGGGGCATCGGAAGAG
TTTTCTTTTCTGTTTTACAGC---CACC---ACCGACCATGGAAGTCACTCACAGAGAGA
TATGGTTGGACGCG-CTGGTAGAGCACGGCCGCCGCCACTGCCGTGT-CGATGCACTCTT
CTTGGACCGTGAAAATCGAAGACTGGGGCACACTTTCAAGGCAAAGACGTTT--------
----------------------ACACTCTCAACAGATTGTACCGA-ATCCGCAGCAGGTC
TCCAAGGTGCAGAGTCTCTAGTCGATAGATCAATGTAGGTAAGGGAAGTCGGCAAACTGG
ATCCGTAACTTCGGGACAAGGATTGGCTCTGAAGGCTGGGTGCGACCAGCCCGTG-----
------------------------------------------------------------
------------------------------------------------------------
-----------------ACCGGGTGCCTCCG-----------------------------
----------GGTGCCCGTG----------------------------------------
-----------ATCGCTGTCGCACAGCAAACAGCTAATTCAGAACTGGCAC-GGCTGAGG
GAATCCGACTGTCTAATTAAAACAAAGCATTGTGATGGCCCCGGGTGGGTG-TTGACACA
ATGTGATTTCTGCCCAGTGCTCTGAATGTCAACGTGAAGAAATTCAAGCAAGCGCGGGTA
AACGGCGGGAGTAACTATGACTCTCTTAAGGTAGCCAAATGCCTCGTCATCTAATTAGTG
ACGCGCATGAATGGATTAACGAGATTCCC----TCTGTCCCTATCTACTATCTAGCGAAA
CCACAGCCAAGGGAACGGGCTTGGAAGCACTAGCGGGGAAAGAAGACCCTGTTGAGCTTG
ACTCTAGTCTGGCATTGTAAGGCGATATAGGAGGTGCAGCATAGGTGGGAGA--------
-------------GTCTCCTCGTGGGGCTCGCCTCTGAGATACCACCACTCTTACTGTTG
CCTTACTTACATGATTGAGTGGAACAAGCGCGAGCCGAAGGTATCAACGGTTC-CGCA--
-------------CCTCACCGCACCTTTCG-------GGGTCGCGCGTGGGTGCGTCGCC
GGCCTATTGCGTGCTCAATGCGCCGTGTTTCTCGCTCAGCGTTCAG-CATGTCGCTGGGA
GGTGCCGCCGGGGCGTGTTCGTGTCCGTAGCAT--TGGCGATTG----TGTGG-------
------------------------------------------CGTCCCGCGCACGCTGGT
GACG-----------------------------------------TTCGACTGCGAGGCC
GTGGC------CCGAAA----------------------------------------GGG
TTCAAGC-------------------------------------GCGCATACGTC-----
--------------------GGCGTCCCGGGTCCGTGCGTGACGGCGTCC----------
---ATAGC---GTC--C------------GATCGT-------------------TTGCGC
GTCGCGTA-----CGTTCG-------------TCCCCGGGTCGGAGTA--CCGCCCGGCT
CG-------------AAGACAGCTCGAACAGGACTTTCAGT-------CCACGTCATGGA
CAGTGCCAGGTGCGGAGTTTGACTGGGGCGGTACATCTCCAAAACGATAACGGAGGTGTC
CAAAGGTCTGCTCAGTGTGGACAGAAACCACACGCTGAGCATAAGGACAAAAGCAGGCTT
GATCTCGACGTTCAGTACACATCGGGACAGCGAAAGCTTGGCCTTACGATCCTTTTGGTT
ATAACGAGTTTTTAGCAAGAGGTGTCAGAAAAGTTACCACAGGGATAACTGGCTTGTGGC
CGCCAAGCGTTCATAGCGACGTGGCTTTTTGATCCTTCGATGTCGGCTCTTCCTATCATT
GTGAAGCAAAATTCACCAAGCGTAGGATTGTTCACCCTTTCA-AGGGAACGTGAGCTGGG
GTTAGACCGTCGTGAGACAGGTTAGTTTTACCCTACTGGTGTGTG---------CAAACA
GTCGCTATCTTAAC---GGAAATCCTGTGCAGTACGAGAGGAACCACAGGTTCGGACCAC
TGGCTCA-ATACTAGTTCGACAGGACTATGGTATGACGCTA-CGTCCGCTGGATTATGCC
TGAACGCCTCTAAG------------------GTCGTATCCAATCCGAGCTGATAGCGCT
TTCT-AACCCCTTAGGTGATCG-----TAAGTTAGCGGGCCCAACCAACCCCC------G
AGATCCGCCGCGATTCCTCCCTCCGGAGGCCGGCGACTCATCCG-CTT------------
-----CTAGGCCGC-ATCGCGCAGAG-TTGCAC------------CAGCACGTGTTAGTA
CCCTAGC-----CTATGG-GAACGCCGAATGCCAGCGA------CACTGCCGATCGTGGA
TACACCTAGCTTCGACACCTTTCGACCGCCCGCAAACGACGGGACTTCAGGCTGGGAGCT
GCGAGTTGTAGAGATGTGTTCACAT-----------CGATC---CTCTCAGG-------C
G-CCCCATGCT-TGGTG
>28S_1_An_funestus_CF_S42
-CAAGTGATGTGAGACAACCCCCAGAATTTAAGCATATTAATAAG---GGGAGGAGAAGA
AACCAACCGGGATTCCCTGAGTAGCTGCGAGCGAAACGGGAGAAGCTCAGCACGTAGGGA
CGGTGTGTAAC---TGCACCTGTCCGATTCCGTGTACTGGAA-CGACCATTATCTACTAT
GCAC---GGTGCAAACAGTTCAAGTTCAACTTGAAGGTGGCTC-ATCTACCCAGAGAGGG
TGATAGGCCCGTAGA------ACGGCACTAACCCACGT--GACAGTAGACGGTCGGCTCC
ATG---GAGTCG---------TGTTGCTTGA--TAGTGCAGCACTAAGTGGGAGGTAAAC
TCCTTCTAAAGCTAAATACC-ACCATGAGACCGATAGAAGACAAGTACCGTGAGGGAAAG
TTGAAAAGCACTCTGAATAGAGAGTCAAAGAGTACGTGAAACTGCCTAGGGGACGCAAAC
CTGTAGAACCCAATGTTCCGT-GCGGT--GATATTC--AGCGGTACGTTGG-CCCAC---
----------GCCGGGTCGGCTGCCGTGC----------------ACTTATC--TAGA-C
CGCAG------CAACGGACA---------TCGCGATCCATTACA---------ATACTCC
-------------------------TA---------------------------------
-------------CTGGCA---ATGGCCCCTA-----------GCTCGTG--GTTG---G
CG---GCT-CCTCAGTACGGGACGCTCGGCGGCTTCCCGGACCAGGTGTCTCCGCGCCTT
TCACACCAGAGAGGC-GCAGGGCCCGACCGAG-C-TT---GGTG------TG--------
--TCGCTGGAAGCGTG--------ATGGATTGAT--------A-----------------
-----------------------------------------CGAGC--------------
----GGGGA---TGAGAGCGCACGGC------------CTACTAGC--------------
------------CCGAAGG----------CCCATCAGCACTTGACCC--TCC--------
GATCGGTGATGACGCATTATGCATTGGGG--------------CACCTACGGGACCCGTC
TTGAAACACGGACCAAGAAGTCTATCTTACGCGCAAGCCAAT-GG---------------
---GCATACCACATACCATGTGCAGAAGGGCTGCCGGTATATTATAACCATTAAAC---C
C--ACAGGCGAAGACAACTCGA-------------TTG--------TCACGGGAT--TAC
GGGCAC-------------------GGATAGGTGGCGCAAGCCCCTTATAGAACCGAGC-
---CCCTCCATCCCAGGGTGCT--------C-CGTCACGG--------------------
-----------------GTGCTTGCAC--------------CCAGCG-------GGCATC
CCCGGAGTGCGCAGGATGTGACCCGAAAGATGGTGAACTATGCTTGATCAGGTCGAAGTC
AGGGGAAACCCTGATGGAGGACCGAAGCAATTCTGACGTGCAAATCGATTGTCAGAGTTG
AGCATAGGG---------------------------------------------------
--------------------------------------------------GCGAAAGACC
AATCGAACCATCTAGTAGCTGGTTCCCTCCGAAGTTTCCCTCAGGATAGCTGGAGCACGT
AGCATTTCGAG-CCTTATTCTTATCTGGTAAAGCGAATGATTAGAGGCCTTAGGTTCGAA
ATGATCTTAACCTATTCTCAAACTATAAATGGGTACG-GTATTGGGTTGCATACTTTGAT
GATAGCAACCCTCTC------TACAACCG-------ACAATCGGGCGG------------
-------------GGGCAACACGCCCCCGGTT----AGATATTGGTGTGCTTAGTGGGCC
AAGTTTTGGTAAGCAGAACTGGTGCTGTGGGATGAACCAAACGTGATGTTACGGCGCCTA
AATAAACGACGCATCATAGATACCATGAAAGGTGTTGATTGCTAAAGACAGCAGGACGGT
GGACATGGAAGTCGTCATCCGCTAAGGAGTGTGTAACAACTCACCTGCCGAAGCAATTAG
CCCTTAAAATGAATGGCGCTCAAGTCGTTTGCCTATACATCGCCGCTAGCGGCATAGCGC
ATC------GAGGGCC-----------TGACCAAC------CTT-GCGATGAAGCCCTAG
TGAGTAGGAGGGCA-CCGTGGTGTGCGCAGAAGTGCTCGAGCGCAAGCCGGCATGGAGCC
GCCACGGGCACAGATCTTGGTAGTAGTAGCAAATATTCGAATGAGCTCTTGGATGACTGA
AGTGGAGAAGGGTTTCGTGTCAACAGCAGTTGAACACGAGTTAGCCAATCCTAAGCCGCA
TGGGAAC----------------CCTG-TACACAC-------------------------
-------------C-----------------------------C----CAATA-------
--------------------------------------TG-ATG--C-------------
-------------------------------TGG-------------------CGAAAGG
GAATCCGGTTACCATTCCGGAGCCTG-TTGAGTACCCGTTCTGCGCTG---GCGT-----
------AGGCATTCGCACCGT--CGTATGTGT----TTG-----CTTTGCGTCGTGTGTT
AGCT--------------------------------------------------------
------TCATGGCAACATGAATCCTTT-CTTCGAGAAGCCAACGAGGGGCATCGGAAGAG
TTTTCTTTTCTGTTTTACAGC---CACC---ACCGACCATGGAAGTCACTCACAGAGAGA
TATGGTTGGACGCG-CTGGTAGAGCACGGCCGTCGCCACTGCCGTGT-CGATGCACTCTT
CTTGGACCATGAAAATCGAAGACTGGGGCACACTCCATTTGTTGATGCGTTAGTAACGTT
TTACAACCCCGTTTGTAAATATGCACTCTCAACAGCTTGTACCGA-ATCCGCAGCAGGTC
TCCAAGGTGCAGAGCCTCTAGTCGATAGATCAATGTAGGTAAGGGAAGTCGGCAAACTGG
ATCCGTAACTTCGGGAAAAGGATTGGCTCTGAAGGCTGAGTGCGA-CCAGCCGGGTACTG
CAGGA--TACGGG-----------------------------------------------
------------------------------------------------------------
------CGTGTGCCAC-----------------------------TCGTCGTGGAGAGCG
CTTGGAGCTGCATGCTCGCG----------------------------------------
-----------GTTGCA------CAGCAAACAGCCAGTTCAGAACTGGCAC-GGTGAAGG
GAATCCGACTGTCTAATTAAAACAAAGCATTGTGATGGCCCTGGCTGGGTG-TTGACACA
ATGTGATTTCTGCCCAGTGCTCTGAATGTCAACGTGAAGAAATTCAAGCAAGCGCGGGTA
AACGGCGGGAGTAACTATGACTCTCTTAAGGTAGCCAAATGCCTCGTCATCTAATTAGTG
ACGCGCATGAATGGATTAACGAGATTCCC----TCTGTCCCTATCTACTATCTAGCGAAA
CCACAGCCAAGGGAACGGGCTTGGAAGCACTAGCGGGGAAAGAAGACCCTGTTGAGCTTG
ACTCTAGTTTGGCATTGTAAGGCGATATAGGAGGTGCAGCATAGGTGGGAG---AGTCA-
----------GCCCTTTACCGGGTTGGCTCGCCTCTGAGATACCACCACTCTTACTGTTG
CCTTACTTACATGATCGGGTGGAACAAGCGCGGGCCCCAGG--TCCGGGTCGT-------
----------------------ACCGCCCACTCCCTCGCCGGGGGTGTAAGCGTGTCGGC
TCGCCTGAAGCTGCCCAATGCGCCGTGTTTCTAGCTCCGCGTTCAG-CATGTCGC-----
---------------------TGG--GTGGTGC------CACCGGGTGCGTGT-------
----------GTCGTCGTAGCAT-------------------CGACGCGCGTCGTCA---
---------------------------------------------CCGG---GCG-----
-----------CCGACC-------------------------------------------
--------------------------------------------GCCGCCGTGGC-----
--------------CCGCAAGGGTTCAAGCGTGCGCACGTCGGTCCGTCC----------
---CGCGT---GTT--C-----TGTCGCCGTTCGACC-----------------GTTTGC
GCCGATCG-----CCTTCGCTTCTC----CGGTTTCTGGTGCCGCTTGGCTCG-------
---------------AAGACATCTGAATAA--------ACCTCTCGGTCCACGTCATGGA
CAGTGCCAGGTGCGGAGTTTGACTGGGGCGGTACATCTCCAAAACGATAACGGAGGTGTC
CAAAGGTCAGCTCAGAGTGGACAGAAACCACCCGTTGAGCATAAGGACAAAAGCTGGTTT
GATCCTAACGTTCAGTACACGCCGGGACAGCGAAAGCTTGGCCTTACGATCCTTTTGG-T
ATAACGAGTTTTTAGCAAGAGGTGTCAGAAAAGTTACCACAGGGATAACTGGCTTGTGGC
CGCCAAGCGTTCATAGCGACGTGGCTTTTTGATCCTTCGATGTCGGCTCTTCCTATCATT
GTAAAGCAAAATTTACCAAGCGTAGGATTGTTCACCCTTTCA-AGGGAACGTGAGCTGGG
TTTAGACCGTCGTGAGACAGGTTAGTTTTACCCTACTGGTGTGCA---------TTGTTT
GTCGCTATCTTAAC---GGAATTCCTGTGCAGTACGAGAGGAACCACAGGTACGGACCAC
TGGCTCA-ATACTAGTTCGAACGGACTATGGTATGACGCTA-CGTCCGCTGGATTATGCC
TGAACGCCTCTAAG------------------GTCGTATCCAATCCGAGCTGATAGCGCT
TCTTATACCCATTAGGTGGTCG-----TAAGCTAGCGGGCCTAACAACCCTCC------G
AGAACCGTCCGTGC-TGTCCATTGGCACACTGGCGTCTCATCCC-CGCTTAC--------
---TACTAGGCCGC-AAAGGGCGGGT-TCGCG-------------CTGCACGTGTTAGTA
-CCATAC-----ATGTTGGGAACACCG-------GTGG--ACGAGCTTGCCGACTGTGGA
TATCACTAGTTTCGACACCTA-CGACCGCCCGCAAACGACGGGACTACAGGCTGGGAGCT
TCAAGTTGTAGAGATGCGTTCGCAT-----------CGATC---CTCTCAGG-------C
G-ACCCATGCT-TGGTG
>28S_1_An_funestus_CF_S43
-CG-------------TACTCTTTGACTCT-------CTATTCAG---------------
------------------------------------------------------------
--------------AGTGCTTTTCAACTTTCCCTCACGGTAC----TTGTCTTCTATC--
-------GGTCT--CATGGTGGTATTTAGCTTTAGAAGGAGTT-TACCTCCCACTTAGTG
CTGCA---CTATCAA------GCAACAC------------GAC--------------TCC
ATG---GAGCCGACCGTCTACTGTCACGTGGGTTAGTGCCGTTCTAAGTGGGAGGTAAAC
TCCTTCTAAAGCTAAATACC-ACCTTGAGACCGATAGAAGACAAGTACCGTGAGGGAAAG
TTGAAAAGCACTCTGAATAGAGAGTCAAAGAGTACGTGAAACTGCCTAGGGGACGCAAAC
CTGTAGAACCCAATGTTCCGT-GCGGT--GATATTC--AGCGGTACGTTGG-CCCAC---
----------GCCGGGTCGGCTGCCGTGC----------------ACTTATC--TAGA-C
CGCAG------CAACGGACA---------TCGCGATCCATTACA---------ATACTCC
-------------------------TA---------------------------------
-------------CTGGCA---ATGGCCCCTA-----------GCTCGTG--GTTG---G
CG---GCT-CCTCAGTACGGGACGCTCGGCGGCTTCCCGGACCAGGTGTCTCCGCGCCTT
TCACACCAGAGAGGC-GCAGGGCCCGACCGAG-C-TT---GGTG------TG--------
--TCGCTGGAAGCGTG--------ATGGATTGAT--------A-----------------
-----------------------------------------CGAGC--------------
----GGGGA---TGAGAGCGCACGGC------------CTACTAGC--------------
------------CCGAAGG----------CCCATCAGCACTTGACCC--TCC--------
GATCGGTGATGACGCATTATGCATTGGGG--------------CACCTACGGGACCCGTC
TTGAAACACGGACCAAGAAGTCTATCTTACGCGCAAGCCAAT-GG---------------
---GCATACCACATACCATGTGCAGAAGTGCTGCCGGTATATTATAACCATTAAAC---C
C--ACAGGCGAAGACAACTCGA-------------TTG--------TCACGGGAT--TAC
GGGCAC-------------------GGATAGGTGGCGCAAGCCCCTTATAGAACCGAGC-
---CCCTCCATCCCAGGGTGCT--------C-CGTCACGG--------------------
-----------------GTGCTTGCAC--------------CCAGCG-------GGCATC
CCCGGAGTGCGCAGGATGTGACCCGAAAGATGGTGAACTATGCTTGATCAGGTCGAAGTC
AGGGGAAACCCTGATGGAGGACCGAAGCAATTCTGACGTGCAAATCGATTGTCAGAGTTG
AGCATAGGG---------------------------------------------------
--------------------------------------------------GCGAAAGACC
AATCGAACCATCTAGTAGCTGGTTCCCTCCGAAGTTTCCCTCAGGATAGCTGGAGCACGT
AGCATTTCGAG-CCTTATTCTTATCTGGTAAAGCGAATGATTAGAGGCCTTAGGTTCGAA
ATGATCTTAACCTATTCTCAAACTATAAATGGGTACG-GTATTGGGTTGCATACTTTGAT
GATAGCAACCCTCTC------TACAACCG-------ACAATCGGGCGG------------
-------------GGGCAACACGCCCCCGGTT----AGATATTGGTGTGCTTAGTGGGCC
AAGTTTTGGTAAGCAGAACTGGTGCTGTGGGATGAACCAAACGTGATGTTACGGCGCCTA
AATAAACGACGCATCATAGATACCATGAAAGGTGTTGATTGCTAAAGACAGCAGGACGGT
GGACATGGAAGTCGTCATCCGCTAAGGAGTGTGTAACAACTCACCTGCCGAAGCAATTAG
CCCTTAAAATGGATGGCGCTCAAGTCGTTTGCCTATACATCGCCGCTAGCGGCATAGCGC
ATC------GAGGGCC-----------TGACCAAC------CTT-GCGATGAAGCCCTAG
TGAGTAGGAGGGCA-CCGTGGTGTGCGCAGAAGTGCTCGTGCGCAAGCCGGCATGGAGCC
GCCACGGGCACAGATCTTGGTAGTAGTAGCAAATATTCGAATGAGCTCTTGGATGACTGA
AGTGGAGAAGGGTTTCGTGTCAACAGCAGTTGAACACGAGTTAGCCAATCCTAAGCCGCA
TGGGAAC----------------CCTG-TACACAC-------------------------
-------------C-----------------------------C----CAATAC----GA
--------------------------------------TG-CTG----------------
-------------------------------G---------------------CGAAAGG
GAATCCGGTTACCATTCCGGAGCCTG-TTGAGTACCCGTTCTGCGCTG---GCGT-----
------AGGCATTCGCACCGT--CGTATGTGT----TTG-----CTTTGCGTCGTGTGTT
AGCT--------------------------------------------------------
------TCATGGCAACATGAATCCTTT-CTTCGAGAAGCCAACGAGGGGCATCGGAAGAG
TTTTCTTTTCTGTTTTACAGC---CACC---ACCGACCATGGAAGTCACTCACAGAGAGA
TATGGTTGGACGCG-CTGGTAGAGCACGGCCGTCGCCACTGCCGTGT-CGATGCACTCTT
CTTGGACCATGAAAATCGAAGACTGGGGCACACTCCATTTGTTGATGCGTTAGTAACGTT
TTACAACCCCGTTTGTAAATATGCACTCTCAACAGCTTGTACCGA-ATCCGCAGCAGGTC
TCCAAGGTGCAGAGCCTCTAGTCGATAGATCAATGTAGGTAAGGGAAGTCGGCAAACTGG
ATCCGTAACTTCGGGAAAAGGATTGGCTCTGAAGGCTGAGTGCGA-CCAGCCGGGTACTG
CAGGA--TACGGG-----------------------------------------------
------------------------------------------------------------
------CGTGTGCCAC-----------------------------TCGTCGTGGAGAGCG
CTTGGAGCTGCATGCTCGCG----------------------------------------
-----------GTTGCA------CAGCAAACAGCCAGTTCAGAACTGGCAC-GGTGAAGG
GAATCCGACTGTCTAATTAAAACAAAGCATTGTGATGGCCCTGGCTGGGTG-TTGACACA
ATGTGATTTCTGCCCAGTGCTCTGAATGTCAACGTGAAGAAATTCAAGCAAGCGCGGGTA
AACGGCGGGAGTAACTATGACTCTCTTAAGGTAGCCAAATGCCTCGTCATCTAATTAGTG
ACGCGCATGAATGGATTAACGAGATTCCC----TCTGTCCCTATCTACTATCTAGCGAAA
CCACAGCCAAGGGAACGGGCTTGGAAGCACTAGCGGGGAAAGAAGACCCTGTTGAGCTTG
ACTCTAGTTTGGCATTGTAAGGCGATATAGGAGGTGCAGCATAGGTGGGAG---AGTCA-
----------GCCCTTTACCGGGTTGGCTCGCCTCTGAGATACCACCACTCTTACTGTTG
CCTTACTTACATGATCGGGTGGAACAAGCGCGGGCCCCAGG--TCCGGGTCGT-------
----------------------ACCGCCCACTCCCTCGCCGGGGGTGTAAGCGTGTCGGC
TCGCCTGAAGCTGCCCAATGCGCCGTGTTTCTAGCTCCGCGTTCAG-CATGTCGC-----
---------------------TGG--GTGGTGC------CACCGGGTGCGTGT-------
----------GTCGTCGTAGCAT-------------------CGACGCGCGTCGTCA---
---------------------------------------------CCGG---GCG-----
-----------CCGACC-------------------------------------------
--------------------------------------------GCCGCCGTGGC-----
--------------CCGCAAGGGTTCAAGCGTGCGCACGTCGGTCCGTCC----------
-------C---GCGTGT---TCTGTCGCCGTTCGACC-----------------GTTTGC
GCCGATCG-----CCTTCGCTTCTC----CGGTTTCTGGTGCCGCTTGGCTCG-------
---------------AAGACATCTGAATAA--------ACCTCTCGGTCCACGTCATGGA
CAGTGCCAGGTGCGGAGTTTGACTGGGGCGGTACATCTCCAAAACGATAACGGAGGTGTC
CAAAGGTCAGCTCAGAGTGGACAGAAACCACCCGTTGAGCATAAGGACAAAAGCTGGTTT
GATCCTAACGTTCAGTACACGCCGGGACAGCGAAAGCTTGGCCTTACGATCCTTTTGG-T
ATAACGAGTTTTTAGCAAGAGGTGTCAGAAAAGTTACCACAGGGATAACTGGCTTGTGGC
CGCCAAGCGTTCATAGCGACGTGGCTTTTTGATCCTTCGATGTCGGCTCTTCCTATCATT
GTAAAGCAAAATTTACCAAGCGTAGGATTGTTCACCCTTTCA-AGGGAACGTGAGCTGGG
TTTAGACCGTCGTGAGACAGGTTAGTTTTACCCTACTGGTGTGCA---------TTGTTT
GTCGCTATCTTAAC---GGAATTCCTGTGCAGTACGAGAGGAACCACAGGTACGGACCAC
TGGCTCA-ATACTAGTTCGAACGGACTATGGTATGACGCTA-CGTCCGCTGGATTATGCC
TGAACGCCTCTAAG------------------GTCGTATCCAATCCGAGCTGATAGCGCT
TCTTATACCCATTAGGTGGTCG-----TAAGCTAGCGGGCCTAACAACCCTCC------G
AGAACCGTCCGTGC-TGTCCATTGGCACACTGGCGTCTCATCCC-CGCTTAC--------
---TACTAGGCCGC-AAAGGGCGGGT-TCGCG-------------CTGCACGTGTTAGTA
-CCATAC-----ATGTTGGGAACACCG-------GTGG--ACGAGCTTGCCGACTGTGGA
TATCACTAGTTTCGACACCTA-CGACCGCCCGCAAACGACGGGACTACAGGCTGGGAGCT
TCAAGTTGTAGAGATGCGTTCGCAT-----------CGATC---CTCTCAGG-------C
G-ACCCATGCT-TGGTG
>28S_1_An_funestus_CF_S44
-CAAGTGATGTGAGACAACCCCCAGAATTTAAGCATATTAATAAG---GGGAGGAGAAGA
AACCAACCGGGATTCCCTGAGTAGCTGCGAGCGAAACGGGAGAAGCTCAGCACGTAGGGA
CGGTGTGTAAC---TGCACCTGTCCGATTCCGTGTACTGGAA-CGACCATTATCTACTAT
GCAC---GGTGCAAACAGTTCAAGTTCAACTTGAAGGTGGCTC-ATCTACCCAGAGAGGG
TGATAGGCCCGTAGA------ACGGCACTAACCCACGT--GACAGTAGACGGTCGGCTCC
ATG---GAGTCG---------TGTTGCTTGA--TAGTGCAGCACTAAGTGGGAGGTAAAC
TCCTTCTAAAGCTAAATACC-ACCATGAGACCGATAGAAGACAAGTACCGTGAGGGAAAG
TTGAAAAGCACTCTGAATAGAGAGTCAAAGAGTACGTGAAACTGCCTAGGGGACGCAAAC
CTGTAGAACCCAATGTTCCGT-GCGGT--GATATTC--AGCGGTACGTTGG-CCCAC---
----------GCCGGGTCGGCTGCCGTGC----------------ACTTATC--TAGA-C
CGCAG------CAACGGACA---------TCGCGATCCATTACA---------ATACTCC
-------------------------TA---------------------------------
-------------CTGGCA---ATGGCCCCTA-----------GCTCGTG--GTTG---G
CG---GCT-CCTCAGTACGGGACGCTCGGCGGCTTCCCGGACCAGGTGTCTCCGCGCCTT
TCACACCAGAGAGGC-GCAGGGCCCGACCGAG-C-TT---GGTG------TG--------
--TCGCTGGAAGCGTG--------ATGGATTGAT--------A-----------------
-----------------------------------------CGAGC--------------
----GGGGA---TGAGAGCGCACGGC------------CTACTAGC--------------
------------CCGAAGG----------CCCATCAGCACTTGACCC--TCC--------
GATCGGTGATGACGCATTATGCATTGGGG--------------CACCTACGGGACCCGTC
TTGAAACACGGACCAAGAAGTCTATCTTACGCGCAAGCCAAT-GG---------------
---GCATACCACATACCATGTGCAGAAGGGCTGCCGGTATATTATAACCATTAAAC---C
C--ACAGGCGAAGACAACTCGA-------------TTG--------TCACGGGAT--TAC
GGGCAC-------------------GGATAGGTGGCGCAAGCCCCTTATAGAACCGAGC-
---CCCTCCATCCCAGGGTGCT--------C-CGTCACGG--------------------
-----------------GTGCTTGCAC--------------CCAGCG-------GGCATC
CCCGGAGTGCGCAGGATGTGACCCGAAAGATGGTGAACTATGCTTGATCAGGTCGAAGTC
AGGGGAAACCCTGATGGAGGACCGAAGCAATTCTGACGTGCAAATCGATTGTCAGAGTTG
AGCATAGGG---------------------------------------------------
--------------------------------------------------GCGAAAGACC
AATCGAACCATCTAGTAGCTGGTTCCCTCCGAAGTTTCCCTCAGGATAGCTGGAGCACGT
AGCATTTCGAG-CCTTATTCTTATCTGGTAAAGCGAATGATTAGAGGCCTTAGGTTCGAA
ATGATCTTAACCTATTCTCAAACTATAAATGGGTACG-GTATTGGGTTGCATACTTTGAT
GATAGCAACCCTCTC------TACAACCG-------ACAATCGGGCGG------------
-------------GGGCAACACGCCCCCGGTT----AGATATTGGTGTGCTTAGTGGGCC
AAGTTTTGGTAAGCAGAACTGGTGCTGTGGGATGAACCAAACGTGATGTTACGGCGCCTA
AATAAACGACGCATCATAGATACCATGAAAGGTGTTGATTGCTAAAGACAGCAGGACGGT
GGACATGGAAGTCGTCATCCGCTAAGGAGTGTGTAACAACTCACCTGCCGAAGCAATTAG
CCCTTAAAATGGATGGCGCTCAAGTCGTTTGCCTATACATCGCCGCTAGCGGCATAGCGC
ATC------GAGGGCC-----------TGACCAAC------CTT-GCGATGAAGCCCTAG
TGAGTAGGAGGGCA-CCGTGGTGTGCGCAGAAGTGCTCGTGCGCAAGCCGGCATGGAGCC
GCCACGGGCACAGATCTTGGTAGTAGTAGCAAATATTCGAATGAGCTCTTGGATGACTGA
AGTGGAGAAGGGTTTCGTGTCAACAGCAGTTGAACACGAGTTAGCCAATCCTAAGCCGCA
TGGGAAC----------------CCTG-TACACAC-------------------------
-------------C-----------------------------C----CAATA-------
--------------------------------------TG-ATG--C-------------
-------------------------------TGG-------------------CGAAAGG
GAATCCGGTTACCATTCCGGAGCCTG-TTGAGTACCCGTTCTGCGCTG---GCGT-----
------AGGCATTCGCACCGT--CGTATGTGT----TTG-----CTTTGCGTCGTGTGTT
AGCT--------------------------------------------------------
------TCATGGCAACATGAATCCTTT-CTTCGAGAAGCCAACGAGGGGCATCGGAAGAG
TTTTCTTTTCTGTTTTACAGC---CACC---ACCGACCATGGAAGTCACTCACAGAGAGA
TATGGTTGGACGCG-CTGGTAGAGCACGGCCGTCGCCACTGCCGTGT-CGATGCACTCTT
CTTGGACCATGAAAATCGAAGACTGGGGCACACTCCATTTGTTGATGCGTTAGTAACGTT
TTACAACCCCGTTTGTAAATATGCACTCTCAACAGCTTGTACCGA-ATCCGCAGCAGGTC
TCCAAGGTGCAGAGCCTCTAGTCGATAGATCAATGTAGGTAAGGGAAGTCGGCAAACTGG
ATCCGTAACTTCGGGAAAAGGATTGGCTCTGAAGGCTGAGTGCGA-CCAGCCGGGTACTG
CAGGA--TACGGG-----------------------------------------------
------------------------------------------------------------
------CGTGTGCCAC-----------------------------TCGTCGTGGAGAGCG
CTTGGAGCTGCATGCTCGCG----------------------------------------
-----------GTTGCA------CAGCAAACAGCCAGTTCAGAACTGGCAC-GGTGAAGG
GAATCCGACTGTCTAATTAAAACAAAGCATTGTGATGGCCCTGGCTGGGTG-TTGACACA
ATGTGATTTCTGCCCAGTGCTCTGAATGTCAACGTGAAGAAATTCAAGCAAGCGCGGGTA
AACGGCGGGAGTAACTATGACTCTCTTAAGGTAGCCAAATGCCTCGTCATCTAATTAGTG
ACGCGCATGAATGGATTAACGAGATTCCC----TCTGTCCCTATCTACTATCTAGCGAAA
CCACAGCCAAGGGAACGGGCTTGGAAGCACTAGCGGGGAAAGAAGACCCTGTTGAGCTTG
ACTCTAGTTTGGCATTGTAAGGCGATATAGGAGGTGCAGCATAGGTGGGAG---AGTCA-
----------GCCCTTTACCGGGTTGGCTCGCCTCTGAGATACCACCACTCTTACTGTTG
CCTTACTTACATGATCGGGTGGAACAAGCGCGGGCCCCAGG--TCCGGGTCGT-------
----------------------ACCGCCCACTCCCTCGCCGGGGGTGTAAGCGTGTCGGC
TCGCCTGAAGCTGCCCAATGCGCCGTGTTTCTAGCTCCGCGTTCAG-CATGTCGC-----
---------------------TGG--GTGGTGC------CACCGGGTGCGTGT-------
----------GTCGTCGTAGCAT-------------------CGACGCGCGTCGTCA---
---------------------------------------------CCGG---GCG-----
-----------CCGACC-------------------------------------------
--------------------------------------------GCCGCCGTGGC-----
--------------CCGCAAGGGTTCAAGCGTGCGCACGTCGGTCCGTCC----------
---CGCGT---GTT--C-----TGTCGCCGTTCGACC-----------------GTTTGC
GCCGATCG-----CCTTCGCTTCTC----CGGTTTCTGGTGCCGCTTGGCTCG-------
---------------AAGACATCTGAATAA--------ACCTCTCGGTCCACGTCATGGA
CAGTGCCAGGTGCGGAGTTTGACTGGGGCGGTACATCTCCAAAACGATAACGGAGGTGTC
CAAAGGTCAGCTCAGAGTGGACAGAAACCACCCGTTGAGCATAAGGACAAAAGCTGGTTT
GATCCTAACGTTCAGTACACGCCGGGACAGCGAAAGCTTGGCCTTACGATCCTTTTGG-T
ATAACGAGTTTTTAGCAAGAGGTGTCAGAAAAGTTACCACAGGGATAACTGGCTTGTGGC
CGCCAAGCGTTCATAGCGACGTGGCTTTTTGATCCTTCGATGTCGGCTCTTCCTATCATT
GTAAAGCAAAATTTACCAAGCGTAGGATTGTTCACCCTTTCA-AGGGAACGTGAGCTGGG
TTTAGACCGTCGTGAGACAGGTTAGTTTTACCCTACTGGTGTGCA---------TTGTTT
GTCGCTATCTTAAC---GGAATTCCTGTGCAGTACGAGAGGAACCACAGGTACGGACCAC
TGGCTCA-ATACTAGTTCGAACGGACTATGGTATGACGCTA-CGTCCGCTGGATTATGCC
TGAACGCCTCTAAG------------------GTCGTATCCAATCCGAGCTGATAGCGCT
TCTTATACCCATTAGGTGGTCG-----TAAGCTAGCGGGCCTAACAACCCTCC------G
AGAACCGTCCGTGC-TGTCCATTGGCACACTGGCGTCTCATCCC-CGCTTAC--------
---TACTAGGCCGC-AAAGGGCGGGT-TCGCG-------------CTGCACGTGTTAGTA
-CCATAC-----ATGTTGGGAACACCG-------GTGG--ACGAGCTTGCCGACTGTGGA
TATCACTAGTTTCGACACCTA-CGACCGCCCGCAAACGACGGGACTACAGGCTGGGAGCT
TCAAGTTGTAGAGATGCGTTCGCAT-----------CGATC---CTCTCAGG-------C
G-ACCCATGC-------
>28S_1_An_funestus_MG_S69
-CAAGTGATGTGAGACAACCCCCAGAATTTAAGCATATTAATAAG---GGGAGGAGAAGA
AACCAACCGGGATTCCCTGAGTAGCTGCGAGCGAAACGGGAGAAGCTCAGCACGTAGGGA
CGGTGTGTAAC---TGCACCTGTCCGATTCCGTGTACTGGAA-CGACCATTATCTACTAT
GCAC---GGTGCAAACAGTTCAAGTTCAACTTGAAGGTGGCTC-ATCTACCCAGAGAGGG
TGATAGGCCCGTAGA------ACGGCACTAACCCACGT--GACAGTAGACGGTCGGCTCC
ATG---GAGTCG---------TGTTGCTTGA--TAGTGCAGCACTAAGTGGGAGGTAAAC
TCCTTCTAAAGCTAAATACC-ACCATGAGACCGATAGAAGACAAGTACCGTGAGGGAAAG
TTGAAAAGCACTCTGAATAGAGAGTCAAAGAGTACGTGAAACTGCCTAGGGGACGCAAAC
CTGTAGAACCCAATGTTCCGT-GCGGTGCGATATTC--AGCGGTACGTTGG-CCCAC---
----------GCCGGGTCGGCTGCCGTGC----------------ACTTATC--AAGA-C
CGCAG------CAACGGACA---------TCGCGATCCATTACA---------ATACTCC
-------------------------TA---------------------------------
-------------CTGGCA---ATGGCCCCTA-----------GCTCGTG--GTTG---G
CG---GCT-CCTCAGTACGGGACGCTCGGCGGCTTCCCGGACCAGGTGTCTCCGCGCCTT
TCACACCAGAGAGGC-GCAGGGCCCGACCGAG-C-TT---GGTG------TG--------
--TCGCTGGAAGCGTG--------ATGGATTGAT--------A-----------------
-----------------------------------------CGAGC--------------
----GGGGA---TGAGAGCGCACGGC------------CTACTAGC--------------
------------CCGAAGG----------CCCATCAGCACTTGACCC--TCC--------
GATCGGTGATGACGCATTATGCATTGGGG--------------CACCTACGGGACCCGTC
TTGAAACACGGACCAAGAAGTCTATCTTACGCGCAAGCCAAT-GG---------------
---GCATACCACATACCATGTGCAGAAGGGCTGCCGGTATATTATAACCATTAAAC---C
C--ACAGGCGAAGACAACTCGA-------------TTG--------TCACGGGAT--TAC
GGGCAC-------------------GGATAGGTGGCGCAAGCCCCTTATAGAACCGAGC-
---CCCTCCATCCCAGGGTGCT--------C-CGTCACGG--------------------
-----------------GTGCTTGCAC--------------CCAGCG-------GGCATC
CCCAGAGTGCGCAGGATGTGACCCGAAAGATGGTGAACTATGCTTGATCAGGTCGAAGTC
AGGGGAAACCCTGATGGAGGACCGAAGCAATTCTGACGTGCAAATCGATTGTCAGAGTTG
AGCATAGGG---------------------------------------------------
--------------------------------------------------GCGAAAGACC
AATCGAACCATCTAGTAGCTGGTTCCCTCCGAAGTTTCCCTCAGGATAGCTGGAGCACGT
AGCATTTCGAG-CCTTATTCTTATCTGGTAAAGCGAATGATTAGAGGCCTTAGGTTCGAA
ATGATCTTAACCTATTCTCAAACTATAAATGGGTACG-GTATTGGGTTGCATACTTTGAT
GATAGCAACCCTCTC------TACAACCG-------ACAATCGGGCGG------------
-------------GGGCAACACGCCCCCGGTT----AGATATTGGTGTGCTTAGTGGGCC
AAGTTTTGGTAAGCAGAACTGGTGCTGTGGGATGAACCAAACGTGATGTTACGGCGCCTA
AATAAACGACGCATCATAGATACCATGAAAGGTGTTGATTGCTAAAGACAGCAGGACGGT
GGACATGGAAGTCGTCATCCGCTAAGGAGTGTGTAACAACTCACCTGCCGAAGCAATTAG
CCCTTAAAATGGATGGCGCTCAAGTCGTTTGCCTATACATCGCCGCTAGCGGCATAGCGC
ATC------GAGGGCC-----------TGACCAAC------CTT-GCGATGAAGCCCTAG
TGAGTAGGAGGGCA-CCGTGGTGTGCGCAGAAGTGCTCGTGCGCAAGCCGGCATGGAGCC
GCCACGGGCACAGATCTTGGTAGTAGTAGCAAATATTCGAATGAGCTCTTGGATGACTGA
AGTGGAGAAGGGTTTCGTGTCAACAGCAGTTGAACACGAGTTAGCCAATCCTAAGCCGCA
TGGGAAC----------------CCTG-TACACAC-------------------------
-------------C-----------------------------C----CAATAC----GA
--------------------------------------TG-CTG----------------
-------------------------------G---------------------CGAAAGG
GAATCCGGTTACCATTCCGGAGCCTG-TTGAGTACCCGTTCTGCGCTG---GCGT-----
------AGGCATTCGCACCGT--CGTATGTGT----TTG-----CTTTGCGTCGTGTGTT
AGCT--------------------------------------------------------
------TCATGGCAACATGAATCCTTT-CTTCGAGAAGCCAACGAGGGGCATCGGAAGAG
TTTTCTTTTCTGTTTTACAGC---CACC---ACCGACCATGGAAGTCACTCACAGAGAGA
TATGGTTGGACGCG-CTGGTAGAGCACGGCCGTCGCCACTGCCGTGT-CGATGCACTCTT
CTTGGACCATGAAAATCGAAGACTGGGGCACACTCCATTTGTTGATGCGTTAGTAACGTT
TTACAACCCCGTTTGTAAATATGCACTCTCAACAGCTTGTACCGA-ATCCGCAGCAGGTC
TCCAAGGTGCAGAGCCTCTAGTCGATAGATCAATGTAGGTAAGGGAAGTCGGCAAACTGG
ATCCGTAACTTCGGGAAAAGGATTGGCTCTGAAGGCTGAGTGCGA-CCAGCCGGGTACTG
CAGGA--TACGGG-----------------------------------------------
------------------------------------------------------------
------CGTGTGCCAC-----------------------------TCGTCGTGGAGAGCG
CTTGGAGCTGCATGCTCGCG----------------------------------------
-----------GTTGCA------CAGCAAACAGCCAGTTCAGAACTGGCAC-GGTGAAGG
GAATCCGACTGTCTAATTAAAACAAAGCATTGTGATGGCCCTGGCTGGGTG-TTGACACA
ATGTGATTTCTGCCCAGTGCTCTGAATGTCAACGTGAAGAAATTCAAGCAAGCGCGGGTA
AACGGCGGGAGTAACTATGACTCTCTTAAGGTAGCCAAATGCCTCGTCATCTAATTAGTG
ACGCGCATGAATGGATTAACGAGATTCCC----TCTGTCCCTATCTACTATCTAGCGAAA
CCACAGCCAAGGGAACGGGCTTGGAAGCACTAGCGGGGAAAGAAGACCCTGTTGAGCTTG
ACTCTAGTTTGGCATTGTAAGGCGATATAGGAGGTGCAGCATAGGTGGGAG---AGTCA-
----------GCCCTTTACCGGGTTGGCTCGCCTCTGAGATACCACCACTCTTACTGTTG
CCTTACTTACATGATCGGGTGGAACAAGCGCGGGCCCCAGG--TCCGGGTCGT-------
----------------------ACCGCCCACTCCCTCGCCGGGGGTGTAAGCGTGTCGGC
TCGCCTGAAGCTGCCCAATGCGCCGTGTTTCTAGCTCCGCGTTCAG-CATGTCGC-----
---------------------TGG--GTGGTGC------CACCGGGTGCGTGT-------
----------GTCGTCGTAGCAT-------------------CGACGCGCGTCGTCA---
---------------------------------------------CCGG---GCG-----
-----------CCGACC-------------------------------------------
--------------------------------------------GCCGCCGTGGC-----
--------------CCGCAAGGGTTCAAGCGTGCGCACGTCGGTCCGTCC----------
-------C---GCGTGT---TCTGTCGCCGTTCGACC-----------------GTTTGC
GCCGATCG-----CCTTCGCTTCTC----CGGTTTCTGGTGCCGCTTGGCTCG-------
---------------AAGACATCTGAATAA--------ACCTCTCGGTCCACGTCATGGA
CAGTGCCAGGTGCGGAGTTTGACTGGGGCGGTACATCTCCAAAACGATAACGGAGGTGTC
CAAAGGTCAGCTCAGAGTGGACAGAAACCACCCGTTGAGCATAAGGACAAAAGCTGGTTT
GATCCTAACGTTCAGTACACGCCGGGACAGCGAAAGCTTGGCCTTACGATCCTTTTGG-T
ATAACGAGTTTTTAGCAAGAGGTGTCAGAAAAGTTACCACAGGGATAACTGGCTTGTGGC
CGCCAAGCGTTCATAGCGACGTGGCTTTTTGATCCTTCGATGTCGGCTCTTCCTATCATT
GTAAAGCAAAATTTACCAAGCGTAGGATTGTTCACCCTTTCA-AGGGAACGTGAGCTGGG
TTTAGACCGTCGTGAGACAGGTTAGTTTTACCCTACTGGTGTGCA---------TTGTTT
GTCGCTATCTTAAC---GGAATTCCTGTGCAGTACGAGAGGAACCACAGGTACGGACCAC
TGGCTCA-ATACTAGTTCGAACGGACTATGGTATGACGCTA-CGTCCGCTGGATTATGCC
TGAACGCCTCTAAG------------------GTCGTATCCAATCCGAGCTGATAGCGCT
TCTTATACCCATTAGGTGGTCG-----TAAGCTAGCGGGCCTAACAACCCTCC------G
AGAACCGTCCGTGC-TGTCCATTGGCACACTGGCGTCTCATCCC-CGCTTAC--------
---TACTAGGCCGC-AAAGGGCGGGT-TCGCG-------------CTGCACGTGTTAGTA
-CCATAC-----ATGTTGGGAACACCG-------GTGG--ACGAGCTTGCCGACTGTGGA
TATCACTAGTTTCGACACCTA-CGACCGCCCGCAAACGACGGGACTACAGGCTGGGAGCT
TCAAGTTGTAGAGATGCGTTCGCATGTTT-------TAATTAGACAGTCTGA--------
--TTCCCTTCA------
>28S_1_An_gambiae_CF_S45
-CAAGTGATGTGTGACTACCCCCTAAATTTAAGCATATTAATAAG---GGGAGGAAGAGA
AACCAACCGGGATTCCCTGAGTAGCTGCGAGCGAAACGGGAAGAGCTCAGCACGTAGGGA
CGGCATGGAAA---CGTGCCTGTCCGATTCCGTGTACTGGACCGGTCCGTTATCTATCAC
GCAC---TGTGC----ACTTCAAGTTCAACTTGAAGGTGGCCC-ATTCTCCCATAGAGGG
TGATAGGCCCGTGGA------AAGGCAT-----GAGGTGAGGTGATAGACGGTCGGCTCC
ATG---GAGTCG---------TGTTGCTTGA--TAGTGCAGCACTAAGTGGGAGGTAAAC
TCCTTCTAAAGCTAAATACC-ACCATGAGTCCGATAGCGAACAAGTACCGTGAGGGAAAG
TTGAAAAGCACTCTGAATAGAGAGTCAAATAGTACGTGAAACTGCCTAGGGGTA-CAAAC
CCGTTGAACTCAATGATCCGG-GCGGC--GATATTC--AGCGGTAAACTAG---------
-----------------CATTTGCCGTGC----------------ACTTATC-GAT---C
CGCAG------TAACGGACA---------TCGCGATCCATTACA---------ACA--GC
--------------GGTTGGC--CTCG------------TGCTAACGCT-----------
-------------CCGGCATACACTGCCCCTA-----------GCTCGTG--GTGG---A
CG---GTC-CCTCTGTAAGGGTAGGGTAGCTGCTCTACACTGACCGGGGATCTCCGCGCA
GTCCTTCTGGAAGGCGAATGGGTCCGACCGAG-CTCT---GGTG------TG--------
--CTGCTGGAAGGGTG--------ATGGATTCTA---TCGAGAGGGGTAGTACCGCTGTC
TTCTCCGAAAGGCGCGCGAATCCTTCGTTCGGCGAATGGGTCCGAC--------------
----CGAGCTCTGGTGTGCTGCTGGAAGGGTGATGG--ATTCTAACGAGAGGGGTAGTAC
CGCTGTCTTCTCCGAAAGG--------------CGCGCG---AATCC--TTC--------
GTTCGGCGATGATGCATCATGCATTGAGG--------------CACCTCCGGGACCCGTC
TTGAAACACGGACCAAGAAGTCTATCTTGCGCGCAAGCCAAT-GGGTCGGTGGCCACGTC
CGCGTGTGTCCCGGT------------------TCG---------------ATACA---C
CC-AAAGGCGAAGACAACTCGA------------GTTG-----------CGGGAT--TAC
GGGTTC-------------------GGCACTGGCGCAAGCCTTCGTC----------GGA
C--CCCTCCATCCCAGGGTGTC----CCGATACGGCGTGT--------------------
-------------------GCTTGCAC----------------ACCCAGCG---GGCATC
CCCGGAGTGCGCAGGATGCGACCCGAAAGATGGTGAACTATGCCTGATCAGGTTGAAGTC
AGGGGAAACCCTGATGGAGGACCGAAGCAATTCTGACGTGCAAATCGATTGTCAGAGTTG
GGCATAGGG---------------------------------------------------
--------------------------------------------------GCGAAAGACC
AATCGAACCATCTAGTAGCTGGTTCCCTCCGAAGTTTCCCTCAGGATAGCTGGTGCACGT
AGCGTTTCGAA-CCTTATTCTTATCTGGTAAAGCGAATGATTAGAGGCCTTAGGTTCGAA
ATGATCTTAACCTATTCTCAAACTATAAATGGGTACG-GTACTGGGTGGCATTCTTTACT
GATCGCCACCCTTTC------TACAACCGACGA---TCGGACGGGGTGCCCCTTA-----
---------AGTGGTGGCGATCCCGGCT--------AGATATCGGTGTGCCTAGTGGGCC
AAGTTTTGGTAAGCAGAACTGGTGCTGTGGGATGAACCAAACGCAATGTTACGGCGCCCA
AATAAACGACGCACCCTAGATACCATGAAAGGTGTTGATTGCTAAAGACAGCAGGACGGT
GGACATGGAAGTCGTCATCCGCTAAGGAGTGTGTAACAACTCACCTGCCGAAGCAATTAG
CCCTTAAAATGGATGGCGCTCAAGTCGTTTGCCTATACATTGCCGCTGGCGGTATGGCGC
ATCG-----GGGGCTT-------------AACCAC------CCT-GCGATGAGACCCCAG
TGAGTAGGAGGGTA-CGGTGGTGCGCGTCGAAGTGTTTG-GCGCAAGCCGGCATGGAGCC
GCCACTGGCACAGATCTTGGTGGTAGTAGCAAATATTCGAACGAGCTCTTGGATGACTGA
AGTGGAGAAGGGTTTCGTGTCAACAGCAGTTGAACACGAGTTAGCCAATCCTAAGCCGCA
TGGGAAT----------------CCAGTCGT-----------------------------
----------------------------------------AACC----------------
-----C-----------------------------------------ATC---------A
GTCGG------------------------------------------------CGAAAGG
GAATCCGGTTACCATTCCGGAGCCTG-TTGAGTACCCGTT-TGCGCCA---GCCTAGTAG
GGTTTAGCTCGTCCGCACCCG--AA----CGG----TTA-----GTGTG----------T
AGCT--------------------------------------------------------
------TCATGGCAACATGAATCCTTTTCTTCGAGAAGCCAACGAGAGGCATCGGAAGAG
TTTTCTTTTCTGTTTTACAGC---CAC----ACCGACCATGGAAGTCACTCACAGAGAGA
TATGGTTGGACCGGTCTGGTAGAGCACGGCCGCCGCAACTGCCGTGT-CGATGCACTCTT
CTTGGACCGTGAAAATCGAAGACTGGGGCACACTTTATATGGTAATAACGC---------
----------------------ACACTCTCAACAGATTGTACCGA-ATCCGCAGCAGGTC
TCCAAGGTGCAGAGTCTCTAGTCGATAGATCAATGTAGGTAAGGGAAGTCGGCAAACTGG
ATCCGTAACTTCGGGACAAGGATTGGCTCTGAAGGCTGGGTGCGA-CCAGCCGGG-----
-----------------ACCGGTGCTC---------------------------------
------------------------------------------------------------
------CACCTGCCGC-AAGGTAGGC----------------------------------
-----------TGGCCCGTGC---------------------------------------
------------CCGCGGTCGCACAGCAAACAGCCAATTCAGAACTGGCAC-GGCTGAGG
GAATCCGACTGTCTAATTAAAACAAAGCATTGTGATGGCCCCGGGTGGGTG-TTGACACA
ATGTGATTTCTGCCCAGTGCTCTGAATGTCAACGTGAAGAAATTCAAGCAAGCGCGGGTA
AACGGCGGGAGTAACTATGACTCTCTTAAGGTAGCCAAATGCCTCGTCATCTAATTAGTG
ACGCGCATGAATGGATTAACGAGATTCCC----TCTGTCCCTATCTACTATCTAGCGAAA
CCACAGCCAAGGGAACGGGCTTGGATGCACTAGCGGGGAAAGAAGACCCTGTTGAGCTTG
ACTCTAGTCTGGCATTGTAAGGCGATATAGGAGGTGCAGCATAGGTGGGAG----GGCT-
----------------TCCTCGTGGAGCTCGCCTCTGAGATACCACCACTCTTACTGTTG
CCTTACTTACATGATTGGGTGGAACAAGCGCGGGCCCCAGG--TCCGGATCGTGCGCG--
---------------------CACCTCCTC----------CGGGGGGCTGTGGCGGCGGT
TCGCCTGCGCGCGCCCAATGCGCCGTGTTTCTCGCTCAGCGTCCAGT-GTGTCGC-----
--------------------TGGGTGGTGCCGCCGGGGAGACTGCATCGTAGC-------
ATCGTCGTG---------------------------------TGTAGCGTGTTACCCGCT
TG-------------------------------------------TCCGACCGTG-AGCC
GTGGC------CCGCAA-------------------------------------------
------------------------------------------------------------
--------------------GGGTACAAGCTTGCGTACGTCGGTGCATTC----------
---GTGGT---GCA--C---------------TGCTT-----------------CTGCGC
GGT----------CGATCGTTTATGATGTCACGTTT--GCCCCCGGTTCCGCGCGCCGCC
CGGCTCG--------AAGACTCCTGGACAGGTCCTTTCGGT-------CCACGTCATGGA
CAGTGCCAGGTGCGGAGTTTGACTGGGGCGGTACATCTCCAAAACGATAACGGAGGTGTC
CAAAGGTCAGCTCAGTGTGGACAGAAACCACACGCTGAGCATAAGGACAAAAGCTGGCTT
GATCCCAACGTTCAGTACACTTCGGGACAGCGAAAGCTTGGCCTTACGATCCTTTTGGTT
ATAACGAGTTTTTAGCAAGAGGTGTCAGAAAAGTTACCACAGGGATAACTGGCTTGTGGC
CGCCAAGCGTTCATAGCGACGTGGCTTTTTGATCCTTCGATGTCGGCTCTTCCTATCATT
GTGAAGCAAAATTCACCAAGCGTAGGATTGTTCACCCTTTCA-AGGGAACGTGAGCTGGG
TTTAGACCGTCGTGAGACAGGTTAGTTTTACCCTACTGGTGTGTG---------CTTATA
GTCGCTATCTTAAC---GGAATTCCTGTGCAGTACGAGAGGAACCACAGGTACGGACCAC
TGGCTCA-ATACTAGTCCGACCGGACTTTGGTATGACGCTA-CGTCCGCTGGATTATGCC
TGAACGCCTCTAAG------------------GTCGTAGCCAATCCGAGCTGATAGCGCT
TCTCAAACCCATTAGGTGTTCG-----GAAGCTAGCGGGCCTAACAACCCTCT------G
AGATCCGTTGGAGTCTGCG--TCTGCAGCCCGGCGTCTCATCCC-GCTATAC--------
-----CTAGGCCGC-AACGAGTGGAGTTCG---------------CTGCACGTGTTAGTA
-CCGTAA--------CTGGGAACGCCG-------TTGGCTTGAGCTCTGCCCAACGTGGA
TATACCTAGTTTCGACACCTATCAACCGCCCGCAAACGACGGGACTTCAGGCTGGGAGCT
GCGAGTTGTAGAGATGCGTTCGCAT-----------CGATC---CTCTCAGG-------C
G-ACCCATGCT-TGGTG
>28S_2_An_gambiae_CF_S45
-CAAGTGATGTGTGACTACCCCCTAAATTTAAGCATATTAATAAG---GGGAGGAAGAGA
AACCAACCGGGATTCCCTGAGTAGCTGCGAGCGAAACGGGAAGAGCTCAGCACGTAGGGA
CGGCATGGAAA---CGTGCCTGTCCGATTCCGTGTACTGGACCGGTCCGTTATCTATCAC
GCAC---TGTGC----ACTTCAAGTTCAACTTGAAGGTGGCCC-ATTCTCCCATAGAGGG
TGATAGGCCCGTGGA------AAGGCAT-----GAGGTGAGGTGATAGACGGTCGGCTCC
ATG---GAGTCG---------TGTTGCTTGA--TAGTGCAGCACTAAGTGGGAGGTAAAC
TCCTTCTAAAGCTAAATACC-ACCATGAGTCCGATAGCGAACAAGTACCGTGAGGGAAAG
TTGAAAAGCACTCTGAATAGAGAGTCAAATAGTACGTGAAACTGCCTAGGGGTA-CAAAC
CCGTTGAACTCAATGATCCGG-GCGGC--GATATTC--AGCGGTAAACTAG---------
-----------------CATTTGCCGTGC----------------ACTTATC---GAT-C
CGCAG------TAACGGACA---------TCGCGATCCATTACA-----------ACAGC
--------------GGTTGGC--CTCG------------TGCTAACGCT-----------
-------------CCGGCATACACTGCCCCTA-----------GCTCGTG--GTGG---A
CG---GTC-CCTCTGTAAGGGTAGGGTAGCTGCTCTACACTGACCGGGGATCTCCGCGCA
GTCCTTCTGGAAGGCGAATGGGTCCGACCGAG-CTCT---GGTG------TG--------
--CTGCTGGAAGGGTG--------ATGGATTCTA---ACGAGA-----------------
------------------------------------GGGGTAGTAC--------------
----CGCTG-----------------------------TCTTCTCC--------------
-------------GAAAGG--------------CGCGCG---AATCC--TTC--------
GTTCGGCGATGATGCATCATGCATTGAGG--------------CACCTCCGGGACCCGTC
TTGAAACACGGACCAAGAAGTCTATCTTGCGCGCAAGCCAAT-GGGTCGGTGGCCACGTC
CGCGTGTGTCCCGGT------------------TCG---------------ATACA---C
CC-AAAGGCGAAGACAACTCGA------------GTTG-----------CGGGAT--TAC
GGGTTC-------------------GGCACTGGCGCAAGCCTTCGTCGG--------AC-
---CCCTCCATCCCAGGGTGTC----CCGATACGGCGTGT--------------------
-------------------GCTTGCAC------------ACCCAGCG-------GGCATC
CCCGGAGTGCGCAGGATGCGACCCGAAAGATGGTGAACTATGCCTGATCAGGTTGAAGTC
AGGGGAAACCCTGATGGAGGACCGAAGCAATTCTGACGTGCAAATCGATTGTCAGAGTTG
GGCATAGGG---------------------------------------------------
--------------------------------------------------GCGAAAGACC
AATCGAACCATCTAGTAGCTGGTTCCCTCCGAAGTTTCCCTCAGGATAGCTGGTGCACGT
AGCGTTTCGAA-CCTTATTCTTATCTGGTAAAGCGAATGATTAGAGGCCTTAGGTTCGAA
ATGATCTTAACCTATTCTCAAACTATAAATGGGTACG-GTACTGGGTGGCATTCTTTACT
GATCGCCACCCTTTC------TACAACCGACGA---TCGGACGGGGTGCCCCTTA-----
---------AGTGGTGGCGATCCCGGCT--------AGATATCGGTGTGCCTAGTGGGCC
AAGTTTTGGTAAGCAGAACTGGTGCTGTGGGATGAACCAAACGCAATGTTACGGCGCCCA
AATAAACGACGCACCCTAGATACCATGAAAGGTGTTGATTGCTAAAGACAGCAGGACGGT
GGACATGGAAGTCGTCATCCGCTAAGGAGTGTGTAACAACTCACCTGCCGAAGCAATTAG
CCCTTAAAATGGATGGCGCTCAAGTCGTTTGCCTATACATTGCCGCTGGCGGTATGGCGC
ATCG-----GGGGCTT-------------AACCAC------CCT-GCGATGAGACCCCAG
TGAGTAGGAGGGTA-CGGTGGTGCGCGTCGAAGTGTTTG-GCGCAAGCCGGCATGGAGCC
GCCACTGGCACAGATCTTGGTGGTAGTAGCAAATATTCGAACGAGCTCTTGGATGACTGA
AGTGGAGAAGGGTTTCGTGTCAACAGCAGTTGAACACGAGTTAGCCAATCCTAAGCCGCA
TGGGAAT----------------CCAGTCGT-----------------------------
--------------------AA---------------------C----------------
-----C----------------------------------------CATC---------A
GTCGG------------------------------------------------CGAAAGG
GAATCCGGTTACCATTCCGGAGCCTG-TTGAGTACCCGTT-TGCGCCA---GCCTAGTAG
GGTTTAGCTCGTCCGCACCCG---A---ACGGT---TAG------TGTG----------T
AGCT--------------------------------------------------------
------TCATGGCAACATGAATCCTTTTCTTCGAGAAGCCAACGAGAGGCATCGGAAGAG
TTTTCTTTTCTGTTTTACAGC---CAC----ACCGACCATGGAAGTCACTCACAGAGAGA
TATGGTTGGACCGGTCTGGTAGAGCACGGCCGCCGCAACTGCCGTGT-CGATGCACTCTT
CTTGGACCGTGAAAATCGAAGACTGGGGCACACTTTATATGGTAATAACGC---------
----------------------ACACTCTCAACAGATTGTACCGA-ATCCGCAGCAGGTC
TCCAAGGTGCAGAGTCTCTAGTCGATAGATCAATGTAGGTAAGGGAAGTCGGCAAACTGG
ATCCGTAACTTCGGGACAAGGATTGGCTCTGAAGGCTGGGTGCGA-CCAGCCGGGACCGG
TGCTC-------------------------------------------------------
------------------------------------------------------------
------CACCTGCCGC-AAGGTAGGC----------------------------------
-----------TGGCCCGTGC---------------------------------------
------------CCGCGGTCGCACAGCAAACAGCCAATTCAGAACTGGCAC-GGCTGAGG
GAATCCGACTGTCTAATTAAAACAAAGCATTGTGATGGCCCCGGGTGGGTG-TTGACACA
ATGTGATTTCTGCCCAGTGCTCTGAATGTCAACGTGAAGAAATTCAAGCAAGCGCGGGTA
AACGGCGGGAGTAACTATGACTCTCTTAAGGTAGCCAAATGCCTCGTCATCTAATTAGTG
ACGCGCATGAATGGATTAACGAGATTCCC----TCTGTCCCTATCTACTATCTAGCGAAA
CCACAGCCAAGGGAACGGGCTTGGATGCACTAGCGGGGAAAGAAGACCCTGTTGAGCTTG
ACTCTAGTCTGGCATTGTAAGGCGATATAGGAGGTGCAGCATAGGTGGGAG----GGCT-
----------------TCCTCGTGGAGCTCGCCTCTGAGATACCACCACTCTTACTGTTG
CCTTACTTACATGATTGGGTGGAACAAGCGCGGGCCCCAGG--TCCGGATCGTGCGCG--
---------------------CACCTCCTC----------CGGGGGGCTGTGGCGGCGGT
TCGCCTGCGCGCGCCCAATGCGCCGTGTTTCTCGCTCAGCGTCCAGT-GTGTCGC-----
--------------------TGGGTGGTGCCGCCGGGGAGACTGCATCGTAGC-------
----------ATCGTCGTG-----------------------TGTAGCGTGTTACCCGCT
TG-------------------------------------------TCCGACCGTG-AGCC
GTGGC------CCGCAA-------------------------------------------
--------------------------------------------GGGTACAAGCT-----
-------------------------------TGCGTACGTCGGTGCATTC----------
---GTGGT---GCA--C--------------------------------TGCTTCTGCGC
GGT----------CGATCGTTTATGATGTCACGTTT--GCCCCCGGTTCCGCGCGCCGCC
CGGCTCG--------AAGACTCCTGGACAGGTCCTTTCGGT-------CCACGTCATGGA
CAGTGCCAGGTGCGGAGTTTGACTGGGGCGGTACATCTCCAAAACGATAACGGAGGTGTC
CAAAGGTCAGCTCAGTGTGGACAGAAACCACACGCTGAGCATAAGGACAAAAGCTGGCTT
GATCCCAACGTTCAGTACACTTCGGGACAGCGAAAGCTTGGCCTTACGATCCTTTTGGTT
ATAACGAGTTTTTAGCAAGAGGTGTCAGAAAAGTTACCACAGGGATAACTGGCTTGTGGC
CGCCAAGCGTTCATAGCGACGTGGCTTTTTGATCCTTCGATGTCGGCTCTTCCTATCATT
GTGAAGCAAAATTCACCAAGCGTAGGATTGTTCACCCTTTCA-AGGGAACGTGAGCTGGG
TTTAGACCGTCGTGAGACAGGTTAGTTTTACCCTACTGGTGTGTG---------CTTATA
GTCGCTATCTTAAC---GGAATTCCTGTGCAGTACGAGAGGAACCACAGGTACGGACCAC
TGGCTCA-ATACTAGTCCGACCGGACTTTGGTATGACGCTA-CGTCCGCTGGATTATGCC
TGAACGCCTCTAAG------------------GTCGTAGCCAATCCGAGCTGATAGCGCT
TCTCAAACCCATTAGGTGTTCG-----GAAGCTAGCGGGCCTAACAACCCTCT------G
AGATCCGTTGGAGTCTGCG--TCTGCAGCCCGGCGTCTCATCCC-GCTATAC--------
-----CTAGGCCGC-AACGAGTGGAGTTCG---------------CTGCACGTGTTAGTA
--CCGTA-------ACTGGGAACGCCG-------TTGGCTTGAGCTCTGCCCAACGTGGA
TATACCTAGTTTCGACACCTATCAACCGCCCGCAAACGACGGGACTTCAGGCTGGGAGCT
GCGAGTTGTAGAGATGCGTTCGCAT-----------CGATC---CTCTCAGG-------C
G-ACCCATGCT-TGGTG
>28S_1_An_gambiae_CF_S46
-CAAGTGATGTGTGACTACCCCCTAAATTTAAGCATATTAATAAG---GGGAGGAAGAGA
AACCAACCGGGATTCCCTGAGTAGCTGCGAGCGAAACGGGAAGAGCTCAGCACGTAGGGA
CGGCATGGAAA---CGTGCCTGTCCGATTCCGTGTACTGGACCGGTCCGTTATCTATCAC
GCAC---TGTGC----ACTTCAAGTTCAACTTGAAGGTGGCCC-ATTCTCCCATAGAGGG
TGATAGGCCCGTGGA------AAGGCAT-----GAGGTGAGGTGATAGACGGTCGGCTCC
ATG---GAGTCG---------TGTTGCTTGA--TAGTGCAGCACTAAGTGGGAGGTAAAC
TCCTTCTAAAGCTAAATACC-ACCATGAGTCCGATAGCGAACAAGTACCGTGAGGGAAAG
TTGAAAAGCACTCTGAATAGAGAGTCAAATAGTACGTGAAACTGCCTAGGGGTA-CAAAC
CCGTTGAACTCAATGATCCGG-GCGGC--GATATTC--AGCGGTAAACTAG---------
-----------------CAATTGCCGTGC----------------ACTTATC---GAT-C
CGCAG------TAACGGACA---------TCGCGATCCATTACA-----------ACAGC
--------------GGTTGGC--CTCG------------TGCTAACGCT-----------
-------------CCGGCATACACTGCCCCTA-----------GCTCGTG--GTGG---A
CG---GTC-CCTCTGTAAGGGTAGGGTAGCTGCTCTACACTGACCGGGGATCTCCGCGCA
GTCCTTCTGGAAGGCGAATGGGTCCGACCGAG-CTCT---GGTG------TG--------
--CTGCTGGAAGGGTG--------ATGGATTCTA---ACGAGA-----------------
------------------------------------GGGGTAGTAC--------------
----CGCTG-----------------------------TCTTCTCC--------------
-------------GAAAGG--------------CGCGCG---AATCC--TTC--------
GTTCGGCGATGATGCATCATGCATTGAGG--------------CACCTCCGGGACCCGTC
TTGAAACACGGACCAAGAAGTCTATCTTGCGCGCAAGCCAAT-GGGTCGGTGGCCACGTC
CGCGTGTGTCCCGGT------------------TCG---------------ATACA---C
CC-AAAGGCGAAGACAACTCGA------------GTTG-----------CGGGAT--TAC
GGGTTC-------------------GGCACTGGCGCAAGCCTTCGTCGG--------AC-
---CCCTCCATCCCAGGGTGTC----CCGATACGGCGTGT--------------------
-------------------GCTTGCAC------------ACCCAGCG-------GGCATC
CCCGGAGTGCGCAGGATGCGACCCGAAAGATGGTGAACTATGCCTGATCAGGTTGATGTC
AGGGGAATCCCTGATGGAGGACCGAAGCAATTCTGACGTGCAAATCGATTGTCAGAGTTG
GGCATAGGG---------------------------------------------------
--------------------------------------------------GCGAAAGACC
AATCGAACCATCTAGTAGCTGGTTCCCTCCGAAGTTTCCCTCAGGATAGCTGGTGCACGT
AGCGTTTCGAA-CCTTATTCTTATCTGGTAAAGCGAATGATTAGAGGCCTTAGGTTCGAA
ATGATCTTAACCTATTCTCAAACTATAAATGGGTACG-GTACTGGGTGGCATTCTTTACT
GATCGCCACCCTTTC------TACAACCGACGA---TCGGACGGGGTGCCCCTTA-----
---------AGTGGTGGCGATCCCGGCT--------AGATATCGGTGTGCCTAGTGGGCC
AAGTTTTGGTAAGCAGAACTGGTGCTGTGGGATGAACCAAACGCAATGTTACGGCGCCCA
AATAAACGACGCACCCTAGATACCATGAAAGGTGTTGATTGCTAAAGACAGCAGGACGGT
GGACATGGAAGTCGTCATCCGCTAAGGAGTGTGTAACAACTCACCTGCCGAAGCAATTAG
CCCTTAAAATGGATGGCGCTCAAGTCGTTTGCCTATACATTGCCGCTGGCGGTATGGCGC
ATCG-----GGGGCTT-------------AACCAC------CCT-GCGATGAGACCCCAG
TGAGTAGGAGGGTA-CGGTGGTGCGCGTCGAAGTGTTTG-GCGCAAGCCGGCATGGAGCC
GCCACTGGCACAGATCTTGGTGGTAGTAGCAAATATTCGAACGAGCTCTTGGATGACTGA
AGTGGAGAAGGGTTTCGTGTCAACAGCAGTTGAACACGAGTTAGCCAATCCTAAGCCGCA
TGGGAAT----------------CCAGTCGT-----------------------------
--------------------AA---------------------C----------------
-----C----------------------------------------CATC---------A
GTCGG------------------------------------------------CGAAAGG
GAATCCGGTTACCATTCCGGAGCCTG-TTGAGTACCCGTT-TGCGCCA---GCCTAGTAG
GGTTTAGCTCGTCCGCACCCG---A---ACGG----TTA-----GTGTG----------T
AGCT--------------------------------------------------------
------TCATGGCAACATGAATCCTTTTCTTCGAGAAGCCAACGAGAGGCATCGGAAGAG
TTTTCTTTTCTGTTTTACAGC---CAC----ACCGACCATGGAAGTCACTCACAGAGAGA
TATGGTTGGACCGGTCTGGTAGAGCACGGCCGCCGCAACTGCCGTGT-CGATGCACTCTT
CTTGGACCGTGAAAATCGAAGACTGGGGCACACTTTATATGGTAATAACGC---------
----------------------ACACTCTCAACAGATTGTACCGA-ATCCGCAGCAGGTC
TCCAAGGTGCAGAGTCTCTAGTCGATAGATCAATGTAGGTAAGGGAAGTCGGCAAACTGG
ATCCGTAACTTCGGGACAAGGATTGGCTCTGAAGGCTGGGTGCGA-CCAGCCGGGACCGG
TGCTC-------------------------------------------------------
------------------------------------------------------------
------CACCTGCCGC-AAGGTAGGC----------------------------------
-----------TGGCCCGTGC---------------------------------------
------------CCGCGGTCGCACAGCAAACAGCCAATTCAGAACTGGCAC-GGCTGAGG
GAATCCGACTGTCTAATTAAAACAAAGCATTGTGATGGCCCCGGGTGGGTG-TTGACACA
ATGTGATTTCTGCCCAGTGCTCTGAATGTCAACGTGAAGAAATTCAAGCAAGCGCGGGTA
AACGGCGGGAGTAACTATGACTCTCTTAAGGTAGCCAAATGCCTCGTCATCTAATTAGTG
ACGCGCATGAATGGATTAACGAGATTCCC----TCTGTCCCTATCTACTATCTAGCGAAA
CCACAGCCAAGGGAACGGGCTTGGATGCACTAGCGGGGAAAGAAGACCCTGTTGAGCTTG
ACTCTAGTCTGGCATTGTAAGGCGATATAGGAGGTGCAGCATAGGTGGGAG----GGCT-
----------------TCCTCGTGGAGCTCGCCTCTGAGATACCACCACTCTTACTGTTG
CCTTACTTACATGATTGGGTGGAACAAGCGCGGGCCCCAGG--TCCGGATCGTGCGCG--
---------------------CACCTCCTC----------CGGGGGGCTGTGGCGGCGGT
TCGCCTGCGCGCGCCCAATGCGCCGTGTTTCTCGCTCAGCGTCCAGT-GTGTCGC-----
--------------------TGGGTGGTGCCGCCGGGGAGACTGCATCGTAGC-------
----------ATCGTCGTG-----------------------TGTAGCGTGTTACCCGCT
TG-------------------------------------------TCCGACCGTG-AGCC
GTGGC------CCGCAA-------------------------------------------
--------------------------------------------GGGTACAAGCT-----
-------------------------------TGCGTACGTCGGTGCATTC----------
---GTGGT---GCA--C--------------------------------TGCTTCTGCGC
GGT----------CGATCGTTTATGATGTCACGTTT--GCCCCCGGTTCCGCGCGCCGCC
CGGCTCG--------AAGACTCCTGGACAGGTCCTTTCGGT-------CCACGTCATGGA
CAGTGCCAGGTGCGGAGTTTGACTGGGGCGGTACATCTCCAAAACGATAACGGAGGTGTC
CAAAGGTCAGCTCAGTGTGGACAGAAACCACACGCTGAGCATAAGGACAAAAGCTGGCTT
GATCCCAACGTTCAGTACACTTCGGGACAGCGAAAGCTTGGCCTTACGATCCTTTTGGTT
ATAACGAGTTTTTAGCAAGAGGTGTCAGAAAAGTTACCACAGGGATAACTGGCTTGTGGC
CGCCAAGCGTTCATAGCGACGTGGCTTTTTGATCCTTCGATGTCGGCTCTTCCTATCATT
GTGAAGCAAAATTCACCAAGCGTAGGATTGTTCACCCTTTCA-AGGGAACGTGAGCTGGG
TTTAGACCGTCGTGAGACAGGTTAGTTTTACCCTACTGGTGTGTG---------CTTATA
GTCGCTATCTTAAC---GGAATTCCTGTGCAGTACGAGAGGAACCACAGGTACGGACCAC
TGGCTCA-ATACTAGTCCGACCGGACTTTGGTATGACGCTA-CGTCCGCTGGATTATGCC
TGAACGCCTCTAAG------------------GTCGTAGCCAATCCGAGCTGATAGCGCT
TCTCAAACCCATTAGGTGTTCG-----GAAGCTAGCGGGCCTAACAACCCTCT------G
AGATCCGTTGGAGTCTGCG--TCTGCAGCCCGGCGTCTCATCCC-GCTATAC--------
-----CTAGGCCGC-AACGAGTGGAGTTCG---------------CTGCACGTGTTAGTA
--CCGTA-------ACTGGGAACGCCG-------TTGGCTTGAGCTCTGCCCAACGTGGA
TATACCTAGTTTCGACACCTATCAACCGCCCGCAAACGACGGGACTTCAGGCTGGGAGCT
GCGAGTTGTAGAGATGCGTTCGCAT-----------CGATC---CTCTCAGG-------C
G-ACCCATGCT-TGGTG
>28S_1_An_gambiae_CF_S47
-CAAGTGATGTGTGACTACCCCCTAAATTTAAGCATATTAATAAG---GGGAGGAAGAGA
AACCAACCGGGATTCCCTGAGTAGCTGCGAGCGAAACGGGAAGAGCTCAGCACGTAGGGA
CGGCATGGAAA---CGTGCCTGTCCGATTCCGTGTACTGGACCGGTCCGTTATCTATCAC
GCAC---TGTGC----ACTTCAAGTTCAACTTGAAGGTGGCCC-ATTCTCCCATAGAGGG
TGATAGGCCCGTGGA------AAGGCAT-----GAGGTGAGGTGATAGACGGTCGGCTCC
ATG---GAGTCG---------TGTTGCTTGA--TAGTGCAGCACTAAGTGGGAGGTAAAC
TCCTTCTAAAGCTAAATACC-ACCATGAGTCCGATAGCGAACAAGTACCGTGAGGGAAAG
TTGAAAAGCACTCTGAATAGAGAGTCAAATAGTACGTGAAACTGCCTAGGGGTA-CAAAC
CCGTTGAACTCAATGATCCGG-GCGGC--GATATTC--AGCGGTAAACTAG---------
-----------------CAATTGCCGTGC----------------ACTTATC---GAT-C
CGCAG------TAACGGACA---------TCGCGATCCATTACA-----------ACAGC
--------------GGTTGGC--CTCG------------TGCTAACGCT-----------
-------------CCGGCATACACTGCCCCTA-----------GCTCGTG--GTGG---A
CG---GTC-CCTCTGTAAGGGTAGGGTAGCTGCTCTACACTGACCGGGGATCTCCGCGCA
GTCCTTCTGGAAGGCGAATGGGTCCGACCGAG-CTCT---GGTG------TG--------
--CTGCTGGAAGGGTG--------ATGGATTCTA---ACGAGA-----------------
------------------------------------GGGGTAGTAC--------------
----CGCTG-----------------------------TCTTCTCC--------------
-------------GAAAGG--------------CGCGCG---AATCC--TTC--------
GTTCGGCGATGATGCATCATGCATTGAGG--------------CACCTCCGGGACCCGTC
TTGAAACACGGACCAAGAAGTCTATCTTGCGCGCAAGCCAAT-GGGTCGGTGGCCACGTC
CGCGTGTGTCCCGGT------------------TCG---------------ATACA---C
CC-AAAGGCGAAGACAACTCGA------------GTTG-----------CGGGAT--TAC
GGGTTC-------------------GGCACTGGCGCAAGCCTTCGTCGG--------AC-
---CCCTCCATCCCAGGGTGTC----CCGATACGGCGTGT--------------------
-------------------GCTTGCAC------------ACCCAGCG-------GGCATC
CCCGGAGTGCGCAGGATGCGACCCGAAAGATGGTGAACTATGCCTGATCAGGTTGAAGTC
AGGGGAAACCCTGATGGAGGACCGAAGCAATTCTGACGTGCAAATCGATTGTCAGAGTTG
GGCATAGGG---------------------------------------------------
--------------------------------------------------GCGAAAGACC
AATCGAACCATCTAGTAGCTGGTTCCCTCCGAAGTTTCCCTCAGGATAGCTGGTGCACGT
AGCGTTTCGAA-CCTTATTCTTATCTGGTAAAGCGAATGATTAGAGGCCTTAGGTTCGAA
ATGATCTTAACCTATTCTCAAACTATAAATGGGTACG-GTACTGGGTGGCATTCTTTACT
GATCGCCACCCTTTC------TACAACCGACGA---TCGGACGGGGTGCCCCTTA-----
---------AGTGGTGGCGATCCCGGCT--------AGATATCGGTGTGCCTAGTGGGCC
AAGTTTTGGTAAGCAGAACTGGTGCTGTGGGATGAACCAAACGCAATGTTACGGCGCCCA
AATAAACGACGCACCCTAGATACCATGAAAGGTGTTGATTGCTAAAGACAGCAGGACGGT
GGACATGGAAGTCGTCATCCGCTAAGGAGTGTGTAACAACTCACCTGCCGAAGCAATTAG
CCCTTAAAATGGATGGCGCTCAAGTCGTTTGCCTATACATTGCCGCTGGCGGTATGGCGC
ATCG-----GGGGCTT-------------AACCAC------CCT-GCGATGAGACCCCAG
TGAGTAGGAGGGTA-CGGTGGTGCGCGTCGAAGTGTTTG-GCGCAAGCCGGCATGGAGCC
GCCACTGGCACAGATCTTGGTGGTAGTAGCAAATATTCGAACGAGCTCTTGGATGACTGA
AGTGGAGAAGGGTTTCGTGTCAACAGCAGTTGAACACGAGTTAGCCAATCCTAAGCCGCA
TGGGAAT----------------CCAGTCGT-----------------------------
--------------------AA---------------------C----------------
-----C----------------------------------------CATC---------A
GTCGG------------------------------------------------CGAAAGG
GAATCCGGTTACCATTCCGGAGCCTG-TTGAGTACCCGTT-TGCGCCA---GCCTAGTAG
GGTTTAGCTCGTCCGCACCCG---A---ACGG----TTA-----GTGTG----------T
AGCT--------------------------------------------------------
------TCATGGCAACATGAATCCTTTTCTTCGAGAAGCCAACGAGAGGCATCGGAAGAG
TTTTCTTTTCTGTTTTACAGC---CAC----ACCGACCATGGAAGTCACTCACAGAGAGA
TATGGTTGGACCGGTCTGGTAGAGCACGGCCGCCGCAACTGCCGTGT-CGATGCACTCTT
CTTGGACCGTGAAAATCGAAGACTGGGGCACACTTTATATGGTAATAACGC---------
----------------------ACACTCTCAACAGATTGTACCGA-ATCCGCAGCAGGTC
TCCAAGGTGCAGAGTCTCTAGTCGATAGATCAATGTAGGTAAGGGAAGTCGGCAAACTGG
ATCCGTAACTTCGGGACAAGGATTGGCTCTGAAGGCTGGGTGCGA-CCAGCCGGGACCGG
TGCTC-------------------------------------------------------
------------------------------------------------------------
------CACCTGCCGC-AAGGTAGGC----------------------------------
-----------TGGCCCGTGC---------------------------------------
------------CCGCGGTCGCACAGCAAACAGCCAATTCAGAACTGGCAC-GGCTGAGG
GAATCCGACTGTCTAATTAAAACAAAGCATTGTGATGGCCCCGGGTGGGTG-TTGACACA
ATGTGATTTCTGCCCAGTGCTCTGAATGTCAACGTGAAGAAATTCAAGCAAGCGCGGGTA
AACGGCGGGAGTAACTATGACTCTCTTAAGGTAGCCAAATGCCTCGTCATCTAATTAGTG
ACGCGCATGAATGGATTAACGAGATTCCC----TCTGTCCCTATCTACTATCTAGCGAAA
CCACAGCCTACGGAACGGGCTTGGATGCACTTGCGGGGTATGAAGACCCTGTTGAGCTTG
ACTCTAGTCTGGCATTGTAAGGCGATATAGGAGGTGCAGCATAGGTGGGAG----GGCT-
----------------TCCTCGTGGAGCTCGCCTCTGAGATACCACCACTCTTACTGTTG
CCTTACTTACATGATTGGGTGGAACAAGCGCGGGCCCCAGG--TCCGGATCGTGCGCG--
---------------------CACCTCCTC----------CGGGGGGCTGTGGCGGCGGT
TCGCCTGCGCGCGCCCAATGCGCCGTGTTTCTCGCTCAGCGTCCAGT-GTGTCGC-----
--------------------TGGGTGGTGCCGCCGGGGAGACTGCATCGTAGC-------
----------ATCGTCGTG-----------------------TGTAGCGTGTTACCCGCT
TG-------------------------------------------TCCGACCGTG-AGCC
GTGGC------CCGCAA-------------------------------------------
--------------------------------------------GGGTACAAGCT-----
-------------------------------TGCGTACGTCGGTGCATTC----------
---GTGGT---GCA--C--------------------------------TGCTTCTGCGC
GGT----------CGATCGTTTATGATGTCACGTTT--GCCCCCGGTTCCGCGCGCCGCC
CGGCTCG--------AAGACTCCTGGACAGGTCCTTTCGGT-------CCACGTCATGGA
CAGTGCCAGGTGCGGAGTTTGACTGGGGCGGTACATCTCCAAAACGATAACGGAGGTGTC
CAAAGGTCAGCTCAGTGTGGACAGAAACCACACGCTGAGCATAAGGACAAAAGCTGGCTT
GATCCCAACGTTCAGTACACTTCGGGACAGCGAAAGCTTGGCCTTACGATCCTTTTGGTT
ATAACGAGTTTTTAGCAAGAGGTGTCAGAAAAGTTACCACAGGGATAACTGGCTTGTGGC
CGCCAAGCGTTCATAGCGACGTGGCTTTTTGATCCTTCGATGTCGGCTCTTCCTATCATT
GTGAAGCAAAATTCACCAAGCGTAGGATTGTTCACCCTTTCA-AGGGAACGTGAGCTGGG
TTTAGACCGTCGTGAGACAGGTTAGTTTTACCCTACTGGTGTGTG---------CTTATA
GTCGCTATCTTAAC---GGAATTCCTGTGCAGTACGAGAGGAACCACAGGTACGGACCAC
TGGCTCA-ATACTAGTCCGACCGGACTTTGGTATGACGCTA-CGTCCGCTGGATTATGCC
TGAACGCCTCTAAG------------------GTCGTAGCCAATCCGAGCTGATAGCGCT
TCTCAAACCCATTAGGTGTTCG-----GAAGCTAGCGGGCCTAACAACCCTCT------G
AGATCCGTTGGAGTCTGCG--TCTGCAGCCCGGCGTCTCATCCC-GCTATAC--------
-----CTAGGCCGC-AACGAGTGGAGTTCG---------------CTGCACGTGTTAGTA
--CCGTA-------ACTGGGAACGCCG-------TTGGCTTGAGCTCTGCCCAACGTGGA
TATACCTAGTTTCGACACCTATCAACCGCCCGCAAACGACGGGACTTCAGGCTGGGAGCT
GCGAGTTGTAGAGATGCGTTCGCAT-----------CGATC---CTCTCAGG-------C
G-ACCCATGCT-TGGTG
>28S_1_Ae_albopictus_KH_S2
-CAAATAATGTGTGACTACCCCCTAAATTTAAGCATATTAATAAG---GGGAGGAAAAGA
AACTAACAAGGATTCCCTGAGTAGCTGCGAGCGAAACGGGAAGAGCTCAGCACGCAGGGG
CGATGCACTGG---TGTATCTGCCCGGTTCCGTGTACTGGAG-AGTTCGTTATCTGCCGT
AACC---GGTCG--CTGGTTCAAGTTCAACTAGAATGTGGCTT-TTACTCCCAGAGAGGG
TGATAGGCCCGTAGA------GCGGCGC---------ACCGATGGTAGAA-GATCTTTCC
ATG---GAGTCG---------TGTTGCTTGA--TAGTGCAGCACAAAGTGGGAGGTAAAC
TCCTTCTAAAGCTAAATATC-ACCACGAGACCGATAGCGAACAAGTACCGTGAGGGAAAG
TTGAAAAGCACTCTGAATAGAGAGTCAAAAAGTACGTGAAACTGCCTAGGGCTC--AAGC
CCGTTGAACTCGATTATCCGA-GCGGA--GACATTC--ACCTGCGG-TTGG-CCGGC---
----------GACGGCACGGCCGCAGGGC----------------ACTTGTC----TC-T
CGCAC-TAGCCAAGAGGACA---------CTGCGATCCATTACG---------AAACAGC
---------------TTTCGC--GCCG-------CAAGGCGCAAG--GTCGC--------
-------------CCGACA--ACTGCCCCCTG-----------GTGC-TG--GTTG---C
TT---GCC-CCACAGTA-GCGACGCTCAGTT------------CTGAAGGCCTGTG----
-----CC-GCGA----GGTGGGGCTTACTGCA-C-GT---GGTGTTCT--AG--------
--CAGTCGGGCGCGTG--------ATGGATTCCC---CCGG-A-----------------
-----------------------------------------C--AC--------------
----CGGGT---GGT-----------------------CTTCCCGC--------------
-------------AAGGGG--------------CCACCG---GA-CT--GTC--------
GATCGGCAGTGA------AAGAATCGAGG--------------TACCTTCGGGACCCGTC
TTGAAACACGGACCAAGAAGTCTATCTTGCGCGCGAGCCAAT-GG---------------
---TC--GTCCT---------------------CCG---------------GAGCA---C
C--AAAGGCGCAGAAAACATAA------------CTTG----AGTTGTGCGGGAT--TAC
GGGCGC-------------------GGC-----------TCTCTGCT-C--------GT-
---CCCTCCATCCCCGGGTGTT----GTAAT-CGGCATGC----GGCTACCGG-------
---GACCCAGGCTTCACGGCCCCCGGC----------------ACCG-TGCCACAACATA
CCGTGAGTGTGCAGGATGTGACCCGAAAGATGGTGAACTATGCCTGATCAGGTTGAAGTC
AGGGGAAACCCTGATGGAGGACCGAAGCAGTTCTGACGTGCAAATCGATTGTCAGAATTG
GGCATAGGG---------------------------------------------------
--------------------------------------------------GCGAAAGACC
AATCGAACCATCTAGTAGCTGGTTCCCTCCGAAGTTTCCCTCAGGATAGCTGGAGCACGC
AACGTTTCGAA-TCCTATTCTTATCTGGTAAAGCGAATGATTAGAGGCCTTAGGTTCGAA
ATGATCTTAACCTATTCTCAAACTATAAATGGGTAC--GTACC--ATAGCATTCTTGCAT
GATG------CTGTT-------GCAAACGTTGGTAAACGC-CGGGCCGTCCCCTG-----
-----TCAGGGC-GCGCCA--------CGGCGTAGAAGATATCTGTGTGCTTAGTGGGCC
AAGTTTTGGTAAGCAGAACTGGTGCTGTGGGATGAACCAAACGTAATGTTACGGCGCCTA
AATAAACGACGCATCATAGATACCATGAAAGGTGTTGATTGCTACAGACAGCAGGACGGT
GGACATGGAAGTTGTCATCCGCTAAGGAGTGTGTAACAACTCACCTGCCGAAGCAATTAG
CCCTTAAAATGGATGGCGCTTAAGTCGTTTGCCTATACATTACCGCTGGCGCACAAGTGG
GGCA-----GCGCCCT--------TGTAGCGCGTC------TGC-CCTTTGAGGCGCCAG
CGAGTAGGAGGGTC-TGGTGGTGTGCGTTGAAGTGCCTG-GCGTAAGCCGACATGGAGCC
GCCACTAGCACAGATCTTGGTGGTAGTAGCAAATATTCGAATGAGATCTTGGATGACTGA
AGTGGAGGAGGGTTTCGTGTCAACAGCAGTTGAACACGAGTTAGCCAATCCTAAGCTCTA
TGGGAAA----------------CCTGATATATAT-------------------------
-------------T------AA--GCAT----------TTAACC----AAATAC----AA
CAACGT-----------------------------GT-TG-ATG--CAAC---------C
GATAC---GATA-TATATT-------GAAT-GAG-------------------CGAAAGG
GAATCCGGTTACAATTCCGGAGCCTG-TTGGGTATACGTT-TGCATTG---GCGT-----
-----------CCCATACCGG--CA---ACGG----TAG--CGCCTTTG----------T
AA----------------------------------------------------------
------TCATGGCAACATGAATCCTTTTCTTCGAGAAGCCAACAAGAGATATCGGAAGAG
TTCTCTTTTCTGTTTTACAGT---CAC----ACTAGCCATGGAAGTCTTTCATAGAGAGA
TATGGTTGGACAGG-CTGGTAGAGCATGGTATTAA--ATTGCTGTGT-CGATATTCTCTT
CTTGGACCTTGAAAATCGAAGACTGGGGCACGC---------------------------
----------------------AAACTCCCAACAGCTTGTACCGA-ATCCGCAGCAGGTC
TCCAAGGTTTAGAGTCTCTAGTCGATAGATTAATGTAGGTAAGGGAAGTCGGCAAATTAG
ATCCGTAACTTCGGGATAAGGATTGGCTCTGAAGACTGG----GA-TGACTCGGG--CTA
TACCCTCCCGGGG-------TTCGCCGCGGGTGCCGGCCCGCCTCGCGCGGGTCCGGTGC
CTCGGTCCCCGGGGTCCGG-----------------------------------------
------GGTTTGCCTC-AACGCGGTCC---------------------------GGGCCG
CTTCGTGTGGTGTTCGCGCACCG----------------CCGGCGGTCGCCG--------
---GGGCC---GCTGCAGTCAT-CAATAAACAGTCAATTCAGAACTGGCAC-GGCTGAGG
GAATCCGACTGTCTAATTAAAACAAAGCATTGTGATGGCCTCAAAA-GGTG-TTGACACA
ATGTGATTTCTGCCCAGTGCTCTGAATGTCAACGTGAAGAAATTCAAGCAAGCGCGGGTA
AACGGCGGGAGTAACTATGACTCTCTTAAGGTAGCCAAATGCCTCGTCATCTAATTAGTG
ACGCGCATGAATGGATTAACGAGATTCCC----TCTGTCCCTATCTACTATCTAGCGAAA
CCACAGCCAAGGGAACGGGCTTGGAAACACTAGCGGGGAAAGAAGACCCTGTTGAGCTTG
ACTCTAGTCCGGCATTGTAAGGCGATATAAGAGGTGCAGAATAGGTGGGAGCCGGGGTA-
------AAACATTACCTCCCCG------GCACCAATGAGATACCACCACTCTTACTGTTG
CCTTACTTACATGATCAGGTGGAACAAGTG-------------CCAAGGTTAT-TGCA--
----------------------ACCTCCTG------------------------------
------------GCATAA-------GGTTTCTTGTTCAGCGTTCAGTCATGTCGT-----
---------------CATTCCTGGCCACAAGGC--AGAAGACCGAGCCTGCGG-------
-----------TCATCGCGTC---------------------CGTTGCGCGGCTC-----
---------------------------------------------CCGG---GTG----T
GCGTT------CCGGCC----------------------------------------GGG
TGGCTTC-------------------------------------GCGGCTGCCCC-----
-------------------------------------AGTAGG---ATCC----------
-------C---GTC--C-----GGTTTGGGTTCGC-------------------GTGCGG
GCC----A-----CGGCCG----------CAGTTTT--GCTCAACTT---TCACACCGTA
CGC-CGATGACAGT-AAGACATCTGGAT----------ACT-------CCAAGTCATGGA
CAGTGCCAGGTGCGGAGTTTGACTGGGGCGGTACATCTCCAAAACAATAACGGAGGTGTC
CAAAGGTCAGCTCAGTGTGGACAGAAACCACACGCTGAGCATAAGGACAAAAGCTGGCTT
GATCTCGATGTTCAGTACATATTGAGACAGCGAAAGCTAGGCCTCACGATCCTTTTGG-T
TTAAAGAGTTTTTAGCAAGAGGTGTCAGAAAAGTTACCACAGGGATAACTGGCTTGTGGC
CGCCAAGCGTTCATAGCGACGTGGCTTTTTGATCCTTCGATGTCGGCTCTTCCTATCATT
GTGAAGCAAAATTCACAAAGCGTAGGATTGTTCACCCTTTCA-AGGGAACGTGAGCTGGG
TTTAGACCGTCGTGAGACAGGTTAGTTTTACCCTACTGGTGTGCG-AACGA----ACACG
AACGCTATCTTAAC---GGAAATGCTGTGCAGTACGAGAGGAACCACAGCTTCGAACCAA
TGGCTCA-ATACTAGTTCGACCGGACTTTGGTATAACGCTA-CGTTCGTTGGATTATGCC
TGAACGCCTCTAAG------------------GTCGTAACCAAACCGAGCTGATAGTGTC
TCCT-TA-----TAGGTCGTCG-----GCGATCATGTGGCA-AA-AAACCTAC------A
AGACCTGCTAGCGT--GAT-CTC---ACGTTGGCATCTTATTGC--ATGCAC--------
GCAGACAAAGCCCC-CGCGCGCGGCA-CCATA-------------CAGCA------AGTA
-TCTAAG-----ATACTG-GAACGCTG-------GTGG------CGCTGCTCAGCATCAA
TATA--TGATTTCGATACCTG-AGACCCCCTACAAACGATAGGTTTACAGGCTGGGAGTT
GCGAGTTGCAGAGAGGTGT--ACAT--TT-------CGATC---CTCTCAGA-------C
T-ACCCTTGCT-TGGAG
>28S_1_Ae_albopictus_KH_S3
-CAAATAATGTGTGACTACCCCCTAAATTTAAGCATATTAATAAG---GGGAGGAAAAGA
AACTAACAAGGATTCCCTGAGTAGCTGCGAGCGAAACGGGAAGAGCTCAGCACGCAGGGG
CGATGCACTGG---TGTATCTGCCCGGTTCCGTGTACTGGAG-AGTTCGTTATCTGCCGT
AACC---GGTCG--CTGGTTCAAGTTCAACTAGAATGTGGCTT-TTACTCCCAGAGAGGG
TGATAGGCCCGTAGA------GCGGCGC-ACC--------GATGGTAGAA-GATCTTTCC
ATG---GAGTCG---------TGTTGCTTGA--TAGTGCAGCACAAAGTGGGAGGTAAAC
TCCTTCTAAAGCTAAATATC-ACCACGAGACCGATAGCGAACAAGTACCGTGAGGGAAAG
TTGAAAAGCACTCTGAATAGAGAGTCAAAAAGTACGTGAAACTGCCTAGGGCTC--AAGC
CCGTTGAACTCGATTATCCGAGGCGGA--GACATTC--ACCTGCGG-TCGG-TCGGC-CC
CCTAAGCCGGGGTCGGTCAGCCGCAGGGC----------------ACTTGTC---TAC-T
CGCGCTTAGCCAAGAGGACA---------CTGCGATCCATTACG---------AAACAGC
---------------TTTCGC--GTCG-------CAAGACGCAAG--GTCGC--------
-------------CCGACA--GTTGCCCCCTG-----------GTGC-TG--GTTG---C
TT---GCC-CCACAGTA-GCGACGCTCAGTT------------CTGAAGGCCTGTG----
-----CC-GCGA----GGTGGGGCTTACTGCA-C-GT---GGTGTTCT--AG--------
--CAGTCGGGCGCGTG--------ATGGATTCCC---CCGG-A-----------------
-----------------------------------------C--AC--------------
----CGGGT---GGT-----------------------CTTCCCGT--------------
-------------AAGGGG--------------CCACCG---GA-CT--GTC--------
GATCGGCAGTGA------AAGAATCGAGG--------------TACCTTCGGGACCCGTC
TTGAAACACGGACCAAGAAGTCTATCTTGCGCGCGAGCCAAT-GG---------------
---TC--GTCCT---------------------CCG---------------GAGCA---C
C--AAAGGCGCAGAAAACATAA------------CTTG----AGTTGTGCGGGAT--TAC
GGGCGC-------------------GGC-----------TCTCTGCT-C--------GT-
---CCCTCCATCCCCGGGTGTT----GTAAT-CGGCATGC----GGCTACCGG-------
---GACCCAGGCTTCACGGCCCCCGGC----------------ACCG-TGCCACAACATA
CCGTGAGTGTGCAGGATGTGACCCGAAAGATGGTGAACTATGCCTGATCAGGTTGAAGTC
AGGGGAAACCCTGATGGAGGACCGAAGCAGTTCTGACGTGCAAATCGATTGTCAGAATTG
GGCATAGGG---------------------------------------------------
--------------------------------------------------GCGAAAGACC
AATCGAACCATCTAGTAGCTGGTTCCCTCCGAAGTTTCCCTCAGGATAGCTGGAGCACGC
AACGTTTCGAA-TCCTATTCTTATCTGGTAAAGCGAATGATTAGAGGCCTTAGGTTCGAA
ATGATCTTAACCTATTCTCAAACTATAAATGGGTAC--GTACC--ATAGCATTCTTGCAT
GATG------CTGTT-------GCAACGTTG-----ACGC-CGGGCCGCCCCCTG-----
-----CCAGGGC-GCGC--------GCCAGCGTAGAAGATATCTGTGTGCTTAGTGGGCC
AAGTTTTGGTAAGCAGAACTGGTGCTGTGGGATGAACCAAACGTAATGTTACGGCGCCTA
AATAAACGACGCATCATAGATACCATGAAAGGTGTTGATTGCTACAGACAGCAGGACGGT
GGACATGGAAGTTGTCATCCGCTAAGGAGTGTGTAACAACTCACCTGCCGAAGCAATTAG
CCCTTAAAATGGATGGCGCTTAAGTCGTTTGCCTATACATTACCGCTGGCGCACAAGTGG
GGCA-----GCGCCTC----------GAGCGCGTC------TGC-CCTTTGAGGCGCCAG
CGAGTAGGAGGGTC-TGGTGGTGTGCGTTGAAGTGCCTG-GCGTAAGCCGACATGGAGCC
GCCACTAGCACAGATCTTGGTGGTAGTAGCAAATATTCGAATGAGATCTTGGATGACTGA
AGTGGAGGAGGGTTTCGTGTCAACAGCAGTTGAACACGAGTTAGCCAATCCTAAGCTCTA
TGGGAAA----------------CCTGATATATAT-------------------------
-------------T------AA--GCAT----------TTAACC----AAATAC----AA
CAACGT-------------------ATACCAGCGTGT-TG-ATG--CAAC---------C
GATAC---GATA-TATATT-------GAAT-GAG-------------------CGAAAGG
GAATCCGGTTACAATTCCGGAGCCTG-TTGGGTATACGTT-TGCATTG---GCGT-----
-----------CCCATACCGG--CA---ACGG----TAG--CGCCTTTG----------T
AA----------------------------------------------------------
------TCATGGCAACATGAATCCTTTTCTTCGAGAAGCCAACAAGAGATATCGGAAGAG
TTCTCTTTTCTGTTTTACAGT---CAC----ACTAGCCATGGAAGTCTTTCATAGAGAGA
TATGGTTGGACAGG-CTGGTAGAGCATGGTATTAA--ATTGCTGTGT-CGATATTCTCTT
CTTGGACCTTGAAAATCGAAGACTGGGGCACGC---------------------------
----------------------AAACTCCCAACAGCTTGTACCGA-ATCCGCAGCAGGTC
TCCAAGGTTTAGAGTCTCTAGTCGATAGATTAATGTAGGTAAGGGAAGTCGGCAAATTAG
ATCCGTAACTTCGGGATAAGGATTGGCTCTGAAGACTGG----GA-TGACTCGGG--CTA
TACCCTCCCGGGG-------TTCGCCGCGGGTGCCGGCCCGCCTCGCGCGGGTCCGGTGC
CTCGGTCCCCGGGGTCCGG-----------------------------------------
------GGTTTGCCTC-AACGCGGTCC---------------------------GGGCCG
TTTCGTGTGGTGTTCGCGCACCG----------------CCGGCGGTCGCCG--------
---GGGCC---GCTGCAGTCAT-CAATAAACAGTCAATTCAGAACTGGCAC-GGCTGAGG
GAATCCGACTGTCTAATTAAAACAAAGCATTGTGATGGCCTCAAAA-GGTG-TTGACACA
ATGTGATTTCTGCCCAGTGCTCTGAATGTCAACGTGAAGAAATTCAAGCAAGCGCGGGTA
AACGGCGGGAGTAACTATGACTCTCTTAAGGTAGCCAAATGCCTCGTCATCTAATTAGTG
ACGCGCATGAATGGATTAACGAGATTCCC----TCTGTCCCTATCTACTATCTAGCGAAA
CCACAGCCAAGGGAACGGGCTTGGAAACACTAGCGGGGAAAGAAGACCCTGTTGAGCTTG
ACTCTAGTCCGGCATTGTAAGGCGATATAAGAGGTGCAGAATAGGTGGGAGCCGGGGTA-
------AAACATTACCTCCCCG------GCACCAATGAGATACCACCACTCTTACTGTTG
CCTTACTTACATGATCAGGTGGAACAAGTG-------------CCAAGGTTAT-TGCA--
----------------------ACCTCCTG------------------------------
------------GCATAA-------GGTTTCTTGTTCAGCGTTCAGTCATGTCGT-----
---------------CATTCCTGGCCACAAGGC--AGAAGACCGAGCCTGCGG-------
-----------TCATCGCGTC---------------------CGTTGCGCGGCTC-----
---------------------------------------------CCGG---GTG----T
GCGTT------CCGGCC----------------------------------------GGG
TGGCTTC-------------------------------------GCGGCTGCCCC-----
-------------------------------------AGTAGG---ATCC----------
-------C---GTC--C-----GGTTTGGGTTCGC-------------------GTGCGG
GCC----A-----CGGCCG----------CAGTTTT--GCTCAACTT---TCACACCGTA
CGC-CGATGACAGT-AAGACATCTGGAT----------ACT-------CCAAGTCATGGA
CAGTGCCAGGTGCGGAGTTTGACTGGGGCGGTACATCTCCAAAACAATAACGGAGGTGTC
CAAAGGTCAGCTCAGTGTGGACAGAAACCACACGCTGAGCATAAGGACAAAAGCTGGCTT
GATCTCGATGTTCAGTACATATTGAGACAGCGAAAGCTAGGCCTCACGATCCTTTTGG-T
TTAAAGAGTTTTTAGCAAGAGGTGTCAGAAAAGTTACCACAGGGATAACTGGCTTGTGGC
CGCCAAGCGTTCATAGCGACGTGGCTTTTTGATCCTTCGATGTCGGCTCTTCCTATCATT
GTGAAGCAAAATTCACAAAGCGTAGGATTGTTCACCCTTTCA-AGGGAACGTGAGCTGGG
TTTAGACCGTCGTGAGACAGGTTAGTTTTACCCTACTGGTGTGCG-AACGA----ACACG
AACGCTATCTTAAC---GGAAATGCTGTGCAGTACGAGAGGAACCACAGCTTCGAACCAA
TGGCTCA-ATACTAGTTCGACCGGACTTTGGTATAACGCTA-CGTTCGTTGGATTATGCC
TGAACGCCTCTAAG------------------GTCGTAACCAAACCGAGCTGATAGTGTC
TCCT-TA-----TAGGTCGTCG-----GCGATCATGTGGCA-AA-AAACCTAC------A
AGACCTGCTAGCGT--GAT-CTC---ACGTTGGCATCTTATTGC--ATGCAC--------
GCAGACAAAGCCCC-CGCGCGCGGCA-CCATA-------------CAGCA------AGTA
-TCTAAG-----ATACTG-GAACGCTG-------GTGG------CGCTGCTCAGCATCAA
TATA--TGATTTCGATACCTG-AGACCCCCTACAAACGATAGGTTTACAGGCTGGGAGTT
GCGAGTTGCAGAGAGGTGT--ACAT--TT-------CGATC---CTCTCAGA-------C
T-ACCCTTGCT-TGGAG
>28S_1_Cq_venezuelensis_GF_S91
-CAAATAATGTGTGACTACCCCCTAAATTTAAGCATATTAATAAG---GGGAGGAAAAGA
AACTAACAAGGATTCCCTGAGTAGCTGCGAGCGAAAAGGGAGGAGCTCAGCACGTAGAGG
CGATAC-CGTGTCGCGTATCTGCCTGATTCCGTGTACTGGAA-AGTCCATTATCTGCCGT
AACC---AGCGC--GGGGTTCAAGTTCAACTAGAATGTGGCTT-TTACTCCCACAGAGGG
TGATAGGCCCGTAGA------ACGGCGC-T----------GACGGTGGAA-GGGCCTTCC
ATG---GAGTCG---------TGTTGCTTGA--TAGTGCAGCACAAAGTGGGAGGTAAAC
TCCTTCTAAGGCTAAATATC-ACCACGAGACCGATAGCGAACAAGTACCGTGAGGGAAAG
TTGAAAAGCACTCTGAATAGAGAGTCAAAAAGTACGTGAAACTGCCTAGGGCTC--AAGC
CCGTTGAACTCGATTATCCGA-GCGGG--GATATTC--ACCCGCGG-TTGG-CCGGT---
-----------CACGGCACACCGCGGGGC----------------ACTTATC-------C
TGTCTGCTGCCACACGGACA---------TTGCGATCCATTACG---------AAGCGAG
---GGAGCCGGGTGCTTACGC--GCCC-----------GCGCAACCGGC-----------
-------------CCGACC--ACTGCCCCCGG----------------TGCGGTCG---C
TG---GTC-CCGTAGTA-GCGGTGCTCAGCG------------CGGAAGGCCTGCA----
-----CCCGCGA----GCCGGGACCTACCGCTGCTTT---GGTGTT----TG--------
--CAGTCGGGCACGTG--------ATGGATTACC----TGGGA-----------------
-----------------------------------------GACAC--------------
----CGTCT---CGCGTGTGCTTGCACACG--------CATCCCGC--------------
-----GTTTACGCGCGGGA--------------CTCTCGGATGGACT--GTC--------
GATCGGCAATGG----TTGCACATCGAGG--------------TACCTTCGGGACCCGTC
TTGAAACACGGACCAAGAAGTCTATCTTGCGCGCGAGCCAAT-GG---------------
---TC--GCCG----------------------TTG------------AGCGAACA---C
C--ATGGGCGTAAAAAACATAA------------CTCGAACCTCGTGTGCGGGAT--TAC
GGGCGA-------------------GAC-----------TCTCTGCT-C--------GT-
---CCCTCCATCCCCGGGTGTT----ATGCC-AGGCACGT--------------------
-------------------GCCCGTGC---GCACTTGTGGCGCACCG-TGCCATAACATA
CCGCGAGTGTGCAGGATGTGACCCGAAAGATGGTGAACTATGCCTGATCAGGTTGAAGTC
AGGGGAAACCCTGATGGAGGACCGAAGCAATTCTGACGTGCAAATCGATTGTCAGAATTG
GGCATAGGG---------------------------------------------------
--------------------------------------------------GCGAAAGACC
AATCGAACCATCTAGTAGCTGGTTCCCTCCGAAGTTTCCCTCAGGATAGCTGGAGCACGC
AACGTTTCGAACTTTTATTCTTATCTGGTAAAGCGAATGATTAGAGGCCTTAGGTTCGAA
ATGATCTTAACCTATTCTCAAACTATAAATGGGTAC--GTACC--ATAACATTCTTGGCT
GATG------TTATT-------GCACCGACACAA--ACGCCCGGGGTGCCCCCTG-----
-----CTAGGGC-TTGCCCCGTTCGG-CGGTGACGAAGATATCTGTGTGCTTAGTGGGCC
AAGTTTTGGTAAGCAGAACTGGTGCTGTGGGATGAACCAAACGTAATGTTACGGCGCCTA
AATAAACGACGCATCATAGATACCATGAAAGGTGTTGATTGCTACAGACAGCAGGACGGT
GGACATGGAAGTTGTCATCCGCTAAGGAGTGTGTAACAACTCACCTGCCGAAGCAATTAG
CCCTTAAAATGGATGGCGCTTAAGTCGTTTGCCTATACATTACCGCTGGCGTACAAGCGG
TGGC-----GCGCGCC-ACTTTGGTGTCGCGCGCC----------ACTTTGAGACGCCAG
TGAGTAGGAGGGTC-CGGTGGTGTGCGTTGAAGTGCCTG-GCGTAAGCCGACATGGAGCC
GCCACTGGCACAGATCTTGGTGGTAGTAGCAAATATTCGAATGAGATCTTGGATGACTGA
AGTGGAGGAGGGTTTCGTGTCAACAGCAGTTGAACACGAGTTAGCCAATCCTAAGCTCTA
TGGGAAA----------------CCTGATATATAT-------------------------
-------------T------AA--GCAT----------TTAACA----CAATAC----AA
CACGAC------------------ACCGTGCGTTGGT-TG-ATG--CAAC---------A
TCCTA--TGATA-TATATT-------AAAT-GAG-------------------CGAAAGG
GAATCCGGTTACAATTCCGGAGCCTG-TTGAGTATACGTT-TGCATTG---GCGG-----
------------TAATATCGG--CA---ACGG----TAG--CGCCTTTG----------T
AA----------------------------------------------------------
------TCATGGCAACATGAATCCTTTCCTTCGAGAAGCCAACAAGAGATATCGGAAGAG
TTTTCTTTTCTGTTTTACAGTCCGCACACTAGCTAACCATGGAAGTCTTTCATAGAGAGA
TATGGTTGGACAGG-CTGGTAGAGCATGGTATTAA--ATTGCTGTGT-CGATATTCTCTT
CTTGGACCTTGAAAATCGAAGACTGGGGCACGC---------------------------
----------------------AAACTCTCAACAGCTTGTACCGA-ATCCGCAGCAGGTC
TCCAAGGTTTAGAGTCTCTAGTCGATAGATCAATGTAGGTAAGGGAAGTCGGCAAATTAG
ATCCGTAACTTCGGGATAAGGATTGGCTCTGAAGACTGG----GA-TGACTCGGG--CTG
CCGGC--CCTGGG----GCTCTGTGCGTGCGGCCGTCCACTTGGTGGGCAACCGCCGGCG
GGCGGGTCACCGCGCGCGT-----------------------------------ATCCCC
GGCCGGGTTTGGCCTC-AATGCGGACGTCCACTGCCCG------TTCCAGGTGGGGTCTC
CGTC--GTCGCCGTTCCGCGGTGGTGGCGGTCC------TGCCCGGGCGCGG----TGGA
GTCACGTTCCCGCTGCAGTCAT-CAAGCAACAGTCAATTCAGAACTGGCAC-GGCTGAGG
GAATCCGACTGTCTAATTAAAACAAAGCATTGTGATGGCCTCCGCA-GGTG-TTGACACA
ATGTGATTTCTGCCCAGTGCTCTGAATGTCAACGTGAAGAAATTCAAGCAAGCGCGGGTA
AACGGCGGGAGTAACTATGACTCTCTTAAGGTAGCCAAATGCCTCGTCATCTAATTAGTG
ACGCGCATGAATGGATTAACGAGATTCCC----TCTGTCCCTATCTACTATCTAGCGAAA
CCACAGCCAAGGGAACGGGCTTGGAAACACTAGCGGGGAAAGAAGACCCTGTTGAGCTTG
ACTCTAGTCTGGCATTGTGAGGCGATATAAGAGGTGCAGAATAGGTGGGAGCCGGGGTA-
------AAATATTAACTCCCCGT-----GCAACAATGAGATACCACCACTCTTACTGTTG
CCTCACTTACATGATCAGGTGGAACAAGTGC------------TGTCGGTTAT-TGCA--
----------------------ACCTTCCG------------------------------
-------------CGCAA-------GGTTTCTTGTTCAGCGTTCAGTCATGTCGT-----
---------------CA-TACTGGCAATAATGC--AGAAGACCGAACCTGCGGTGTTCGC
TTGTCGCGGACCCGGCGCGCCGTGCCGACCCGAGCTCCCGCATGGTCCGGGTCGCGGGCT
GCGTGTTGTGCACTGTTCCGCGTTGCAGGAGGGGCGTCTTGCCCATCGGGGCGCT----T
GCGGCGTGCGGCCGGGCGGTGCGTGTAGCTGCGGTGCCTCTTCGCGGGGGTGCCGTGGGC
CGGCCGTCCGTCGTCGTCGTGTGGCGCACCGGTGTCCAG-----GTGGGCGCCCC-----
------------------------------GAGTGTGCGTGGGCGTGTCG-------GCG
CGTGGTTC---GTC--C-----CGGGCCCGTGCAACTCGCTGTAGGTACCCGTCGGCCGT
GGC----A-----CGGCCG----------CAGCC----GTTCAACGT---TCACACAGTA
CGCTCAATGACATC-GAGACATCTGGAT----------ACT-------CCAAGTCATGGA
CAGTGCCAGGTGCGGAGTTTGACTGGGGCGGTACATCTCCAAAACGATAACGGAGGTGTC
CAAAGGTCAGCTCAGTGTGGACAGAAACCACACGCTGAGCATAAGGACAAAAGCTGGCTT
GATCTCGATGTTCAGTACATATTGAGACAGCGAAAGCTAGGCCTCACGATCCTTTTGGTT
TTAACGAGTTTTTAGCAAGAGGTGTCAGAAAAGTTACCACAGGGATAACTGGCTTGTGGC
CGCCAAGCGTTCATAGCGACGTGGCTTTTTGATCCTTCGATGTCGGCTCTTCCTATCATT
GTGAAGCAAAATTCACAAAGCGTAGGATTGTTCACCCTTTCA-AGGGAACGTGAGCTGGG
TTTAGACCGTCGTGAGACAGGTTAGTTTTACCCTACTGGTGTGCG--------ACAAACG
TGCGCTATCTCAAC---GGAATTCCTGTGCAGTACGAGAGGAACCACAGGTACGAACCAA
TGGCTCA-ATACTAGTTCGACCGGACTATGGTATAACGCTA-CGTTCGTTGGATTATGCC
TGAACGCCTCTAAG------------------GTCGTAACCAAACCGAGCTGATAGTGTC
CCCC-CA-----TAGGTGGTCG-----GCAATCATATGGC--AGCAAACCCGC------A
AGACTTGCTAGCGT--GAT-TTC---ACGCTGGCATCTTATTGA---TACACCCTCTGAG
ACAGACAGAGCCCC--TGGCGCGGCG-CCGTA-------------CGGCA------AGTA
GACCG-------ATACTG-GAACGCTG-------GCGG------CGCCGCAAAGCATCAA
TATA--TGATTTCGATACCTG-AGACCTCCTACAAACGATAGGTTTACAGGCTGGGAGTT
GCGAGTTGCAGAGAGGTGT--ACAT--TT-------CGATC---CTCTCAGA-------C
T-ACCCTTGCT-TGGAG
>28S_1_Cq_venezuelensis_GF_S92
-CAAATAATGTGTGACTACCCCCTAAATTTAAGCATATTAATAAG---GGGAGGAAAAGA
AACTAACAAGGATTCCCTGAGTAGCTGCGAGCGAAAAGGGAGGAGCTCAGCACGTAGAGG
CGATAC-CGTGTCGCGTATCTGCCTGATTCCGTGTACTGGAA-AGTCCATTATCTGCCGT
AACC---AGCGC--GGGGTTCAAGTTCAACTAGAATGTGGCTT-TTACTCCCACAGAGGG
TGATAGGCCCGTAGA------ACGGCGC-T----------GACGGTGGAA-GGGCCTTCC
ATG---GAGTCG---------TGTTGCTTGA--TAGTGCAGCACAAAGTGGGAGGTAAAC
TCCTTCTAAGGCTAAATATC-ACCACGAGACCGATAGCGAACAAGTACCGTGAGGGAAAG
TTGAAAAGCACTCTGAATAGAGAGTCAAAAAGTACGTGAAACTGCCTAGGGCTC--AAGC
CCGTTGAACTCGATTATCCGA-GCGGG--GATATTC--ACCCGCGG-TTGG-CCGGT---
-----------CACGGCACACCGCGGGGC----------------ACTTATC-------C
TGTCTGCTGCCACACGGACA---------TTGCGATCCATTACG---------AAGCGAG
---GGAGCCGGGTGCTTACGC--GCCC-----------GCGCAACCGGC-----------
-------------CCGACC--ACTGCCCCCGG----------------TGCGGTCG---C
TG---GTC-CCGTAGTA-GCGGTGCTCAGCG------------CGGAAGGCCTGCA----
-----CCCGCGA----GCCGGGACCTACCGCTGCTTT---GGTGTT----TG--------
--CAGTCGGGCACGTG--------ATGGATTACC----TGGGA-----------------
-----------------------------------------GACAC--------------
----CGTCT---CGCGTGTGCTTGCACACG--------CATCCCGC--------------
-----GTTTACGCGCGGGA--------------CGGATG---GA-CT--GTC--------
GATCGGCAATGG----TTGCACATCGAGG--------------TACCTTCGGGACCCGTC
TTGAAACACGGACCAAGAAGTCTATCTTGCGCGCGAGCCAAT-GG---------------
---TC--GCCG----------------------TTG------------AGCGAACA---C
C--ATGGGCGTAAAAAACATAA------------CTCGAACCTCGTGTGCGGGAT--TAC
GGGCGA-------------------GAC-----------TCTCTGCT-C--------GT-
---CCCTCCATCCCCGGGTGTT----ATGCC-AGGCACGT--------------------
-------------------GCCCGTGC---GCACTTGTGGCGCACCG-TGCCATAACATA
CCGCGAGTGTGCAGGATGTGACCCGAAAGATGGTGAACTATGCCTGATCAGGTTGAAGTC
AGGGGAAACCCTGATGGAGGACCGAAGCAATTCTGACGTGCAAATCGATTGTCAGAATTG
GGCATAGGG---------------------------------------------------
--------------------------------------------------GCGAAAGACC
AATCGAACCATCTAGTAGCTGGTTCCCTCCGAAGTTTCCCTCAGGATAGCTGGAGCACGC
AACGTTTCGAACTTTTATTCTTATCTGGTAAAGCGAATGATTAGAGGCCTTAGGTTCGAA
ATGATCTTAACCTATTCTCAAACTATAAATGGGTAC--GTACC--ATAACATTCTTGGCT
GATG------TTATT-------GCACCGACACAA--ACGCCCGGGGTGCCCCCTG-----
-----CTAGGGC-TTGCCCCGTTCGG-CGGTGACGAAGATATCTGTGTGCTTAGTGGGCC
AAGTTTTGGTAAGCAGAACTGGTGCTGTGGGATGAACCAAACGTAATGTTACGGCGCCTA
AATAAACGACGCATCATAGATACCATGAAAGGTGTTGATTGCTACAGACAGCAGGACGGT
GGACATGGAAGTTGTCATCCGCTAAGGAGTGTGTAACAACTCACCTGCCGAAGCAATTAG
CCCTTAAAATGGATGGCGCTTAAGTCGTTTGCCTATACATTACCGCTGGCGC--------
-------------------------------------------C-ACTTTGAGACGCCAG
TGAGTAGGAGGGTC-CGGTGGTGTGCGTTGAAGTGCCTG-GCGTAAGCCGACATGGAGCC
GCCACTGGCACAGATCTTGGTGGTAGTAGCAAATATTCGAATGAGATCTTGGATGACTGA
AGTGGAGGAGGGTTTCGTGTCAACAGCAGTTGAACACGAGTTAGCCAATCCTAAGCTCTA
TGGGAAA----------------CCTGATATATAT-------------------------
-------------T------AA--GCAT----------TTAACA----CAATAC----AA
CACGAC------------------ACCGTGCGTTGGT-TG-ATG--CAAC---------A
TCTTA--TGATA-TATATT-------AAAT-GAG-------------------CGAAAGG
GAATCCGGTTACAATTCCGGAGCCTG-TTGAGTATACGTT-TGCATTG---GCGG-----
------------TAATATCGG--CA---ACGG----TAG--CGCCTTTG----------T
AA----------------------------------------------------------
------TCATGGCAACATGAATCCTTTCCTTCGAGAAGCCAACAAGAGATATCGGAAGAG
TTTTCTTTTCTGTTTTACAGTCCGCACACTAGCTAACCATGGAAGTCTTTCATAGAGAGA
TATGGTTGGACAGG-CTGGTAGAGCATGGTATTAA--ATTGCTGTGT-CGATATTCTCTT
CTTGGACCTTGAAAATCGAAGACTGGGGCACGC---------------------------
----------------------AAACTCTCAACAGCTTGTACCGA-ATCCGCAGCAGGTC
TCCAAGGTTTAGAGTCTCTAGTCGATAGATCAATGTAGGTAAGGGAAGTCGGCAAATTAG
ATCCGTAACTTCGGGATAAGGATTGGCTCTGAAGACTGG----GA-TGACTCGGG--CTG
CCGGC--CCTGGG----GCTCTGTGCGTGCGGCCGTCCACTTGGTGGGCAACCGCCGGCG
GGCGGGTCACCGCGCGCGT-----------------------------------ATCCCC
GGCCGGGTTTGGCCTC-AATGCGGACGTCCACCGTCCC------GTTCCAGGTGGGGTCT
CCGTCG-TCGCCGTTCCGCGGTGGTGGCGGTCC------TGCCCGGGCGCGG----TGGA
GTCACGTTCCCGCTGCAGTCAT-CAAGCAACAGTCAATTCAGAACTGGCAC-GGCTGAGG
GAATCCGACTGTCTAATTAAAACAAAGCATTGTGATGGCCTCCGCA-GGTG-TTGACACA
ATGTGATTTCTGCCCAGTGCTCTGAATGTCAACGTGAAGAAATTCAAGCAAGCGCGGGTA
AACGGCGGGAGTAACTATGACTCTCTTAAGGTAGCCAAATGCCTCGTCATCTAATTAGTG
ACGCGCATGAATGGATTAACGAGATTCCC----TCTGTCCCTATCTACTATCTAGCGAAA
CCACAGCCAAGGGAACGGGCTTGGAAACACTAGCGGGGAAAGAAGACCCTGTTGAGCTTG
ACTCTAGTCTGGCATTGTGAGGCGATATAAGAGGTGCAGAATAGGTGGGAGCCGGGGTA-
------AAATATTAACTCCCCGT-----GCAACAATGAGATACCACCACTCTTACTGTTG
CCTCACTTACATGATCAGGTGGAACAAGTGC------------TGTCGGTTAT-TGCA--
----------------------ACCTTCCG------------------------------
-------------CGCAA-------GGTTTCTTGTTCAGCGTTCAGTCATGTCGT-----
---------------CA-TACTGGCAATAATGC--AGAAGACCGAACCTGCGGTGTTCGC
TTGTCGCGGACCCGGCGCGCCGTGCCGACCCGAGCTCCCGCATGGTCCGGGTCGCGGGCT
GCGTGTTGTGCACTGTTCCGCGTTGCAGGAGGGGCGTCTTGCCCATCGGGGCGCT----T
GCGGCGTGCGGCCGGGCGGTGCGTGTAGCTGCGGTGCCTCTTCGCGGGGGTGCCGTGGGC
CGGCCGTCCGTCGTCGTCGTGTGGCGCACCGGTGTCCAG-----GTGGGCGCCCC-----
------------------------------GAGTGTGCGTGGGCGTGTCG-------GCG
CGTGGTTC---GTC--C-----CGGGCCCGTGCAACTCGCTGTAGGTACCCGTCGGCCGT
GGC----A-----CGGCCG----------CAGCC----GTTCAACGT---TCACACAGTA
CGCTCAATGACATC-GAGACATCTGGAT----------ACT-------CCAAGTCATGGA
CAGTGCCAGGTGCGGAGTTTGACTGGGGCGGTACATCTCCAAAACGATAACGGAGGTGTC
CAAAGGTCAGCTCAGTGTGGACAGAAACCACACGCTGAGCATAAGGACAAAAGCTGGCTT
GATCTCGATGTTCAGTACATATTGAGACAGCGAAAGCTAGGCCTCACGATCCTTTTGGTT
TTAACGAGTTTTTAGCAAGAGGTGTCAGAAAAGTTACCACAGGGATAACTGGCTTGTGGC
CGCCAAGCGTTCATAGCGACGTGGCTTTTTGATCCTTCGATGTCGGCTCTTCCTATCATT
GTGAAGCAAAATTCACAAAGCGTAGGATTGTTCACCCTTTCA-AGGGAACGTGAGCTGGG
TTTAGACCGTCGTGAGACAGGTTAGTTTTACCCTACTGGTGTGCG--------ACAAACG
TGCGCTATCTCAAC---GGAATTCCTGTGCAGTACGAGAGGAACCACAGGTACGAACCAA
TGGCTCA-ATACTAGTTCGACCGGACTATGGTATAACGCTA-CGTTCGTTGGATTATGCC
TGAACGCCTCTAAG------------------GTCGTAACCAAACCGAGCTGATAGTGTC
CCCC-CA-----TAGGTGGTCG-----GCAATCATATGGC--AGCAAACCCGC------A
AGACTTGCTAGCGT--GAT-TTC---ACGCTGGCATCTTATTGA---TACACCCTCTGAG
ACAGACAGAGCCCC--TGGCGCGGCG-CCGTA-------------CGGCA------AGTA
GACCG-------ATACTG-GAACGCTG-------GCGG------CGCCGCAAAGCATCAA
TATA--TGATTTCGATACCTG-AGACCTCCTACAAACGATAGGTTTACAGGCTGGGAGTT
GCGAGTTGCAGAGAGGTGT--ACAT--TT-------CGATC---CTCTCAGA-------C
T-ACCCTTGCT-TGGAG
>28S_1_Cq_venezuelensis_GF_S93
-CAAATAATGTGTGACTACCCCCTAAATTTAAGCATATTAATAAG---GGGAGGAAAAGA
AACTAACAAGGATTCCCTGAGTAGCTGCGAGCGAAAAGGGAGGAGCTCAGCACGTAGAGG
CGATAC-CGTGTCGCGTATCTGCCTGATTCCGTGTACTGGAA-AGTCCATTATCTGCCGT
AACC---AGCGC--GGGGTTCAAGTTCAACTAGAATGTGGCTT-TTACTCCCACAGAGGG
TGATAGGCCCGTAGA------ACGGCGC-T----------GACGGTGGAA-GGGCCTTCC
ATG---GAGTCG---------TGTTGCTTGA--TAGTGCAGCACAAAGTGGGAGGTAAAC
TCCTTCTAAGGCTAAATATC-ACCACGAGACCGATAGCGAACAAGTACCGTGAGGGAAAG
TTGAAAAGCACTCTGAATAGAGAGTCAAAAAGTACGTGAAACTGCCTAGGGCTC--AAGC
CCGTTGAACTCGATTATCCGA-GCGGG--GATATTC--ACCCGCGG-TTGG-CCGGT---
-----------CACGGCACACCGCGGGGC----------------ACTTATC-------C
TGTCTGCTGCCACACGGACA---------TTGCGATCCATTACG---------AAGCGAG
---GGAGCCGGGTGCTTACGC--GCCC-----------GCGCAACCGGC-----------
-------------CCGACC--ACTGCCCCCGG----------------TGCGGTCG---C
TG---GTC-CCGTAGTA-GCGGTGCTCAGCG------------CGGAAGGCCTGCA----
-----CCCGCGA----GCCGGGACCTACCGCTGCCTT---GGTGTT----TG--------
--CAGTCGGGCACGTG--------ATGGATTACC----TGGGA-----------------
-----------------------------------------GACAC--------------
----CGTCT---CGCGTGTGCTTGCACACG--------CATCCCGC--------------
-----GTTTACGCGCGGGA--------------CGGATG---GA-CT--GTC--------
GATCGGCAATGG----TTGCACATCGAGG--------------TACCTTCGGGACCCGTC
TTGAAACACGGACCAAGAAGTCTATCTTGCGCGCGAGCCAAT-GG---------------
---TC--GCCG----------------------TTG------------AGCGAACA---C
C--ATGGGCGTAAAAAACATAA------------CTCGAACCTCGTGTGCGGGAT--TAC
GGGCGA-------------------GAC-----------TCTCTGCT-C--------GT-
---CCCTCCATCCCCGGGTGTT----ATGCC-AGGCACGT--------------------
-------------------GCCCGTGC---GCACTTGTGGCGCACCG-TGCCATAACATA
CCGCGAGTGTGCAGGATGTGACCCGAAAGATGGTGAACTATGCCTGATCAGGTTGAAGTC
AGGGGAAACCCTGATGGAGGACCGAAGCAATTCTGACGTGCAAATCGATTGTCAGAATTG
GGCATAGGG---------------------------------------------------
--------------------------------------------------GCGAAAGACC
AATCGAACCATCTAGTAGCTGGTTCCCTCCGAAGTTTCCCTCAGGATAGCTGGAGCACGC
AACGTTTCGAACTTTTATTCTTATCTGGTAAAGCGAATGATTAGAGGCCTTAGGTTCGAA
ATGATCTTAACCTATTCTCAAACTATAAATGGGTAC--GTACC--ATAACATTCTTGGCT
GATG------TTATT-------GCACCGACACAA--ACGCCCGGGGTGCCCCCTG-----
-----CTAGGGC-TTGCCCCGTTCGG-CGGTGACGAAGATATCTGTGTGCTTAGTGGGCC
AAGTTTTGGTAAGCAGAACTGGTGCTGTGGGATGAACCAAACGTAATGTTACGGCGCCTA
AATAAACGACGCATCATAGATACCATGAAAGGTGTTGATTGCTACAGACAGCAGGACGGT
GGACATGGAAGTTGTCATCCGCTAAGGAGTGTGTAACAACTCACCTGCCGAAGCAATTAG
CCCTTAAAATGGATGGCGCTTAAGTCGTTTGCCTATACATTACCGCTGGCGTACAAGCGG
TGGG-----GCGCGCCCACTTTGGTGTCGCGCGCC----------ACTTTGAGACGCCAG
TGAGTAGGAGGGTC-CGGTGGTGTGCGTTGAAGTGCCTG-GCGTAAGCCGACATGGAGCC
GCCACTGGCACAGATCTTGGTGGTAGTAGCAAATATTCGAATGAGATCTTGGATGACTGA
AGTGGAGGAGGGTTTCGTGTCAACAGCAGTTGAACACGAGTTAGCCAATCCTAAGCTCTA
TGGGAAA----------------CCTGATATATAT-------------------------
-------------T------AA--GCAT----------TTAACA----CAATAC----AA
CACGAC------------------ACCGTGCGTTGGT-TG-ATG--CAAC---------A
TCCTA--TGATA-TATATT-------AAAT-GAG-------------------CGAAAGG
GAATCCGGTTACAATTCCGGAGCCTG-TTGAGTATACGTT-TGCATTG---GCGG-----
------------TAATATCGG--CA---ACGG----TAG--CGCCTTTG----------T
AA----------------------------------------------------------
------TCATGGCAACATGAATCCTTTCCTTCGAGAAGCCAACAAGAGATATCGGAAGAG
TTTTCTTTTCTGTTTTACAGTCCGCACACTAGCTAACCATGGAAGTCTTTCATAGAGAGA
TATGGTTGGACAGG-CTGGTAGAGCATGGTATTAA--ATTGCTGTGT-CGATATTCTCTT
CTTGGACCTTGAAAATCGAAGACTGGGGCACGC---------------------------
----------------------AAACTCTCAACAGCTTGTACCGA-ATCCGCAGCAGGTC
TCCAAGGTTTAGAGTCTCTAGTCGATAGATCAATGTAGGTAAGGGAAGTCGGCAAATTAG
ATCCGTAACTTCGGGATAAGGATTGGCTCTGAAGACTGG----GA-TGACTCGGG--CTG
CCGGC--CCTGGG----GCTCTGTGCGTGCGGCCGTCCACTTGGTGGGCAACCGCCGGCG
GGCGGGTCACCGCGCGCGT-----------------------------------ATCCCC
GGCCGGGTTTGGCCTC-AATGCGGACGTCCACCGTCCC------GTTCCAGGTGGGGTCT
CCGTCG-TCGCCGTTCCGCGGTGGTGGCGGTCC------TGCCCGGGCGCGG----TGGA
GTCACGTTCCCGCTGCAGTCAT-CAAGCAACAGTCAATTCAGAACTGGCAC-GGCTGAGG
GAATCCGACTGTCTAATTAAAACAAAGCATTGTGATGGCCTCCGCA-GGTG-TTGACACA
ATGTGATTTCTGCCCAGTGCTCTGAATGTCAACGTGAAGAAATTCAAGCAAGCGCGGGTA
AACGGCGGGAGTAACTATGACTCTCTTAAGGTAGCCAAATGCCTCGTCATCTAATTAGTG
ACGCGCATGAATGGATTAACGAGATTCCC----TCTGTCCCTATCTACTATCTAGCGAAA
CCACAGCCAAGGGAACGGGCTTGGAAACACTAGCGGGGAAAGAAGACCCTGTTGAGCTTG
ACTCTAGTCTGGCATTGTGAGGCGATATAAGAGGTGCAGAATAGGTGGGAGCCGGGGTA-
------AAATATTAACTCCCCGT-----GCAACAATGAGATACCACCACTCTTACTGTTG
CCTCACTTACATGATCAGGTGGAACAAGTGC------------TGTCGGTTAT-TGCA--
----------------------ACCTTCC-------------------------------
------------GCGCAA-------GGTTTCTTGTTCAGCGTTCAGTCATGTCGT-----
---------------CA-TACTGGCAATAATGC--AGAAGACCGAACCTGCGGTGTTCGC
TTGTCGCGGACCCGGCGCGCCGTGCCGACCCGAGCTCCCGCATGGTCCGGGTCGCGGGCT
GCGTGTTGTGCACTGTTCCGCGTTGCAGGAGGGGCGTCTTGCCCATCGGGGCGCT----T
GCGGCGTGCGGCCGGGCGGTGCGTGTAGCTGCGGTGCCTCTTCGCGGGGGTGCCGTGGGC
CGGCCGTCCGTCGTCGTCGTGTGGCGCACCGGTGTCCAG-----GTGGGCGCCCC-----
------------------------------GAGTGTGCGTGGGCGTGTCGGCGCGTGGTT
--CGTCCC---GGG--C-----CCGTGCAACTCGCTGTAGGTACCCGTC-----GGCCGT
GGC----A-----CGGCCG----------CAGCC----GTTCAACGT---TCACACAGTA
CGCTCAATGACATC-GAGACATCTGGAT----------ACT-------CCAAGTCATGGA
CAGTGCCAGGTGCGGAGTTTGACTGGGGCGGTACATCTCCAAAACGATAACGGAGGTGTC
CAAAGGTCAGCTCAGTGTGGACAGAAACCACACGCTGAGCATAAGGACAAAAGCTGGCTT
GATCTCGATGTTCAGTACATATTGAGACAGCGAAAGCTAGGCCTCACGATCCTTTTGGTT
TTAACGAGTTTTTAGCAAGAGGTGTCAGAAAAGTTACCACAGGGATAACTGGCTTGTGGC
CGCCAAGCGTTCATAGCGACGTGGCTTTTTGATCCTTCGATGTCGGCTCTTCCTATCATT
GTGAAGCAAAATTCACAAAGCGTAGGATTGTTCACCCTTTCA-AGGGAACGTGAGCTGGG
TTTAGACCGTCGTGAGACAGGTTAGTTTTACCCTACTGGTGTGCG--------ACAAACG
TGCGCTATCTCAAC---GGAATTCCTGTGCAGTACGAGAGGAACCACAGGTACGAACCAA
TGGCTCA-ATACTAGTTCGACCGGACTATGGTATAACGCTA-CGTTCGTTGGATTATGCC
TGAACGCCTCTAAG------------------GTCGTAACCAAACCGAGCTGATAGTGTC
CCCC-CA-----TAGGTGGTCG-----GCAATCATATGGC--AGCAAACCCGC------A
AGACTTGCTAGCGT--GAT-TTC---ACGCTGGCATCTTATTGA---TACACCCTCTGAG
ACAGACAGAGCCCC--TGGCGCGGCG-CCGTA-------------CGGCA------AGTA
GACCG-------ATACTG-GAACGCTG-------GCGG------CGCCGCAAAGCATCAA
TATA--TGATTTCGATACCTG-AGACCTCCTACAAACGATAGGTTTACAGGCTGGGAGTT
GCGAGTTGCAGAGAGGTGT--ACAT--TT-------CGATC---CTCTCAGA-------C
T-ACCCTTGCT-GGGAG
>28S_2_Cq_venezuelensis_GF_S93
-CAAATAATGTGTGACTACCCCCTAAATTTAAGCATATTAATAAG---GGGAGGAAAAGA
AACTAACAAGGATTCCCTGAGTAGCTGCGAGCGAAAAGGGAGGAGCTCAGCACGTAGAGG
CGATAC-CGTGTCGCGTATCTGCCTGATTCCGTGTACTGGAA-AGTCCATTATCTGCCGT
AACC---AGCGC--GGGGTTCAAGTTCAACTAGAATGTGGCTT-TTACTCCCACAGAGGG
TGATAGGCCCGTAGA------ACGGCGC-T----------GACGGTGGAA-GGGCCTTCC
ATG---GAGTCG---------TGTTGCTTGA--TAGTGCAGCACAAAGTGGGAGGTAAAC
TCCTTCTAAGGCTAAATATC-ACCACGAGACCGATAGCGAACAAGTACCGTGAGGGAAAG
TTGAAAAGCACTCTGAATAGAGAGTCAAAAAGTACGTGAAACTGCCTAGGGCTC--AAGC
CCGTTGAACTCGATTATCCGA-GCGGG--GATATTC--ACCCGCGG-TTGG-CCGGT---
-----------CACGGCACACCGCGGGGC----------------ACTTATC-------C
TGTCTGCTGCCACACGGACA---------TTGCGATCCATTACG---------AAGCGAG
---GGAGCCGGGTGCTTACGC--GCCC-----------GCGCAACCGGC-----------
-------------CCGACC--ACTGCCCCCGG----------------TGCGGTCG---C
TG---GTC-CCGTAGTA-GCGGTGCTCAGCG------------CGGAAGGCCTGCA----
-----CCCGCGA----GCCGGGACCTACCGCTGCCTT---GGTGTT----TG--------
--CAGTCGGGCACGTG--------ATGGATTACC----TGGGA-----------------
-----------------------------------------GACAC--------------
----CGTCT---CGCGTGTGCTTGCACACG--------CATCCCGC--------------
-----GTTTACGCGCGGGA--------------CGGATG---GA-CT--GTC--------
GATCGGCAATGG----TTGCACATCGAGG--------------TACCTTCGGGACCCGTC
TTGAAACACGGACCAAGAAGTCTATCTTGCGCGCGAGCCAAT-GG---------------
---TC--GCCG----------------------TTG------------AGCGAACA---C
C--ATGGGCGTAAAAAACATAA------------CTCGAACCTCGTGTGCGGGAT--TAC
GGGCGA-------------------GAC-----------TCTCTGCT-C--------GT-
---CCCTCCATCCCCGGGTGTT----ATGCC-AGGCACGT--------------------
-------------------GCCCGTGC---GCACTTGTGGCGCACCG-TGCCATAACATA
CCGCGAGTGTGCAGGATGTGACCCGAAAGATGGTGAACTATGCCTGATCAGGTTGAAGTC
AGGGGAAACCCTGATGGAGGACCGAAGCAATTCTGACGTGCAAATCGATTGTCAGAATTG
GGCATAGGG---------------------------------------------------
--------------------------------------------------GCGAAAGACC
AATCGAACCATCTAGTAGCTGGTTCCCTCCGAAGTTTCCCTCAGGATAGCTGGAGCACGC
AACGTTTCGAACTTTTATTCTTATCTGGTAAAGCGAATGATTAGAGGCCTTAGGTTCGAA
ATGATCTTAACCTATTCTCAAACTATAAATGGGTAC--GTACC--ATAACATTCTTGGCT
GATG------TTATT-------GCACCGACACAA--ACGCCCGGGGTGCCCCCTG-----
-----CTAGGGC-TTGCCCCGTTCGG-CGGTGACGAAGATATCTGTGTGCTTAGTGGGCC
AAGTTTTGGTAAGCAGAACTGGTGCTGTGGGATGAACCAAACGTAATGTTACGGCGCCTA
AATAAACGACGCATCATAGATACCATGAAAGGTGTTGATTGCTACAGACAGCAGGACGGT
GGACATGGAAGTTGTCATCCGCTAAGGAGTGTGTAACAACTCACCTGCCGAAGCAATTAG
CCCTTAAAATGGATGGCGCTTAAGTCGTTTGCCTATACATTACCGCTGGCGTACAAGCGG
TGGG-----GCGCGCCCACTTTGGTGTCGCGCGCC----------ACTTTGAGACGCCAG
TGAGTAGGAGGGTC-CGGTGGTGTGCGTTGAAGTGCCTG-GCGTAAGCCGACATGGAGCC
GCCACTGGCACAGATCTTGGTGGTAGTAGCAAATATTCGAATGAGATCTTGGATGACTGA
AGTGGAGGAGGGTTTCGTGTCAACAGCAGTTGAACACGAGTTAGCCAATCCTAAGCTCTA
TGGGAAA----------------CCTGATATATAT-------------------------
-------------T------AA--GCAT----------TTAACA----CAATAC----AA
CACGAC------------------ACCGTGCGTTGGT-TG-ATG--CAAC---------A
TCCTA--TGATA-TATATT-------AAAT-GAG-------------------CGAAAGG
GAATCCGGTTACAATTCCGGAGCCTG-TTGAGTATACGTT-TGCATTG---GCGG-----
------------TAATATCGG--CA---ACGG----TAG--CGCCTTTG----------T
AA----------------------------------------------------------
------TCATGGCAACATGAATCCTTTCCTTCGAGAAGCCAACAAGAGATATCGGAAGAG
TTTTCTTTTCTGTTTTACAGTCCGCACACTAGCTAACCATGGAAGTCTTTCATAGAGAGA
TATGGTTGGACAGG-CTGGTAGAGCATGGTATTAA--ATTGCTGTGT-CGATATTCTCTT
CTTGGACCTTGAAAATCGAAGACTGGGGCACGC---------------------------
----------------------AAACTCTCAACAGCTTGTACCGA-ATCCGCAGCAGGTC
TCCAAGGTTTAGAGTCTCTAGTCGATAGATCAATGTAGGTAAGGGAAGTCGGCAAATTAG
ATCCGTAACTTCGGGATAAGGATTGGCTCTGAAGACTGG----GA-TGGCTCGGG--CTA
TGCTCTCTCGGGA-----------------------------------------------
------------------------------------------------------------
-------GTTTGCCTC-AACGCGCCGTGCCG-----------------------------
-----------TGGCCCTCGG------------------GCTGCGGCCGCGGC-------
-----------GCTGCAGCCAT-CGACAAACAGTCAATTCAGAACTGGCAC-GGCTGAGG
GAATCCGACTGTCTAATTAAAACAAAGCATTGTGATGGCCTCCGCA-GGTG-TTGACACA
ATGTGATTTCTGCCCAGTGCTCTGAATGTCAACGTGAAGAAATTCAAGCAAGCGCGGGTA
AACGGCGGGAGTAACTATGACTCTCTTAAGGTAGCCAAATGCCTCGTCATCTAATTAGTG
ACGCGCATGAATGGATTAACGAGATTCCC----TCTGTCCCTATCTACTATCTAGCGAAA
CCACAGCCAAGGGAACGGGCTTGGAAACACTAGCGGGGAAAGAAGACCCTGTTGAGCTTG
ACTCTAGTCTGGCATTGTGAGGCGATATAAGAGGTGCAGAATAGGTGGGAGCCGGGGTA-
------AAATATTAACTCCCCGT-----GCAACAATGAGATACCACCACTCTTACTGTTG
CCTCACTTACATGATCAGGTGGAACAAGTGC------------TGTCGGTTAT-TGCA--
----------------------ACCTTCCG------------------------------
-------------CGCAA-------GGTTTCTTGTTCAGCGTTCAGTCATGTCGT-----
---------------CA-TACTGGCAATAATGC--AGAAGACCGAACCTGCGGTGTTCGC
TTGTCGCGGACCCGGCGCGCCGTGCCGACCCGAGCTCCCGCATGGTCCGGGTCGCGGGCT
GCGTGTTGTGCACTGTTCCGCGTTGCAGGAGGGGCGTCTTGCCCATCGGGGCGCT----T
GCGGCGTGCGGCCGGGCGGTGCGTGTAGCTGCGGTGCCTCTTCGCGGGGGTGCCGTGGGC
CGGCCGTCCGTCGTCGTCGTGTGGCGCACCGGTGTCCAG-----GTGGGCGCCCC-----
------------------------------GAGTGTGCGTGGGCGTGTCG-------GCG
CGTGGTTC---GTC--C-----CGGGCCCGTGCAACTCGCTGTAGGTACCCGTCGGCCGT
GGC----A-----CGGCCG----------CAGCC----GTTCAACGT---TCACACAGTA
CGCTCAATGACATC-GAGACATCTGGAT----------ACT-------CCAAGTCATGGA
CAGTGCCAGGTGCGGAGTTTGACTGGGGCGGTACATCTCCAAAACGATAACGGAGGTGTC
CAAAGGTCAGCTCAGTGTGGACAGAAACCACACGCTGAGCATAAGGACAAAAGCTGGCTT
GATCTCGATGTTCAGTACATATTGAGACAGCGAAAGCTAGGCCTCACGATCCTTTTGGTT
TTAACGAGTTTTTAGCAAGAGGTGTCAGAAAAGTTACCACAGGGATAACTGGCTTGTGGC
CGCCAAGCGTTCATAGCGACGTGGCTTTTTGATCCTTCGATGTCGGCTCTTCCTATCATT
GTGAAGCAAAATTCACAAAGCGTAGGATTGTTCACCCTTTCA-AGGGAACGTGAGCTGGG
TTTAGACCGTCGTGAGACAGGTTAGTTTTACCCTACTGGTGTGCG--------ACAAACG
TGCGCTATCTCAAC---GGAATTCCTGTGCAGTACGAGAGGAACCACAGGTACGAACCAA
TGGCTCA-ATACTAGTTCGACCGGACTATGGTATAACGCTA-CGTTCGTTGGATTATGCC
TGAACGCCTCTAAG------------------GTCGTAACCAAACCGAGCTGATAGTGTC
CCCC-CA-----TAGGTGGTCG-----GCAATCATATGGC--AGCAAACCCGC------A
AGACTTGCTAGCGT--GAT-TTC---ACGCTGGCATCTTATTGA---TACACCCTCTGAG
ACAGACAGAGCCCC--TGGCGCGGCG-CCGTA-------------CGGCA------AGTA
GACCG-------ATACTG-GAACGCTG-------GCGG------CGCCGCAAAGCATCAA
TATA--TGATTTCGATACCTG-AGACCTCCTACAAACGATAGGTTTACAGGCTGGGAGTT
GCGAGTTGCAGAGAGGTGT--ACAT--TT-------CGATC---CTCTCAGA-------C
T-ACCCTTGCT-GGGAG
>28S_1_Cx_antennatus_MG_S57
-CAAATAATGTGTGACTACCCCCTAAATTTAAGCATATTAATAAG---GGGAGGAAAAGA
AACTAACAAGGATTCCCCGAGTAGCTGCGAGCGAAAAGGGAAGAGCTCAGCACGTAGGGG
TGGCGCACTTG---CGCGTCTACCCGGTTCCGTGTACTGGAA-ATTTTGTCATCCGCCAT
GCCC---AGCGC--AGTGTCCAAGTTCAACTAGAATGTGGCAT-TTACTCCCATAGAGGG
TGATAGGCCCGTAGG------ACGGTGC-----------TGATGGTGGAA-AATTTTTCC
ATG---GAGTCG---------TGTTGCTTGA--TAGTGCAGCACAAAGTGGGAGGTAAAC
TCCTTCTAAAGCTAAATATC-ACCACGAGACCGATAGCGAACAAGTACCGTGAGGGAAAG
TTGAAAAGCACTCTGAATAGAGAGTCAAAAAGTACGTGAAACTGCCTAGGGCTC--AAGC
CCGTTGAACTCGATTATCCGCGGCGGA--GATATTC--ACCTGCGG-CTGG-CCTTC---
-----------ACCGGTTCACCGCAGGGC----------------ACTTACC----TC-C
TGCCT-----CACGAGGACG---------TTGCGATCCATTACG---------AAACGGT
-------------TAGCCAGC--AATG------GCTACAGGC------------------
-------------CCGGCA--ATTGCCCCTTG-----------GCATCTG--GTTG---C
TT---GTC-CCACAGTA-GCGACGCTCAGTT------------CGGAAGGCCTGCG----
-----TC-GCAA----CCTGGGGCTTACCGGTGC-GT---GGTG------TG--------
--CAGCCGGGCGCGTG--------ATGGATTCCC---GCGT-A-----------------
-----------------------------------------C--AC--------------
----CGTCT---CGGGAGCTTGC---------------TCTCCCAC--------------
--------CTCCACCAAGG---------------TGACG---GA-CT--GTC--------
GATCGGCAACGA------TAAAATCGAGG--------------TACCTTCGGGACCCGTC
TTGAAACACGGACCAAGAAGTCTATCTTGCGCGCGAGCCAAT-GG---------------
---TA--CTCAG---------------------TTG---------------AAACA---C
C--AAAGGCGCAAAAAACATAA------------CTTG---AAACTGTGCGGGAT--TAC
GGGCGA-------------------GAC-----------TCTCTGCT-C--------GT-
---CCCTCCATCCCCGGGTGTT----ATACC-AGGCATGC--------------------
--------------CGGAGGCTTCGGC---------------CCTCGGTGCCATAACATA
CCGCGAGTGTGCAGGATGTGACCCGAAAGATGGTGAACTATGCCTGATCAGGTTGAAGTC
AGGGGAAACCCTGATGGAGGACCGAAGCAGTTCTGACGTGCAAATCGATTGTCAGAATTG
GGCATAGGG---------------------------------------------------
--------------------------------------------------GCGAAAGACC
AATCGAACCATCTAGTAGCTGGTTCCCTCCGAAGTTTCCCTCAGGATAGCTGGAGCACGC
AACATTTCGGA-TTCTATTCTTATCTGGTAAAGCGAATGATTAGAGGCCTTAGGTTCGAA
ATGATCTTAACCTATTCTCAAACTATAAATGGGTAC--GTACC--ATAACATTCTTGCAT
GATG------TTATT-------GCAACCTTACGA--ACGT-CGGGCCGTCCCTTG-----
-----CCTGGAC-GTGC------CGGTCGACGTACAAGATATCTGTGTGCTTAGTGGGCC
AAGTTTTGGTAAGCAGAACTGGTGCTGTGGGATGAACCAAACGTGATGTTACGGCGCCTA
AATAAACGACGCATCATAGATACCATGAAAGGTGTTGATTGCTACAGACAGCAGGACGGT
GGACATGGAAGTCGTCATCCGCTAAGGAGTGTGTAACAACTCACCTGCCGAAGCAATTAG
CCCTTAAAATGGATGGCGCTTAAGTCGTTTGCCTATACATTACCGCTGGCGTACAAGTGG
TGCG-----GCGGGCC-------CTAGCCTCCGTC------CGC-ACTTTGAGACGCCAG
CGAGTAGGAGGGTC-TGGTGGTGTGCGTTGAAGTGCCTG-GCGTAAGCCGACATGGAGCC
GCCACTAGCACAGATCTTGGTGGTAGTAGCAAATATTCGAATGAGATCTTGGATGACTGA
AGTGGAGGAGGGTTTCGTGTCAACAGCAGTTGAACACGAGTTAGCCAATCCTAAGCTCTA
TGGGAAA----------------CCTGATATATAT-------------------------
-------------T------AA--GCAT----------TTAACC----AAATAC----AA
CCACGT-------------------ATACCACTGCGT-TG-ATG--CAAC---------A
TCCAC----GTA-TATATT-------AAAT-GAG-------------------CGAAAGG
GAATCCGGTTACAATTCCGGAGCCTG-TTGAGTATACGTT-TGCATTG---GCGG-----
------------TAATACCGG--AA---ACGG----TAG--CGCCTTTG----------T
AA----------------------------------------------------------
------TCATGGCAACATGAATCCTTTCCTTCGAGAAGCCAACAAGAGATATCGGAAGAG
TTTTCTTTTCTGTTTTACAGC---CAC----ACTGGCCATGGAAGTCTTTCATAGAGAGA
TATGGTCGGACAAG-CTGGTAGAGCATGGTATTAA--ATTGCTGTGT-CGATATTCTCTT
CTTGGACCTTGAAAATCGAAGACTGGGGCACGC---------------------------
----------------------AAACTCTCAACAGCTTGTACCGA-ATCCGCAGCAGGTC
TCCAAGGTTTAGAGTCTCTAGTCGATAGATCAATGTAGGTAAGGGAAGTCGGCAAATTAG
ATCCGTAACTTCGGGATAAGGATTGGCTCTGAAGGCTGG----GA-TGACTCGGG--CTC
TGGTGCCTTCGCG-----------------------------------------------
------------------------------------------------------------
---GGTGCTTTGCCTC-AACGCGT------------------------CGTCGGCGTGTG
CTGCGCGTGG-TGGTTCGCGCCGCC--------------CGTGTGGTCGCGT--------
---CGGCC---GCTGCAGTCAT-CAATAAACAGCCAATTCAGAACTGGCAC-GGCTGAGG
GAATCCGACTGTCTAATTAAAACAAAGCATTGTGATGGCCTCCGCA-GGTG-TTGACACA
ATGTGATTTCTGCCCAGTGCTCTGAATGTCAACGTGAAGAAATTCAAGCAAGCGCGGGTA
AACGGCGGGAGTAACTATGACTCTCTTAAGGTAGCCAAATGCCTCGTCATCTAATTAGTG
ACGCGCATGAATGGATTAACGAGATTCCC----TCTGTCCCTATCTACTATCTAGCGAAA
CCACAGCCAAGGGAACGGGCTTGGAAACACTAGCGGGGAAAGAAGACCCTGTTGAGCTTG
ACTCTAGTCTGGCATTGTGAGGCGATATAAGAGGTGCAGAATAGGTGGGAGCCGGGATA-
------ATATATTATCTTCCCG------GCACCAATGAGATACCACCACTCTTACTGTTG
CCTCACTTACATGATCAGGTGGAACAAGTG-------------TTGGGGTTAT-TGCA--
----------------------ACCCTTTA------------------------------
------------ACATAA-------GGTTTCTTGTTCAGCGTTCAGTCATGTCGT-----
---------------CA-TACTGGCAATAATGC--AGAAGACCGGGCCTGGGG-------
----------TTCCGTTCGTT---------------------CGTTGCGTG---------
---------------------------------------------TTTG---GCG----T
GCGGT------CCGAAC---------------------------------------CGGG
TCGGGTG-------------------------------------GGGGCAACTCC-----
---------------------------GCTCGCCCGAAGTAGG---GTCC----------
-------C---GCC--C-------------------------------------GCGTGC
GGC----A-----CGGCCC----------CGGTC----GCCCAACGT---TCACACAGTA
CGC-TAATGACATC-GAGACATCTGGAT----------ACT-------CCAAGTCATGGA
CAGTGCCAGGTGCGGAGTTTGACTGGGGCGGTACATCTCCAAAACAATAACGGAGGTGTC
CAAAGGTCAGCTCAGTGTGGACAGAAACCACACGCTGAGCATAAGGACAAAAGCTGGCTT
GATCTCGATGTTCAGTACATATTGAGACAGCGAAAGCTAGGCCTCACGATCCTTTTGG-T
TTAAAGAGTTTTTAGCAAGAGGTGTCAGAAAAGTTACCACAGGGATAACTGGCTTGTGGC
CGCCAAGCGTTCATAGCGACGTGGCTTTTTGATCCTTCGATGTCGGCTCTTCCTATCATT
GTGAAGCAAAATTCACAAAGCGTAGGATTGTTCACCCTTTCA-AGGGAACGTGAGCTGGG
TTTAGACCGTCGTGAGACAGGTTAGTTTTACCCTACTGGTGTGCGAAACAA---ACAGCG
AACGCTATCTTAAC---GGAATTCCTGTGCAGTACGAGAGGAACCACAGGTACGAACCAA
TGGCTCA-ATACTAGTTCGACCGGACTTTGGTATAACGCTA-CGTTCGTTGGATTATGCC
TGAACGCCTCTAAG------------------GTCGTAACCAAACCGAGCTGATAGTGTC
TCC--TA-----TAGGTGGTCG-----GTGATCATATGGCT-AA-AAACCCGC------A
AGACTTGCTAGCGT--GAT-CTC---ACGTTGGCATCTTATTGA-TCTGATCTC------
GAAGACAGAGCCCT---TGCGCGGCG-TCGTA-------------CAGCA------AGTA
--TCGAG-----ATACTG-GAACGCTG-------GCGG------CGCTGCTCAGCATCGA
TATA--TGATTTCGATACCTG-AGACCTCCTACAAACGATAGGTTTACAGGCTGGGAGTT
GCGAGTTGCAGAGAGGTGT--ACAT--TT-------CGATC---CTCTCAGA-------C
T-ACCCTTGCT-GGGAG
>28S_1_Cx_antennatus_MG_S59
-CAAATAATGTGTGACTACCCCCTAAATTTAAGCATATTAATAAG---GGGAGGAAAAGA
AACTAACAAGGATTCCCCGAGTAGCTGCGAGCGAAAAGGGAAGAGCTCAGCACGTAGGGG
TGGCGCACTTG---CGCGTCTACCCGGTTCCGTGTACTGGAA-ATTTTGTCATCCGCCAT
GCCC---AGCGC--AGTGTCCAAGTTCAACTAGAATGTGGCTT-TTACTCCCATAGAGGG
TGATAGGCCCGTAGG------ACGGTGC-----------TGATGGTGGAA-AATTTTTCC
ATG---GAGTCG---------TGTTGGTTGA--TAGTGCAGCACAAAGTGGGAGGTAAAC
TCCTTCTAAAGCTAAATATC-ACCACGAGACCGATAGCGAACAAGTACCGTGAGGGAAAG
TTGAAAAGCACTCTGAATAGAGAGTCAAAAAGTACGTGAAACTGCCTAGGGCTC--AAGC
CCGTTGAACTCGATTATCCGCGGCGGA--GATATTC--ACCTGCGG-CTGG-CCTTC---
-----------ACCGGTTCACCGCAGGGC----------------ACTTACC----TC-C
TGCCT-----CACGAGGACG---------TTGCGATCCATTACG---------AAACGGT
-----------------TAGC--CAGG-------CAACTGGCTACAGGC-----------
-------------CCGGCA--ATTGCCCCCTG-----------GCATCTG--GTTG---C
TT---GTC-CCACAGTA-GCGACGCTCAGTT------------CGGAAGGCCTGCG----
-----TC-GCAA----CCTGGGGCTTACCGGTGC-GT---GGTG------TG--------
--CAGCCGGGCGCGTG--------ATGGATTCCC---GCGT-A-----------------
-----------------------------------------C--AC--------------
----CGTCT---CGGGAGCTTGC---------------TCTCCCAC--------------
--------CTCCACCAAGG---------------TGACG---GA-CT--GTC--------
GATCGGCAACGA------TAAAATCGAGG--------------TACCTTCGGGACCCGTC
TTGAAACACGGACCAAGAAGTCTATCTTGCGCGCGAGCCAAT-GG---------------
---TA--CTCAG---------------------TTG---------------AAACA---C
C--AAAGGCGCAAAAAACATAA------------CTTG---AAACTGTGCGGGAT--TAC
GGGCGA-------------------GAC-----------TCTCTGCT-C--------GT-
---CCCTCCATCCCCGGGTGTT----ATACC-AGGCATGC--------------------
-------------CGGAGGCCTCGCGC---------------CCTCGGTGCCATAACATA
CCGCGAGTGTGCAGGATGTGACCCGAAAGATGGTGAACTATGCCTGATCAGGTTGAAGTC
AGGGGAAACCCTGATGGAGGACCGAAGCAGTTCTGACGTGCAAATCGATTGTCAGAATTG
GGCATAGGG---------------------------------------------------
--------------------------------------------------GCGAAAGACC
AATCGAACCATCTAGTAGCTGGTTCCCTCCGAAGTTTCCCTCAGGATAGCTGGAGCACGC
AACATTTCGGA-TTCTATTCTTATCTGGTAAAGCGAATGATTAGAGGCCTTAGGTTCGAA
ATGATCTTAACCTATTCTCAAACTATAAATGGGTAC--GTACC--ATAACATTCTTGCAT
GATG------TTATT-------GCAACCTTACGA--ACGT-CGGGCCGTCCCTTG-----
-----CCTGGAC-GTGC------CGGTCGACGTACAAGATATCTGTGTGCTTAGTGGGCC
AAGTTTTGGTAAGCAGAACTGGTGCTGTGGGATGAACCAAACGTGATGTTACGGCGCCTA
AATAAACGACGCATCATAGATACCATGAAAGGTGTTGATTGCTACAGACAGCAGGACGGT
GGACATGGAAGTCGTCATCCGCTAAGGAGTGTGTAACAACTCACCTGCCGAAGCAATTAG
CCCTTAAAATGGATGGCGCTTAAGTCGTTTGCCTATACATTACCGCTGGCGTACAAGTGG
TGCG-----GCGGGCC-------CTAGCCTCCGTC------CGC-ACTTTGAGACGCCAG
CGAGTAGGAGGGTC-TGGTGGTGTGCGTTGAAGTGCCTG-GCGTAAGCCGACATGGAGCC
GCCACTAGCACAGATCTTGGTGGTAGTAGCAAATATTCGAATGAGATCTTGGATGACTGA
AGTGGAGGAGGGTTTCGTGTCAACAGCAGTTGAACACGAGTTAGCCAATCCTAAGCTCTA
TGGGAAA----------------CCTGATATATAT-------------------------
-------------T------AA--GCAT----------TTAACC----AAATAC----AA
CAAACC-----------ACGTAGTATACCACTGGCGT-TG-ATG--CAAC---------A
TCCAC----GTA-TATATT-------AAAT-GAG-------------------CGAAAGG
GAATCCGGTTACAATTCCGGAGCCTG-TTGAGTATACGTT-TGCATTG---GCGG-----
------------TAATACCGG--AA---ACGG----TAG--CGCCTTTG----------T
AA----------------------------------------------------------
------TCATGGCAACATGAATCCTTTCCTTCGAGAAGCCAACAAGAGATATCGGAAGAG
TTTTCTTTTCTGTTTTACAGC---CAC----ACTGGCCATGGAAGTCTTTCATAGAGAGA
TATGGTCGGACAAG-CTGGTAGAGCATGGTATTAA--ATTGCTGTGT-CGATATTCTCTT
CTTGGACCTTGAAAATCGAAGACTGGGGCACGC---------------------------
----------------------AAACTCTCAACAGCTTGTACCGA-ATCCGCAGCAGGTC
TCCAAGGTTTAGAGTCTCTAGTCGATAGATCAATGTAGGTAAGGGAAGTCGGCAAATTAG
ATCCGTAACTTCGGGATAAGGATTGGCTCTGAAGGCTGG----GA-TGACTCGGG--CTC
TGGTGCCTTCGCG-----------------------------------------------
------------------------------------------------------------
---GGTGCTTTGCCTC-AACGCGT------------------------CGTCGGCGTGTG
CTGCGCGTGG-TGGTTCGCGCCGCC--------------CGTGTGGTCGCGT--------
---CGGCC---GCTGCAGTCAT-CAATAAACAGCCAATTCAGAACTGGCAC-GGCTGAGG
GAATCCGACTGTCTAATTAAAACAAAGCATTGTGATGGCCTCCGCA-GGTG-TTGACACA
ATGTGATTTCTGCCCAGTGCTCTGAATGTCAACGTGAAGAAATTCAAGCAAGCGCGGGTA
AACGGCGGGAGTAACTATGACTCTCTTAAGGTAGCCAAATGCCTCGTCATCTAATTAGTG
ACGCGCATGAATGGATTAACGAGATTCCC----TCTGTCCCTATCTACTATCTAGCGAAA
CCACAGCCAAGGGAACGGGCTTGGAAACACTAGCGGGGAAAGAAGACCCTGTTGAGCTTG
ACTCTAGTCTGGCATTGTGAGGCGATATAAGAGGTGCAGAATAGGTGGGAGCCGGGATA-
------ATATATTATCTTCCCG------GCACCAATGAGATACCACCACTCTTACTGTTG
CCTCACTTACATGATCAGGTGGAACAAGTG-------------TTGGGGTTAT-TGCA--
----------------------ACCCTTTA------------------------------
------------ACATAA-------GGTTTCTTGTTCAGCGTTCAGTCATGTCGT-----
---------------CA-TACTGGCAATAATGC--AGAAGACCGGGCCTGGGG-------
----------TTCCGTTCGTT---------------------CGTTGCGTG---------
---------------------------------------------TTTG---GCG----T
GCGGT------CCGAAC----------------------------------CGGGTCGGG
TG------------------------------------------GGGGCAACTCC-----
---------------------------GCTCGCCCGAAGTAGG---GTCC----------
-------C---GCC--C-------------------------------------GCGTGC
GGC----A-----CGGCCC----------CGGTC----GCCCAACGT---TCACACAGTA
CGC-TAATGACATC-GAGACATCTGGAT----------ACT-------CCAAGTCATGGA
CAGTGCCAGGTGCGGAGTTTGACTGGGGCGGTACATCTCCAAAACAATAACGGAGGTGTC
CAAAGGTCAGCTCAGTGTGGACAGAAACCACACGCTGAGCATAAGGACAAAAGCTGGCTT
GATCTCGATGTTCAGTACATATTGAGACAGCGAAAGCTAGGCCTCACGATCCTTTTGG-T
TTAAAGAGTTTTTAGCAAGAGGTGTCAGAAAAGTTACCACAGGGATAACTGGCTTGTGGC
CGCCAAGCGTTCATAGCGACGTGGCTTTTTGATCCTTCGATGTCGGCTCTTCCTATCATT
GTGAAGCAAAATTCACAAAGCGTAGGATTGTTCACCCTTTCA-AGGGAACGTGAGCTGGG
TTTAGACCGTCGTGAGACAGGTTAGTTTTACCCTACTGGTGTGCGAAACAA---ACAGCG
AACGCTATCTTAAC---GGAATTCCTGTGCAGTACGAGAGGAACCACAGGTACGAACCAA
TGGCTCA-ATACTAGTTCGACCGGACTTTGGTATAACGCTA-CGTTCGTTGGATTATGCC
TGAACGCCTCTAAG------------------GTCGTAACCAAACCGAGCTGATAGTGTC
TCC--TA-----TAGGTGGTCG-----GTGATCATATGGCT-AA-AAACCCGC------A
AGACTTGCTAGCGT--GAT-CTC---ACGTTGGCATCTTATTGA-TCTGATCTC------
GAAGACAGAGCCCT---TGCGCGGCG-TCGTA-------------CAGCA------AGTA
--TCGAG-----ATACTG-GAACGCTG-------GCGG------CGCTGCTCAGCATCGA
TATA--TGATTTCGATACCTG-AGACCTCCTACAAACGATAGGTTTACAGGCTGGGAGTT
GCGAGTTGCAGAGAGGTGT--ACAT--TT-------CGATC---CTCTCAGA-------C
T-ACCCTTGCT--TGCG
>28S_1_Cx_bitaeniorhynchus_KH_S18
-CAAATAATGTGTGACTACCCCCTAAATTTAAGCATATTAATAAG---GGGAGGAAAAGA
AACTAACAAGGATTCCCCGAGTAGCTGCGAGCGAAAAGGGAAGAGCTCAGCACGTAGGGG
CGGCGCACTTG---CGCGTCTGCCCGGTTCCGTGTACTGGAA-ATTTTGTCATCTGCCAT
GCCC---GGCGC--AGTGTCCAAGTTCAACTAGAATGTGGCTT-TTACTCCCATAGAGGG
TGATAGGCCCGTAGG------ACGGCGC-----------TGATGGTGGAA-AATTTTTCC
ATG---GAGTCG---------TGTTGCTTGA--TAGTGCAGCACAAAGTGGGAGGTAAAC
TCCTTCTAAAGCTAAATATC-ACCACGAGACCGATAGCGAACAAGTACCGTGAGGGAAAG
TTGAAAAGCACTCTGAATAGAGAGTCAAAAAGTACGTGAAACTGCCTAGGGCTC--AAGC
CCGTTGAACTCGATTATCCGCGGCGGA--GATATTC--ACCTGCGG-CTGG-CCTTC---
-----------ACCGGTCCACCGCAGGGC----------------ACTTACC----TC-C
TGCCT-----CACGAGGACG---------TTGCGATCCATTACG---------AAACGGT
-------------TAGTCAGC--AATG------GCTACAGGC------------------
-------------CCGGCA--ATTGCCCCTTG-----------GCAC-TG--GTTG---C
TT---GTC-CCACAGTA-GCGGCGCTCAGTT------------CGGAAGGCCTGCG----
-----TC-GCAA----CCTGGGGCTTACCGGTGC-GT---GGTG------TG--------
--CAGCCGGGCGCGTG--------ATGGATTCCC---GCGT-A-----------------
-----------------------------------------C--AC--------------
----CGTCT---CGGGTGCTT-----------------GCACCCAC--------------
--------CTCCACCAAGG---------------TGACG---GA-CT--GTC--------
GATCGGCAACGA------TAAAATCGAGG--------------TACCTTCGGGACCCGTC
TTGAAACACGGACCAAGAAGTCTATCTTGCGCGCGAGCCAAT-GG---------------
---TA--CTCAG---------------------TTG---------------AAACA---C
C--AAAGGCGTAAAAAACATAA------------CTTG---AAACTGTGCGGGAT--TAC
GGGCGA-------------------GAC-----------TCTCTGCT-C--------GT-
---CCCTCCATCCCCGGGTGTT----ATACC-AGGCATGC--------------------
--------------CGGAGGCTTCGGC---------------CCTCGGTGCCATAACATA
CCGCGAGTGTGCAGGATGTGACCCGAAAGATGGTGAACTATGCCTGATCAGGTTGAAGTC
AGGGGAAACCCTGATGGAGGACCGAAGCAGTTCTGACGTGCAAATCGATTGTCAGAATTG
GGCATAGGG---------------------------------------------------
--------------------------------------------------GCGAAAGACC
AATCGAACCATCTAGTAGCTGGTTCCCTCCGAAGTTTCCCTCAGGATAGCTGGAGCACGC
AACATTTCGGA-TTCTATTCTTATCTGGTAAAGCGAATGATTAGAGGCCTTAGGTTCGAA
ATGATCTTAACCTATTCTCAAACTATAAATGGGTAC--GTACC--ATAACATTCTTGCAT
GATG------TTATT-------GCACTTACGA----ACGT-CGGGTCGCCCCTTG-----
-----CTTGGGC-GTGC------CGGTCGACGTACAAGATATCTGTGTGCTTAGTGGGCC
AAGTTTTGGTAAGCAGAACTGGTGCTGTGGGATGAACCAAACGTGATGTTACGGCGCCTA
AATAAACGACGCATCATAGATACCATGAAAGGTGTTGATTGCTACAGACAGCAGGACGGT
GGACATGGAAGTTGTCATCCGCTAAGGAGTGTGTAACAACTCACCTGCCGAAGCAATTAG
CCCTTAAAATGGATGGCGCTTAAGTCGTTTGCCTATACATTACCGCTGGCGTACAAGTGG
TGCG-----GCGGGCC--------CTAGCTCCGTC------CGC-ACTTTGAGACGCCAG
CGAGTAGGAGGGTC-TGGTGGTGTGCGTTGAAGTGCCTG-GCGTAAGCCGACATGGAGCC
GCCACTAGCACAGATCTTGGTGGTAGTAGCAAATATTCGAATGAGATCTTGGATGACTGA
AGTGGAGGAGGGTTTCGTGTCAACAGCAGTTGAACACGAGTTAGCCAATCCTAAGCTCTA
TGGGAAA----------------CCTGATATATAT-------------------------
-------------T------AA--GCAT----------TTAACC----AAATAC----AA
-----C---------------------ATTTGTCCGT-TG-ATG--CAAC---------A
TCCAC----GTA-TATATT-------AAAT-GAG-------------------CGAAAGG
GAATCCGGTTACAATTCCGGAGCCTG-TTGAGTATACGTT-TGCATTG---GCGG-----
------------TAATACCGG--AA---ACGG----TAG--CGCCTTTG----------T
AA----------------------------------------------------------
------TCATGGCAACATGAATCCTTTCCTTCGAGAAGCCAACAAGAGATATCGGAAGAG
TTTTCTTTTCTGTTTTACAGC---CAC----ACTGGCCATGGAAGTCTTTCATAGAGAGA
TATGGTCGGACAAG-CTGGTAGAGCATGGTATTAA--ATTGCTGTGT-CGATATTCTCTT
CTTGGACCTTGAAAATCGAAGACTGGGGCACGC---------------------------
----------------------AAACTCTCAACAGCTTGTACCGA-ATCCGCAGCAGGTC
TCCAAGGTTTAGAGTCTCTAGTCGATAGATCAATGTAGGTAAGGGAAGTCGGCAAATTAG
ATCCGTAACTTCGGGATAAGGATTGGCTCTGAAGGCTGG----GA-TGACTCGGG--CTC
TGGTGCCTTCGCG-----------------------------------------------
------------------------------------------------------------
---GGTGCTTTGCCTC-AACGCGCGCC-----------------GGCCGGCTCGGG----
-----------TGGTTTGCGCCG----------------CCTGTGGTCGCGT--------
---CGGCC---GCTGCAGTCAT-CAATAAACAGCCAATTCAGAACTGGCAC-GGCTGAGG
GAATCCGACTGTCTAATTAAAACAAAGCATTGTGATGGCCTCCGCA-GGTG-TTGACACA
ATGTGATTTCTGCCCAGTGCTCTGAATGTCAACGTGAAGAAATTCAAGCAAGCGCGGGTA
AACGGCGGGAGTAACTATGACTCTCTTAAGGTAGCCAAATGCCTCGTCATCTAATTAGTG
ACGCGCATGAATGGATTAACGAGATTCCC----TCTGTCCCTATCTACTATCTAGCGAAA
CCACAGCCAAGGGAACGGGCTTGGAAACACTAGCGGGGAAAGAAGACCCTGTTGAGCTTG
ACTCTAGTCTGGCATTGTGAGGCGATATAAGAGGTGCAGAATAGGTGGGAGCCAGGGTA-
------AAATATTATCTCTCTG------GCACCAATGAGATACCACCACTCTTACTGTTG
CCTCACTTACATGATCAGGTGGAACAAGTG-------------TTGGGGTTAT-TGCA--
----------------------ACCCTTTA------------------------------
------------ACATAA-------GGTTTCTTGTTCAGCGTTCAGTCATGTCGT-----
---------------CA-TACTGGCAATAATGC--AGAAGACCGGGCCTGGGG-------
----------TTCCGTTCGTT---------------------CGTTGCGTG---------
---------------------------------------------TTTG---GCG----T
GCGGT------CCGAAC---------------------------------------CGGG
TG------------------------------------------GGGGCAACTCC-----
-------------------------------GCCTGAAGTAGG---GTCC----------
-------C---GCC--C-------------------------------------GCGTGC
GGC----A-----CGGCCC----------CGGTC----GCCCAACGT---TCACACAGTA
CGC-TAATGACATC-GAGACATCTGGAT----------ACT-------CCAAGTCATGGA
CAGTGCCAGGTGCGGAGTTTGACTGGGGCGGTACATCTCCAAAACAATAACGGAGGTGTC
CAAAGGTCAGCTCAGTGTGGACAGAAACCACACGCTGAGCATAAGGACAAAAGCTGGCTT
GATCTCGATGTTCAGTACATATTGAGACAGCGAAAGCTAGGCCTCACGATCCTTTTGG-T
TTAAAGAGTTTTTAGCAAGAGGTGTCAGAAAAGTTACCACAGGGATAACTGGCTTGTGGC
CGCCAAGCGTTCATAGCGACGTGGCTTTTTGATCCTTCGATGTCGGCTCTTCCTATCATT
GTGAAGCAAAATTCACAAAGCGTAGGATTGTTCACCCTTTCA-AGGGAACGTGAGCTGGG
TTTAGACCGTCGTGAGACAGGTTAGTTTTACCCTACTGGTGTGCGATACAA----CAGCG
AACGCTATCTTAAC---GGAATTCCTGTGCAGTACGAGAGGAACCACAGGTACGAACCAA
TGGCTCA-ATACTAGTTCGACCGGACTTTGGTATAACGCTA-CGTTCGTTGGATTATGCC
TGAACGCCTCTAAG------------------GTCGTAACCAAACCGAGCTGATAGTGTC
TCC--TA-----TAGGTGGTCG-----GTGATCATATGGCT-AA-AAACCCGC------A
AGACTTGCTAGCGT--GAT-CTC---ACGTTGGCATCTTATTGA-TCTGATCTC------
GAAGACAGAGCCCT---TGCGCGGCG-TCGTA-------------CAGCA------AGTA
--TCGAG-----ATACTG-GAACGCTG-------GCGG------CGCTGCTCAGCATCGA
TATA--TGATTTCGATACCTG-AGACCTCCTACAAACGATAGGTTTACAGGCTGGGAGTT
GCGAGTTGCAGAGAGGTGT--ACAT--TT-------CGATC---CTCTCAGA-------C
T-ACCCTTGCT-GGGAG
>28S_1_Cx_bitaeniorhynchus_KH_S19
-CAAATAATGTGTGACTACCCCCTAAATTTAAGCATATTAATAAG---GGGAGGAAAAGA
AACTAACAAGGATTCCCCGAGTAGCTGCGAGCGAAAAGGGAAGAGCTCAGCACGTAGGGG
CGGCGCACTTG---CGCGTCTGCCCGGTTCCGTGTACTGGAA-ATTTTGTCATCTGCCAT
GCCC---GGCGC--AGTGTCCAAGTTCAACTAGAATGTGGCTT-TTACTCCCATAGAGGG
TGATAGGCCCGTAGG------ACGGCGC-----------TGATGGTGGAA-AATTTTTCC
ATG---GAGTCG---------TGTTGCTTGA--TAGTGCAGCACAAAGTGGGAGGTAAAC
TCCTTCTAAAGCTAAATATC-ACCACGAGACCGATAGCGAACAAGTACCGTGAGGGAAAG
TTGAAAAGCACTCTGAATAGAGAGTCAAAAAGTACGTGAAACTGCCTAGGGCTC--AAGC
CCGTTGAACTCGATTATCCGCGGCGGA--GATATTC--ACCTGCGG-CTGG-CCTTC---
-----------ACCGGTCCACCGCAGGGC----------------ACTTACC----TC-C
TGCCT-----CACGAGGACG---------TTGCGATCCATTACG---------AAACGGT
-------------TAGTCAGC--AATG------GCTACAGGC------------------
-------------CCGGCA--ATTGCCCCTTG-----------GCAC-TG--GTTG---C
TT---GTC-CCACAGTA-GCGGCGCTCAGTT------------CGGAAGGCCTGCG----
-----TC-GCAA----CCTGGGGCTTACCGGTGC-GT---GGTG------TG--------
--CAGCCGGGCGCGTG--------ATGGATTCCC---GCGT-A-----------------
-----------------------------------------C--AC--------------
----CGTCT---CGGGTGCTT-----------------GCACCCAC--------------
--------CTCCACCAAGG---------------TGACG---GA-CT--GTC--------
GATCGGCAACGA------TAAAATCGAGG--------------TACCTTCGGGACCCGTC
TTGAAACACGGACCAAGAAGTCTATCTTGCGCGCGAGCCAAT-GG---------------
---TA--CTCAG---------------------TTG---------------AAACA---C
C--AAAGGCGTAAAAAACATAA------------CTTG---AAACTGTGCGGGAT--TAC
GGGCGA-------------------GAC-----------TCTCTGCT-C--------GT-
---CCCTCCATCCCCGGGTGTT----ATACC-AGGCATGC--------------------
--------------CGGAGGCTTCGGC---------------CCTCGGTGCCATAACATA
CCGCGAGTGTGCAGGATGTGACCCGAAAGATGGTGAACTATGCCTGATCAGGTTGAAGTC
AGGGGAAACCCTGATGGAGGACCGAAGCAGTTCTGACGTGCAAATCGATTGTCAGAATTG
GGCATAGGG---------------------------------------------------
--------------------------------------------------GCGAAAGACC
AATCGAACCATCTAGTAGCTGGTTCCCTCCGAAGTTTCCCTCAGGATAGCTGGAGCACGC
AACATTTCGGA-TTCTATTCTTATCTGGTAAAGCGAATGATTAGAGGCCTTAGGTTCGAA
ATGATCTTAACCTATTCTCAAACTATAAATGGGTAC--GTACC--ATAACATTCTTGCAT
GATG------TTATT-------GCACTTACGA----ACGT-CGGGTCGCCCCTTG-----
-----CTTGGGT-GTGC------CGGTCGACGTACAAGATATCTGTGTGCTTAGTGGGCC
AAGTTTTGGTAAGCAGAACTGGTGCTGTGGGATGAACCAAACGTGATGTTACGGCGCCTA
AATAAACGACGCATCATAGATACCATGAAAGGTGTTGATTGCTACAGACAGCAGGACGGT
GGACATGGAAGTTGTCATCCGCTAAGGAGTGTGTAACAACTCACCTGCCGAAGCAATTAG
CCCTTAAAATGGATGGCGCTTAAGTCGTTTGCCTATACATTACCGCTGGCGTACAAGTGG
TGCG-----GCGGGCC--------CTAGCTCCGTC------CGC-ACTTTGAGACGCCAG
CGAGTAGGAGGGTC-TGGTGGTGTGCGTTGAAGTGCCTG-GCGTAAGCCGACATGGAGCC
GCCACTAGCACAGATCTTGGTGGTAGTAGCAAATATTCGAATGAGATCTTGGATGACTGA
AGTGGAGGAGGGTTTCGTGTCAACAGCAGTTGAACACGAGTTAGCCAATCCTAAGCTCTA
TGGGAAA----------------CCTGATATATAT-------------------------
-------------T------AA--GCAT----------TTAACC----AAATAC----AA
-----C---------------------ATTTGTCCGT-TG-ATG--CAAC---------A
TCCAC----GTA-TATATT-------AAAT-GAG-------------------CGAAAGG
GAATCCGGTTACAATTCCGGAGCCTG-TTGAGTATACGTT-TGCATTG---GCGG-----
------------TAATACCGG--AA---ACGG----TAG--CGCCTTTG----------T
AA----------------------------------------------------------
------TCATGGCAACATGAATCCTTTCCTTCGAGAAGCCAACAAGAGATATCGGAAGAG
TTTTCTTTTCTGTTTTACAGC---CAC----ACTGGCCATGGAAGTCTTTCATAGAGAGA
TATGGTCGGACAAG-CTGGTAGAGCATGGTATTAA--ATTGCTGTGT-CGATATTCTCTT
CTTGGACCTTGAAAATCGAAGACTGGGGCACGC---------------------------
----------------------AAACTCTCAACAGCTTGTACCGA-ATCCGCAGCAGGTC
TCCAAGGTTTAGAGTCTCTAGTCGATAGATCAATGTAGGTAAGGGAAGTCGGCAAATTAG
ATCCGTAACTTCGGGATAAGGATTGGCTCTGAAGGCTGG----GA-TGACTCGGG--CTC
TGGTGCCTTCGCG-----------------------------------------------
------------------------------------------------------------
---GGTGCTTTGCCTC-AACGCGCGCC-----------------GGCCGGCTCGGG----
-----------TGGTTTGCGCCG----------------CCTGTGGTCGCGT--------
---CGGCC---GCTGCAGTCAT-CAATAAACAGCCAATTCAGAACTGGCAC-GGCTGAGG
GAATCCGACTGTCTAATTAAAACAAAGCATTGTGATGGCCTCCGCA-GGTG-TTGACACA
ATGTGATTTCTGCCCAGTGCTCTGAATGTCAACGTGAAGAAATTCAAGCAAGCGCGGGTA
AACGGCGGGAGTAACTATGACTCTCTTAAGGTAGCCAAATGCCTCGTCATCTAATTAGTG
ACGCGCATGAATGGATTAACGAGATTCCC----TCTGTCCCTATCTACTATCTAGCGAAA
CCACAGCCAAGGGAACGGGCTTGGAAACACTAGCGGGGAAAGAAGACCCTGTTGAGCTTG
ACTCTAGTCTGGCATTGTGAGGCGATATAAGAGGTGCAGAATAGGTGGGAGCCAGGGTA-
------AAATATTATCTCTCTG------GCACCAATGAGATACCACCACTCTTACTGTTG
CCTCACTTACATGATCAGGTGGAACAAGTG-------------TTGGGGTTAT-TGCA--
----------------------ACCCTTTA------------------------------
------------ACATAA-------GGTTTCTTGTTCAGCGTTCAGTCATGTCGT-----
---------------CA-TACTGGCAATAATGC--AGAAGACCGGGCCTGGGG-------
----------TTCCGTTCGTT---------------------CGTTGCGTG---------
---------------------------------------------TTTG---GCG----T
GCGGT------CCGAAC---------------------------------------CGGG
TG------------------------------------------GGGGCAACTCC-----
-------------------------------GCCTGAAGTAGG---GTCC----------
-------C---GCC--C-------------------------------------GCGTGC
GGC----A-----CGGCCC----------CGGTC----GCCCAACGT---TCACACAGTA
CGC-TAATGACATC-GAGACATCTGGAT----------ACT-------CCAAGTCATGGA
CAGTGCCAGGTGCGGAGTTTGACTGGGGCGGTACATCTCCAAAACAATAACGGAGGTGTC
CAAAGGTCAGCTCAGTGTGGACAGAAACCACACGCTGAGCATAAGGACAAAAGCTGGCTT
GATCTCGATGTTCAGTACATATTGAGACAGCGAAAGCTAGGCCTCACGATCCTTTTGG-T
TTAAAGAGTTTTTAGCAAGAGGTGTCAGAAAAGTTACCACAGGGATAACTGGCTTGTGGC
CGCCAAGCGTTCATAGCGACGTGGCTTTTTGATCCTTCGATGTCGGCTCTTCCTATCATT
GTGAAGCAAAATTCACAAAGCGTAGGATTGTTCACCCTTTCA-AGGGAACGTGAGCTGGG
TTTAGACCGTCGTGAGACAGGTTAGTTTTACCCTACTGGTGTGCGATACAA----CAGCG
AACGCTATCTTAAC---GGAATTCCTGTGCAGTACGAGAGGAACCACAGGTACGAACCAA
TGGCTCA-ATACTAGTTCGACCGGACTTTGGTATAACGCTA-CGTTCGTTGGATTATGCC
TGAACGCCTCTAAG------------------GTCGTAACCAAACCGAGCTGATAGTGTC
TCC--TA-----TAGGTGGTCG-----GTGATCATATGGCT-AA-AAACCCGC------A
AGACTTGCTAGCGT--GAT-CTC---ACGTTGGCATCTTATTGA-TCTGATCTC------
GAAGACAGAGCCCT---TGCGCGGCG-TCGTA-------------CAGCA------AGTA
--TCGAG-----ATACTG-GAACGCTG-------GCGG------CGCTGCTCAGCATCGA
TATA--TGATTTCGATACCTG-AGACCTCCTACAAACGATAGGTTTACAGGCTGGGAGTT
GCGAGTTGCAGAGAGGTGT--ACAT--TT-------CGATC---CTCTCAGA-------C
T-ACCCTTGCT-GGGAG
>28S_1_Cx_bitaeniorhynchus_KH_S20
-CAAATAATGTGTGACTACCCCCTAAATTTAAGCATATTAATAAG---GGGAGGAAAAGA
AACTAACAAGGATTCCCCGAGTAGCTGCGAGCGAAAAGGGAAGAGCTCAGCACGTAGGGG
CGGCGCACTTG---CGCGTCTGCCCGGTTCCGTGTACTGGAA-ATTTTGTCATCTGCCAT
GCCC---GGCGC--AGTGTCCAAGTTCAACTAGAATGTGGCTT-TTACTCCCATAGAGGG
TGATAGGCCCGTAGG------ACGGCGC-----------TGATGGTGGAA-AATTTTTCC
ATG---GAGTCG---------TGTTGCTTGA--TAGTGCAGCACAAAGTGGGAGGTAAAC
TCCTTCTAAAGCTAAATATC-ACCACGAGACCGATAGCGAACAAGTACCGTGAGGGAAAG
TTGAAAAGCACTCTGAATAGAGAGTCAAAAAGTACGTGAAACTGCCTAGGGCTC--AAGC
CCGTTGAACTCGATTATCCGCGGCGGA--GATATTC--ACCTGCGG-CTGG-CCTTC---
-----------ACCGGTCCACCGCAGGGC----------------ACTTACC----TC-C
TGCCT-----CACGAGGACG---------TTGCGATCCATTACG---------AAACGGT
-------------TAGTCAGC--AATG------GCTACAGGC------------------
-------------CCGGCA--ATTGCCCCTTG-----------GCAC-TG--GTTG---C
TT---GTC-CCACAGTA-GCGGCGCTCAGTT------------CGGAAGGCCTGCG----
-----TC-GCAA----CCTGGGGCTTACCGGTGC-GT---GGTG------TG--------
--CAGCCGGGCGCGTG--------ATGGATTCCC---GCGT-A-----------------
-----------------------------------------C--AC--------------
----CGTCT---CGGGTGCTT-----------------GCACCCAC--------------
--------CTCCACCAAGG---------------TGACG---GA-CT--GTC--------
GATCGGCAACGA------TAAAATCGAGG--------------TACCTTCGGGACCCGTC
TTGAAACACGGACCAAGAAGTCTATCTTGCGCGCGAGCCAAT-GG---------------
---TA--CTCAG---------------------TTG---------------AAACA---C
C--AAAGGCGTAAAAAACATAA------------CTTG---AAACTGTGCGGGAT--TAC
GGGCGA-------------------GAC-----------TCTCTGCT-C--------GT-
---CCCTCCATCCCCGGGTGTT----ATACC-AGGCATGC--------------------
--------------CGGAGGCTTCGGC---------------CCTCGGTGCCATAACATA
CCGCGAGTGTGCAGGATGTGACCCGAAAGATGGTGAACTATGCCTGATCAGGTTGAAGTC
AGGGGAAACCCTGATGGAGGACCGAAGCAGTTCTGACGTGCAAATCGATTGTCAGAATTG
GGCATAGGGGCGAAAGACCAATCGAACCATCTAGTAGCTGGTTCCCTCCGAAGTTTCCCT
CAGGATAGCTCGAGCACGCAACATTTCGGATTCTATTCTTATCTGGTAAAGCGAAAGACC
AATCGAACCATCTAGTAGCTGGTTCCCTCCGAAGTTTCCCTCAGGATAGCTGGAGCACGC
AACATTTCGGA-TTCTATTCTTATCTGGTAAAGCGAATGATTAGAGGCCTTAGGTTCGAA
ATGATCTTAACCTATTCTCAAACTATAAATGGGTAC--GTACC--ATAACATTCTTGCAT
GATG------TTATT-------GCACTTACGA----ACGT-CGGGTCGCCCCTTG-----
-----CTTGGGT-GTGC------CGGTCGACGTACAAGATATCTGTGTGCTTAGTGGGCC
AAGTTTTGGTAAGCAGAACTGGTGCTGTGGGATGAACCAAACGTGATGTTACGGCGCCTA
AATAAACGACGCATCATAGATACCATGAAAGGTGTTGATTGCTACAGACAGCAGGACGGT
GGACATGGAAGTTGTCATCCGCTAAGGAGTGTGTAACAACTCACCTGCCGAAGCAATTAG
CCCTTAAAATGGATGGCGCTTAAGTCGTTTGCCTATACATTACCGCTGGCGTACAAGTGG
TGCG-----GCGGGCC--------CTAGCTCCGTC------CGC-ACTTTGAGACGCCAG
CGAGTAGGAGGGTC-TGGTGGTGTGCGTTGAAGTGCCTG-GCGTAAGCCGACATGGAGCC
GCCACTAGCACAGATCTTGGTGGTAGTAGCAAATATTCGAATGAGATCTTGGATGACTGA
AGTGGAGGAGGGTTTCGTGTCAACAGCAGTTGAACACGAGTTAGCCAATCCTAAGCTCTA
TGGGAAA----------------CCTGATATATAT-------------------------
-------------T------AA--GCAT----------TTAACC----AAATAC----AA
-----C---------------------ATTTGTCCGT-TG-ATG--CAAC---------A
TCCAC----GTA-TATATT-------AAAT-GAG-------------------CGAAAGG
GAATCCGGTTACAATTCCGGAGCCTG-TTGAGTATACGTT-TGCATTG---GCGG-----
------------TAATACCGG--AA---ACGG----TAG--CGCCTTTG----------T
AA----------------------------------------------------------
------TCATGGCAACATGAATCCTTTCCTTCGAGAAGCCAACAAGAGATATCGGAAGAG
TTTTCTTTTCTGTTTTACAGC---CAC----ACTGGCCATGGAAGTCTTTCATAGAGAGA
TATGGTCGGACAAG-CTGGTAGAGCATGGTATTAA--ATTGCTGTGT-CGATATTCTCTT
CTTGGACCTTGAAAATCGAAGACTGGGGCACGC---------------------------
----------------------AAACTCTCAACAGCTTGTACCGA-ATCCGCAGCAGGTC
TCCAAGGTTTAGAGTCTCTAGTCGATAGATCAATGTAGGTAAGGGAAGTCGGCAAATTAG
ATCCGTAACTTCGGGATAAGGATTGGCTCTGAAGGCTGG----GA-TGACTCGGG--CTC
TGGTGCCTTCGCG-----------------------------------------------
------------------------------------------------------------
---GGTGCTTTGCCTC-AACGCGCGCC-----------------GGCCGGCTCGGG----
-----------TGGTTTGCGCCG----------------CCTGTGGTCGCGT--------
---CGGCC---GCTGCAGTCAT-CAATAAACAGCCAATTCAGAACTGGCAC-GGCTGAGG
GAATCCGACTGTCTAATTAAAACAAAGCATTGTGATGGCCTCCGCA-GGTG-TTGACACA
ATGTGATTTCTGCCCAGTGCTCTGAATGTCAACGTGAAGAAATTCAAGCAAGCGCGGGTA
AACGGCGGGAGTAACTATGACTCTCTTAAGGTAGCCAAATGCCTCGTCATCTAATTAGTG
ACGCGCATGAATGGATTAACGAGATTCCC----TCTGTCCCTATCTACTATCTAGCGAAA
CCACAGCCAAGGGAACGGGCTTGGAAACACTAGCGGGGAAAGAAGACCCTGTTGAGCTTG
ACTCTAGTCTGGCATTGTGAGGCGATATAAGAGGTGCAGAATAGGTGGGAGCCAGGGTA-
------AAATATTATCTCTCTG------GCACCAATGAGATACCACCACTCTTACTGTTG
CCTCACTTACATGATCAGGTGGAACAAGTG-------------TTGGGGTTAT-TGCA--
----------------------ACCCTTTA------------------------------
------------ACATAA-------GGTTTCTTGTTCAGCGTTCAGTCATGTCGT-----
---------------CA-TACTGGCAATAATGC--AGAAGACCGGGCCTGGGG-------
----------TTCCGTTCGTT---------------------CGTTGCGTG---------
---------------------------------------------TTTG---GCG----T
GCGGT------CCGAAC---------------------------------------CGGG
TG------------------------------------------GGGGCAACTCC-----
-------------------------------GCCTGAAGTAGG---GTCC----------
-------C---GCC--C-------------------------------------GCGTGC
GGC----A-----CGGCCC----------CGGTC----GCCCAACGT---TCACACAGTA
CGC-TAATGACATC-GAGACATCTGGAT----------ACT-------CCAAGTCATGGA
CAGTGCCAGGTGCGGAGTTTGACTGGGGCGGTACATCTCCAAAACAATAACGGAGGTGTC
CAAAGGTCAGCTCAGTGTGGACAGAAACCACACGCTGAGCATAAGGACAAAAGCTGGCTT
GATCTCGATGTTCAGTACATATTGAGACAGCGAAAGCTAGGCCTCACGATCCTTTTGG-T
TTAAAGAGTTTTTAGCAAGAGGTGTCAGAAAAGTTACCACAGGGATAACTGGCTTGTGGC
CGCCAAGCGTTCATAGCGACGTGGCTTTTTGATCCTTCGATGTCGGCTCTTCCTATCATT
GTGAAGCAAAATTCACAAAGCGTAGGATTGTTCACCCTTTCA-AGGGAACGTGAGCTGGG
TTTAGACCGTCGTGAGACAGGTTAGTTTTACCCTACTGGTGTGCGATACAA----CAGCG
AACGCTATCTTAAC---GGAATTCCTGTGCAGTACGAGAGGAACCACAGGTACGAACCAA
TGGCTCA-ATACTAGTTCGACCGGACTTTGGTATAACGCTA-CGTTCGTTGGATTATGCC
TGAACGCCTCTAAG------------------GTCGTAACCAAACCGAGCTGATAGTGTC
TCC--TA-----TAGGTGGTCG-----GTGATCATATGGCT-AA-AAACCCGC------A
AGACTTGCTAGCGT--GAT-CTC---ACGTTGGCATCTTATTGA-TCTGATCTC------
GAAGACAGAGCCCT---TGCGCGGCG-TCGTA-------------CAGCA------AGTA
--TCGAG-----ATACTG-GAACGCTG-------GCGG------CGCTGCTCAGCATCGA
TATA--TGATTTCGATACCTG-AGACCTCCTACAAACGATAGGTTTACAGGCTGGGAGTT
GCGAGTTGCAGAGAGGTGT--ACAT--TT-------CGATC---CTCTCAGA-------C
T-ACCCTTGCT-GGGAG
>28S_2_Cx_bitaeniorhynchus_KH_S20
-CAAATAATGTGTGACTACCCCCTAAATTTAAGCATATTAATAAG---GGGAGGAAAAGA
AACTAACAAGGATTCCCCGAGTAGCTGCGAGCGAAAAGGGAAGAGCTCAGCACGTAGGGG
CGGCGCACTTG---CGCGTCTGCCCGGTTCCGTGTACTGGAA-ATTTTGTCATCTGCCAT
GCCC---GGCGC--AGTGTCCAAGTTCAACTAGAATGTGGCTT-TTACTCCCATAGAGGG
TGATAGGCCCGTAGG------ACGGCGC-----------TGATGGTGGAA-AATTTTTCC
ATG---GAGTCG---------TGTTGCTTGA--TAGTGCAGCACAAAGTGGGAGGTAAAC
TCCTTCTAAAGCTAAATATC-ACCACGAGACCGATAGCGAACAAGTACCGTGAGGGAAAG
TTGAAAAGCACTCTGAATAGAGAGTCAAAAAGTACGTGAAACTGCCTAGGGCTC--AAGC
CCGTTGAACTCGATTATCCGCGGCGGA--GATATTC--ACCTGCGG-CTGG-CCTTC---
-----------ACCGGTCCACCGCAGGGC----------------ACTTACC----TC-C
TGCCT-----CACGAGGACG---------TTGCGATCCATTACG---------AAACGGT
-------------TAGTCAGC--AATG------GCTACAGGC------------------
-------------CCGGCA--ATTGCCCCTTG-----------GCAC-TG--GTTG---C
TT---GTC-CCACAGTA-GCGGCGCTCAGTT------------CGGAAGGCCTGCG----
-----TC-GCAA----CCTGGGGCTTACCGGTGC-GT---GGTG------TG--------
--CAGCCGGGCGCGTG--------ATGGATTCCC---GCGT-A-----------------
-----------------------------------------C--AC--------------
----CGTCT---CGGGTGCTT-----------------GCACCCAC--------------
--------CTCCACCAAGG---------------TGACG---GA-CT--GTC--------
GATCGGCAACGA------TAAAATCGAGG--------------TACCTTCGGGACCCGTC
TTGAAACACGGACCAAGAAGTCTATCTTGCGCGCGAGCCAAT-GG---------------
---TA--CTCAG---------------------TTG---------------AAACA---C
C--AAAGGCGTAAAAAACATAA------------CTTG---AAACTGTGCGGGAT--TAC
GGGCGA-------------------GAC-----------TCTCTGCT-C--------GT-
---CCCTCCATCCCCGGGTGTT----ATACC-AGGCATGC--------------------
--------------CGGAGGCTTCGGC---------------CCTCGGTGCCATAACATA
CCGCGAGTGTGCAGGATGTGACCCGAAAGATGGTGAACTATGCCTGATCAGGTTGAAGTC
AGGGGAAACCCTGATGGAGGACCGAAGCAGTTCTGACGTGCAAATCGATTGTCAGAATTG
GGCATAGGG---------------------------------------------------
--------------------------------------------------GCGAAAGACC
AATCGAACCATCTAGTAGCTGGTTCCCTCCGAAGTTTCCCTCAGGATAGCTGGAGCACGC
AACATTTCGGA-TTCTATTCTTATCTGGTAAAGCGAATGATTAGAGGCCTTAGGTTCGAA
ATGATCTTAACCTATTCTCAAACTATAAATGGGTAC--GTACC--ATAACATTCTTGCAT
GATG------TTATT-------GCACTTACGA----ACGT-CGGGTCGCCCCTTG-----
-----CTTGGGT-GTGC------CGGTCGACGTACAAGATATCTGTGTGCTTAGTGGGCC
AAGTTTTGGTAAGCAGAACTGGTGCTGTGGGATGAACCAAACGTGATGTTACGGCGCCTA
AATAAACGACGCATCATAGATACCATGAAAGGTGTTGATTGCTACAGACAGCAGGACGGT
GGACATGGAAGTTGTCATCCGCTAAGGAGTGTGTAACAACTCACCTGCCGAAGCAATTAG
CCCTTAAAATGGATGGCGCTTAAGTCGTTTGCCTATACATTACCGCTGGCGTACAAGTGG
TGCG-----GCGGGCC--------CTAGCTCCGTC------CGC-ACTTTGAGACGCCAG
CGAGTAGGAGGGTC-TGGTGGTGTGCGTTGAAGTGCCTG-GCGTAAGCCGACATGGAGCC
GCCACTAGCACAGATCTTGGTGGTAGTAGCAAATATTCGAATGAGATCTTGGATGACTGA
AGTGGAGGAGGGTTTCGTGTCAACAGCAGTTGAACACGAGTTAGCCAATCCTAAGCTCTA
TGGGAAA----------------CCTGATATATAT-------------------------
-------------T------AA--GCAT----------TTAACC----AAATAC----AA
-----C---------------------ATTTGTCCGT-TG-ATG--CAAC---------A
TCCAC----GTA-TATATT-------AAAT-GAG-------------------CGAAAGG
GAATCCGGTTACAATTCCGGAGCCTG-TTGAGTATACGTT-TGCATTG---GCGG-----
------------TAATACCGG--AA---ACGG----TAG--CGCCTTTG----------T
AA----------------------------------------------------------
------TCATGGCAACATGAATCCTTTCCTTCGAGAAGCCAACAAGAGATATCGGAAGAG
TTTTCTTTTCTGTTTTACAGC---CAC----ACTGGCCATGGAAGTCTTTCATAGAGAGA
TATGGTCGGACAAG-CTGGTAGAGCATGGTATTAA--ATTGCTGTGT-CGATATTCTCTT
CTTGGACCTTGAAAATCGAAGACTGGGGCACGC---------------------------
----------------------AAACTCTCAACAGCTTGTACCGA-ATCCGCAGCAGGTC
TCCAAGGTTTAGAGTCTCTAGTCGATAGATCAATGTAGGTAAGGGAAGTCGGCAAATTAG
ATCCGTAACTTCGGGATAAGGATTGGCTCTGAAGGCTGG----GA-TGACTCGGG--CTC
TGGTGCCTTCGCG-----------------------------------------------
------------------------------------------------------------
---GGTGCTTTGCCTC-AACGCGCGCC-----------------GGCCGGCTCGGG----
-----------TGGTTTGCGCCG----------------CCTGTGGTCGCGT--------
---CGGCC---GCTGCAGTCAT-CAATAAACAGCCAATTCAGAACTGGCAC-GGCTGAGG
GAATCCGACTGTCTAATTAAAACAAAGCATTGTGATGGCCTCCGCA-GGTG-TTGACACA
ATGTGATTTCTGCCCAGTGCTCTGAATGTCAACGTGAAGAAATTCAAGCAAGCGCGGGTA
AACGGCGGGAGTAACTATGACTCTCTTAAGGTAGCCAAATGCCTCGTCATCTAATTAGTG
ACGCGCATGAATGGATTAACGAGATTCCC----TCTGTCCCTATCTACTATCTAGCGAAA
CCACAGCCAAGGGAACGGGCTTGGAAACACTAGCGGGGAAAGAAGACCCTGTTGAGCTTG
ACTCTAGTCTGGCATTGTGAGGCGATATAAGAGGTGCAGAATAGGTGGGAGCCAGGGTA-
------AAATATTATCTCTCTG------GCACCAATGAGATACCACCACTCTTACTGTTG
CCTCACTTACATGATCAGGTGGAACAAGTG-------------TTGGGGTTAT-TGCA--
----------------------ACCCTTTA------------------------------
------------ACATAA-------GGTTTCTTGTTCAGCGTTCAGTCATGTCGT-----
---------------CA-TACTGGCAATAATGC--AGAAGACCGGGCCTGGGG-------
----------TTCCGTTCGTT---------------------CGTTGCGTG---------
---------------------------------------------TTTG---GCG----T
GCGGT------CCGAAC---------------------------------------CGGG
TG------------------------------------------GGGGCAACTCC-----
-------------------------------GCCTGAAGTAGG---GTCC----------
-------C---GCC--C-------------------------------------GCGTGC
GGC----A-----CGGCCC----------CGGTC----GCCCAACGT---TCACACAGTA
CGC-TAATGACATC-GAGACATCTGGAT----------ACT-------CCAAGTCATGGA
CAGTGCCAGGTGCGGAGTTTGACTGGGGCGGTACATCTCCAAAACAATAACGGAGGTGTC
CAAAGGTCAGCTCAGTGTGGACAGAAACCACACGCTGAGCATAAGGACAAAAGCTGGCTT
GATCTCGATGTTCAGTACATATTGAGACAGCGAAAGCTAGGCCTCACGATCCTTTTGG-T
TTAAAGAGTTTTTAGCAAGAGGTGTCAGAAAAGTTACCACAGGGATAACTGGCTTGTGGC
CGCCAAGCGTTCATAGCGACGTGGCTTTTTGATCCTTCGATGTCGGCTCTTCCTATCATT
GTGAAGCAAAATTCACAAAGCGTAGGATTGTTCACCCTTTCA-AGGGAACGTGAGCTGGG
TTTAGACCGTCGTGAGACAGGTTAGTTTTACCCTACTGGTGTGCGATACAA----CAGCG
AACGCTATCTTAAC---GGAATTCCTGTGCAGTACGAGAGGAACCACAGGTACGAACCAA
TGGCTCA-ATACTAGTTCGACCGGACTTTGGTATAACGCTA-CGTTCGTTGGATTATGCC
TGAACGCCTCTAAG------------------GTCGTAACCAAACCGAGCTGATAGTGTC
TCC--TA-----TAGGTGGTCG-----GTGATCATATGGCT-AA-AAACCCGC------A
AGACTTGCTAGCGT--GAT-CTC---ACGTTGGCATCTTATTGA-TCTGATCTC------
GAAGACAGAGCCCT---TGCGCGGCG-TCGTA-------------CAGCA------AGTA
--TCGAG-----ATACTG-GAACGCTG-------GCGG------CGCTGCTCAGCATCGA
TATA--TGATTTCGATACCTG-AGACCTCCTACAAACGATAGGTTTACAGGCTGGGAGTT
GCGAGTTGCAGAGAGGTGT--ACAT--TT-------CGATC---CTCTCAGA-------C
T-ACCCTTGCT-GGGAG
>28S_2_Cx_poicilipes_MG_S82
-CAAATAATGTGTGACTACCCCCTAAATTTAAGCATATTAATAAG---GGGAGGAAAAGA
AACTAACAAGGATTCCCCGAGTAGCTGCGAGCGAAAAGGGAAGAGCTCAGCACGTAGGGG
CGGCGCACTTG---CGCGTCTGCCCGGTTCCGTGTACTGGAA-ATTTTGTCATCTGCCAT
GCCC---GGCGC--AGTGTCCAAGTTCAACTAGAATGTGGCTT-TTACTCCCATAGAGGG
TGATAGGCCCGTAGG------ACGGCGC-----------TGATGGTGGAA-AATTTTTCC
ATG---GAGTCG---------TGTTGCTTGA--TAGTGCAGCACAAAGTGGGAGGTAAAC
TCCTTCTAAAGCTAAATATC-ACCACGAGACCGATAGCGAACAAGTACCGTGAGGGAAAG
TTGAAAAGCACTCTGAATAGAGAGTCAAAAAGTACGTGAAACTGCCTAGGGCTC--AAGC
CCGTTGAACTCGATTATCCGCGGCGGA--GATATTC--ACCTGCGG-CTGG-CCTTC---
-----------ACCGGTTCACCGCAGGGC----------------ACTTACC----TC-C
TGCCT-----CACGAGGACG---------TTGCGATCCATTACG---------AAACGCG
----------------TTAGT--CACG-------CAAGTGGCTACAGGC-----------
-------------CCGGCA--ATTGCCCCTTG-----------GCAC-TG--GTTG---C
TT---GTC-CCACAGTA-GCGGCGCTCAGTT------------CGGAAGGCCTGCG----
-----TC-GCAA----CCTGGGGCTTACCGGTGC-GT---GGTG------TG--------
--CAGCCGGGCGCGTG--------ATGGATTCCC---GCGT-A-----------------
-----------------------------------------C--AC--------------
----CGTCT---CGGGTGCTTGC---------------TCACCCAC--------------
--------CTCCACCAAGG---------------TGACG---GA-CT--GTC--------
GATCGGCAACGA------TAAAATCGAGG--------------TACCTTCGGGACCCGTC
TTGAAACACGGACCAAGAAGTCTATCTTGCGCGCGAGCCAAT-GG---------------
---TA--CTCAG---------------------TTG---------------AAACA---C
C--AAAGGCGCAAAAAACATAA------------CTTG---AAACTGTGCGGGAT--TAC
GGGCGA-------------------GAC-----------TCTCTGCT-C--------GT-
---CCCTCCATCCCCGGGTGTT----ATACC-AGGCATGC--------------------
--------------CGGAGGCTTCGGC---------------CCTCGGTGCCATAACATA
CCGCGAGTGTGCAGGATGTGACCCGAAAGATGGTGAACTATGCCTGATCAGGTTGAAGTC
AGGGGAAACCCTGATGGAGGACCGAAGCAGTTCTGACGTGCAAATCGATTGTCAGAATTG
GGCATAGGG---------------------------------------------------
--------------------------------------------------GCGAAAGACC
AATCGAACCATCTAGTAGCTGGTTCCCTCCGAAGTTTCCCTCAGGATAGCTGGAGCACGC
AACATTTCGGA-TTCTATTCTTATCTGGTAAAGCGAATGATTAGAGGCCTTAGGTTCGAA
ATGATCTTAACCTATTCTCAAACTATAAATGGGTAC--GTACC--ATAACATTCTTGCAT
GATG------TTATT-------GCACTTACGA----ACGT-CGGGCCGCCCCTTGC----
-----CTGGGCTCGTGC------CGGTCGACGTACAAGATATCTGTGTGCTTAGTGGGCC
AAGTTTTGGTAAGCAGAACTGGTGCTGTGGGATGAACCAAACGTGATGTTACGGCGCCTA
AATAAACGACGCATCATAGATACCATGAAAGGTGTTGATTGCTACAGACAGCAGGACGGT
GGACATGGAAGTTGTCATCCGCTAAGGAGTGTGTAACAACTCACCTGCCGAAGCAATTAG
CCCTTAAAATGGATGGCGCTTAAGTCGTTTGCCTATACATTACCGCTGGCGTACAAGTGG
TGCG-----GCGGGCC--------CTAGCTCCGTC------CGC-ACTTTGAGACGCCAG
CGAGTAGGAGGGTC-TGGTGGTGTGCGTTGAAGTGCCTG-GCGTAAGCCGACATGGAGCC
GCCACTAGCACAGATCTTGGTGGTAGTAGCAAATATTCGAATGAGATCTTGGATGACTGA
AGTGGAGGAGGGTTTCGTGTCAACAGCAGTTGAACACGAGTTAGCCAATCCTAAGCTCTA
TGGGAAA----------------CCTGATATATAT-------------------------
-------------T------AA--GCAT----------TTAACC----AAATAC----AA
CCGCGC--------------------------GTTGT-TG-ATG--CAAC---------A
TCCAC----GTA-TATATT-------AAAT-GAG-------------------CGAAAGG
GAATCCGGTTACAATTCCGGAGCCTG-TTGAGTATACGTT-TGCATTG---GCGG-----
------------TAATACCGG--AA---ACGG----TAG--CGCCTTTG----------T
AA----------------------------------------------------------
------TCATGGCAACATGAATCCTTTCCTTCGAGAAGCCAACAAGAGATATCGGAAGAG
TTTTCTTTTCTGTTTTACAGC---CAC----ACTGGCCATGGAAGTCTTTCATAGAGAGA
TATGGTCGGACAAG-CTGGTAGAGCATGGTATTAA--ATTGCTGTGT-CGATATTCTCTT
CTTGGACCTTGAAAATCGAAGACTGGGGCACGC---------------------------
----------------------AAACTCTCAACAGCTTGTACCGA-ATCCGCAGCAGGTC
TCCAAGGTTTAGAGTCTCTAGTCGATAGATCAATGTAGGTAAGGGAAGTCGGCAAATTAG
ATCCGTAACTTCGGGATAAGGATTGGCTCTGAAGGCTGG----GA-TGACTCGGG--CTC
TGGTGCCTTCGCG-----------------------------------------------
------------------------------------------------------------
---GGTGCTTTGCCTC-AACGCGCGCC-----------------GGCCGGC---------
---CGCCGGGGTGGTTCGCGCCGC---------------TCCGTGGCCGCGT--------
---CGGCC---GCTGCAGTCAT-CAATAAACAGCCAATTCAGAACTGGCAC-GGCTGAGG
GAATCCGACTGTCTAATTAAAACAAAGCATTGTGATGGCCTCCGCA-GGTG-TTGACACA
ATGTGATTTCTGCCCAGTGCTCTGAATGTCAACGTGAAGAAATTCAAGCAAGCGCGGGTA
AACGGCGGGAGTAACTATGACTCTCTTAAGGTAGCCAAATGCCTCGTCATCTAATTAGTG
ACGCGCATGAATGGATTAACGAGATTCCC----TCTGTCCCTATCTACTATCTAGCGAAA
CCACAGCCAAGGGAACGGGCTTGGAAACACTAGCGGGGAAAGAAGACCCTGTTGAGCTTG
ACTCTAGTCTGGCATTGTGAGGCGATATAAGAGGTGCAGAATAGGTGGGAGCCGGGGTA-
------AAATATTAACTCTCCG------GCACCAATGAGATACCACCACTCTTACTGTTG
CCTCACTTACATGATCAGGTGGAACAAGTG-------------TTGGGGTTAT-TGCA--
----------------------ACCCTTTA------------------------------
------------ACATAA-------GGTTTCTTGTTCAGCGTTCAGTCATGTCGT-----
---------------CA-TACTGGCAATAATGC--AGAAGACCGGGCCTGGGG-------
----------TTCCGTTCGTT---------------------CGTTGCGTG---------
---------------------------------------------TTTG---GCG----T
GCGGT------CCGAAC----------------------------------------CGG
--------------------------------------------GCTTCGGCCTG-----
------------------------------------AAGTAGG---GTCC----------
-------C---GCC--C-------------------------------------GCGTGC
GGC----A-----CGGCCC----------CGGTC----GCCCAACGT---TCACACAGTA
CGC-TAATGACATC-GAGACATCTGGAT----------ACT-------CCAAGTCATGGA
CAGTGCCAGGTGCGGAGTTTGACTGGGGCGGTACATCTCCAAAACAATAACGGAGGTGTC
CAAAGGTCAGCTCAGTGTGGACAGAAACCACACGCTGAGCATAAGGACAAAAGCTGGCTT
GATCTCGATGTTCAGTACATATTGAGACAGCGAAAGCTAGGCCTCACGATCCTTTTGG-T
TTAAAGAGTTTTTAGCAAGAGGTGTCAGAAAAGTTACCACAGGGATAACTGGCTTGTGGC
CGCCAAGCGTTCATAGCGACGTGGCTTTTTGATCCTTCGATGTCGGCTCTTCCTATCATT
GTGAAGCAAAATTCACAAAGCGTAGGATTGTTCACCCTTTCA-AGGGAACGTGAGCTGGG
TTTAGACCGTCGTGAGACAGGTTAGTTTTACCCTACTGGTGTGCGAAACAA---ACAGCG
AACGCTATCTTAAC---GGAATTCCTGTGCAGTACGAGAGGAACCACAGGTACGAACCAA
TGGCTCA-ATACTAGTTCGACCGGACTTTGGTATAACGCTA-CGTTCGTTGGATTATGCC
TGAACGCCTCTAAG------------------GTCGTAACCAAACCGAGCTGATAGTGTC
TCC--TA-----TAGGTGGTCG-----GTGATCATATGGCT-AA-AAACCCGC------A
AGACTTGCTAGCGT--GAT-CTC---ACGTTGGCATCTTATTGA-TCTGATCTC------
GAAGACAGAGCCCT---TGCGCGGCG-TCGTA-------------CAGCA------AGTA
--TCGAG-----ATACTG-GAACGCTG-------GCGG------CGCTGCTCAGCATCGA
TATA--TGATTTCGATACCTG-AGACCTCCTACAAACGATAGGTTTACAGGCTGGGAGTT
GCGAGTTGCAGAGAGGTGT--ACAT--TT-------CGATC---CTCTCAGA-------C
T-ACCCTTGCT-TGGAG
>28S_1_Cx_perexiguus_MG_S60
-CAAATAATGTGTGACTACCCCCTAAATTTAAGCATATTAATAAG---GGGAGGAAAAGA
AACTAACAAGGATTCCCCGAGTAGCTGCGAGCGAAAAGGGAAGAGCTCAGCACGTAGGGG
TGGCGCACTTG---CGCGTCTACCCGGTTCCGTGTACTGGAA-ATTTTGTCATCTGCCAT
GCCC---GGCGC--AGTGTCCAAGTTCAACTAGAATGTGGCTT-TTACTCCCATAGAGGG
TGATAGGCCCGTAGG------ACGGCGC-----------TGATGGTGGAA-AATTTTTCC
ATG---GAGTCG---------TGTTGCTTGA--TAGTGCAGCACAAAGTGGGAGGTAAAC
TCCTTCTAAAGCTAAATATC-ACCACGAGACCGATAGCGAACAAGTACCGTGAGGGAAAG
TTGAAAAGCACTCTGAATAGAGAGTCAAAAAGTACGTGAAACTGCCTAGGGCTC--AAGC
CCGTTGAACTCGATTATCCGCGGCGGA--GATATTC--ACCTGCGG-CTGG-CCTTC---
-----------ACCGGTTCACCGCAGGGC----------------ACTTACC----TC-C
TGCCT-----CACGAGGACG---------TTGCGATCCATTACG---------AAACAGG
------------TTAGCCAGC--AATG------GTTACAGGC------------------
-------------CCGGCA--ATTGCCCCTTG-----------GCATCTG--GTTG---C
TT---GTC-CCACAGTA-GTGACGCTCAGTT------------CGGAAGGCCTGCG----
-----TC-ACAA----CCTGGGGCTTACCGGTGC-GT---GGTG------TG--------
--CAGCCGGGCGCGTG--------ATGGATTCCC---GCGT-A-----------------
-----------------------------------------C--AC--------------
----CGTCT---CGGGAGCTT-----------------GCTCCCAC--------------
--------CTCCACCAAGG---------------TGACG---GA-CT--GTC--------
GATCGGCAACGA------TAAAATCGAGG--------------TACCTTCGGGACCCGTC
TTGAAACACGGACCAAGAAGTCTATCTTGCGCGCGAGCCAAT-GG---------------
---TA--CTCAG---------------------TTG---------------AAACA---C
C--AAAGGCGCAAAAAACATAA------------CTTG---AAACTGTGCGGGAT--TAC
GGGCGA-------------------GAC-----------TCTCTGCT-C--------GT-
---CCCTCCATCCCCGGGTGTT----ATACC-AGGCATGC--------------------
--------------CGGAGGCTTCGGC---------------CCTCGGTGCCATAACATA
CCGCGAGTGTGCAGGATGTGACCCGAAAGATGGTGAACTATGCCTGATCAGGTTGAAGTC
AGGGGAAACCCTGATGGAGGACCGAAGCAGTTCTGACGTGCAAATCGATTGTCAGAATTG
GGCATAGGG---------------------------------------------------
--------------------------------------------------GCGAAAGACC
AATCGAACCATCTAGTAGCTGGTTCCCTCCGAAGTTTCCCTCAGGATAGCTGGAGCACGC
AACATTTCGGA-TTCTATTCTTATCTGGTAAAGCGAATGATTAGAGGCCTTAGGTTCGAA
ATGATCTTAACCTATTCTCAAACTATAAATGGGTAC--GTACC--ATAACATTCTTGCAT
GATG------TTATT-------GCAACTTACGA---ACGT-CGGGCCGTCCCTTG-----
-----CCTGGGC-GTGC------CGGTCGACGTACAAGATATCTGTGTGCTTAGTGGGCC
AAGTTTTGGTAAGCAGAACTGGTGCTGTGGGATGAACCAAACGTGATGTTACGGCGCCTA
AATAAACGACGCATCATAGATACCATGAAAGGTGTTGATTGCTACAGACAGCAGGACGGT
GGACATGGAAGTTGTCATCCGCTAAGGAGTGTGTAACAACTCACCTGCCGAAGCAATTAG
CCCTTAAAATGGATGGCGCTTAAGTCGTTTGCCTATACATTACCGCTGGCGTACAAGTGG
TGCG-----GCGGGCC-------CTAGCTTCCGTC------CGC-ACTTTGAGACGCCAG
CGAGTAGGAGGGTC-TGGTGGTGTGCGTTGAAGTGCCTC-GCGTAAGCGGACATGGAGCC
GCCACTAGCACAGATCTTGGTGGTAGTAGCAAATATTCGAATGAGATCTTGGATGACTGA
AGTGGAGGAGGGTTTCGTGTCAACAGCAGTTGAACACGAGTTAGCCAATCCTAAGCTCTA
TGGGAAA----------------CCTGATATATAT-------------------------
-------------T------AA--GCAT----------TTAACC----AAATAC----AA
-----C-------------------CCAGTAGGCAGT-TG-GTG--CAAC---------C
TTCAC-----TAATATATT-------AAAT-GAG-------------------CGAAAGG
GAATCCGGTTACAATTCCGGAGCCTG-TTGAGTATACGTT-TGCATTG---GCGG-----
------------TAATACCGG--AA---ACGG----TAG--CGCCTTTG----------T
AA----------------------------------------------------------
------TCATGGCAACATGAATCCTTTCCTTCGAGAAGCCAACAAGAGATATCGGAAGAG
TTTTCTTTTCTGTTTTACAGC---CAC----ACTGGCCATGGAAGTCTTTCATAGAGAGA
TATGGTCGGACAAG-CTGGTAGAGCATGGTATTAA--ATTGCTGTGT-CGATATTCTCTT
CTTGGACCTTGAAAATCGAAGACTGGGGCACGC---------------------------
----------------------AAACTCTCAACAGCTTGTACCGA-ATCCGCAGCAGGTC
TCCAAGGTTTAGAGTCTCTAGTCGATAGATCAATGTAGGTAAGGGAAGTCGGCAAATTAG
ATCCGTAACTTCGGGATAAGGATTGGCTCTGAAGGCTGG----GA-TGACTCGGG--CTC
TGGTGCCTTCGCG-----------------------------------------------
------------------------------------------------------------
---GGTGCTTTGCCTC-AACGCGTCGCC----------------GGCGTGCGCTGGGCCG
-------GGCGGGGTTCGCGCCCCGTTCGC---------GCTTCGGTCGCGT--------
---CGGCC---GCTGCAGTCAT-CAATAAACAGCCAATTCAGAACTGGCAC-GGCTGAGG
GAATCCGACTGTCTAATTAAAACAAAGCATTGTGATGGCCTCCGCA-GGTG-TTGACACA
ATGTGATTTCTGCCCAGTGCTCTGAATGTCAACGTGAAGAAATTCAAGCAAGCGCGGGTA
AACGGCGGGAGTAACTATGACTCTCTTAAGGTAGCCAAATGCCTCGTCATCTAATTAGTG
ACGCGCATGAATGGATTAACGAGATTCCC----TCTGTCCCTATCTACTATCTAGCGAAA
CCACAGCCAAGGGAACGGGCTTGGAAACACTAGCGGGGAAAGAAGACCCTGTTGAGCTTG
ACTCTAGTCTGGCATTGTGAGGCGATATAAGAGGTGCAGAATAGGTGGGAGCCGGGGTA-
------ATATATTATCTCTCCG------GCAACAATGAGATACCACCACTCTTACTGTTG
CCTCACTTACATGATCAGGTGGAACAAGTG-------------TTGGGGTTAT-TGCA--
----------------------ACCCTTTA------------------------------
------------ACATAA-------GGTTTCTTGTTCAGCGTTCAGTCATGTCGT-----
---------------CA-TACTGGCCATAATGC--AGAAGACCGGGCCTGGGG-------
----------TTCCGTTCGTT---------------------CGTTGCGTG---------
---------------------------------------------TTTG---GCG----T
GCGGT------CCGAAC----------------------------------------CGG
CCCGTCCCGG----------------------------------GGGGCAACCTC-----
-------------------------CGGGGCGACCGAAGTAGG---GTCC----------
-------C---GCC--C-------------------------------------GCGTGC
GGC----A-----CGGCCC----------CGGTC----GCCCAACGT---TCACACAGTA
CGC-TAATGACATC-GAGACATCTGGAT----------ACT-------CCAAGTCATGGA
CAGTGCCAGGTGCGGAGTTTGACTGGGGCGGTACATCTCCAAAACAATAACGGAGGTGTC
CAAAGGTCAGCTCAGTGTGGACAGAAACCACACGCTGAGCATAAGGACAAAAGCTGGCTT
GATCTCGATGTTCAGTACATATTGAGACAGCGAAAGCTAGGCCTCACGATCCTTTTGG-T
TTAAAGAGTTTTTAGCAAGAGGTGTCAGAAAAGTTACCACAGGGATAACTGGCTTGTGGC
CGCCAAGCGTTCATAGCGACGTGGCTTTTTGATCCTTCGATGTCGGCTCTTCCTATCATT
GTGAAGCAAAATTCACAAAGCGTAGGATTGTTCACCCTTTCA-AGGGAACGTGAGCTGGG
TTTAGACCGTCGTGAGACAGGTTAGTTTTACCCTACTGGTGTGCGAAACAA---ACGGCG
AACGCTATCTTAAC---GGAATTCCTGTGCAGTACGAGAGGAACCACAGGTACGAACCAA
TGGCTCA-ATACTAGTTCGACCGGACTTTGGTATAACGCTA-CGTTCGTTGGATTATGCC
TGAACGCCTCTAAG------------------GTCGTAACCAAACCGAGCTGATAGTGTC
TCC--TA-----TAGGTGGTCG-----GTGATCATATGGCT-AA-AAACCCGC------A
AGACTTGCTAGCGT--GAT-CTC---ACGTTGGCATCTTATTGA-TCTGATCTC------
GAAGACAGAGCCCT---TGCGCGGCG-TCGTA-------------CAGCA------AGTA
--TCGAG-----ATACTG-GAACGCTG-------GCGG------CGCTGCTCAGCATCGA
TATA--TGATTTCGATACCTG-AGACCTCCTACAAACGATAGGTTTACAGGCTGGGAGTT
GCGAGTTGCAGAGAGGTGT--ACAT--TT-------CGATC---CTCTCAGA-------C
T-ACCCTTGCT-TGGAG
>28S_1_Cx_sp.3_MG_S61
-CAAATAATGTGTGACTACCCCCTAAATTTAAGCATATTAATAAG---GGGAGGAAAAGA
AACTAACAAGGATTCCCCGAGTAGCTGCGAGCGAAAAGGGAAGAGCTCAGCACGTAGGGG
TGGCGCACTTG---CGCGTCTACCCGGTTCCGTGTACTGGAA-ATTTTGTCATCTGCCAT
GCCC---GGCGC--AGTGTCCAAGTTCAACTAGAATGTGGCTT-TTACTCCCATAGAGGG
TGATAGGCCCGTAGG------ACGGCGC-----------TGATGGTGGAA-AATTTTTCC
ATG---GAGTCG---------TGTTGCTTGA--TAGTGCAGCACAAAGTGGGAGGTAAAC
TCCTTCTAAAGCTAAATATC-ACCACGAGACCGATAGCGAACAAGTACCGTGAGGGAAAG
TTGAAAAGCACTCTGAATAGAGAGTCAAAAAGTACGTGAAACTGCCTAGGGCTC--AAGC
CCGTTGAACTCGATTATCCGCGGCGGA--GATATTC--ACCTGCGG-CTGG-CCCTC---
-----------ACCGGTCCACCGCAGGGC----------------ACTTACC----TC-C
TGCCT-----CACGAGGACG---------TTGCGATCCATTACG---------AAACCGC
-----------------TAGC--CAGG-------CAACTGGCTACAGGC-----------
-------------CCGGCA--ATTGCCCCTTG-----------GCATCTG--GTTG---C
TT---GTC-CCACAGTA-GCGACGCTCAGTT------------CGGAAGGCCTGCG----
-----TC-GCAA----CCTGGGGCTTACCGGTGC-GT---GGTG------TG--------
--CAGCCGGGCGCGTG--------ATGGATTCCC---GCGT-A-----------------
-----------------------------------------C--AC--------------
----CGTCT---CGGGAGGGCTTGC-------------TCTCCCAC--------------
--------CTCCACCATGG---------------TGACG---GA-CT--GTC--------
GATCGGCAACGA------TAAAATCGAGG--------------TACCTTCGGGACCCGTC
TTGAAACACGGACCAAGAAGTCTATCTTGCGCGCGAGCCAAT-GG---------------
---TA--CTCAG---------------------TTG---------------AAACA---C
C--AAAGGCGCAAAAAACATAA------------CTTG---AAACTGTGCGGGAT--TAC
GGGCGA-------------------GAC-----------TCTCTGCT-C--------GT-
---CCCTCCATCCCCGGGTGTT----ATACC-AGGCATGC--------------------
--------------CGGAGGCTTCGGC---------------CCTCGGTGCCGTAACATA
CCGCGAGTGTGCAGGATGTGACCCGAAAGATGGTGAACTATGCCTGATCAGGTTGAAGTC
AGGGGAAACCCTGATGGAGGACCGAAGCAGTTCTGACGTGCAAATCGATTGTCAGAATTG
GGCATAGGG---------------------------------------------------
--------------------------------------------------GCGAAAGACC
AATCGAACCATCTAGTAGCTGGTTCCCTCCGAAGTTTCCCTCAGGATAGCTGGAGCACGC
AACATTTCGGA-TTCTATTCTTATCTGGTAAAGCGAATGATTAGAGGCCTTAGGTTCGAA
ATGATCTTAACCTATTCTCAAACTATAAATGGGTAC--GTACC--ATAACATTCTTGCAT
GATG------TTATT-------GCAACCTTACGA--ACGT-CGGGCCGCCCCTTG-----
-----CCTGGGCCGTGC------CGGTCGGCGTACAAGATATCTGTGTGCTTAGTGGGCC
AAGTTTTGGTAAGCAGAACTGGTGCTGTGGGATGAACCAAACGTGATGTTACGGCGCCTA
AATAAACGACGCATCATAGATACCATGAAAGGTGTTGATTGCTACAGACAGCAGGACGGT
GGACATGGAAGTTGTCATCCGCTAAGGAGTGTGTAACAACTCACCTGCCGAAGCAATTAG
CCCTTAAAATGGATGGCGCTTAAGTCGTTTGCCTATACATTACCGCTGGCGTACAAGTGG
CGCG-----GCGGGCC-------CTAGCCTCCGTC------CGC-GCTTTGAGACGCCAG
CGAGTAGGAGGGTC-TGGTGGTGTGCGTTGAAGTGCCTG-GCGTAAGCCGACATGGAGCC
GCCACTAGCACAGATCTTGGTGGTAGTAGCAAATATTCGAATGAGATCTTGGATGACTGA
AGTGGAGGAGGGTTTCGTGTCAACAGCAGTTGAACACGAGTTAGCCAATCCTAAGCTCTA
TGGGAAA----------------CCTGATATATAT-------------------------
-------------T------AA--GCAT----------TTAACC----AAATAT----AA
CACCTA-------------------TATACCACCCGT-TG-ATG--CAAC---------A
TCCAC----GTA-TATATT-------AAAT-GAG-------------------CGAAAGG
GAATCCGGTTACAATTCCGGAGCCTG-TTGAGTATACGTT-TGCATTG---GCGG-----
------------TAATACCGG--AA---ACGG----TAG--CGCCTTTG----------T
AA----------------------------------------------------------
------TCATGGCAACATGAATCCTTTCCTTCGAGAAGCCAACAAGAGATATCGGAAGAG
TTTTCTTTTCTGTTTTACAGC---CAC----ACTGGCCATGGAAGTCTTTCATAGAGAGA
TATGGTCGGACAAG-CTGGTAGAGCATGGTATTAA--ATTGCTGTGT-CGATATTCTCTT
CTTGGACCTTGAAAATCGAAGACTGGGGCACGC---------------------------
----------------------AAACTCTCAACAGCTTGTACCGA-ATCCGCAGCAGGTC
TCCAAGGTTTAGAGTCTCTAGTCGATAGATCAATGTAGGTAAGGGAAGTCGGCAAATTAG
ATCCGTAACTTCGGGATAAGGATTGGCTCTGAAGGCTGG----GA-TGACTCGGG--CTC
TGGTGCCTTCGCG-----------------------------------------------
------------------------------------------------------------
---GGTGCTTTGCCTC-AACGCGCGTC----------------------------GGCGT
GCGCCGCCGGGTGGTTCGCGCCG----------------CCCGTGGTCGCGT--------
---CGGCC---GCTGCAGTCAT-CAATAAACAGCCAATTCAGAACTGGCAC-GGCTGAGG
GAATCCGACTGTCTAATTAAAACAAAGCATTGTGATGGCCTCCGCA-GGTG-TTGACACA
ATGTGATTTCTGCCCAGTGCTCTGAATGTCAACGTGAAGAAATTCAAGCAAGCGCGGGTA
AACGGCGGGAGTAACTATGACTCTCTTAAGGTAGCCAAATGCCTCGTCATCTAATTAGTG
ACGCGCATGAATGGATTAACGAGATTCCC----TCTGTCCCTATCTACTATCTAGCGAAA
CCACAGCCAAGGGAACGGGCTTGGAAACACTAGCGGGGAAAGAAGACCCTGTTGAGCTTG
ACTCTAGTCTGGCATTGTGAGGCGATATAAGAGGTGCAGAATAGGTGGGAGCCGGGGTA-
------ACATATTATCTCCCCG------GCAACAATGAGATACCACCACTCTTACTGTTG
CCTCACTTACATGATCAGGTGGAACAAGTG-------------TTGGGGTTAT-TGCA--
----------------------ACCCTTTA------------------------------
------------ACATAA-------GGTTTCTTGTTCAGCGTTCAGTCATGTCGT-----
---------------CA-TACTGGCAATAATGC--AGAAGACCGGGCCTGGGG-------
----------TTCCGTTCGTT---------------------CGTTGCGTG---------
---------------------------------------------TTTG---GCG----T
GCGGT------CCGAAC---------------------------------------CGGG
TCGCGCGCACGTG-------------------------------GGGGCAACTCC-----
---------------------GCGTGTGTGTGCCTGAAGTAGG---GTCC----------
-------C---GCC--C-------------------------------------GCGTGC
GGC----A-----CGGCCC----------CGGTC----GCCCAACGT---TCACACAGTA
CGC-TAATGACATC-GAGACATCTGGAT----------ACT-------CCAAGTCATGGA
CAGTGCCAGGTGCGGAGTTTGACTGGGGCGGTACATCTCCAAAACAATAACGGAGGTGTC
CAAAGGTCAGCTCAGTGTGGACAGAAACCACACGCTGAGCATAAGGACAAAAGCTGGCTT
GATCTCGATGTTCAGTACATATTGAGACAGCGAAAGCTAGGCCTCACGATCCTTTTGG-T
TTAAAGAGTTTTTAGCAAGAGGTGTCAGAAAAGTTACCACAGGGATAACTGGCTTGTGGC
CGCCAAGCGTTCATAGCGACGTGGCTTTTTGATCCTTCGATGTCGGCTCTTCCTATCATT
GTGAAGCAAAATTCACAAAGCGTAGGATTGTTCACCCTTTCA-AGGGAACGTGAGCTGGG
TTTAGACCGTCGTGAGACAGGTTAGTTTTACCCTACTGGTGTGCGAAACAA---ACAGCG
AACGCTATCTTAAC---GGAATTCCTGTGCAGTACGAGAGGAACCACAGGTACGAACCAA
TGGCTCA-ATACTAGTTCGACCGGACTTTGGTATAACGCTA-CGTTCGTTGGATTATGCC
TGAACGCCTCTAAG------------------GTCGTAACCAAACCGAGCTGATAGTGTC
TCC--TA-----TAGGTGGTCG-----GTGATCATATGGCT-AA-AAACCCGC------A
AGACTTGCTAGCGT--GAT-CTC---ACGCTGGCATCTTATTGA-TCTGATCTC------
GAAGACAGAGCCCT---TGCGCGGCG-CCGTA-------------CAGCA------AGTA
--TCGAG-----ATACTG-GAACGCTG-------GCGG------CGCTGCTCAGCATCGA
TATA--TGATTTCGATACCTG-AGACCTCCTACAAACGATAGGTTTACAGGCTGGGAGTT
GCGAGTTGCAGAGAGGTGT--ACAT--TT-------CGATC---CTCTCAGA-------C
T-ACCCTTGCT-GGGAG
>28S_1_Cx_sp.4_MG_S62
-CAAATAATGTGTGACTACCCCCTAAATTTAAGCATATTAATAAG---GGGAGGAAAAGA
AACTAACAAGGATTCCCCGAGTAGCTGCGAGCGAAAAGGGAAGAGCTCAGCACGTAGGGG
TGGCGCACTTG---CGCGTCTACCCGGTTCCGTGTACTGGAA-ATTTTGTCATCTGCCAT
GCCC---GGCGC--AGTGTCCAAGTTCAACTAGAATGTGGCTT-TTACTCCCATAGAGGG
TGATAGGCCCGTAGG------ACGGCGC-----------TGATGGTGGAA-AATTTTTCC
ATG---GAGTCG---------TGTTGGTTGA--TTGTGCAGCACAAAGTGGGTGGTTAAC
TCCGTCTAAAGCTAAATATC-ACCACGAGACCGATAGCGAACAAGTACCGTGAGGGAAAG
TTGAAAAGCACTCTGAATAGAGAGTCAAAAAGTACGTGAAACTGCCTAGGGCTC--AAGC
CCGTTGAACTCGATTATCCGCGGCGGA--GATATTC--ACCTGCGG-CTGG-CCTTC---
-----------ACCGGTTCACCGCAGGGC----------------ACTTACC----TC-C
TGCCT-----CACGAGGACG---------TTGCGATCCATTACG---------AAACAGG
------------TTAGTCAGC--AATG-------------GCTACAAGC-----------
-------------CCGGCA--ATTGCCCCTTG-----------GCATCTG--GTTG---C
TT---GTC-CCACAGTA-GCGACGCTCAGTT------------CGGAAGGCCTGCG----
-----TC-GCAA----CCTGGGGCTTACCGGTGC-GT---GGTG------TG--------
--CAGCCGGGCGCGTG--------ATGGATTCTC---GCGT-A-----------------
-----------------------------------------C--AC--------------
----CGTCT---CGGGAGCTT-----------------GCTCCCAC--------------
--------CTCCACCAAGG---------------TGACG---GA-CT--GTC--------
GATCGGCAACGA------TAAAATCGAGG--------------TACCTTCGGGACCCGTC
TTGAAACACGGACCAAGAAGTCTATCTTGCGCGCGAGCCAAT-GG---------------
---TA--CTCAG---------------------TTG---------------AAACA---C
C--AAAGGCGCAAAAAACATAA------------CTTG---AAACTGTGCGGGAT--TAC
GGGCGA-------------------GAC-----------TCTATGCT-C--------GT-
---CCCTCCATCCCCGGGTGTT----ATACC-AGGCATGC--------------------
--------------CGGAGGCTTCGGC---------------CCTCGGTGCCATAACATA
CCGCGAGTGTGCAGGATGTGACCCGAAAGATGGTGAACTATGCCTGATCAGGTTGAAGTC
AGGGGAAACCCTGATGGAGGACCGAAGCAGTTCTGACGTGCAAATCGATTGTCAGAATTG
GGCATAGGG---------------------------------------------------
--------------------------------------------------GCGAAAGACC
AATCGAACCATCTAGTAGCTGGTTCCCTCCGAAGTTTCCCTCAGGATAGCTGGAGCACGC
AACATTTCGGA-TTCTATTCTTATCTGGTAAAGCGAATGATTAGAGGCCTTAGGTTCGAA
ATGATCTTAACCTATTCTCAAACTATAAATGGGTAC--GTACC--ATAACATTCTTGCAT
GATG------TTATT-------GCAACCTTACGA--ACGT-CGGGCCGCCCCTTG-----
-----CCTGGGC-GTGC------CGGTCGACGTACAAGATATCTGTGTGCTTAGTGGGCC
AAGTTTTGGTAAGCAGAACTGGTGCTGTGGGATGAACCAAACGTGATGTTACGGCGCCTA
AATAAACGACGCATCATAGATACCATGAAAGGTGTTGATTGCTACAGACAGCAGGACGGT
GGACATGGAAGTTGTCATCCGCTAAGGAGTGTGTAACAACTCACCTGCCGAAGCAATTAG
CCCTTAAAATGGATGGCGCTTAAGTCGTTTGCCTATACATTACCGCTGGCGTACAAGTGG
TGCG-----GCGGGCC-------CTAGCTTCCGTC------CGC-ACTTTGAGACGCCAG
CGAGTAGGAGGGTC-TGGTGGTGTGCGTTGAAGTGCCTG-GCGTAAGCCGACATGGAGCC
GCCACTAGCACAGATCTTGGTGGTAGTAGCAAATATTCGAATGAGATCTTGGATGACTGA
AGTGGAGGAGGGTTTCGTGTCAACAGCAGTTGAACACGAGTTAGCCAATCCTAAGCTCTA
TGGGAAA----------------CCTGATATATAT-------------------------
-------------T------AA--GCAT----------TTAACC----AAATAC----AA
CGCAGT------------------AGTAGTACGCAGT-TG-ATG--CAAC---------G
TCCGC----GTA-TATATT-------AAAT-GAG-------------------CGAAAGG
GAATCCGGTTACAATTCCGGAGCCTG-TTGAGTATACGTT-TGCATTG---GCGG-----
------------TAATACCGG--AA---ACGG----TAG--CGCCTTTG----------T
AA----------------------------------------------------------
------TCATGGCAACATGAATCCTTTCCTTCGAGAAGCCAACAAGAGATATCGGAAGAG
TTTTCTTTTCTGTTTTACAGC---CAC----ACTGGCCATGGAAGTCTTTCATAGAGAGA
TATGGTCGGACAAG-CTGGTAGAGCATGGTATTAA--ATTGCTGTGT-CGATATTCTCTT
CTTGGACCTTGAAAATCGAAGACTGGGGCACGC---------------------------
----------------------AAACTCTCAACAGCTTGTACCGA-ATCCGCAGCAGGTC
TCCAAGGTTTAGAGTCTCTAGTCGATAGATCAATGTAGGTAAGGGAAGTCGGCAAATTAG
ATCCGTAACTTCGGGATAAGGATTGGCTCTGAAGGCTGG----GA-TGACTCGGG--CTC
TGGTGCCTTCGCG-----------------------------------------------
------------------------------------------------------------
---GGTGCTTTGCCTC-AACGCGT------------------------CGCCGGCGTGCG
CCATCCGGGGTTGGTTCGCGCCGC---------------CCCGTGGTCGCGT--------
---CGGCC---GCTGCAGTCAT-CAATAAACAGCCAATTCAGAACTGGCAC-GGCTGAGG
GAATCCGACTGTCTAATTAAAACAAAGCATTGTGATGGCCTCCGCA-GGTG-TTGACACA
ATGTGATTTCTGCCCAGTGCTCTGAATGTCAACGTGAAGAAATTCAAGCAAGCGCGGGTA
AACGGCGGGAGTAACTATGACTCTCTTAAGGTAGCCAAATGCCTCGTCATCTAATTAGTG
ACGCGCATGAATGGATTAACGAGATTCCC----TCTGTCCCTATCTACTATCTAGCGAAA
CCACAGCCAAGGGAACGGGCTTGGAAACACTAGCGGGGAAAGAAGACCCTGTTGAGCTTG
ACTCTAGTCTGGCATTGTGAGGCGATATAAGAGGTGCAGAATAGGTGGGAGCCGGGGTA-
------ACATATTATCTCCCCG------GCAACAATGAGATACCACCACTCTTACTGTTG
CCTCACTTACATGATCAGGTGGAACAAGTG-------------TTGGGGTTAT-TGCA--
----------------------ACCCTTTA------------------------------
------------ACATAA-------GGTTTCTTGTTCAGCGTTCAGTCATGTCGT-----
---------------CA-TACTGGCCATAATGC--AGAAGACCGGGCCTGGGG-------
----------TTCCGTTCGTT---------------------CGTTGCGTG---------
---------------------------------------------TTTG---GCG----T
GCGGT------CCGAAC----------------------------------------CGG
CCCGTCCCG-----------------------------------GGGGCAACCCC-----
--------------------------GGGGCGACCGAAGTAGG---GTCC----------
-------C---GCC--C-------------------------------------GCGTGC
GGC----A-----CGGCCC----------CGGTC----GCCCAACGT---TCACACAGTA
CGC-TAATGACATC-GAGACATCTGGAT----------ACT-------CCAAGTCATGGA
CAGTGCCAGGTGCGGAGTTTGACTGGGGCGGTACATCTCCAAAACAATAACGGAGGTGTC
CAAAGGTCAGCTCAGTGTGGACAGAAACCACACGCTGAGCATAAGGACAAAAGCTGGCTT
GATCTCGATGTTCAGTACATATTGAGACAGCGAAAGCTAGGCCTCACGATCCTTTTGG-T
TTAAAGAGTTTTTAGCAAGAGGTGTCAGAAAAGTTACCACAGGGATAACTGGCTTGTGGC
CGCCAAGCGTTCATAGCGACGTGGCTTTTTGATCCTTCGATGTCGGCTCTTCCTATCATT
GTGAAGCAAAATTCACAAAGCGTAGGATTGTTCACCCTTTCA-AGGGAACGTGAGCTGGG
TTTAGACCGTCGTGAGACAGGTTAGTTTTACCCTACTGGTGTGCGAAACAA---ACGGCG
AACGCTATCTTAAC---GGAATTCCTGTGCAGTACGAGAGGAACCACAGGTACGAACCAA
TGGCTCA-ATACTAGTTCGACCGGACTTTGGTATAACGCTA-CGTTCGTTGGATTATGCC
TGAACGCCTCTAAG------------------GTCGTAACCAAACCGAGCTGATAGTGTC
TCC--TA-----TAGGTGGTCG-----GTGATCATATGGCT-AA-AAACCCGC------A
AGACTTGCTAGCGT--GAT-CTC---ACGCTGGCATCTTATTGA-TCTGATCTC------
GAAGACAGAGCCCT---TGCGCGGCG-CCGTA-------------CAGCA------AGTA
--TCGAG-----ATACTG-GAACGCTG-------GCGG------CGCTGCTCAGCATCGA
TATA--TGATTTCGATACCTG-AGACCTCCTACAAACGATAGGTTTACAGGCTGGGAGTT
GCGAGTTGCAGAGAGGTGT--ACAT--TT-------CGATC---CTCTCAGA-------C
T-ACCCTTGCT-GGGAG
>28S_1_Cx_pedroi_GF_S106
-CAAATAATGTGTGACTACCCGCTAAATTTAAGCATATTAATAAG---CGGAGGAAGAGA
AACTAACAAGGATTCCCTGAGTAGCTGCGAGCGAAAAGGGAAGAGCTCAGCACGTAGGGG
CGACGCCGTGGC--GGTGTCTGCCCGGTTCCGTGTACTGGAA-ATTTTGTCATCTGCCAT
GCCC---AGTGC--AGTGTTCAAGTTCAACTAGAATGTGGCTT-TTACTCCCGCAGAGGG
TGATAGGCCCGTAGA------ACGGCGC-T----------GATGGTAGAA-AATTTTTCC
ATG---GAGTCG---------TGTTGCTTGA--TAGTGCAGCACAAAGTGGGAGGTAAAC
TCCTTCTAAAGCTAAATATC-ACCACGAGACCGATAGCGAACAAGTACCGTGAGGGAAAG
TTGAAAAGCACTCTGAATAGAGAGTCAAAAAGTACGTGAAACTGTCTAGGGCTC--AAGC
CCGTTGAACTCGATTATCCGCAGCGGA--GATATTC--ACCAGTGG-CTGG-CCGGC---
-----------GACGGTACGCCACTGGGC----------------ACTTATC----TC-C
TGCTT-----CACGAGGACA---------TTGCGATCCATTACG---------AAACAGT
-----------------TGCC--GACA-------TACCGTGCAAACTGC-----------
-------------CCGGCA---ACGGCCCCTG-----------GCGC-TG--GTTG---C
TT---GTC-CCACAGTA-GTGCCGCTCAGTT------------CTGAAGGCCTGTG----
-----GC-GCGA----CCTGGGACTTACCGCG-C-GT---GGTG------TG--------
--CCGCCGGGCGCGTG--------ATGGATTCCC---GCGT-A-----------------
-----------------------------------------C--AC--------------
----CGTCC---CGTGTGCTT-----------------CGGCACAC--------------
------ACCCCCACCCTGG--------------TGGACG---GA-CT--GTC--------
GATCGGCAATGA------GCAAATCGAGG--------------TACCTCCGGGACCCGTC
TTGAAACACGGACCAAGAAGTCTATCTTGCGCGCGAGCCAAT-GG---------------
---TC--ATCCG---------------------GTG--------------CGATCA---C
C--AAAGGCGCAAAAAACATAA------------CTTG--CATTTTATGCGGGAT--TAC
GGGCGG-------------------CAC-----------TCTCTGGC-C--------GT-
---CCCTCCATCCCCGGGTGTT----AGATC-CGGCATGC--------------------
----------------GATGCGCAAGT----------------ATCG-TGCCCTAACATA
CCGCGAGTGTGCAGGATGTGACCCGAAAGATGGTGAACTATGCCTGATCAGGTTGAAGTC
AGGGGAAACCCTGATGGAGGACCGAAGCAATTCTGACGTGCAAATCGATTGTCAGAATTG
GGCATAGGG---------------------------------------------------
--------------------------------------------------GCGAAAGACC
AATCGAACCATCTAGTAGCTGGTTCCCTCCGAAGTTTCCCTCAGGATAGCTGGAGCACGC
AACGTTTCGAG-TCCTATTCTTATCTGGTAAAGCGAATGATTAGAGGCCTTAGGTTCGAA
ATGATCTTAACCTATTCTCAAACTATAAATGGGTAC--GTACG--TTAACATTCTTGAAT
GATG------TTATT-------GCAACGCA------ACGC-CGGGCCGTCCCCTG-----
--------GGGGCGTGC------CAGTCGGCGCCAAAGATATCTGTGTGCTTAGTGGGCC
AAGTTTTGGTAAGCAGAACTGGTGCTGTGGGATGAACCAAACGTAATGTTACGGCGCCTA
AATAAACGACGCATCATAGATACCATGAAAGGTGTTGATTGCTACAGACAGCAGGACGGT
GGACATGGAAGTTGTCATCCGCTAAGGAGTGTGTAACAACTCACCTGCCGAAGCAATTAG
CCCTTAAAATGGATGGCGCTTAAGTCGTTTGCCTATACATTACCGCTGGCGTACAAGTGG
TACC-----GCGGGCC--------TCGCGCCCGTCG-----CGT-GCTTTGAGACGCCAG
TGAGTAGGAGGGTC-TGGTGGTGTGCGTTGAAGTGCCTG-GCGTAAGCCGACATGGAGCC
GCCACTAGCACAGATCTTGGTGGTAGTAGCAAATATTCGAATGAGATCTTGGATGACTGA
AGTGGAGGAGGGTTTCGTGTCAACAGCAGTTGAACACGAGTTAGCCAATCCTAAGCTCTA
TGGGAAA----------------CCTGATATATAT-------------------------
-------------T------AA--GCAT----------TTAACC----AAATAC----AA
CACTAT----------------------TTGTTCAGT-TG-ATG--CAAC---------G
GCCCT---AATA-TATATT-------AAAT-GAG-------------------CGAAAGG
GAATCCGGTTACAATTCCGGAGCCTG-TTGGGTATACGTT-TGCATTG---GCGT-----
------------GCATACTGG--AA---ACGG----TAG--CGCCTTTG----------T
AA----------------------------------------------------------
------TCATGGCAACATGAATCCTTTTCTTCGAGAAGCCAACAAGAGATATCGGAAGAG
TTTTCTTTTCTGTTTTACAGC---CAC----ACTGGCCATGGAAGTCTTTCATAGAGAGA
TATGGTCGGACAAG-CTGGTAGAGCATGGTATTAA--ATTGCTGTGT-CGATATTCTCTT
CTTGGACCTTGAAAATCGAAGACTGGGGCACGC---------------------------
----------------------AAACTCCCAACAGCTTGTACCGA-ATCCGCAGCAGGTC
TCCAAGGTTTAGAGTCTCTAGTCGATAGACCAATGTAGGTAAGGGAAGTCGGCAAATTAG
ATCCGTAACTTCGGGATAAGGATTGGCTCTGAAGACTGG----GA-TGACTCGGG--CTC
TGGCCGGCGCTCA-----------------------------------------------
----------------------------------------------------------AC
ACGTCGGCTTTGCCTC-AACGCGGGGC---------------------------------
-----GTCCGTGTGCTCGCGAGAG---------------CGCGCGGGTCCAACGCATCCA
AACCC------GCTGCAGTCAT-CAATAAACAGTCAATTCAGAACTGGCAC-GGCTGAGG
GAATCCGACTGTCTAATTAAAACAAAGCATTGTGATGGCCTCAACA-GGTG-TTGACACA
ATGTGATTTCTGCCCAGTGCTCTGAATGTCAACGTGAAGAAATTCAAGCAAGCGCGGGTA
AACGGCGGGAGTAACTATGACTCTCTTAAGGTAGCCAAATGCCTCGTCATCTAATTAGTG
ACGCGCATGAATGGATTAACGAGATTCCC----TCTGTCCCTATCTACTATCTAGCGAAA
CCACAGCCAAGGGAACGGGCTTGGAAACACTAGCGGGGAAAGAAGACCCTGTTGAGCTTG
ACTCTAGTCTGGCATTGTAAGGCGATATAAGAGGTGCAGAATAGGTGGGAGCCGGGGTA-
------AAATATTATCTCTCCG------GCGCCAATGAGATACCACCACTCTTACTGTTG
CCTTACTTACATGATCAGGTGGAACAAGTG-------------CTGGGGTTAT-TGCA--
----------------------ACCTCTCG------------------------------
------------GCATAA-------GGTTTCTTGTTCAGCGTTCAGTCATGTCGT-----
---------------CATTCCCGGCCATAATGC--AGAAGACCGAGCCTGGGG-------
----------TCGTTCGTGTT---------------------CGTTGCGTG---------
---------------------------------------------TTTG---GCG----T
GCGGT------CCGAAC----------------------------------------CGG
TGGTTGTGCGGTGCGTCGTCGC----------------------GGGGCAACTCG-----
------------TGTGCGGCGTGCCGTGTGGCGCTGAAGTAGG---GTCC----------
-------C---GCC--C-------------------------------------GCGTGC
GGC----A-----CGGCCT----------CAGCTT---GCTCAACTT---TCACACAGTA
CGC-CAATGACATT-AAGACATCTGGAT----------ACT-------CCAAGTCATGGA
CAGTGCCAGGTGCGGAGTTTGACTGGGGCGGTACATCTCCAAAACAATAACGGAGGTGTC
CAAAGGTCAGCTCAGTGTGGACAGAAACCACACGCTGAGCATAAGGACAAAAGCTGGCTT
GATCTCGATGTTCAGTACATATTGAGACAGCGAAAGCTAGGCCTCACGATCCTTTTGG-T
TTAAAGAGTTTTTAGCAAGAGGTGTCAGAAAAGTTACCACAGGGATAACTGGCTTGTGGC
CGCCAAGCGTTCATAGCGACGTGGCTTTTTGATCCTTCGATGTCGGCTCTTCCTATCATT
GTGAAGCAAAATTCACAAAGCGTAGGATTGTTCACCCTTTCA-AGGGAACGTGAGCTGGG
TTTAGACCGTCGTGAGACAGGTTAGTTTTACCCTACTGGTGTGCG-TACAT----CAATG
CGTGCTAGCTTAAC---GGAATTCCTGTGCAGTACGAGAGGAACCACAGGTACGAACCAA
TGGCTCA-ATACTAGTTCGACCGGACTTTGGTATAACGCTA-CGTTCGTTGGATTATGCC
TGAACGCCTCTAAG------------------GTCGTAACCAAACCGAGCTGCTAGTGTC
TCC--TA-----TAGGTGGTCG-----TTGATCATATGGCATAA-AACACCGC------A
AGACTTGCTAGCGT--GAT-CTC---ACGTTGGCATCTTATTGA---TACACC-------
TCAGACAGAGCCTT---TGCGCGGTG-CCGTA-------------CAGCA------AGTA
--CCGAG-----ATACAGTGAACGCTG-------GCGG-----ACGCTGCAGAGCATCAA
TATA--TGATTTCGATACCTG-AGACCTCCTACAAACGATAGGTTTACAGGCTGGGAGTT
GCGAGTTGCAGAGTGGTGT--ACAT--TT-------CGATC---CTCTCAGA-------C
T-ACCCTTGCT-TGGCG
>28S_1_Cx_pedroi_GF_S107
-CAAATAATGTGTGACTACCCGCTAAATTTAAGCATATTAATAAG---CGGAGGAAGAGA
AACTAACAAGGATTCCCTGAGTAGCTGCGAGCGAAAAGGGAAGAGCTCAGCACGTAGGGG
CGACGCCGTGGC--GGTGTCTGCCCGGTTCCGTGTACTGGAA-ATTTTGTCATCTGCCAT
GCCC---AGTGC--AGTGTTCAAGTTCAACTAGAATGTGGCTT-TTACTCCCGCAGAGGG
TGATAGGCCCGTAGA------ACGGCGC-----------TGATGGTAGAA-AATTTTTCC
ATG---GAGTCG---------TGTTGCTTGA--TAGTGCAGCACAAAGTGGGAGGTAAAC
TCCTTCTAAAGCTAAATATC-ACCACGAGACCGATAGCGAACAAGTACCGTGAGGGAAAG
TTGAAAAGCACTCTGAATAGAGAGTCAAAAAGTACGTGAAACTGTCTAGGGCTC--AAGC
CCGTTGAACTCGATTATCCGCAGCGGA--GATATTC--ACCAGTGG-CTGG-CCGGC---
-----------GACGGTACGCCACTGGGC----------------ACTTATC----TC-C
TGCTT-----CACGAGGACA---------TTGCGATCCATTACG---------AAACAGT
-----------------TGCC--GACA-------TACCGTGCAAACTGC-----------
-------------CCGGCA---ACGGCCCCTG-----------GCGC-TG--GTTG---C
TT---GTC-CCACAGTA-GTGCCGCTCAGTT------------CTGAAGGCCTGTG----
-----GC-GCGA----CCTGGGACTTACCGCG-C-GT---GGTG------TG--------
--CCGCCGGGCGCGTG--------ATGGATTCCC---GCGT-A-----------------
-----------------------------------------C--AC--------------
----CGTCC---CGTGTGCTTCGGCACAC---------ACCCCCAC--------------
--------------CCTGG--------------TGGACG---GA-CT--GTC--------
GATCGGCAATGA------GCAAATCGAGG--------------TACCTCCGGGACCCGTC
TTGAAACACGGACCAAGAAGTCTATCTTGCGCGCGAGCCAAT-GG---------------
---TC--ATCCG---------------------GTG--------------CGATCA---C
C--AAAGGCGCAAAAAACATAA------------CTTG-CAAATTTATGCGGGAT--TAC
GGGCGG-------------------CAC-----------TCTCTGGC-C--------GT-
---CCCTCCATCCCCGGGTGTT----AGATC-CGGCATGC--------------------
----------------GATGCGCAAGT----------------ATCG-TGCCCTAACATA
CCGCGAGTGTGCAGGATGTGACCCGAAAGATGGTGAACTATGCCTGATCAGGTTGAAGTC
AGGGGAAACCCTGATGGAGGACCGAAGCAATTCTGACGTGCAAATCGATTGTCAGAATTG
GGCATAGGG---------------------------------------------------
--------------------------------------------------GCGAAAGACC
AATCGAACCATCTAGTAGCTGGTTCCCTCCGAAGTTTCCCTCAGGATAGCTGGAGCACGC
AACGTTTCGAG-TCCTATTCTTATCTGGTAAAGCGAATGATTAGAGGCCTTAGGTTCGAA
ATGATCTTAACCTATTCTCAAACTATAAATGGGTAC--GTACG--TTAACATTCTTGAAT
GATG------TTATT-------GCAACGCA------ACGC-CGGGCCGTCCCCTG-----
--------GGGGCGTGC------CAGTCGGCGCCAAAGATATCTGTGTGCTTAGTGGGCC
AAGTTTTGGTAAGCAGAACTGGTGCTGTGGGATGAACCAAACGTAATGTTACGGCGCCTA
AATAAACGACGCATCATAGATACCATGAAAGGTGTTGATTGCTACAGACAGCAGGACGGT
GGACATGGAAGTTGTCATCCGCTAAGGAGTGTGTAACAACTCACCTGCCGAAGCAATTAG
CCCTTAAAATGGATGGCGCTTAAGTCGTTTGCCTATACATTACCGCTGGCGTACAAGTGG
TACC-----GCGGGCC--------TCGCGCCCGTCG-----CGT-GCTTTGAGACGCCAG
TGAGTAGGAGGGTC-TGGTGGTGTGCGTTGAAGTGCCTG-GCGTAAGCCGACATGGAGCC
GCCACTAGCACAGATCTTGGTGGTAGTAGCAAATATTCGAATGAGATCTTGGATGACTGA
AGTGGAGGAGGGTTTCGTGTCAACAGCAGTTGAACACGAGTTAGCCAATCCTAAGCTCTA
TGGGAAA----------------CCTGATATATAT-------------------------
-------------T------AA--GCAT----------TTAACC----AAATAC----AA
CACTAT----------------------TTGTTCAGT-TG-ATG--CAAC---------G
GCCCT---AATA-TATATT-------AAAT-GAG-------------------CGAAAGG
GAATCCGGTTACAATTCCGGAGCCTG-TTGGGTATACGTT-TGCATTG---GCGT-----
------------GCATACTGG--AA---ACGG----TAG--CGCCTTTG----------T
AA----------------------------------------------------------
------TCATGGCAACATGAATCCTTTTCTTCGAGAAGCCAACAAGAGATATCGGAAGAG
TTTTCTTTTCTGTTTTACAGC---CAC----ACTGGCCATGGAAGTCTTTCATAGAGAGA
TATGGTCGGACAAG-CTGGTAGAGCATGGTATTAA--ATTGCTGTGT-CGATATTCTCTT
CTTGGACCTTGAAAATCGAAGACTGGGGCACGC---------------------------
----------------------AAACTCCCAACAGCTTGTACCGA-ATCCGCAGCAGGTC
TCCAAGGTTTAGAGTCTCTAGTCGATAGACCAATGTAGGTAAGGGAAGTCGGCAAATTAG
ATCCGTAACTTCGGGATAAGGATTGGCTCTGAAGACTGG----GA-TGACTCGGG--CTC
TGGCCGGCGCTCA-----------------------------------------------
----------------------------------------------------------AC
ACGTCGGCTTTGCCTC-AACGCGGGGC---------------------------------
-----GTCCGTGTGCTCGCGAGAG---------------CGCGCGGGTCCAACGCATCCA
AACCC------GCTGCAGTCAT-CAATAAACAGTCAATTCAGAACTGGCAC-GGCTGAGG
GAATCCGACTGTCTAATTAAAACAAAGCATTGTGATGGCCTCAACA-GGTG-TTGACACA
ATGTGATTTCTGCCCAGTGCTCTGAATGTCAACGTGAAGAAATTCAAGCAAGCGCGGGTA
AACGGCGGGAGTAACTATGACTCTCTTAAGGTAGCCAAATGCCTCGTCATCTAATTAGTG
ACGCGCATGAATGGATTAACGAGATTCCC----TCTGTCCCTATCTACTATCTAGCGAAA
CCACAGCCAAGGGAACGGGCTTGGAAACACTAGCGGGGAAAGAAGACCCTGTTGAGCTTG
ACTCTAGTCTGGCATTGTAAGGCGATATAAGAGGTGCAGAATAGGTGGGAGCCGGGGTA-
------AAATATTATCTCTCCG------GCGCCAATGAGATACCACCACTCTTACTGTTG
CCTTACTTACATGATCAGGTGGAACAAGTG-------------CTGGGGTTAT-TGCA--
----------------------ACCTCTCG------------------------------
------------GCATAA-------GGTTTCTTGTTCAGCGTTCAGTCATGTCGT-----
---------------CATTCCCGGCCATAATGC--AGAAGACCGAGCCTGGGG-------
----------TCGTTCGTGTT---------------------CGTTGCGTG---------
---------------------------------------------TTTG---GCG----T
GCGGT------CCGAAC----------------------------------------CGG
TGGTTGTGCGGTGCGTCGTCGC----------------------GGGGCAACTCG-----
------------TGTGCGGCGTGCCGTGTGGCGCTGAAGTAGG---GTCC----------
-------C---GCC--C-------------------------------------GCGTGC
GGC----A-----CGGCCT----------CAGCTT---GCTCAACTT---TCACACAGTA
CGC-CAATGACATT-AAGACATCTGGAT----------ACT-------CCAAGTCATGGA
CAGTGCCAGGTGCGGAGTTTGACTGGGGCGGTACATCTCCAAAACAATAACGGAGGTGTC
CAAAGGTCAGCTCAGTGTGGACAGAAACCACACGCTGAGCATAAGGACAAAAGCTGGCTT
GATCTCGATGTTCAGTACATATTGAGACAGCGAAAGCTAGGCCTCACGATCCTTTTGG-T
TTAAAGAGTTTTTAGCAAGAGGTGTCAGAAAAGTTACCACAGGGATAACTGGCTTGTGGC
CGCCAAGCGTTCATAGCGACGTGGCTTTTTGATCCTTCGATGTCGGCTCTTCCTATCATT
GTGAAGCAAAATTCACAAAGCGTAGGATTGTTCACCCTTTCA-AGGGAACGTGAGCTGGG
TTTAGACCGTCGTGAGACAGGTTAGTTTTACCCTACTGGTGTGCG-TACAT----CAATG
CGTGCTAGCTTAAC---GGAATTCCTGTGCAGTACGAGAGGAACCACAGGTACGAACCAA
TGGCTCA-ATACTAGTTCGACCGGACTTTGGTATAACGCTA-CGTTCGTTGGATTATGCC
TGAACGCCTCTAAG------------------GTCGTAACCAAACCGAGCTGCTAGTGTC
TCC--TA-----TAGGTGGTCG-----TTGATCATATGGCATAA-AACACCGC------A
AGACTTGCTAGCGT--GAT-CTC---ACGTTGGCATCTTATTGA---TACACC-------
TCAGACAGAGCCTT---TGCGCGGTG-CCGTA-------------CAGCA------AGTA
--CCGAG-----ATACAGTGAACGCTG-------GCGG-----ACGCTGCAGAGCATCAA
TATA--TGATTTCGATACCTG-AGACCTCCTACAAACGATAGGTTTACAGGCTGGGAGTT
GCGAGTTGCAGAGAGGTGT--ACAT--TT-------CGATC---CTCTCAGA-------C
T-ACCCTTGCT-GGGAG
>28S_1_Cx_pedroi_GF_S108
-CAAATAATGTGTGACTACCCGCTAAATTTAAGCATATTAATAAG---CGGAGGAAGAGA
AACTAACAAGGATTCCCTGAGTAGCTGCGAGCGAAAAGGGAAGAGCTCAGCACGTAGGGG
CGACGCCGTGGC--GGTGTCTGCCCGGTTCCGTGTACTGGAA-ATTTTGTCATCTGCCAT
GCCC---AGTGC--AGTGTTCAAGTTCAACTAGAATGTGGCTT-TTACTCCCGCAGAGGG
TGATAGGCCCGTAGA------ACGGCGC-----------TGATGGTAGAA-AATTTTTCC
ATG---GAGTCG---------TGTTGCTTGA--TAGTGCAGCACAAAGTGGGAGGTAAAC
TCCTTCTAAAGCTAAATATC-ACCACGAGACCGATAGCGAACAAGTACCGTGAGGGAAAG
TTGAAAAGCACTCTGAATAGAGAGTCAAAAAGTACGTGAAACTGTCTAGGGCTC--AAGC
CCGTTGAACTCGATTATCCGCAGCGGA--GATATTC--ACCAGTGG-CTGG-CCGGC---
-----------GACGGTACGCCACTGGGC----------------ACTTATC----TC-C
TGCTT-----CACGAGGACA---------TTGCGATCCATTACG---------AAACAGT
-----------------TGCC--GACA-------TACCGTGCAAACTGC-----------
-------------CCGGCA---ACGGCCCCTG-----------GCGC-TG--GTTG---C
TT---GTC-CCACAGTA-GTGCCGCTCAGTT------------CTGAAGGCCTGTG----
-----GC-GCGA----CCTGGGACTTACCGCG-C-GT---GGTG------TG--------
--CCGCCGGGCGCGTG--------ATGGATTCCC---GCGT-A-----------------
-----------------------------------------C--AC--------------
----CGTCC---CGTGTGCTTCGGCACAC---------ACCCCCAC--------------
--------------CCTGG--------------TGGACG---GA-CT--GTC--------
GATCGGCAATGA------GCAAATCGAGG--------------TACCTCCGGGACCCGTC
TTGAAACACGGACCAAGAAGTCTATCTTGCGCGCGAGCCAAT-GG---------------
---TC--ATCCG---------------------GTG--------------CGATCA---C
C--AAAGGCGCAAAAAACATAA------------CTTG--CATTTTATGCGGGAT--TAC
GGGCGG-------------------CAC-----------TCTCTGGC-C--------GT-
---CCCTCCATCCCCGGGTGTT----AGATC-CGGCATGC--------------------
----------------GATGCGCAAGT----------------ATCG-TGCCCTAACATA
CCGCGAGTGTGCAGGATGTGACCCGAAAGATGGTGAACTATGCCTGATCAGGTTGAAGTC
AGGGGAAACCCTGATGGAGGACCGAAGCAATTCTGACGTGCAAATCGATTGTCAGAATTG
GGCATAGGG---------------------------------------------------
--------------------------------------------------GCGAAAGACC
AATCGAACCATCTAGTAGCTGGTTCCCTCCGAAGTTTCCCTCAGGATAGCTGGAGCACGC
AACGTTTCGAG-TCCTATTCTTATCTGGTAAAGCGAATGATTAGAGGCCTTAGGTTCGAA
ATGATCTTAACCTATTCTCAAACTATAAATGGGTAC--GTACG--TTAACATTCTTGAAT
GATG------TTATT-------GCAACGCA------ACGC-CGGGCCGTCCCCTG-----
--------GGGGCGTGC------CAGTCGGCGCCAAAGATATCTGTGTGCTTAGTGGGCC
AAGTTTTGGTAAGCAGAACTGGTGCTGTGGGATGAACCAAACGTAATGTTACGGCGCCTA
AATAAACGACGCATCATAGATACCATGAAAGGTGTTGATTGCTACAGACAGCAGGACGGT
GGACATGGAAGTTGTCATCCGCTAAGGAGTGTGTAACAACTCACCTGCCGAAGCAATTAG
CCCTTAAAATGGATGGCGCTTAAGTCGTTTGCCTATACATTACCGCTGGCGTACAAGTGG
TACC-----GCGGGCC--------TCGCGCCCGTCG-----CGT-GCTTTGAGACGCCAG
TGAGTAGGAGGGTC-TGGTGGTGTGCGTTGAAGTGCCTG-GCGTAAGCCGACATGGAGCC
GCCACTAGCACAGATCTTGGTGGTAGTAGCAAATATTCGAATGAGATCTTGGATGACTGA
AGTGGAGGAGGGTTTCGTGTCAACAGCAGTTGAACACGAGTTAGCCAATCCTAAGCTCTA
TGGGAAA----------------CCTGATATATAT-------------------------
-------------T------AA--GCAT----------TTAACC----AAATAC----AA
CACTAT----------------------TTGTTCAGT-TG-ATG--CAAC---------G
GCCCT---AATA-TATATT-------AAAT-GAG-------------------CGAAAGG
GAATCCGGTTACAATTCCGGAGCCTG-TTGGGTATACGTT-TGCATTG---GCGT-----
------------GCATACTGG--AA---ACGG----TAG--CGCCTTTG----------T
AA----------------------------------------------------------
------TCATGGCAACATGAATCCTTTTCTTCGAGAAGCCAACAAGAGATATCGGAAGAG
TTTTCTTTTCTGTTTTACAGC---CAC----ACTGGCCATGGAAGTCTTTCATAGAGAGA
TATGGTCGGACAAG-CTGGTAGAGCATGGTATTAA--ATTGCTGTGT-CGATATTCTCTT
CTTGGACCTTGAAAATCGAAGACTGGGGCACGC---------------------------
----------------------AAACTCCCAACAGCTTGTACCGA-ATCCGCAGCAGGTC
TCCAAGGTTTAGAGTCTCTAGTCGATAGACCAATGTAGGTAAGGGAAGTCGGCAAATTAG
ATCCGTAACTTCGGGATAAGGATTGGCTCTGAAGACTGG----GA-TGACTCGGG--CTC
TGGCCGGCGCTCA-----------------------------------------------
----------------------------------------------------------AC
ACGTCGGCTTTGCCTC-AACGCGGGGC---------------------------------
-----GTCCGTGTGCTCGCGAGAG---------------CGCGCGGGTCCAACGCATCCA
AACCC------GCTGCAGTCAT-CAATAAACAGTCAATTCAGAACTGGCAC-GGCTGAGG
GAATCCGACTGTCTAATTAAAACAAAGCATTGTGATGGCCTCAACA-GGTG-TTGACACA
ATGTGATTTCTGCCCAGTGCTCTGAATGTCAACGTGAAGAAATTCAAGCAAGCGCGGGTA
AACGGCGGGAGTAACTATGACTCTCTTAAGGTAGCCAAATGCCTCGTCATCTAATTAGTG
ACGCGCATGAATGGATTAACGAGATTCCC----TCTGTCCCTATCTACTATCTAGCGAAA
CCACAGCCAAGGGAACGGGCTTGGAAACACTAGCGGGGAAAGAAGACCCTGTTGAGCTTG
ACTCTAGTCTGGCATTGTAAGGCGATATAAGAGGTGCAGAATAGGTGGGAGCCGGGGTA-
------AAATATTATCTCTCCG------GCGCCAATGAGATACCACCACTCTTACTGTTG
CCTTACTTACATGATCAGGTGGAACAAGTG-------------CTGGGGTTAT-TGCA--
----------------------ACCTCTCG------------------------------
------------GCATAA-------GGTTTCTTGTTCAGCGTTCAGTCATGTCGT-----
---------------CATTCCCGGCCATAATGC--AGAAGACCGAGCCTGGGG-------
----------TCGTTCGTGTT---------------------CGTTGCGTG---------
---------------------------------------------TTTG---GCG----T
GCGGT------CCGAAC----------------------------------------CGG
TGGTTGTGCGGTGCGTCGTCGC----------------------GGGGCAACTCG-----
------------TGTGCGGCGTGCCGTGTGGCGCTGAAGTAGG---GTCC----------
-------C---GCC--C-------------------------------------GCGTGC
GGC----A-----CGGCCT----------CAGCTT---GCTCAACTT---TCACACAGTA
CGC-CAATGACATT-AAGACATCTGGAT----------ACT-------CCAAGTCATGGA
CAGTGCCAGGTGCGGAGTTTGACTGGGGCGGTACATCTCCAAAACAATAACGGAGGTGTC
CAAAGGTCAGCTCAGTGTGGACAGAAACCACACGCTGAGCATAAGGACAAAAGCTGGCTT
GATCTCGATGTTCAGTACATATTGAGACAGCGAAAGCTAGGCCTCACGATCCTTTTGG-T
TTAAAGAGTTTTTAGCAAGAGGTGTCAGAAAAGTTACCACAGGGATAACTGGCTTGTGGC
CGCCAAGCGTTCATAGCGACGTGGCTTTTTGATCCTTCGATGTCGGCTCTTCCTATCATT
GTGAAGCAAAATTCACAAAGCGTAGGATTGTTCACCCTTTCA-AGGGAACGTGAGCTGGG
TTTAGACCGTCGTGAGACAGGTTAGTTTTACCCTACTGGTGTGCG-TACAT----CAATG
CGTGCTAGCTTAAC---GGAATTCCTGTGCAGTACGAGAGGAACCACAGGTACGAACCAA
TGGCTCA-ATACTAGTTCGACCGGACTTTGGTATAACGCTA-CGTTCGTTGGATTATGCC
TGAACGCCTCTAAG------------------GTCGTAACCAAACCGAGCTGCTAGTGTC
TCC--TA-----TAGGTGGTCG-----TTGATCATATGGCATAA-AACACCGC------A
AGACTTGCTAGCGT--GAT-CTC---ACGTTGGCATCTTATTGA---TACACC-------
TCAGACAGAGCCTT---TGCGCGGTG-CCGTA-------------CAGCA------AGTA
--CCGAG-----ATACAGTGAACGCTG-------GCGG-----ACGCTGCAGAGCATCAA
TATA--TGATTTCGATACCTG-AGACCTCCTACAAACGATAGGTTTACAGGCTGGGAGTT
GCGAGTTGCAGAGAGGTGT--ACAT--TT-------CGATC---CTCTCAGA-------C
T-ACCCTTGCT-GGGAG
>28S_1_Cx_portesi_GF_S94
-CAAATAATGTGTGACTACCTCCTAAATTTAAGCATATTAATAAG---GAGAGGAAAAGA
AACTAACCAGGATTCCCTGAGTAGCTGCGAGCGAAAAGGGAAGAGCTCAGCACGTAGGGG
CGACGCCG-TGCC-GGTGTCTGCCCGGTTCCGTGTACTGGAA-ATTTTGTCATCTGCCAT
GCCC---AGTGC--AGTGTTCAAGTTCAACTAGAATGTGGCTT-TTACTCCCGCAGAGGG
TGATAGGCCCGTAGA------ACGGCGC-T----------GATGGTAGAA-AATTTTTCC
ATG---GAGTCG---------TGTTGCTTGA--TAGTGCAGCACAAAGTGGGAGGTAAAC
TCCTTCTAAAGCTAAATATC-ACCACGAGACCGATAGCGAACAAGTACCGTGAGGGAAAG
TTGAAAAGCACTCTGAATAGAGAGTCAAAAAGTACGTGAAACTGCCTAGGGCTC--AAGC
CCGTTGAACTCGATTATCCGCAGCGGA--GATATTC--ACTTGTGG-CTGG-CCGGC---
----------GACGGCA-CGCCACTGGGC----------------ACTTATC---TC--C
TGCTT-----CACGAGGACA---------TTGCGATCCATTACG---------AAACAAG
--------------TTTCAGC--GAAC-----GATTACACACTGCAAACTGC--------
-------------CCGGCA---ATGGCCCCTG-------------GCGCG--GTTG---C
TT---GTC-CCACAGTA-GCGCGGCTCAGTT------------CTGAAGGCCTGCA----
-----GC-GCGA----CCTGGGACTTACCGCG-C-GT---GGTG------CG--------
--CCGCCGGGCGCGTG--------ATGGATTCCC---GCGT-A-----------------
-----------------------------------------C--AC--------------
----CGTCC---CGTGTGCTCTCGGGCACAC-------ACCCCCAC--------------
-------------TCATGG---------------TGACG---GA-CT--GTC--------
GATCGGCAATGA------GCAAATCGAGG--------------TACCTCCGGGACCCGTC
TTGAAACACGGACCAAGAAGTCTATCTTGCGCGCGAGCCAAT-GG---------------
---TC--ATCCC---------------------GTG--------------CGATCA---C
C--AAAGGCGCAAAAAACATAA------------CTTGCAAAATTTATGCGGGAT--TAC
GGGCGG-------------------CAC-----------TCTCTGGC-C--------GT-
---CCCTCCATCCCCGGGTGTT----AGAAC-CGGCACGG--------------------
----------------GGTGCGCAAGC----------------ATCC-TGCCCTAACATA
CCGCGAGTGTGCAGGATGTGACCCGAAAGATGGTGAACTATGCCTGATCAGGTTGAAGTC
AGGGGAAACCCTGATGGAGGACCGAAGCAATTCTGACGTGCAAATCGATTGTCAGAATTG
GGCATAGGG---------------------------------------------------
--------------------------------------------------GCGAAAGACC
AATCGAACCATCTAGTAGCTGGTTCCCTCCGAAGTTTCCCTCAGGATAGCTGGAGCACGC
AACGTTTCGAG-TCCTATTCTTATCTGGTAAAGCGAATGATTAGAGGCCTTAGGTTCGAA
ATGATCTTAACCTATTCTCAAACTATAAATGGGTAC--GTACG--TTAACATGCTTGAAT
GATG------TTATT-------GCAACGCAAA----ACGC-CGGGCCGTCCCCCT-----
-----GCGGGCGCGTGC------CAGTCGGCGCCAAAGATATCTGTGTGCTTAGTGGGCC
AAGTTTTGGTAAGCAGAACTGGTGCTGTGGGATGAACCAAACGTAATGTTACGGCGCCTA
AATAAACGACGCATCATAGATACCATGAAAGGTGTTGATTGCTACAGACAGCAGGACGGT
GGACATGGAAGTTGTCATCCGCTAAGGAGTGTGTAACAACTCACCTGCCGAAGCAATTAG
CCCTTAAAATGGATGGCGCTTAAGTCGTTTGCCTATACATTACCGCTGGCGTACAAGTGG
TACC-----GGTGTGC---GCTCG---CGCGCGCCG-----CGT-GCTTTGAGACGCCAG
TGAGTAGGAGGGTC-TGGTGGTGTGCGTTGAAGTGCCTG-GCGTAAGCCGACATGGAGCC
GCCACTAGCACAGATCTTGGTGGTAGTAGCAAATATTCGAATGAGATCTTGGATGACTGA
AGTGGAGGAGGGTTTCGTGTCAACAGCAGTTGAACACGAGTTAGCCAATCCTAAGCTCTA
TGGGAAA----------------CCTGATATATAT-------------------------
-------------T------AA--GCAT----------TTACCG----ATATGC----AA
-----C----------------CCATACATTCTGTGT-TG-ATG--CGAC---------G
GCCAT----ATA-TATATT-------AAAT-GAG-------------------CGAAAGG
GAATCCGGTTACAATTCCGGAGCCTG-TTGGGTATACGTT-TGCATTG---GCGT-----
------------GCATACTGG--AA---ACGG----TAG--CGCCTTTG----------T
AA----------------------------------------------------------
------TCATGGCAACATGAATCCTTTTCTTCGAGAAGCCAACAAGAGATATCGGAAGAG
TTTTCTTTTCTGTTTTACAGC---CAC----ACTGGCCATGGAAGTCTTTCATAGAGAGA
TATGGTCGGACAAG-CTGGTAGAGCATGGTATTAA--ATTGCTGTGT-CGATATTCTCTT
CTTGGACCTTGAAAATCGAAGACTGGGGCACGC---------------------------
----------------------AAACTCCCAACAGCTTGTACCGA-ATCCGCAGCAGGTC
TCCAAGGTTTAGAGTCTCTAGTCGATAGACTAATGTAGGTAAGGGAAGTCGGCAAATTAG
ATCCGTAACTTCGGGATAAGGATTGGCTCTGAAGACTGG----GA-TGACTCGGG--CTC
TGGCCCCCCTCAC-----------------------------------------------
----------------CGG-----------------------------------------
----GGGCTTTGCCTC-AACGCGGGGCGTC------------------------------
-----CGCGGTCTGCTCGCGAGAG---------------CGCGCGGGTCCAA----CGCA
CCCAAACCC--GCTGCAGTCAT-CAATAAACAGTCAATTCAGAACTGGCAC-GGCTGAGG
GAATCCGACTGTCTAATTAAAACAAAGCATTGTGATGGCCTCAACA-GGTG-TTGACACA
ATGTGATTTCTGCCCAGTGCTCTGAATGTCAACGTGAAGAAATTCAAGCAAGCGCGGGTA
AACGGCGGGAGTAACTATGACTCTCTTAAGGTAGCCAAATGCCTCGTCATCTAATTAGTG
ACGCGCATGAATGGATTAACGAGATTCCC----TCTGTCCCTATCTACTATCTAGCGAAA
CCACAGCCAAGGGAACGGGCTTGGAAACACTAGCGGGGAAAGAAGACCCTGTTGAGCTTG
ACTCTAGTCTGGCATTGTAAGGCGATATAAGAGGTGCAGAATAGGTGGGAGCCGGGGTA-
------AAATACTATCTCCCCG------GCGCCAATGAGATACCACCACTCTTACTGTTG
CCTTACTTACATGATCAGGTGGAACAAGTG-------------CTGGGGTTAT-TGCA--
----------------------ACCTCTCG------------------------------
------------GCATAA-------GGTTTCTTGTTCAGCGTTCAGTCATGTCGT-----
---------------CATTCCCGGCCATAATGC--AGAAGACCGAGCCTGGGG-------
----------TCGTTCGTGCT---------------------CGTTGCGTG---------
---------------------------------------------TTTG---GCG----T
GCGGT------CCGAAC----------------------------------------CGG
CGGGCCGGCCCGTGTGGCGTGGCGTGGGGCGGCCTCGGTCGTCTGCGCGCGCGCT-----
---------------CGCGGTGCTCCGTGCCCGCTGAAGTAGG---GTCC----------
-------C---GTC--C-------------------------------------GCGTGC
GGC----A-----CGGCCT----------CAGCTT---GCTCAACGT---TCACACAGTA
CGC-CAATGACATT-AAGACATCTGGAT----------ACT-------CCAAGTCATGGA
CAGTGCCAGGTGCGGAGTTTGACTGGGGCGGTACATCTCCAAAACAATAACGGAGGTGTC
CAAAGGTCAGCTCAGTGTGGACAGAAACCACACGCTGAGCATAAGGACAAAAGCTGGCTT
GATCTCGATGTTCAGTACATATTGAGACAGCGAAAGCTAGGCCTCACGATCCTTTTGG-T
TTAAAGAGTTTTTAGCAAGAGGTGTCAGAAAAGTTACCACAGGGATAACTGGCTTGTGGC
CGCCAAGCGTTCATAGCGACGTGGCTTTTTGATCCTTCGATGTCGGCTCTTCCTATCATT
GTGAAGCAAAATTCACAAAGCGTAGGATTGTTCACCCTTTCA-AGGGAACGTGAGCTGGG
TTTAGACCGTCGTGAGACAGGTTAGTTTTACCCTACTGGTGTGCA-TTTATACAACAGCG
CGTGCTAGCTTAAC---GGAATTCCTGTGCAGTACGAGAGGAACCACAGGTACGAACCAA
TGGCTCA-ATACTAGTTCGACCGGACTTTGGTATAACGCTA-CGTTCGTTGGATTATGCC
TGAACGCCTCTAAG------------------GTCGTAACCAAACCGAGCTGCTAGTGTC
TCC--TA-----TAGGTGGTCG-----TTGATCGTATGGCATAA-AACACCGC------A
AGACTTGCTAGCGT--GAT-CTC---ACGTTGGCATCTTATTGA-TACGCACT-------
CGAGACAGAGCCTT---TGCGCGGCG-CCATA-------------CAGCA------AGTA
--CCGGG-----ATAAAGTGAACGCTG-------GTGG-----ACGCTGCTCAGCATCAA
TATA--TGATTTCGATACCTG-AGACCTCCTACAAACGATAGGCTTACAGGCTGGGAGCT
GCGAGTTGCAGAGAGATGT--ACAT--TT-------CGATC---CTCTCAGG-------C
T-ACCCTTGCT-ATGAG
>28S_1_Cx_portesi_GF_S95
-CAAATAATGTGTGACTACCTCCTAAATTTAAGCATATTAATAAG---GAGAGGAAAAGA
AACTAACCAGGATTCCCTGAGTAGCTGCGAGCGAAAAGGGAAGAGCTCAGCACGTAGGGG
CGACGCCG-TGCC-GGTGTCTGCCCGGTTCCGTGTACTGGAA-ATTTTGTCATCTGCCAT
GCCC---AGTGC--AGTGTTCAAGTTCAACTAGAATGTGGCTT-TTACTCCCGCAGAGGG
TGATAGGCCCGTAGA------ACGGCGC-T----------GATGGTAGAA-AATTTTTCC
ATG---GAGTCG---------TGTTGCTTGA--TAGTGCAGCACAAAGTGGGAGGTAAAC
TCCTTCTAAAGCTAAATATC-ACCACGAGACCGATAGCGAACAAGTACCGTGAGGGAAAG
TTGAAAAGCACTCTGAATAGAGAGTCAAAAAGTACGTGAAACTGCCTAGGGCTC--AAGC
CCGTTGAACTCGATTATCCGCAGCGGA--GATATTC--ACTTGTGG-CTGG-CCGGC---
----------GACGGCA-CGCCACTGGGC----------------ACTTATC----TC-C
TGCTT-----CACGAGGACA---------TTGCGATCCATTACG---------AAACAAG
--------------TTTCAGC--GAAC-----GATTACACACTGCAAACTGC--------
-------------CCGGCA---ATGGCCCCTG-------------GCGCG--GTTG---C
TT---GTC-CCACAGTA-GCGCGGCTCAGTT------------CTGAAGGCCTGCA----
-----GC-GCGA----CCTGGGACTTACCGCG-C-GT---GGTG------CG--------
--CCGCCGGGCGCGTG--------ATGGATTCCC---GCGT-A-----------------
-----------------------------------------C--AC--------------
----CGTCC---CGTGTGCTCTCGGGCACAC-------ACCCCCAC--------------
-------------TCATGG---------------TGACG---GA-CT--GTC--------
GATCGGCAATGA------GCAAATCGAGG--------------TACCTCCGGGACCCGTC
TTGAAACACGGACCAAGAAGTCTATCTTGCGCGCGAGCCAAT-GG---------------
---TC--ATC-----------------------CCG------------TGCGATCA---C
C--AAAGGCGCAAAAAACATAA------------CTTGCAAAATGTATGCGGGAT--TAC
GGGCGG-------------------CAC-----------TCTCTGGC-C--------GT-
---CCCTCCATCCCCGGGTGTT----AGAAC-CGGCACGG--------------------
----------------GGTGCGCAAGC----------------ATCC-TGCCCTAACATA
CCGCGAGTGTGCAGGATGTGACCCGAAAGATGGTGAACTATGCCTGATCAGGTTGAAGTC
AGGGGAAACCCTGATGGAGGACCGAAGCAATTCTGACGTGCAAATCGATTGTCAGAATTG
GGCATAGGG---------------------------------------------------
--------------------------------------------------GCGAAAGACC
AATCGAACCATCTAGTAGCTGGTTCCCTCCGAAGTTTCCCTCAGGATAGCTGGAGCACGC
AACGTTTCGAG-TCCTATTCTTATCTGGTAAAGCGAATGATTAGAGGCCTTAGGTTCGAA
ATGATCTTAACCTATTCTCAAACTATAAATGGGTAC--GTACG--TTAACATGCTTGAAT
GATG------TTATT-------GCAACGCAAA----ACGC-CGGGCCGTCCCCCT-----
-----GCGGGCGCGTGC------CAGTCGGCGCCAAAGATATCTGTGTGCTTAGTGGGCC
AAGTTTTGGTAAGCAGAACTGGTGCTGTGGGATGAACCAAACGTAATGTTACGGCGCCTA
AATAAACGACGCATCATAGATACCATGAAAGGTGTTGATTGCTACAGACAGCAGGACGGT
GGACATGGAAGTTGTCATCCGCTAAGGAGTGTGTAACAACTCACCTGCCGAAGCAATTAG
CCCTTAAAATGGATGGCGCTTAAGTCGTTTGCCTATACATTACCGCTGGCGTACAAGTGG
TACCGGTGTGCGCTCG-----------CGCGCGCCG-----CGT-GCTTTGAGACGCCAG
TGAGTAGGAGGGTC-TGGTGGTGTGCGTTGAAGTGCCTG-GCGTAAGCCGACATGGAGCC
GCCACTAGCACAGATCTTGGTGGTAGTAGCAAATATTCGAATGAGATCTTGGATGACTGA
AGTGGAGGAGGGTTTCGTGTCAACAGCAGTTGAACACGAGTTAGCCAATCCTAAGCTCTA
TGGGAAA----------------CCTGATATATAT-------------------------
-------------T------AA--GCAT----------TTACCG----ATATGC----AA
-----C----------------CCATACATTCTGTGT-TG-ATG--CGAC---------G
GCCAT----ATA-TATATT-------AAAT-GAG-------------------CGAAAGG
GAATCCGGTTACAATTCCGGAGCCTG-TTGGGTATACGTT-TGCATTG---GCGT-----
------------GCATACTGG--AA---ACGG----TAG--CGCCTTTG----------T
AA----------------------------------------------------------
------TCATGGCAACATGAATCCTTTTCTTCGAGAAGCCAACAAGAGATATCGGAAGAG
TTTTCTTTTCTGTTTTACAGC---CAC----ACTGGCCATGGAAGTCTTTCATAGAGAGA
TATGGTCGGACAAG-CTGGTAGAGCATGGTATTAA--ATTGCTGTGT-CGATATTCTCTT
CTTGGACCTTGAAAATCGAAGACTGGGGCACGC---------------------------
----------------------AAACTCCCAACAGCTTGTACCGA-ATCCGCAGCAGGTC
TCCAAGGTTTAGAGTCTCTAGTCGATAGACTAATGTAGGTAAGGGAAGTCGGCAAATTAG
ATCCGTAACTTCGGGATAAGGATTGGCTCTGAAGACTGG----GA-TGACTCGGGCTCTG
GCCCCCCTCACCG-----------------------------------------------
------------------------------------------------------------
---GGGGCTTTGCCTC-AACGCGGGGCGTC------------------------------
-----CGCGGTCTGCTCGCGAGAG---------------CGCGCGGGTCCAA----CGCA
CCCAAACCC--GCTGCAGTCAT-CAATAAACAGTCAATTCAGAACTGGCAC-GGCTGAGG
GAATCCGACTGTCTAATTAAAACAAAGCATTGTGATGGCCTCAACA-GGTG-TTGACACA
ATGTGATTTCTGCCCAGTGCTCTGAATGTCAACGTGAAGAAATTCAAGCAAGCGCGGGTA
AACGGCGGGAGTAACTATGACTCTCTTAAGGTAGCCAAATGCCTCGTCATCTAATTAGTG
ACGCGCATGAATGGATTAACGAGATTCCC----TCTGTCCCTATCTACTATCTAGCGAAA
CCACAGCCAAGGGAACGGGCTTGGAAACACTAGCGGGGAAAGAAGACCCTGTTGAGCTTG
ACTCTAGTCTGGCATTGTAAGGCGATATAAGAGGTGCAGAATAGGTGGGAGCCGGGGTA-
------AAATACTATCTCCCCG------GCGCCAATGAGATACCACCACTCTTACTGTTG
CCTTACTTACATGATCAGGTGGAACAAGTG-------------CTGGGGTTAT-TGCA--
----------------------ACCTCTCG------------------------------
------------GCATAA-------GGTTTCTTGTTCAGCGTTCAGTCATGTCGT-----
---------------CATTCCCGGCCATAATGC--AGAAGACCGAGCCTGGGG-------
----------TCGTTCGTGCT---------------------CGTTGCGTG---------
---------------------------------------------TTTG---GCG----T
GCGGT------CCGAAC----------------------------------------CGG
CGGGCCGGCCCGTGTGGCGTGGCGTGGGGCGGCCTCGGTCGTCTGCGCGCGCGCT-----
---------------CGCGGTGCTCCGTGCCCGCTGAAGTAGG---GTCC----------
-------C---GTC--C-------------------------------------GCGTGC
GGC----A-----CGGCCT----------CAGCTT---GCTCAACGT---TCACACAGTA
CGC-CAATGACATT-AAGACATCTGGAT----------ACT-------CCAAGTCATGGA
CAGTGCCAGGTGCGGAGTTTGACTGGGGCGGTACATCTCCAAAACAATAACGGAGGTGTC
CAAAGGTCAGCTCAGTGTGGACAGAAACCACACGCTGAGCATAAGGACAAAAGCTGGCTT
GATCTCGATGTTCAGTACATATTGAGACAGCGAAAGCTAGGCCTCACGATCCTTTTGG-T
TTAAAGAGTTTTTAGCAAGAGGTGTCAGAAAAGTTACCACAGGGATAACTGGCTTGTGGC
CGCCAAGCGTTCATAGCGACGTGGCTTTTTGATCCTTCGATGTCGGCTCTTCCTATCATT
GTGAAGCAAAATTCACAAAGCGTAGGATTGTTCACCCTTTCA-AGGGAACGTGAGCTGGG
TTTAGACCGTCGTGAGACAGGTTAGTTTTACCCTACTGGTGTGCA-TTTATACAACAGCG
CGTGCTAGCTTAAC---GGAATTCCTGTGCAGTACGAGAGGAACCACAGGTACGAACCAA
TGGCTCA-ATACTAGTTCGACCGGACTTTGGTATAACGCTA-CGTTCGTTGGATTATGCC
TGAACGCCTCTAAG------------------GTCGTAACCAAACCGAGCTGCTAGTGTC
TCC--TA-----TAGGTGGTCG-----TTGATCGTATGGCATAA-AACACCGC------A
AGACTTGCTAGCGT--GAT-CTC---ACGTTGGCATCTTATTGA-TACGCACT-------
CGAGACAGAGCCTT---TGCGCGGCG-CCATA-------------CAGCA------AGTA
--CCGGG-----ATAAAGTGAACGCTG-------GTGG-----ACGCTGCTCAGCATCAA
TATA--TGATTTCGATACCTG-AGACCTCCTACAAACGATAGGCTTACAGGCTGGGAGCT
GCGAGTTGCAGAGAGATGT--ACAT--TT-------CGATC---CTCTCAGG-------C
T-ACCCTTGCT-ATGAG
>28S_1_Cx_portesi_GF_S96
-CAAATAATGTGTGACTACCTCCTAAATTTAAGCATATTAATAAG---GAGAGGAAAAGA
AACTAACCAGGATTCCCTGAGTAGCTGCGAGCGAAAAGGGAAGAGCTCAGCACGTAGGGG
CGACGCCG-TGCC-GGTGTCTGCCCGGTTCCGTGTACTGGAA-ATTTTGTCATCTGCCAT
GCCC---AGTGC--AGTGTTCAAGTTCAACTAGAATGTGGCTT-TTACTCCCGCAGAGGG
TGATAGGCCCGTAGA------ACGGCGC-T----------GATGGTAGAA-AATTTTTCC
ATG---GAGTCG---------TGTTGCTTGA--TAGTGCAGCACAAAGTGGGAGGTAAAC
TCCTTCTAAAGCTAAATATC-ACCACGAGACCGATAGCGAACAAGTACCGTGAGGGAAAG
TTGAAAAGCACTCTGAATAGAGAGTCAAAAAGTACGTGAAACTGCCTAGGGCTC--AAGC
CCGTTGAACTCGATTATCCGCAGCGGA--GATATTC--ACTTGTGG-CTGG-CCGGC---
----------GACGGCA-CGCCACTGGGC----------------ACTTATC---TC--C
TGCTT-----CACGAGGACA---------TTGCGATCCATTACG---------AAACAAG
--------------TTTCAGC--GAAC-----GATTACACACTGCAAACTGC--------
-------------CCGGCA---ATGGCCCCTG-------------GCGCG--GTTG---C
TT---GTC-CCACAGTA-GCGCGGCTCAGTT------------CTGAAGGCCTGCA----
-----GC-GCGA----CCTGGGACTTACCGCG-C-GT---GGTG------CG--------
--CCGCCGGGCGCGTG--------ATGGATTCCC---GCGT-A-----------------
-----------------------------------------C--AC--------------
----CGTCC---CGTGTGCTCTCGGGCACAC-------ACCCCCAC--------------
-------------TCATGG---------------TGACG---GA-CT--GTC--------
GATCGGCAATGA------GCAAATCGAGG--------------TACCTCCGGGACCCGTC
TTGAAACACGGACCAAGAAGTCTATCTTGCGCGCGAGCCAAT-GG---------------
---TC--ATCCC---------------------GTG--------------CGATCA---C
C--AAAGGCGCAAAAAACATAA------------CTTGCAAAATGTATGCGGGAT--TAC
GGGCGG-------------------CAC-----------TCTCTGGC-C--------GT-
---CCCTCCATCCCCGGGTGTT----AGAAC-CGGCACGG--------------------
----------------GGTGCGCAAGC----------------ATCC-TGCCCTAACATA
CCGCGAGTGTGCAGGATGTGACCCGAAAGATGGTGAACTATGCCTGATCAGGTTGAAGTC
AGGGGAAACCCTGATGGAGGACCGAAGCAATTCTGACGTGCAAATCGATTGTCAGAATTG
GGCATAGGG---------------------------------------------------
--------------------------------------------------GCGAAAGACC
AATCGAACCATCTAGTAGCTGGTTCCCTCCGAAGTTTCCCTCAGGATAGCTGGAGCACGC
AACGTTTCGAG-TCCTATTCTTATCTGGTAAAGCGAATGATTAGAGGCCTTAGGTTCGAA
ATGATCTTAACCTATTCTCAAACTATAAATGGGTAC--GTACG--TTAACATGCTTGAAT
GATG------TTATT-------GCAACGCAAA----ACGC-CGGGCCGTCCCCCT-----
-----GCGGGCGCGTGC------CAGTCGGCGCCAAAGATATCTGTGTGCTTAGTGGGCC
AAGTTTTGGTAAGCAGAACTGGTGCTGTGGGATGAACCAAACGTAATGTTACGGCGCCTA
AATAAACGACGCATCATAGATACCATGAAAGGTGTTGATTGCTACAGACAGCAGGACGGT
GGACATGGAAGTTGTCATCCGCTAAGGAGTGTGTAACAACTCACCTGCCGAAGCAATTAG
CCCTTAAAATGGATGGCGCTTAAGTCGTTTGCCTATACATTACCGCTGGCGTACAAGTGG
TACC-----GGTGTGC---GCTCG---CGCGCGCCG-----CGT-GCTTTGAGACGCCAG
TGAGTAGGAGGGTC-TGGTGGTGTGCGTTGAAGTGCCTG-GCGTAAGCCGACATGGAGCC
GCCACTAGCACAGATCTTGGTGGTAGTAGCAAATATTCGAATGAGATCTTGGATGACTGA
AGTGGAGGAGGGTTTCGTGTCAACAGCAGTTGAACACGAGTTAGCCAATCCTAAGCTCTA
TGGGAAA----------------CCTGATATATAT-------------------------
-------------T------AA--GCAT----------TTACCG----ATATGC----AA
-----C----------------CCATACATTCTGTGT-TG-ATG--CGAC---------G
GCCAT----ATA-TATATT-------AAAT-GAG-------------------CGAAAGG
GAATCCGGTTACAATTCCGGAGCCTG-TTGGGTATACGTT-TGCATTG---GCGT-----
------------GCATACTGG--AA---ACGG----TAG--CGCCTTTG----------T
AA----------------------------------------------------------
------TCATGGCAACATGAATCCTTTTCTTCGAGAAGCCAACAAGAGATATCGGAAGAG
TTTTCTTTTCTGTTTTACAGC---CAC----ACTGGCCATGGAAGTCTTTCATAGAGAGA
TATGGTCGGACAAG-CTGGTAGAGCATGGTATTAA--ATTGCTGTGT-CGATATTCTCTT
CTTGGACCTTGAAAATCGAAGACTGGGGCACGC---------------------------
----------------------AAACTCCCAACAGCTTGTACCGA-ATCCGCAGCAGGTC
TCCAAGGTTTAGAGTCTCTAGTCGATAGACTAATGTAGGTAAGGGAAGTCGGCAAATTAG
ATCCGTAACTTCGGGATAAGGATTGGCTCTGAAGACTGG----GA-TGACTCGGG--CTC
TGGCCCCCCTCAC-----------------------------------------------
----------------CGG-----------------------------------------
----GGGCTTTGCCTC-AACGCGGGGCGTC------------------------------
-----CGCGGTCTGCTCGCGAGAG---------------CGCGCGGGTCCAA----CGCA
CCCAAACCC--GCTGCAGTCAT-CAATAAACAGTCAATTCAGAACTGGCAC-GGCTGAGG
GAATCCGACTGTCTAATTAAAACAAAGCATTGTGATGGCCTCAACA-GGTG-TTGACACA
ATGTGATTTCTGCCCAGTGCTCTGAATGTCAACGTGAAGAAATTCAAGCAAGCGCGGGTA
AACGGCGGGAGTAACTATGACTCTCTTAAGGTAGCCAAATGCCTCGTCATCTAATTAGTG
ACGCGCATGAATGGATTAACGAGATTCCC----TCTGTCCCTATCTACTATCTAGCGAAA
CCACAGCCAAGGGAACGGGCTTGGAAACACTAGCGGGGAAAGAAGACCCTGTTGAGCTTG
ACTCTAGTCTGGCATTGTAAGGCGATATAAGAGGTGCAGAATAGGTGGGAGCCGGGGTA-
------AAATACTATCTCCCCG------GCGCCAATGAGATACCACCACTCTTACTGTTG
CCTTACTTACATGATCAGGTGGAACAAGTG-------------CTGGGGTTAT-TGCA--
----------------------ACCTCTCG------------------------------
------------GCATAA-------GGTTTCTTGTTCAGCGTTCAGTCATGTCGT-----
---------------CATTCCCGGCCATAATGC--AGAAGACCGAGCCTGGGG-------
----------TCGTTCGTGCT---------------------CGTTGCGTG---------
---------------------------------------------TTTG---GCG----T
GCGGT------CCGAAC----------------------------------------CGG
CGGGCCGGCCCGTGTGGCGTGGCGTGGGGCGGCCTCGGTCGTCTGCGCGCGCGCT-----
---------------CGCGGTGCTCCGTGCCCGCTGAAGTAGG---GTCC----------
-------C---GTC--C-------------------------------------GCGTGC
GGC----A-----CGGCCT----------CAGCTT---GCTCAACGT---TCACACAGTA
CGC-CAATGACATT-AAGACATCTGGAT----------ACT-------CCAAGTCATGGA
CAGTGCCAGGTGCGGAGTTTGACTGGGGCGGTACATCTCCAAAACAATAACGGAGGTGTC
CAAAGGTCAGCTCAGTGTGGACAGAAACCACACGCTGAGCATAAGGACAAAAGCTGGCTT
GATCTCGATGTTCAGTACATATTGAGACAGCGAAAGCTAGGCCTCACGATCCTTTTGG-T
TTAAAGAGTTTTTAGCAAGAGGTGTCAGAAAAGTTACCACAGGGATAACTGGCTTGTGGC
CGCCAAGCGTTCATAGCGACGTGGCTTTTTGATCCTTCGATGTCGGCTCTTCCTATCATT
GTGAAGCAAAATTCACAAAGCGTAGGATTGTTCACCCTTTCA-AGGGAACGTGAGCTGGG
TTTAGACCGTCGTGAGACAGGTTAGTTTTACCCTACTGGTGTGCA-TTTATACAACAGCG
CGTGCTAGCTTAAC---GGAATTCCTGTGCAGTACGAGAGGAACCACAGGTACGAACCAA
TGGCTCA-ATACTAGTTCGACCGGACTTTGGTATAACGCTA-CGTTCGTTGGATTATGCC
TGAACGCCTCTAAG------------------GTCGTAACCAAACCGAGCTGCTAGTGTC
TCC--TA-----TAGGTGGTCG-----TTGATCGTATGGCATAA-AACACCGC------A
AGACTTGCTAGCGT--GAT-CTC---ACGTTGGCATCTTATTGA-TACGCACT-------
CGAGACAGAGCCTT---TGCGCGGCG-CCATA-------------CAGCA------AGTA
--CCGGG-----ATAAAGTGAACGCTG-------GTGG-----ACGCTGCTCAGCATCAA
TATA--TGATTTCGATACCTG-AGACCTCCTACAAACGATAGGCTTACAGGCTGGGAGCT
GCGAGTTGCAGAGAGATGT--ACAT--TT-------CGATC---CTCTCAGG-------C
T-ACCCTTGCT-ATGAG
>28S_1_Cx_sp.1_KH_S13
-CAAATAATGTGTGACTACCCCCTAAATTTAAGCATATTAATAAG---GGGAGGAAAAGA
AACTAACAAGGATTCCGTGAGTAGCTGCGAGCGAAAACGGAAGAGCTCAGCACGTAGGGG
CGACGCATCCG---AGTGTCTGCCCGGTTCCGTGTACTGGAA-ATTTTGTCATCTGCCAT
GCCC---GGCGC--AGTGTCCAAGTTCAACTAGAATGTGGCTT-TTACTCCCATAGAGGG
TGATAGGCCCGTAGG------ACGGCGC-T----------GATGGTAGAA-AATTTTTCC
ATG---GAGTCG---------TGTTGCTTGT--TATTGGAGCACAAAGTGGGAGGTTAAC
TCCATCTTAAGCTAAATATA-ACCACGAGACCGATAGCGAACAAGTACCGTGAGGGAAAG
TTGAAAAGCACTCTGAATAGAGAGTCAAAAAGTACGTGAAACTGCCTAGGGCTC--AAGC
CCGTTGAACTCGATTATCCGCAGCGGA--GATATTC--ACCTGTGG-CTGG-CCGGT---
-----------AACGGTTCACCGCAGGGC----------------ACTTGTC----TC-C
TGCTT-----CACGAGGACA---------TTGCGATCCATTACG---------AAACACT
----------TGTAAGCCAGC--AATG------GTTACATGC------------------
-------------CCGGCA--ATTGCCCCTTG-----------GCATCTG--GTTG---C
TT---GTC-CCACAGTA-GCGACGCTCAGTT------------CGGAAGGCCTGCG----
-----TC-GCAA----CCTGGGGCTTACCGGTGC-GT---GGTG------TG--------
--CAGCCGGGCGCGTG--------ATGGATTCCC---GCGT-A-----------------
-----------------------------------------C--AC--------------
----CGTCT---CGGGTGCTTGC---------------TCACCCAC--------------
--------CTCCACCAAGG---------------TGACG---GA-CT--GTC--------
GATCGGCAATGA------CAAAATCGAGG--------------TACCTTCGGGACCCGTC
TTGAAACACGGACCAAGAAGTCTATCTTGCGCGCGAGCCAAT-GG---------------
---TA--CTCTG---------------------TTG---------------AAACA---C
C--AAAGGCGCAAAAAACATAA------------CTTG---AAACTGTGCGGGAT--TAC
GGGCGA-------------------GAC-----------TCTCTGCT-C--------GT-
---CCCTCCATCCCCGGGTGTT----ATACC-AGGCATGC--------------------
--------------CGGGTGCCCTCGC------------GGCGCTCGGTGCCATAACATA
CCGCGAGTGTGCAGGATGTGACCCGAAAGATGGTGAACTATGCCTGATCAGGTTGAAGTC
AGGGGAAACCCTGATGGAGGACCGAAGCAGTTCTGACGTGCAAATCGATTGTCAGAATTG
GGCATAGGG---------------------------------------------------
--------------------------------------------------GCGAAAGACC
AATCGAACCATCTAGTAGCTGGTTCCCTCCGAAGTTTCCCTCAGGATAGCTGGAGCACGC
AACATTTCGGA-TTCTATTCTTATCTGGTAAAGCGAATGATTAGAGGCCTTAGGTTCGAA
ATGATCTTAACCTATTCTCAAACTATAAATGGGTAC--GTACC--ATAACATTCTTGCAT
GATG------TTATT-------GCAACCTTACGA--ACGT-CGGGTCGTCCCTTG-----
-----CCTGGGC-GTGC------CGGTCGACGTACAAGATATCTGTGTGCTTAGTGGGCC
AAGTTTTGGTAAGCAGAACTGGTGCTGTGGGATGAACCAAACGTGATGTTACGGCGCCTA
AATAAACGACGCATCATAGATACCATGAAAGGTGTTGATTGCTACAGACAGCAGGACGGT
GGACATGGAAGTTGTCATCCGCTAAGGAGTGTGTAACAACTCACCTGCCGAAGCAATTAG
CCCTTAAAATGGATGGCGCTTAAGTCGTTTGCCTATACATTACCGCTGGCGTACAAGTGG
TGCG-----GCGGGCC--------CTAGCTCCGTC------CGC-ACTTTGAGACGCCAG
CGAGTAGGAGGGTC-TGGTGGTGTGCGTTGAAGTGCCTG-GCGTAAGCCGACATGGAGCC
GCCACTAGCACAGATCTTGGTGGTAGTAGCAAATATTCGAATGAGATCTTGGATGACTGA
AGTGGAGGAGGGTTTCGTGTCAACAGCAGTTGAACACGAGTTAGCCAATCCTAAGCTCTA
TGGGAAA----------------CCTGATATATAT-------------------------
-------------T------AA--GCAT----------TTAACC----AAATAC----AA
CCAACC-----------------------TGTTGTGT-TG-ATG--CAAC---------A
TCCAC----GTA-TATATT-------AAAT-GAG-------------------CGAAAGG
GAATCCGGTTACAATTCCGGAGCCTG-TTGGGTATACGTT-TGCATTG---GCGG-----
------------TAATACCGG--AA---ACGG----TAG--CGCCTTTG----------T
AA----------------------------------------------------------
------TCATGGCAACATGAATCCTTTCCTTCGAGAAGCCAACAAGAGATATCGGAAGAG
TTTTCTTTTCTGTTTTACAGC---CAC----ACTGGCCATGGAAGTCTTTCATAGAGAGA
TATGGTCGGACAAG-CTGGTAGAGCATGGTATTAA--ATTGCTGTGT-CGATATTCTCTT
CTTGGACCTTGAAAATCGAAGACTGGGGCACGC---------------------------
----------------------AAACTCCCAACAGCTTGTACCGA-ATCCGCAGCAGGTC
TCCAAGGTTTAGAGTCTCTAGTCGATAGATCAATGTAGGTAAGGGAAGTCGGCAAATTAG
ATCCGTAACTTCGGGATAAGGATTGGCTCTGAAGGCTGG----GA-TGACTCGGG--CTC
TGGCGCCCCTCAC-----------------------------------------------
------------------------------------------------------------
-CGGGTGCTTTGCCTC-AATGCGTGCCCCCGT------------------------GCGG
TGTGCGGTGGCGGCTTCGCGGCCG---------------TTCGCCGTCCCGT--------
-GCGGGCC---GCTGCAGTCAT-CAATAAACAGCCAATTCAGAACTGGCAC-GGCTGAGG
GAATCCGACTGTCTAATTAAAACAAAGCATTGTGATGGCCTCCGCA-GGTG-TTGACACA
ATGTGATTTCTGCCCAGTGCTCTGAATGTCAACGTGAAGAAATTCAAGCAAGCGCGGGTA
AACGGCGGGAGTAACTATGACTCTCTTAAGGTAGCCAAATGCCTCGTCATCTAATTAGTG
ACGCGCATGAATGGATTAACGAGATTCCC----TCTGTCCCTATCTACTATCTAGCGAAA
CCACAGCCAAGGGAACGGGCTTGGAAACACTAGCGGGGAAAGAAGACCCTGTTGAGCTTG
ACTCTAGTCTGGCATTGTGAGGCGATATAAGAGGTGCAGAATAGGTGGGAGCCGGGGTA-
------AAATATTATCTCTCCG------GCACCAATGAGATACCACCACTCTTACTGTTG
CCTCACTTACATGATCAGGTGGAACAAGTG-------------TTGGGGTTAT-TGCA--
----------------------ACCCTTTA------------------------------
------------ACATAA-------GGTTTCTTGTTCAGCGTTCAGTCATGTCGT-----
---------------CA-TACTGGCCATAATGC--AGAAGACCGAGCCTGGGG-------
----------TTCCGTTCGTT---------------------CGTTGCGTG---------
---------------------------------------------TTTG---GCG----T
GCGGT------CCGAAC----------------------------------------CGG
TGTCCGTGTGCGG-------------------------------GGGGCAACCTC-----
------------------------CGTGCCGGCCTGAAGTAGG---GTCC----------
-------C---GCC--C-------------------------------------GCGTGC
GGC----A-----CGGCCA----------CAGTC----GCTCAACGT---TCACACAGTA
CGC-TAATGACATC-GAGACATCTGGAT----------ACT-------CCAAGTCATGGA
CAGTGCCAGGTGCGGAGTTTGACTGGGGCGGTACATCTCCAAAACAATAACGGAGGTGTC
CAAAGGTCAGCTCAGTGTGGACAGAAACCACACGCTGAGCATAAGGACAAAAGCTGGCTT
GATCTCGATGTTCAGTACATATTGAGACAGCGAAAGCTAGGCCTCACGATCCTTTTGG-T
TTAAAGAGTTTTTAGCAAGAGGTGTCAGAAAAGTTACCACAGGGATAACTGGCTTGTGGC
CGCCAAGCGTTCATAGCGACGTGGCTTTTTGATCCTTCGATGTCGGCTCTTCCTATCATT
GTGAAGCAAAATTCACAAAGCGTAGGATTGTTCACCCTTTCA-AGGGAACGTGAGCTGGG
TTTAGACCGTCGTGAGACAGGTTAGTTTTACCCTACTGGTGTGCGAAACAT--AACTGCG
AACGCTATCTTAAC---GGAATTCCTGTGCAGTACGAGAGGAACCACAGGTACGAACCAA
TGGCTCA-ATACTAGTTCGACCGGACTTTGGTATAACGCTA-CGTTCGTTGGATTATGCC
TGAACGCCTCTAAG------------------GTCGTAACCAAACCGAGCTGATAGTGTC
TCC--TA-----TAGGTGGTCG-----GTGATCATATGGCAAAA-AAACCTAC------A
AGACTTGCTAGCGT--GAT-CTC---ACGTTGGCATCTTATTGC----------------
-AAGACAGAGCCTT---TGCGCGGCA-TCGTA-------------CAGCA------AGTA
--TCGAG-----ATACTG-GAACGCTG-------GCGG------TGCTGCTCAGCATCGA
TATA--TGATTTCGATACCTG-AGACCTCCTACAAACGATAGGTTTACAGGCTGGGAGTT
GCGAGTTGCAGAGAGGTGT--ACAT--TT-------CGATC---CTCTCAGA-------C
T-ACCCTTGCT-TAGAG
>28S_1_Cx_orientalis_KH_S14
-CAAATAATGTGTGACTACCCCCTAAATTTAAGCATATTAATAAG---GGGAGGAAAAGA
AACTAACAAGGATTCCCCGAGTAGCTGCGAGCGAAAAGGGAAGAGCTCAGCACGTAGGGG
CGGCGCACTTG---CGCGTCTGCCCGGTTCCGTGTACTGGAA-ATTTTGTCATCTGCCAT
GCCC---GGCGC--AGTGTCCAAGTTCAACTAGAATGTGGCTT-TTACTCCCATAGAGGG
TGATAGGCCCGTAGG------ACGGCGC-----------TGATGGTGGAA-AATTTTTCC
ATG---GAGTCG---------TGTTGCTTGA--TAGTGCAGCACAAAGTGGGAGGTAAAC
TCCTTCTAAAGCTAAATATC-ACCACGAGACCGATAGCGAACAAGTACCGTGAGGGAAAG
TTGAAAAGCACTCTGAATAGAGAGTCAAAAAGTACGTGAAACTGCCTAGGGCTC--AAGC
CCGTTGAACTCGATTATCCGCGGCGGA--GATATTC--ACCTGCGG-CTGG-CCTTC---
-----------ACCGGTTCACCGCAGGGC----------------ACTTACC----TC-C
TGCCT-----CACGAGGACG---------TTGCGATCCATTACG---------AAACGGT
-----------------TAGT--CACG-------CAAGTGGCTACAGGC-----------
-------------CCGGCA--ATTGCCCCTTG-----------GCAC-TG--GTTG---C
TT---GTC-CCACAGTA-GCGGCGCTCAGTT------------CGGAAGGCCTGCG----
-----TC-GCAA----CCTGGGGCTTACCGGTGC-GT---GGTG------TG--------
--CAGCCGGGCGCGTG--------ATGGATTCCC---GCGT-A-----------------
-----------------------------------------C--AC--------------
----CGTCT---CGGGTGCTT-----------------GCACCCAC--------------
--------CTCCACCAAGG---------------TGACG---GA-CT--GTC--------
GATCGGCAACGA------TAAAATCGAGG--------------TACCTTCGGGACCCGTC
TTGAAACACGGACCAAGAAGTCTATCTTGCGCGCGAGCCAAT-GG---------------
---TA--CTCAG---------------------TTG---------------AAACA---C
C--AAAGGCGTAAAAAACATAA------------CTTG---AAACTGTGCGGGAT--TAC
GGGCGA-------------------GAC-----------TCTCTGCT-C--------GT-
---CCCTCCATCCCCGGGTGTT----ATACC-AGGCATGC--------------------
--------------CGGAGGCTTCGGC---------------CCTCGGTGCCATAACATA
CCGCGAGTGTGCAGGATGTGACCCGAAAGATGGTGAACTATGCCTGATCAGGTTGAAGTC
AGGGGAAACCCTGATGGAGGACCGAAGCAGTTCTGACGTGCAAATCGATTGTCAGAATTG
GGCATAGGG---------------------------------------------------
--------------------------------------------------GCGAAAGACC
AATCGAACCATCTAGTAGCTGGTTCCCTCCGAAGTTTCCCTCAGGATAGCTGGAGCACGC
AACATTTCGGA-TTCTATTCTTATCTGGTAAAGCGAATGATTAGAGGCCTTAGGTTCGAA
ATGATCTTAACCTATTCTCAAACTATAAATGGGTAC--GTACC--ATAACATTCTTGCAT
GATG------TTATT-------GCACTTACGA----ACGT-CGGGTCGCCCCTTG-----
-----CTTGGGT-GTGC------CGGTCGACGTACAAGATATCTGTGTGCTTAGTGGGCC
AAGTTTTGGTAAGCAGAACTGGTGCTGTGGGATGAACCAAACGTGATGTTACGGCGCCTA
AATAAACGACGCATCATAGATACCATGAAAGGTGTTGATTGCTACAGACAGCAGGACGGT
GGACATGGAAGTTGTCATCCGCTAAGGAGTGTGTAACAACTCACCTGCCGAAGCAATTAG
CCCTTAAAATGGATGGCGCTTAAGTCGTTTGCCTATACATTACCGCTGGCGTACAAGTGG
TGCG-----GCGGGCC--------CTAGCTCCGTC------CGC-ACTTTGAGACGCCAG
CGAGTAGGAGGGTC-TGGTGGTGTGCGTTGAAGTGCCTG-GCGTAAGCCGACATGGAGCC
GCCACTAGCACAGATCTTGGTGGTAGTAGCAAATATTCGAATGAGATCTTGGATGACTGA
AGTGGAGGAGGGTTTCGTGTCAACAGCAGTTGAACACGAGTTAGCCAATCCTAAGCTCTA
TGGGAAA----------------CCTGATATATAT-------------------------
-------------T------AA--GCAT----------TTAACC----AAATAC----AA
-----C-------------------ATTTGATCCCGT-TG-ATG--CAAC---------A
TCCAC----GTA-TATATT-------AAAT-GAG-------------------CGAAAGG
GAATCCGGTTACAATTCCGGAGCCTG-TTGAGTATACGTT-TGCATTG---GCGG-----
------------TAATACCGG--AA---ACGG----TAG--CGCCTTTG----------T
AA----------------------------------------------------------
------TCATGGCAACATGAATCCTTTCCTTCGAGAAGCCAACAAGAGATATCGGAAGAG
TTTTCTTTTCTGTTTTACAGC---CAC----ACTGGCCATGGAAGTCTTTCATAGAGAGA
TATGGTCGGACAAG-CTGGTAGAGCATGGTATTAA--ATTGCTGTGT-CGATATTCTCTT
CTTGGACCTTGAAAATCGAAGACTGGGGCACGC---------------------------
----------------------AAACTCTCAACAGCTTGTACCGA-ATCCGCAGCAGGTC
TCCAAGGTTTAGAGTCTCTAGTCGATAGATCAATGTAGGTAAGGGAAGTCGGCAAATTAG
ATCCGTAACTTCGGGATAAGGATTGGCTCTGAAGGCTGG----GA-TGACTCGGG--CTC
TGGTGCCTTCGCG-----------------------------------------------
------------------------------------------------------------
---GGTGCTTTGCCTC-AACGCGCGCC-----------------GGCCGGCTCGGG----
-----------TGGTTCGCGCCG----------------CCCGTGGTCGCGT--------
---CGGCC---GCTGCAGTCAT-CAATAAACAGCCAATTCAGAACTGGCAC-GGCTGAGG
GAATCCGACTGTCTAATTAAAACAAAGCATTGTGATGGCCTCCGCA-GGTG-TTGACACA
ATGTGATTTCTGCCCAGTGCTCTGAATGTCAACGTGAAGAAATTCAAGCAAGCGCGGGTA
AACGGCGGGAGTAACTATGACTCTCTTAAGGTAGCCAAATGCCTCGTCATCTAATTAGTG
ACGCGCATGAATGGATTAACGAGATTCCC----TCTGTCCCTATCTACTATCTAGCGAAA
CCACAGCCAAGGGAACGGGCTTGGAAACACTAGCGGGGAAAGAAGACCCTGTTGAGCTTG
ACTCTAGTCTGGCATTGTGAGGCGATATAAGAGGTGCAGAATAGGTGGGAGCCGGGGTA-
------AAATATTATCTCTCCG------GCACCAATGAGATACCACCACTCTTACTGTTG
CCTCACTTACATGATCAGGTGGAACAAGTG-------------TTGGGGTTAT-TGCA--
----------------------ACCCTTTA------------------------------
------------ACATAA-------GGTTTCTTGTTCAGCGTTCAGTCATGTCGT-----
---------------CA-TACTGGCAATAATGC--AGAAGACCGGGCCTGGGG-------
----------TTCCGTTCGTT---------------------CGTTGCGTG---------
---------------------------------------------TTTG---GCG----T
GCGGT------CCGAAC---------------------------------------CGGG
TCG-----------------------------------------GGGGCAACTCC-----
------------------------------GGCCTGAAGTAGG---GTCC----------
-------C---GCC--C-------------------------------------GCGTGC
GGC----A-----CGGCCC----------CGGTC----GCCCAACGT---TCACACAGTA
CGC-TAATGACATC-GAGACATCTGGAT----------ACT-------CCAAGTCATGGA
CAGTGCCAGGTGCGGAGTTTGACTGGGGCGGTACATCTCCAAAACAATAACGGAGGTGTC
CAAAGGTCAGCTCAGTGTGGACAGAAACCACACGCTGAGCATAAGGACAAAAGCTGGCTT
GATCTCGATGTTCAGTACATATTGAGACAGCGAAAGCTAGGCCTCACGATCCTTTTGG-T
TTAAAGAGTTTTTAGCAAGAGGTGTCAGAAAAGTTACCACAGGGATAACTGGCTTGTGGC
CGCCAAGCGTTCATAGCGACGTGGCTTTTTGATCCTTCGATGTCGGCTCTTCCTATCATT
GTGAAGCAAAATTCACAAAGCGTAGGATTGTTCACCCTTTCA-AGGGAACGTGAGCTGGG
TTTAGACCGTCGTGAGACAGGTTAGTTTTACCCTACTGGTGTGCGATACAA----CAGCG
AACGCTATCTTAAC---GGAATTCCTGTGCAGTACGAGAGGAACCACAGGTACGAACCAA
TGGCTCA-ATACTAGTTCGACCGGACTTTGGTATAACGCTA-CGTTCGTTGGATTATGCC
TGAACGCCTCTAAG------------------GTCGTAACCAAACCGAGCTGATAGTGTC
TCC--TA-----TAGGTGGTCG-----GTGATCATATGGCT-AA-AAACCCGC------A
AGACTTGCTAGCGT--GAT-CTC---ACGTTGGCATCTTATTGA-TCTGATCTC------
GAAGACAGAGCCCT---TGCGCGGCG-TCGTA-------------CAGCA------AGTA
--TCGAG-----ATACTG-GAACGCTG-------GCGG------CGCTGCTCAGCATCGA
TATA--TGATTTCGATACCTG-AGACCTCCTACAAACGATAGGTTTACAGGCTGGGAGTT
GCGAGTTGCAGAGAGGTGT--ACAT--TT-------CGATC---CTCTCAGA-------C
T-ACCCTTGCT-GGGAG
>28S_1_Cx_sp.2_CF_S49
-CAAATAATGTGTGACTACCCCCTAAATTTAAGCATATTAATAAG---GGGAGGAAAAGA
AACTAACAAGGATTCCCCGAGTAGCTGCGAGCGAAAAGGGAAGAGCTCAGCACGTAGGGG
TGGCGCACTTG---CGCGTCTACCCGGTTCCGTGTACTGGAA-ATTTTGTCATCCGCCAT
GCCC---GGCGC--AGTGTCCAAGTTCAACTAGAATGTGGCTT-TTACTCCCATAGAGGG
TGATAGGCCCGTAGG------ACGGCGC-----------TGATGGTGGAA-AATTTTTCC
ATG---GAGTCG---------TGTTGCTTGA--TAGTGCAGCACAAAGTGGGAGGTAAAC
TCCTTCTAAAGCTAAATATC-ACCACGAGACCGATAGCGAACAAGTACCGTGAGGGAAAG
TTGAAAAGCACTCTGAATAGAGAGTCAAAAAGTACGTGAAACTGCCTAGGGCTC--AAGC
CCGTTGAACTCGATTATCCGCGGCGGA--GATATTC--ACCTGCGG-CTGG-CCTTC---
-----------GCCGGTTCACCGCAGGGC----------------ACTTACC----TC-C
TGCCT-----CACGAGGACG---------TTGCGATCCATTACG---------AAACAGG
---------------TTTAGC--CAGG-------CAACTGGCTACAGGC-----------
-------------CCGGCA--ATTGCCCCTTG-----------GCATCTG--GTTG---C
TT---GTC-CCACAGTA-GCGGCGCTCAGTT------------CGGAAGGCCTGCG----
-----TC-GCAA----CCTGGGGCTTACCGGTGC-GT---GGTG------TG--------
--CAGCCGGGCGCGTG--------ATGGATTCCC---GCGT-A-----------------
-----------------------------------------C--AC--------------
----CGTCT---CGGGTGCTTGC---------------TCACCCAC--------------
--------CTCCACCATGG---------------TGACG---GA-CT--GTC--------
GATCGGCAACGA------TAAAATCGAGG--------------TACCTCCGGGACCCGTC
TTGAAACACGGACCAAGAAGTCTATCTTGCGCGCGAGCCAAT-GG---------------
---TA--CTCAG---------------------TTG---------------AAACA---C
C--AAAGGCGCAAAAAACATAA------------CTTG---AAACTGTGCGGGAT--TAC
GGGCGA-------------------GAC-----------TCTCTGCT-C--------GT-
---CCCTCCATCCCCGGGTGTT----ATACC-AGGCATGC--------------------
--------------CGGAGGCCCTCGC------------GGCCCTCGGTGCCATAACATA
CCGCGAGTGTGCAGGATGTGACCCGAAAGATGGTGAACTATGCCTGATCAGGTTGAAGTC
AGGGGAAACCCTGATGGAGGACCGAAGCAGTTCTGACGTGCAAATCGATTGTCAGAATTG
GGCATAGGG---------------------------------------------------
--------------------------------------------------GCGAAAGACC
AATCGAACCATCTAGTAGCTGGTTCCCTCCGAAGTTTCCCTCAGGATAGCTGGAGCACGC
AACATTTCGGA-TTCTATTCTTATCTGGTAAAGCGAATGATTAGAGGCCTTAGGTTCGAA
ATGATCTTAACCTATTCTCAAACTATAAATGGGTAC--GTACC--ATAACATTCTTGCAT
GATG------TTATT-------GCAACAATACGA--ACGT-CGGGTCGCCCCTTG-----
-----CCTGGGC-GTGC------CGGTCGGCGTACAAGATATCTGTGTGCTTAGTGGGCC
AAGTTTTGGTAAGCAGAACTGGTGCTGTGGGATGAACCAAACGTGATGTTACGGCGCCTA
AATAAACGACGCATCATAGATACCATGAAAGGTGTTGATTGCTACAGACAGCAGGACGGT
GGACATGGAAGTTGTCATCCGCTAAGGAGTGTGTAACAACTCACCTGCCGAAGCAATTAG
CCCTTAAAATGGATGGCGCTTAAGTCGTTTGCCTATACATTACCGCTGGCGTACAAGTGG
CGCG-----GCGGGCC--------CCAGCTCCGTC------CGC-GCTTTGAGACGCCAG
CGAGTAGGAGGGTC-TGGTGGTGTGCGTTGAAGTGCCTG-GCGTAAGCCGACATGGAGCC
GCCACTAGCACAGATCTTGGTGGTAGTAGCAAATATTCGAATGAGATCTTGGATGACTGA
AGTGGAGGAGGGTTTCGTGTCAACAGCAGTTGAACACGAGTTAGCCAATCCTAAGCTCTA
TGGGAAA----------------CCTGATATATAT-------------------------
-------------T------AA--GCAT----------TTAACC----AAATAC----AA
CACAGC----------------AGCAGCACGCGTTGT-TG-ATG--CAAC---------A
TCCAC----GTA-TATATT-------AAAT-GAG-------------------CGAAAGG
GAATCCGGTTACAATTCCGGAGCCTG-TTGAGTATACGTT-TGCATTG---GCGG-----
------------TAATACCGG--AA---ACGG----TAG--CGCCTTTG----------T
AA----------------------------------------------------------
------TCATGGCAACATGAATCCTTTCCTTCGAGAAGCCAACAAGAGATATCGGAAGAG
TTTTCTTTTCTGTTTTACAGC---CAC----ACTGGCCATGGAAGTCTTTCATAGAGAGA
TATGGTCGGACAAG-CTGGTAGAGCATGGTATTAA--ATTGCTGTGT-CGATATTCTCTT
CTTGGACCTTGAAAATCGAAGACTGGGGCACGC---------------------------
----------------------AAACTCTCAACAGCTTGTACCGA-ATCCGCAGCAGGTC
TCCAAGGTTTAGAGTCTCTAGTCGATAGATCAATGTAGGTAAGGGAAGTCGGCAAATTAG
ATCCGTAACTTCGGGATAAGGATTGGCTCTGAAGGCTGG----GA-TGACTCGGG--CTC
TGGTGCCTTCGCG-----------------------------------------------
------------------------------------------------------------
---GGTGCTTTGCCTC-AACGCGCGCC-------------------------------GG
CCGGCCGTGGGTGGTTCGCGCCG----------------CCCGTGGTCGCGG--------
---CGGCC---GCTGCAGTCAT-CAATAAACAGCCAATTCAGAACTGGCAC-GGCTGAGG
GAATCCGACTGTCTAATTAAAACAAAGCATTGTGATGGCCTCCGCA-GGTG-TTGACACA
ATGTGATTTCTGCCCAGTGCTCTGAATGTCAACGTGAAGAAATTCAAGCAAGCGCGGGTA
AACGGCGGGAGTAACTATGACTCTCTTAAGGTAGCCAAATGCCTCGTCATCTAATTAGTG
ACGCGCATGAATGGATTAACGAGATTCCC----TCTGTCCCTATCTACTATCTAGCGAAA
CCACAGCCAAGGGAACGGGCTTGGAAACACTAGCGGGGAAAGAAGACCCTGTTGAGCTTG
ACTCTAGTCTGGCATTGTGAGGCGATATAAGAGGTGCAGTATAGGTGGGAGCCGGGGTA-
------ACATATTATCTCCCCG------GCACCAATGAGATACCACCACTCTTACTGTTG
CCTCACTTACATGATCAGGTGGAACAAGTG-------------TTGGGGTTAT-TGCA--
----------------------ACCCTTTA------------------------------
------------ACATAA-------GGTTTCTTGTTCAGCGTTCAGTCATGTCGT-----
---------------CA-TACTGGCAATAATGC--AGAAGACCGGGCCTGGGG-------
----------TTCCGTTCGTT---------------------CGTTGCGTG---------
---------------------------------------------TTTG---GCG----T
GCGGT------CCGAAC-------------------------------------------
CGGGTTCG------------------------------------GGGGAAACTCC-----
-----------------------------GGACCTGAAGTAGG---GTCC----------
-------C---GCC--C-------------------------------------GCGTGC
GGC----A-----CGGCCC----------CGGTC----GCCCAACGT---TCACACAGTA
CGC-TAATGACATC-GAGACATCTGGAT----------ACT-------CCAAGTCATGGA
CAGTGCCAGGTGCGGAGTTTGACTGGGGCGGTACATCTCCAAAACAATAACGGAGGTGTC
CAAAGGTCAGCTCAGTGTGGACAGAAACCACACGCTGAGCATAAGGACAAAAGCTGGCTT
GATCTCGATGTTCAGTACATATTGAGACAGCGAAAGCTAGGCCTCACGATCCTTTTGG-T
TTAAAGAGTTTTTAGCAAGAGGTGTCAGAAAAGTTACCACAGGGATAACTGGCTTGTGGC
CGCCAAGCGTTCATAGCGACGTGGCTTTTTGATCCTTCGATGTCGGCTCTTCCTATCATT
GTGAAGCAAAATTCACAAAGCGTAGGATTGTTCACCCTTTCA-AGGGAACGTGAGCTGGG
GTTAGACCGTCGTGAGACAGGTTAGTTTTACCCTACTGGTGTGCGATACAA----CAGCG
AACGCTATCTTAAC---GGAATTCCTGTGCAGTACGAGAGGAACCACAGGTACGAACCAA
TGGCTCA-ATACTAGTTCGACCGGACTTTGGTATAACGCTA-CGTTCGTTGGATTATGCC
TGAACGCCTCTAAG------------------GTCGTAACCAAACCGAGCTGATAGTGTC
TCC--TA-----TAGGTGGTCG-----GTGATCATATGGCT-AA-AAACCCGC------A
AGACTTGCTAGCGT--GAT-CTC---ACGTTGGCATCTTATTGA-TCTGATCTC------
GAAGACAGAGCCCT---TGCGCGGCG-TCGTA-------------CAGCA------AGTA
--TCGAG-----ATACTG-GAACGCTG-------GCGG------CGCTGCTCAGCATCGA
TATA--TGATTTCGATACCTG-AGACCTCCTACAAACGATAGGTTTACAGGCTGGGAGTT
GCGAGTTGCAGAGAGGTGT--ACAT--TT-------CGATC---CTCTCAGA-------C
T-ACCCTTGCT-TGGAG
>28S_1_Cx_sp.2_CF_S50
-------------------------------AGCATATTAATAAG---GGGAGGAAAAGA
AACTAACAAGGATTCCCCGAGTAGCTGCGAGCGAAAAGGGAAGAGCTCAGCACGTAGGGG
TGGCGCACTTG---CGCGTCTACCCGGTTCCGTGTACTGGAA-ATTTTGTCATCCGCCAT
GCCC---GGCGC--AGTGTCCAAGTTCAACTAGAATGTGGCTT-TTACTCCCATAGAGGG
TGATAGGCCCGTAGG------ACGGCGC-----------TGATGGTGGAA-AATTTTTCC
ATG---GAGTCG---------TGTTGCTTGA--TAGTGCAGCACAAAGTGGGAGGTTAAC
TCCTTCTAAAGCTAAATATA-ACCACGAGACCGATAGCGAACAAGTACCGTGAGGGAAAG
TTGAAAAGCACTCTGAATAGAGAGTCAAAAAGTACGTGAAACTGCCTAGGGCTC--AAGC
CCGTTGAACTCGATTATCCGCGGCGGA--GATATTC--ACCTGCGG-CTGG-CCTTC---
-----------GCCGGTTCACCGCAGGGC----------------ACTTACC----TC-C
TGCCT-----CACGAGGACG---------TTGCGATCCATTACG---------AAACAGG
---------------TTTAGC--CAGG-------CAACTGGCTACAGGC-----------
-------------CCGGCA--ATTGCCCCTTG-----------GCATCTG--GTTG---C
TT---GTC-CCACAGTA-GCGGCGCTCAGTT------------CGGAAGGCCTGCG----
-----TC-GCAA----CCTGGGGCTTACCGGTGC-GT---GGTG------TG--------
--CAGCCGGGCGCGTG--------ATGGATTCCC---GCGT-A-----------------
-----------------------------------------C--AC--------------
----CGTCT---CGGGTGCTTGC---------------TCACCCAC--------------
--------CTCCACCATGG---------------TGACG---GA-CT--GTC--------
GATCGGCAACGA------TAAAATCGAGG--------------TACCTCCGGGACCCGTC
TTGAAACACGGACCAAGAAGTCTATCTTGCGCGCGAGCCAAT-GG---------------
---TA--CTCAG---------------------TTG---------------AAACA---C
C--AAAGGCGCAAAAAACATAA------------CTTG---AAACTGTGCGGGAT--TAC
GGGCGA-------------------GAC-----------TCTCTGCT-C--------GT-
---CCCTCCATCCCCGGGTGTT----ATACC-AGGCATGC--------------------
--------------CGGAGGCCCTCGC------------GGCCCTCGGTGCCATAACATA
CCGCGAGTGTGCAGGATGTGACCCGAAAGATGGTGAACTATGCCTGATCAGGTTGAAGTC
AGGGGAAACCCTGATGGAGGACCGAAGCAGTTCTGACGTGCAAATCGATTGTCAGAATTG
GGCATAGGG---------------------------------------------------
--------------------------------------------------GCGAAAGACC
AATCGAACCATCTAGTAGCTGGTTCCCTCCGAAGTTTCCCTCAGGATAGCTGGAGCACGC
AACATTTCGGA-TTCTATTCTTATCTGGTAAAGCGAATGATTAGAGGCCTTAGGTTCGAA
ATGATCTTAACCTATTCTCAAACTATAAATGGGTAC--GTACC--ATAACATTCTTGCAT
GATG------TTATT-------GCAACAATACGA--ACGT-CGGGTCGCCCCTTG-----
-----CCTGGGC-GTGC------CGGTCGGCGTACAAGATATCTGTGTGCTTAGTGGGCC
AAGTTTTGGTAAGCAGAACTGGTGCTGTGGGATGAACCAAACGTGATGTTACGGCGCCTA
AATAAACGACGCATCATAGATACCATGAAAGGTGTTGATTGCTACAGACAGCAGGACGGT
GGACATGGAAGTTGTCATCCGCTAAGGAGTGTGTAACAACTCACCTGCCGAAGCAATTAG
CCCTTAAAATGGATGGCGCTTAAGTCGTTTGCCTATACATTACCGCTGGCGTACAAGTGG
CGCG-----GCGGGCC--------CCAGCTCCGTC------CGC-GCTTTGAGACGCCAG
CGAGTAGGAGGGTC-TGGTGGTGTGCGTTGAAGTGCCTG-GCGTAAGCCGACATGGAGCC
GCCACTAGCACAGATCTTGGTGGTAGTAGCAAATATTCGAATGAGATCTTGGATGACTGA
AGTGGAGGAGGGTTTCGTGTCAACAGCAGTTGAACACGAGTTAGCCAATCCTAAGCTCTA
TGGGAAA----------------CCTGATATATAT-------------------------
-------------T------AA--GCAT----------TTAACC----AAATAC----AA
CACAGC----------------AGCAGCACGCGTTGT-TG-ATG--CAAC---------A
TCCAC----GTA-TATATT-------AAAT-GAG-------------------CGAAAGG
GAATCCGGTTACAATTCCGGAGCCTG-TTGAGTATACGTT-TGCATTG---GCGG-----
------------TAATACCGG--AA---ACGG----TAG--CGCCTTTG----------T
AA----------------------------------------------------------
------TCATGGCAACATGAATCCTTTCCTTCGAGAAGCCAACAAGAGATATCGGAAGAG
TTTTCTTTTCTGTTTTACAGC---CAC----ACTGGCCATGGAAGTCTTTCATAGAGAGA
TATGGTCGGACAAG-CTGGTAGAGCATGGTATTAA--ATTGCTGTGT-CGATATTCTCTT
CTTGGACCTTGAAAATCGAAGACTGGGGCACGC---------------------------
----------------------AAACTCTCAACAGCTTGTACCGA-ATCCGCAGCAGGTC
TCCAAGGTTTAGAGTCTCTAGTCGATAGATCAATGTAGGTAAGGGAAGTCGGCAAATTAG
ATCCGTAACTTCGGGATAAGGATTGGCTCTGAAGGCTGG----GA-TGACTCGGG--CTC
TGGTGCCTTCGCG-----------------------------------------------
------------------------------------------------------------
---GGTGCTTTGCCTC-AACGCGCGCC-------------------------------GG
CCGGCCGTGGGTGGTTCGCGCCG----------------CCCGTGGTCGCGG--------
---CGGCC---GCTGCAGTCAT-CAATAAACAGCCAATTCAGAACTGGCAC-GGCTGAGG
GAATCCGACTGTCTAATTAAAACAAAGCATTGTGATGGCCTCCGCA-GGTG-TTGACACA
ATGTGATTTCTGCCCAGTGCTCTGAATGTCAACGTGAAGAAATTCAAGCAAGCGCGGGTA
AACGGCGGGAGTAACTATGACTCTCTTAAGGTAGCCAAATGCCTCGTCATCTAATTAGTG
ACGCGCATGAATGGATTAACGAGATTCCC----TCTGTCCCTATCTACTATCTAGCGAAA
CCACAGCCAAGGGAACGGGCTTGGAAACACTAGCGGGGAAAGAAGACCCTGTTGAGCTTG
ACTCTAGTCTGGCATTGTGAGGCGATATAAGAGGTGCAGTATAGGTGGGAGCCGGGGTA-
------ACATATTATCTCCCCG------GCACCAATGAGATACCACCACTCTTACTGTTG
CCTCACTTACATGATCAGGTGGAACAAGTG-------------TTGGGGTTAT-TGCA--
----------------------ACCCTTTA------------------------------
------------ACATAA-------GGTTTCTTGTTCAGCGTTCAGTCATGTCGT-----
---------------CA-TACTGGCAATAATGC--AGAAGACCGGGCCTGGGG-------
----------TTCCGTTCGTT---------------------CGTTGCGTG---------
---------------------------------------------TTTG---GCG----T
GCGGT------CCGAAC-------------------------------------------
CGGGTTCG------------------------------------GGGGAAACTCC-----
-----------------------------GGACCTGAAGTAGG---GTCC----------
-------C---GCC--C-------------------------------------GCGTGC
GGC----A-----CGGCCC----------CGGTC----GCCCAACGT---TCACACAGTA
CGC-TAATGACATC-GAGACATCTGGAT----------ACT-------CCAAGTCATGGA
CAGTGCCAGGTGCGGAGTTTGACTGGGGCGGTACATCTCCAAAACAATAACGGAGGTGTC
CAAAGGTCAGCTCAGTGTGGACAGAAACCACACGCTGAGCATAAGGACAAAAGCTGGCTT
GATCTCGATGTTCAGTACATATTGAGACAGCGAAAGCTAGGCCTCACGATCCTTTTGG-T
TTAAAGAGTTTTTAGCAAGAGGTGTCAGAAAAGTTACCACAGGGATAACTGGCTTGTGGC
CGCCAAGCGTTCATAGCGACGTGGCTTTTTGATCCTTCGATGTCGGCTCTTCCTATCATT
GTGAAGCAAAATTCACAAAGCGTAGGATTGTTCACCCTTTCA-AGGGAACGTGAGCTGGG
TTTAGACCGTCGTGAGACAGGTTAGTTTTACCCTACTGGTGTGCGATACAA----CAGCG
AACGCTATCTTAAC---GGAATTCCTGTGCAGTACGAGAGGAACCACAGGTACGAACCAA
TGGCTCA-ATACTAGTTCGACCGGACTTTGGTATAACGCTA-CGTTCGTTGGATTATGCC
TGAACGCCTCTAAG------------------GTCGTAACCAAACCGAGCTGATAGTGTC
TCC--TA-----TAGGTGGTCG-----GTGATCATATGGCT-AA-AAACCCGC------A
AGACTTGCTAGCGT--GAT-CTC---ACGTTGGCATCTTATTGA-TCTGATCTC------
GAAGACAGAGCCCT---TGCGCGGCG-TCGTA-------------CAGCA------AGTA
--TCGAG-----ATACTG-GAACGCTG-------GCGG------CGCTGCTCAGCATCGA
TATA--TGATTTCGATACCTG-AGACCTCCTACAAACGATAGGTTTACAGGCTGGGAGTT
GCGAGTTGCAGAGAGGTGT--ACAT--TT-------CGATC---CTCTCAGA-------C
T-ACCCTTGCT-TGGAG
>28S_1_Cx_quinquefasciatus_MG_S74
-CAAATAATGTGTGACTACCCCCTAAATTTAAGCATATTAATAAG---GGGAGGAAAAGA
AACTAACAAGGATTCCCCGAGTAGCTGCGAGCGAAAAGGGAAGAGCTCAGCACGCAGGGG
TGGCGCACTACC--CGCGTCTACCCGGTTCCGTGTACTGGAA-ATTTTGTCATCTGCCAT
GCCC---GGCGC--AGTGTCCAAGTTCAACTAGAATGTGGCTT-TTACTCCCATAGAGGG
TGATAGGCCCGTAGG------ACGGCGC-T----------GATGGTGGAA-AATTTTTCC
ATG---GAGTCG---------TGTTGCTTGA--TAGTGCAGCACAAAGTGGGAGGTAAAC
TCCTTCTAAAGCTAAATATC-ACCACGAGACCGATAGCGAACAAGTACCGTGAGGGAAAG
TTGAAAAGCACTCTGAATAGAGAGTCAAAAAGTACGTGAAACTGCCTAGGGCTC--AAGC
CCGTTGAACTCGATTATCCGCGGCGGA--GATATTC--ACCTGCGG-TTGG-CCCTC---
----------ACCCGGTCCGCCGCAGGGC----------------ACTTACC----TC-C
TGCCT-----CACGAGGACG---------TTGCGATCCATTACG---------AAACGGT
-------------TAGCCAGC--GATG------GCTACAGGC------------------
-------------CCGGCA--CCTGCCCCTTG-----------GCATCTG--GTTG---C
TT---GTC-CCACAGTA-GCGGCGCTCAGTT------------CGGAAGGCCTGCG----
-----CC-GCAA----CCTGGGGCTTACCGGTGC-GT---GGTG------TG--------
--CAGCCGGGCGCGTG--------ATGGATTCCC---GCGT-A-----------------
-----------------------------------------C--AC--------------
----CGTCTCGGGAGAGGCTCGCC--------------TCTCCCAC--------------
--------CTCCACCAAGG---------------TGACG---GA-CT--GTC--------
GATCGGCAACGA------TAAAATCGAGG--------------TACCTTCGGGACCCGTC
TTGAAACACGGACCAAGAAGTCTATCTTGCGCGCGAGCCAAT-GG---------------
---TA--CTCAG---------------------TTG---------------AAACA---C
C--AAAGGCGCAAAAAACATAA------------CTTG---AAACTGTGCGGGAT--TAC
GGGCGA-------------------GAC-----------TCTCTGCT-C--------GT-
---CCCTCCATCCCCGGGTGTT----ATACC-AGGCATGC--------------------
-------------CGGGGGCCTCGCGC---------------CCTCGGTGCCATAACATA
CCGCGAGTGTGCAGGATGTGACCCGAAAGATGGTGAACTATGCCTGATCAGGTTGAAGTC
AGGGGAAACCCTGATGGAGGACCGAAGCAGTTCTGACGTGCAAATCGATTGTCAGAATTG
GGCATAGGG---------------------------------------------------
--------------------------------------------------GCGAAAGACC
AATCGAACCATCTAGTAGCTGGTTCCCTCCGAAGTTTCCCTCAGGATAGCTGGAGCACGC
AACATTTCGGA-TTCTATTCTTATCTGGTAAAGCGAATGATTAGAGGCCTTAGGTTCGAA
ATGATCTTAACCTATTCTCAAACTATAAATGGGTAC--GTACC--ATGACATTCTTGCAT
GATG------TCATT-------GCAACCGTTCGA--ACGT-CGGGCCGCCCCTTGCCTT-
-----TCTGGGC-GTGC------CGGTCGACGTACAAGATATCTGTGTGCTTAGTGGGCC
AAGTTTTGGTAAGCAGAACTGGTGCTGTGGGATGAACCAAACGTGATGTTACGGCGCCTA
AATAAACGACGCATCATAGATACCATGAAAGGTGTTGATTGCTACAGACAGCAGGACGGT
GGACATGGAAGTTGTCATCCGCTAAGGAGTGTGTAACAACTCACCTGCCGAAGCAATTAG
CCCTTAAAATGGATGGCGCTTAAGTCGTTTGCCTATACATTACCGCTGGCGTACAAGTGG
TGCG-----GCGGGCC-------CTAGCCTCCGTC------CGC-ACTTTGAGACGCCAG
CGAGTAGGAGGGTC-TGGTGGTGTGCGTTGAAGTGCCTG-GCGTAAGCCGACATGGAGCC
GCCACTAGCACAGATCTTGGTGGTAGTAGCAAATATTCGAATGAGATCTTGGATGACTGA
AGTGGAGGAGGGTTTCGTGTCAACAGCAGTTGAACACGAGTTAGCCAATCCTAAGCTCTA
TGGGAAA----------------CCTGATATATAT-------------------------
-------------T------AA--GCAT----------TTAACC----AAATAC----AA
CACACA-------------------------CGTTGT-TG-ATG--CAAC---------A
TCCAC----GTA-TATATT-------AAAT-GAG-------------------CGAAAGG
GAATCCGGTTACAATTCCGGAGCCTG-TTGGGTATACGTT-TGCATTG---GCGG-----
------------TAATACCGGTAAC---ACGG----TAG--CGCCTTTG----------T
AA----------------------------------------------------------
------TCATGGCAACATGAATCCTTTCCTTCGAGAAGCCAACAAGAGATATCGGAAGAG
TTTTCTTTTCTGTTTTACAGC---CAC----ACTGGCCATGGAAGTCTTTCATAGAGAGA
TATGGTCGGACAAG-CTGGTAGAGCATGGTATTAA--ATTGCTGTGT-CGATATTCTCTT
CTTGGACCTTGAAAATCGAAGACTGGGGCACGC---------------------------
----------------------AAACTCCCAACAGCTTGTACCGA-ATCCGCAGCAGGTC
TCCAAGGTTTAGAGTCTCTAGTCGATAGATCAATGTAGGTAAGGGAAGTCGGCAAATTAG
ATCCGTAACTTCGGGATAAGGATTGGCTCTGAAGGCTGG----GA-TGACTCGGG--CTC
TGGTGCCTTCGCG-----------------------------------------------
------------------------------------------------------------
---GGTGCTTTGCCTC-AACGCGTGC-------------------GTGCGGTGTGCGCTC
GTGGCTCCGGGTGGTTCGCGCCGCCCG------------GGTCCGGCCGTGCCGTGCCC-
-----------GCTGCAGTCAT-CAATAAACAGCCAATTCAGAACTGGCAC-GGCTGAGG
GAATCCGACTGTCTAATTAAAACAAAGCATTGTGATGGCCTCCGCA-GGTG-TTGACACA
ATGTGATTTCTGCCCAGTGCTCTGAATGTCAACGTGAAGAAATTCAAGCAAGCGCGGGTA
AACGGCGGGAGTAACTATGACTCTCTTAAGGTAGCCAAATGCCTCGTCATCTAATTAGTG
ACGCGCATGAATGGATTAACGAGATTCCC----TCTGTCCCTATCTACTATCTAGCGAAA
CCACAGCCAAGGGAACGGGCTTGGAAACACTAGCGGGGAAAGAAGACCCTGTTGAGCTTG
ACTCTAGTCTGGCATTGTGAGGCGATATAAGAGGTGCAGAATAGGTGGGAGCCGGGGTA-
------ACATATTATCTCCCCG------GCACCAATGAGATACCACCACTCTTACTGTTG
CCTCACTTACATGATCAGGTGGAACAAGTG-------------TTGGGGTTAT-TGCA--
----------------------ACCCTTTA------------------------------
------------ACATAA-------GGTTTCTTGTTCAGCGTTCAGTCATGTCGT-----
---------------CA-TACTGGCAATAATGC--AGAAGACCGGGCCTGGGG-------
----------TTCCGTTCGTT---------------------CGTTGCGTG---------
---------------------------------------------TTTG---GCG----T
GCGGT------CCGAAC---------------------------------------CGGG
CGTGTGT-------------------------------------GCGTTCGCGCG-----
------------------------TGCACGCGTCTGAAGTAGG---GTCC----------
-------C---GCC--C-------------------------------------GCGTGC
GGC----A-----CGGCCC----------CGGTC----GCCCAACGT---TCACACAGTA
CGC-TAATGACATC-GAGACATCTGGAT----------ACT-------CCAAGTCATGGA
CAGTGCCAGGTGCGGAGTTTGACTGGGGCGGTACATCTCCAAAACAATAACGGAGGTGTC
CAAAGGTCAGCTCAGTGTGGACAGAAACCACACGCTGAGCATAAGGACAAAAGCTGGCTT
GATCTCGATGTTCAGTACATATTGAGACAGCGAAAGCTAGGCCTCACGATCCTTTTGG-T
TTAAAGAGTTTTTAGCAAGAGGTGTCAGAAAAGTTACCACAGGGATAACTGGCTTGTGGC
CGCCAAGCGTTCATAGCGACGTGGCTTTTTGATCCTTCGATGTCGGCTCTTCCTATCATT
GTGAAGCAAAATTCACAAAGCGTAGGATTGTTCACCCTTTCA-AGGGAACGTGAGCTGGG
TTTAGACCGTCGTGAGACAGGTTAGTTTTACCCTACTGGTGTGCGAATACA---ACAGCG
AACGCTATCTTAAC---GGAATTCCTGTGCAGTACGAGAGGAACCACAGGTACGAACCAA
TGGCTCA-ATACTAGTTCGACCGGACTTTGGTATAACGCTA-CGTTCGTTGGATTATGCC
TGAACGCCTCTAAG------------------GTCGTAACCAAACCGAGCTGATAGTGTC
TCC--TA-----TAGGTGGTCG-----GTGATCATATGGCT-AA-AAACCCGC------A
AGACTTGCTAGCGT--GAT-CTC---ACGCTGGCATCTTATTGA-TCTGATCTC------
GAAGACAGAGCCCT---TGCGCGGCG-CCGTA-------------CAGCA------AGTA
--TCGAG-----ATACTG-GAACGCTG-------GCGG------CGCTGCTCAGCATCGA
TATA--TGATTTCGATACCTG-AGACCTCCTACAAACGATAGGTTTACAGGCTGGGAGTT
GCGAGTTGCAGAGAGGTGT--ACAT--TT-------CGATC---CTCTCAGA-------C
T-ACCCTTGCT-GGGAG
>28S_1_Cx_perexiguus_MG_S76
-CAAATAATGTGTGACTACCCCCTAAATTTAAGCATATTAATAAG---GGGAGGAAAAGA
AACTAACAAGGATTCCCCGAGTAGCTGCGAGCGAAAAGGGAAGAGCTCAGCACGTAGGGG
TGGCGCACTTG---CGCGTCTACCCGGTTCCGTGTACTGGAA-ATTTTGTCATCTGCCAT
GCCC---GGCGC--AGTGTCCAAGTTCAACTAGAATGTGGCTT-TTACTCCCATAGAGGG
TGATAGGCCCGTAGG------ACGGCGC-----------TGATGGTGGAA-AATTTTTCC
ATG---GAGTCG---------TGTTGCTTGA--TAGTGCAGCACAAAGTGGGAGGTAAAC
TCCTTCTAAAGCTAAATATC-ACCACGAGACCGATAGCGAACAAGTACCGTGAGGGAAAG
TTGAAAAGCACTCTGAATAGAGAGTCAAAAAGTACGTGAAACTGCCTAGGGCTC--AAGC
CCGTTGAACTCGATTATCCGCGGCGGA--GATATTC--ACCTGCGG-CTGG-CCTTC---
-----------ACCGGTTCACCGCAGGGC----------------ACTTACC----TC-C
TGCCT-----CACGAGGACG---------TTGCGATCCATTACG---------AAACCGC
-----------------TAGC--CAGG-------CAACTGGCTACAGGC-----------
-------------CCGGCA--ATTGCCCCTTG-----------GCATCTG--GTTG---C
TT---GTC-CCACAGTA-GTGACGCTCAGTT------------CGGAAGGCCTGCG----
-----TC-ACAA----CCTGGGGCTTACCGGTGC-GT---GGTG------TG--------
--CAGCCGGGCGCGTG--------ATGGATTCCC---GCGT-A-----------------
-----------------------------------------C--AC--------------
----CGTCT---CGGGAGCTT-----------------GCTCCCAC--------------
--------CTCCACCAAGG---------------TGACG---GA-CT--GTC--------
GATCGGCAACGA------TAAAATCGAGG--------------TACCTTCGGGACCCGTC
TTGAAACACGGACCAAGAAGTCTATCTTGCGCGCGAGCCAAT-GG---------------
---TA--CTCAG---------------------TTG---------------AAACA---C
C--AAAGGCGCAAAAAACATAA------------CTTG---AAACTGTGCGGGAT--TAC
GGGCGA-------------------GAC-----------TCTCTGCT-C--------GT-
---CCCTCCATCCCCGGGTGTT----ATACC-AGGCATGC--------------------
--------------CGGAGGCTTCGGC---------------CCTCGGTGCCATAACATA
CCGCGAGTGTGCAGGATGTGACCCGAAAGATGGTGAACTATGCCTGATCAGGTTGAAGTC
AGGGGAAACCCTGATGGAGGACCGAAGCAGTTCTGACGTGCAAATCGATTGTCAGAATTG
GGCATAGGG---------------------------------------------------
--------------------------------------------------GCGAAAGACC
AATCGAACCATCTAGTAGCTGGTTCCCTCCGAAGTTTCCCTCAGGATAGCTGGAGCACGC
AACATTTCGGA-TTCTATTCTTATCTGGTAAAGCGAATGATTAGAGGCCTTAGGTTCGAA
ATGATCTTAACCTATTCTCAAACTATAAATGGGTAC--GTACC--ATAACATTCTTGCAT
GATG------TTATT-------GCAACTTACGA---ACGT-CGGGCCGTCCCTTG-----
-----CCTGGGC-GTGC------CGGTCGACGTACAAGATATCTGTGTGCTTAGTGGGCC
AAGTTTTGGTAAGCAGAACTGGTGCTGTGGGATGAACCAAACGTGATGTTACGGCGCCTA
AATAAACGACGCATCATAGATACCATGAAAGGTGTTGATTGCTACAGACAGCAGGACGGT
GGACATGGAAGTTGTCATCCGCTAAGGAGTGTGTAACAACTCACCTGCCGAAGCAATTAG
CCCTTAAAATGGATGGCGCTTAAGTCGTTTGCCTATACATTACCGCTGGCGTACAAGTGG
TGCG-----GCGGGCC-------CTAGCTTCCGTC------CGC-ACTTTGAGACGCCAG
CGAGTAGGAGGGTC-TGGTGGTGTGCGTTGAAGTGCCTC-GCGTAAGCGGACATGGAGCC
GCCACTAGCACAGATCTTGGTGGTAGTAGCAAATATTCGAATGAGATCTTGGATGACTGA
AGTGGAGGAGGGTTTCGTGTCAACAGCAGTTGAACACGAGTTAGCCAATCCTAAGCTCTA
TGGGAAA----------------CCTGATATATAT-------------------------
-------------T------AA--GCAT----------TTAACC----AAATAC----AA
-----C-------------------CCAGTAGGCAGT-TG-GTG--CAAC---------C
TTCAC-----TAATATATT-------AAAT-GAG-------------------CGAAAGG
GAATCCGGTTACAATTCCGGAGCCTG-TTGAGTATACGTT-TGCATTG---GCGG-----
------------TAATACCGG--AA---ACGG----TAG--CGCCTTTG----------T
AA----------------------------------------------------------
------TCATGGCAACATGAATCCTTTCCTTCGAGAAGCCAACAAGAGATATCGGAAGAG
TTTTCTTTTCTGTTTTACAGC---CAC----ACTGGCCATGGAAGTCTTTCATAGAGAGA
TATGGTCGGACAAG-CTGGTAGAGCATGGTATTAA--ATTGCTGTGT-CGATATTCTCTT
CTTGGACCTTGAAAATCGAAGACTGGGGCACGC---------------------------
----------------------AAACTCTCAACAGCTTGTACCGA-ATCCGCAGCAGGTC
TCCAAGGTTTAGAGTCTCTAGTCGATAGATCAATGTAGGTAAGGGAAGTCGGCAAATTAG
ATCCGTAACTTCGGGATAAGGATTGGCTCTGAAGGCTGG----GA-TGACTCGGG--CTC
TGGTGCCTTCGCG-----------------------------------------------
------------------------------------------------------------
---GGTGCTTTGCCTC-AACGCGTCGCC----------------GGCGTGCGCTGGGCCG
-------GGCGGGGTTCGCGCTCCGTTCGC---------GCTTCGGTCGCGT--------
---CGGCC---GCTGCAGTCAT-CAATAAACAGCCAATTCAGAACTGGCAC-GGCTGAGG
GAATCCGACTGTCTAATTAAAACAAAGCATTGTGATGGCCTCCGCA-GGTG-TTGACACA
ATGTGATTTCTGCCCAGTGCTCTGAATGTCAACGTGAAGAAATTCAAGCAAGCGCGGGTA
AACGGCGGGAGTAACTATGACTCTCTTAAGGTAGCCAAATGCCTCGTCATCTAATTAGTG
ACGCGCATGAATGGATTAACGAGATTCCC----TCTGTCCCTATCTACTATCTAGCGAAA
CCACAGCCAAGGGAACGGGCTTGGAAACACTAGCGGGGAAAGAAGACCCTGTTGAGCTTG
ACTCTAGTCTGGCATTGTGAGGCGATATAAGAGGTGCAGAATAGGTGGGAGCCGGGGTA-
------ATATATTATCTCTCCG------GCAACAATGAGATACCACCACTCTTACTGTTG
CCTCACTTACATGATCAGGTGGAACAAGTG-------------TTGGGGTTAT-TGCA--
----------------------ACCCTTTA------------------------------
------------ACATAA-------GGTTTCTTGTTCAGCGTTCAGTCATGTCGT-----
---------------CA-TACTGGCCATAATGC--AGAAGACCGGGCCTGGGG-------
----------TTCCGTTCGTT---------------------CGTTGCGTG---------
---------------------------------------------TTTG---GCG----T
GCGGT------CCGAAC----------------------------------------CGG
CCCGTCCCGG----------------------------------GGGGCAACCTC-----
-------------------------CGGGGCGACCGAAGTAGG---GTCC----------
-------C---GCC--C-------------------------------------GCGTGC
GGC----A-----CGGCCC----------CGGTC----GCCCAACGT---TCACACAGTA
CGC-TAATGACATC-GAGACATCTGGAT----------ACT-------CCAAGTCATGGA
CAGTGCCAGGTGCGGAGTTTGACTGGGGCGGTACATCTCCAAAACAATAACGGAGGTGTC
CAAAGGTCAGCTCAGTGTGGACAGAAACCACACGCTGAGCATAAGGACAAAAGCTGGCTT
GATCTCGATGTTCAGTACATATTGAGACAGCGAAAGCTAGGCCTCACGATCCTTTTGG-T
TTAAAGAGTTTTTAGCAAGAGGTGTCAGAAAAGTTACCACAGGGATAACTGGCTTGTGGC
CGCCAAGCGTTCATAGCGACGTGGCTTTTTGATCCTTCGATGTCGGCTCTTCCTATCATT
GTGAAGCAAAATTCACAAAGCGTAGGATTGTTCACCCTTTCA-AGGGAACGTGAGCTGGG
TTTAGACCGTCGTGAGACAGGTTAGTTTTACCCTACTGGTGTGCGAAACAA---ACGGCG
AACGCTATCTTAAC---GGAATTCCTGTGCAGTACGAGAGGAACCACAGGTACGAACCAA
TGGCTCA-ATACTAGTTCGACCGGACTTTGGTATAACGCTA-CGTTCGTTGGATTATGCC
TGAACGCCTCTAAG------------------GTCGTAACCAAACCGAGCTGATAGTGTC
TCC--TA-----TAGGTGGTCG-----GTGATCATATGGCT-AA-AAACCCGC------A
AGACTTGCTAGCGT--GAT-CTC---ACGTTGGCATCTTATTGA-TCTGATCTC------
GAAGACAGAGCCCT---TGCGCGGCG-TCGTA-------------CAGCA------AGTA
--TCGAG-----ATACTG-GAACGCTG-------GCGG------CGCTGCTCAGCATCGA
TATA--TGATTTCGATACCTG-AGACCTCCTACAAACGATAGGTTTACAGGCTGGGAGTT
GCGAGTTGCAGAGAGGTGT--ACAT--TT-------CGATC---CTCTCAGA-------C
T-ACCCTTGCT-GGGAG
>28S_1_Cx_spissipes_GF_S97
-CAAATAATGTGTGACTACTCCCTAAATTTAAGCATATTAATAAG---GGAAGGAAAAGA
AACTAACAAGGATTCCCCGAGTAGCTGCGAGCGAAAAGGGAAGAGCTCAGCACGTAGAGG
CGAC-CCCGTAACGGGGGTCTGCCTGGTTCCGTGTACTGGAA-ATTTTGTCATCCGCCAT
GCCC---AGCGC--AGTGTTCAAGTTCAACTAGAATGTGGCTT-TTACTCCCGCAGAGGG
TGATAGGCCCGTAGA------ACGGCGC-T----------GATGGTGGAA-AATTTTTCC
ATG---GAGTCG---------TGTTGCTTGA--TAGTGCAGCACAAAGTGGGAGGTAAAC
TCCTTCTAAAGCTAAATATC-GCCACGAGACCGATAGCGAACAAGTACCGTGAGGGAAAG
TTGAAAAGCACTCTGAATAGAGAGTCAAAAAGTACGTGAAACTGCCTAGGGCTC--AAGC
CCGTTGAACTCGATTATCCGCAGCGGA--GATATTC--ACTTGTGG-CTGGCCCGAC---
-----------GAGGGCACGCCACTGGGC----------------ACTTATC----TC-C
TGCTT-----CACGTGGACA---------TTGCGATCCATTACGAACACGAACAACCAGG
--------------TGCTCGC--GCAC-------CAGTTCGC------------------
-------------CCGGCA--ACGGCCCCTCG-------------GCACG--GTTG---C
TT---GTC-CCGCAGTA-GCGCCGCTCAGTT------------CGGAAGGCCTGTG----
-----GCTGCGA----GCCGGGACTTACCGTG-C-GT---GGTG------TG--------
--CCGCCGGGCGCGTG--------ATGGATTCCT---GCGT-A-----------------
-----------------------------------------C--AC--------------
----CGTCTTCGCGCACGCTTGCGTGTCGCA-------CCTCCAGC--------------
---------------TAGG--------------TGGACG---GC-CT--GTC--------
GATCGGCAATGA------GCAAATCGAGG--------------TACCTCCGGGACCCGTC
TTGAAACACGGACCAAGAAGTCTATCTTGCGCGCGAGCCAAT-GG---------------
---TC--GTC-----------------------CCG------------TGCGAACA---C
C--AAAGGCGCAGAAAACATAA------------CTTG----AGTTGTGCGGGAT--TAC
GGGCGG-------------------CAC-----------TCTCTGGC-C--------GT-
---CCCTCCATCCCCGGGTGTT----AGAAC-CGGCACGC--------------------
------------------GGTGTCCGCCCTTCGCGGGGCGGGTACCG-TGCCCTAACATA
CCGCGAGCGTGCAGGATGTGACCCGAAAGATGGTGAACTATGCCTGATCAGGTTGAAGTC
AGGGGAAACCCTGATGGAGGACCGAAGCAATTCTGACGTGCAAATCGATTGTCAGAATTG
GGCATAGGG---------------------------------------------------
--------------------------------------------------GCGAAAGACC
AATCGAACCATCTAGTAGCTGGTTCCCTCCGAAGTTTCCCTCAGGATAGCTGGAGCACGC
AACGTTTCGAG-TCCTATTCTTATCTGGTAAAGCGAATGATTAGAGGCCTTAGGTTCGAA
ATGATCTTAACCTATTCTCAAACTATAAATGGGTAC--GTACC--ATAACATACTTGCAT
GATG------TTATT-------GCACCGCGCA----ACGC-CGGGCCACCCCCCTG----
-----CCTGGGT-GTGC------CGGTCGGCGCCAAAGATATCTGTGTGCTTAGTGGGCC
AAGTTTTGGTAAGCAGAACTGGTGCTGTGGGATGAACCAAACGTGATGTTACGGCGCCTA
AATAAACGACGCATCATAGATACCATGAAAGGTGTTGATTGCTACAGACAGCAGGACGGT
GGACATGGAAGTTGTCATCCGCTAAGGAGTGTGTAACAACTCACCTGCCGAAGCAATTAG
CCCTTAAAATGGATGGCGCTTAAGTCGTTTGCCTATACATTACCGCTGGCGTACAAGTGG
TACG-----GGGGGCC----------TCGCGCCCCG-----CGT-GCTTTGAGACGCCAG
CGAGTAGGAGGGTC-CGGTGGTGTGCGTTGAAGTGCCTG-GCGTAAGCCGACATGGAGCC
GCCACTGGCACAGATCTTGGTGGTAGTAGCAAATATTCGAATGAGATCTTGGATGACTGA
AGTGGAGGAGGGTTTCGTGTCAACAGCAGTTGAACACGAGTTAGCCAATCCTAAGCTCTA
TGGGAAA----------------CCTGATATATAT-------------------------
-------------T------AA--GCAT----------TTAACC----ACATAC----AA
-----C------------------CCGTAGTAGTAGT-TG-ATG--CAAC---------G
GCCCT---AATA-TATATT-------AAAT-GAG-------------------CGAAAGG
GAATCCGGTTACAATTCCGGAGCCTG-TTGGGTATACGTT-TGCCGGG---GCGT-----
------------GCATACTGG--AA---ACGG----TAG--CGCCCCTG----------T
AA----------------------------------------------------------
------TCATGGCAACATGAATCCTTTCCTTCGAGAAGCCAACAAGAGATATCGGAAGAG
TTTTCTTTTCTGTTTTACAGC---CAC----ACTGGCCATGGAAGTCTTTCATAGAGAGA
TATGGTCGGACAAG-CTGGTAGAGCATGGTATTAA--ATTGCTGTGT-CGATATTCTCTT
CTTGGACCTTGAAAATCGAAGACTGGGGCACGC---------------------------
----------------------AAACTCCCAACAGCTTGTACCGA-ATCCGCAGCAGGTC
TCCAAGGTTTAGAGTCTCTAGTCGATAGACCAATGTAGGTAAGGGAAGTCGGCAAATTAG
ATCCGTAACTTCGGGACAAGGATTGGCTCTGAAGGCTGG----GA-TGACTCGGG--CTC
TGGCCCCACCGTG-----------------------------------------------
-CCGTACCCCGGTGCGGGC-----------------------------------------
---GGGGCTTTGCCTC-AACGCGGGGC---------------------------------
-----GTCCGTGCGCTCGTAAGGG---------------CGTGCGGGTCCAA----CGCA
TCCAAACCC--GCTGCAGTCAT-CACCAAACAGTCGATTCAGAACTGGCAC-GGCTGAGG
GAATCCGACTGTCTAATTAAAACAAAGCATTGTGATGGCCTCCGCA-GGTG-TTGACACA
ATGTGATTTCTGCCCAGTGCTCTGAATGTCAACGTGAAGAAATTCAAGCAAGCGCGGGTA
AACGGCGGGAGTAACTATGACTCTCTTAAGGTAGCCAAATGCCTCGTCATCTAATTAGTG
ACGCGCATGAATGGATTAACGAGATTCCC----TCTGTCCCTATCTACTATCTAGCGAAA
CCACAGCCAAGGGAACGGGCTTGGAAACACTAGCGGGGAAAGAAGACCCTGTTGAGCTTG
ACTCTAGTCTGGCATTGTAAGGCGATATAAGAGGTGCAGAATAGGTGGGAGCCGGCGTA-
------AAACATTAGCTCGCCG------GCGCCAATGAGATACCACCACTCTTACTGTTG
CCTTACTTACATGATCAGGTGGAACAAGTG-------------CTGGGGTTAT-TGCA--
----------------------ACCTCTCG------------------------------
------------GCATAA-------GGTTTCTTGTTCAGCGTTCAGCCATGTCGT-----
---------------CATTCCTGGCAATAATGC--AGAAGACCGAGCCTGGGG-------
----------TCGTTCGTGCT---------------------CGTTGCGTG---------
---------------------------------------------TTTG---GCG----T
GCGGT------CCGAAC----------------------------------------CGG
CGCTCGTGCGCGCGC-----------------------------GCGCTCGTGCCGTGGG
CAACCGCGGTGCGCTCGTGCCGTGTGCGTGGGCCCGCAGTAGG---GTCC----------
-------C---GCC--C-------------------------------------GCGCGC
GGC----A-----CGGCCC----------CAGCCC---GCTCAACGT---TCACACAGTA
CGC-CGATGACAGT-AAGACATCTGGAT----------ACT-------CCAAGTCATGGA
CAGTGCCAGGTGCGGAGTTTGACTGGGGCGGTACATCTCCAAAACAATAACGGAGGTGTC
CAAAGGTCAGCTCAGTGTGGACAGAAACCACACGCTGAGCATAAGGACAAAAGCTGGCTT
GATCTCGATGTTCAGTACATATCGAGACAGCGAAAGCTAGGCCTCACGATCCTTTTGG-T
TTAAAGAGTTTTTAGCAAGAGGTGTCAGAAAAGTTACCACAGGGATAACTGGCTTGTGGC
CGCCAAGCGTTCATAGCGACGTGGCTTTTTGATCCTTCGATGTCGGCTCTTCCTATCATT
GTGAAGCAAAATTCACAAAGCGTAGGATTGTTCACCCTTTCA-AGGGAACGTGAGCTGGG
TTTAGACCGTCGTGAGACAGGTTAGTTTTACCCTACTGGTGTGCG-AACGG---TACATT
CGTGCTAGCTTAAC---GGAATTCCTGTGCAGTACGAGAGGAACCACAGGTACGAACCAA
TGGCTCA-ATACTAGTTCGACCGGACTTTGGTATAACGCTA-CGTTCGTTGGATTATGCC
TGAACGCCTCTAAG------------------GTCGTAACCAAACCGAGCTGCTAGTGGC
TCC--CA-----TAGGTGGTCG-----TTGATCATATGGCC-AA-AACACCGC------A
AGACTTGCTAGCGT--GAT-CTC---ACGTTGGCATCTTATTGA----------------
-CAGACAGAGCCCC--CCGCGCGGTG-CCATA-------------CAGCA------AGTA
--TCGAG-----ATACTG-GAACGCTG-------GTGG-----ACGCTGCTCAGCATCAA
TATA--TGATTTCGATACCTG-AGACCTCCTACAAACGATAGGTTTACAGGCTGGGAATT
GCGAGTTGCAGAGAGATGT--ACAT--TT-------CGATC---CTCTCAGA-------T
T-ACCCTTGCT-TGGAG
>28S_1_Cx_spissipes_GF_S98
-CAAATAATGTGTGACTACTCCCTAAATTTAAGCATATTAATAAG---GGAAGGAAAAGA
AACTAACAAGGATTCCCCGAGTAGCTGCGAGCGAAAAGGGAAGAGCTCAGCACGTAGAGG
CGAC-CCCGTAACGGGGGTCTGCCTGGTTCCGTGTACTGGAA-ATTTTGTCATCCGCCAT
GCCC---AGCGC--AGTGTTCAAGTTCAACTAGAATGTGGCTT-TTACTCCCGCAGAGGG
TGATAGGCCCGTAGA------ACGGCGC-T----------GATGGTGGAA-AATTTTTCC
ATG---GAGTCG---------TGTTGCTTGA--TAGTGCAGCACAAAGTGGGAGGTAAAC
TCCTTCTAAAGCTAAATATC-GCCACGAGACCGATAGCGAACAAGTACCGTGAGGGAAAG
TTGAAAAGCACTCTGAATAGAGAGTCAAAAAGTACGTGAAACTGCCTAGGGCTC--AAGC
CCGTTGAACTCGATTATCCGCAGCGGA--GATATTC--ACTTGTGG-CTGGCCCGAC---
-----------GAGGGCACGCCACTGGGC----------------ACTTATC----TC-C
TGCTT-----CACGTGGACA---------TTGCGATCCATTACG----AACACGAACAAC
----------------CAGGT--GCTC-----------GCGCACCAGTTCGC--------
-------------CCGGCA--ACGGCCCCTCG-------------GCACG--GTTG---C
TT---GTC-CCGCAGTA-GCGCCGCTCAGTT------------CGGAAGGCCTGTG----
-----GCTGCGA----GCCGGGACTTACCGTG-C-GT---GGTG------TG--------
--CCGCCGGGCGCGTG--------ATGGATTCCT---GCGT-A-----------------
-----------------------------------------C--AC--------------
----CGTCTTCGCGCACGCTTGCGCGTGTCGCA-----CCTCCAGC--------------
---------------TAGG--------------TGGACG---GC-CT--GTC--------
GATCGGCAATGA------GCAAATCGAGG--------------TACCTCCGGGACCCGTC
TTGAAACACGGACCAAGAAGTCTATCTTGCGCGCGAGCCAAT-GG---------------
---TC--GTC-----------------------CCG------------TGCGAACA---C
C--AAAGGCGCAGAAAACATAA------------CTTG----AGTTGTGCGGGAT--TAC
GGGCGG-------------------CAC-----------TCTCTGGC-C--------GT-
---CCCTCCATCCCCGGGTGTT----AGAAC-CGGCACGC--------------------
------------------GGTGTCCGCCCTTCGCGGGGCGGGTACCG-TGCCCTAACATA
CCGCGAGCGTGCAGGATGTGACCCGAAAGATGGTGAACTATGCCTGATCAGGTTGAAGTC
AGGGGAAACCCTGATGGAGGACCGAAGCAATTCTGACGTGCAAATCGATTGTCAGAATTG
GGCATAGGG---------------------------------------------------
--------------------------------------------------GCGAAAGACC
AATCGAACCATCTAGTAGCTGGTTCCCTCCGAAGTTTCCCTCAGGATAGCTGGAGCACGC
AACGTTTCGAG-TCCTATTCTTATCTGGTAAAGCGAATGATTAGAGGCCTTAGGTTCGAA
ATGATCTTAACCTATTCTCAAACTATAAATGGGTAC--GTACC--ATAACATACTTGCAT
GATG------TTATT-------GCACCGCGCA----ACGC-CGGGCCACCCCCCTGCC--
-----TCTGGGT-GTGC------CGGTCGGCGCCAAAGATATCTGTGTGCTTAGTGGGCC
AAGTTTTGGTAAGCAGAACTGGTGCTGTGGGATGAACCAAACGTGATGTTACGGCGCCTA
AATAAACGACGCATCATAGATACCATGAAAGGTGTTGATTGCTACAGACAGCAGGACGGT
GGACATGGAAGTTGTCATCCGCTAAGGAGTGTGTAACAACTCACCTGCCGAAGCAATTAG
CCCTTAAAATGGATGGCGCTTAAGTCGTTTGCCTATACATTACCGCTGGCGTACAAGTGG
TACG-----GGGGGCC----------TCGCGCCCCG-----CGT-GCTTTGAGACGCCAG
CGAGTAGGAGGGTC-CGGTGGTGTGCGTTGAAGTGCCTG-GCGTAAGCCGACATGGAGCC
GCCACTGGCACAGATCTTGGTGGTAGTAGCAAATATTCGAATGAGATCTTGGATGACTGA
AGTGGAGGAGGGTTTCGTGTCAACAGCAGTTGAACACGAGTTAGCCAATCCTAAGCTCTA
TGGGAAA----------------CCTGATATATAT-------------------------
-------------T------AA--GCAT----------TTAACC----ACATAC----AA
-------------------------CCCGTAGGTAGT-TG-ATG--CAAC---------G
GCCCT---AATA-TATATT-------AAAT-GAG-------------------CGAAAGG
GAATCCGGTTACAATTCCGGAGCCTG-TTGGGTATACGTT-TGCCGGG---GCGT-----
------------GCATACTGG--AA---ACGG----TAG--CGCCCCTG----------T
AA----------------------------------------------------------
------TCATGGCAACATGAATCCTTTCCTTCGAGAAGCCAACAAGAGATATCGGAAGAG
TTTTCTTTTCTGTTTTACAGC---CAC----ACTGGCCATGGAAGTCTTTCATAGAGAGA
TATGGTCGGACAAG-CTGGTAGAGCATGGTATTAA--ATTGCTGTGT-CGATATTCTCTT
CTTGGACCTTGAAAATCGAAGACTGGGGCACGC---------------------------
----------------------AAACTCCCAACAGCTTGTACCGA-ATCCGCAGCAGGTC
TCCAAGGTTTAGAGTCTCTAGTCGATAGACCAATGTAGGTAAGGGAAGTCGGCAAATTAG
ATCCGTAACTTCGGGACAAGGATTGGCTCTGAAGGCTGG----GA-TGACTCGGG--CTC
TGGCCCCACCGTG-----------------------------------------------
-CCGTACCCCGGTGCGGGC-----------------------------------------
---GGGGCTTTGCCTC-AACGCGGGGC---------------------------------
-----GTCCGTGCGCTCGCAAGGG---------------CGTGCGGGTCCAACGCATCCA
AACCC------GCTGCAGTCAT-CACCAAACAGTCGATTCAGAACTGGCAC-GGCTGAGG
GAATCCGACTGTCTAATTAAAACAAAGCATTGTGATGGCCTCCGCA-GGTG-TTGACACA
ATGTGATTTCTGCCCAGTGCTCTGAATGTCAACGTGAAGAAATTCAAGCAAGCGCGGGTA
AACGGCGGGAGTAACTATGACTCTCTTAAGGTAGCCAAATGCCTCGTCATCTAATTAGTG
ACGCGCATGAATGGATTAACGAGATTCCC----TCTGTCCCTATCTACTATCTAGCGAAA
CCACAGCCAAGGGAACGGGCTTGGAAACACTAGCGGGGAAAGAAGACCCTGTTGAGCTTG
ACTCTAGTCTGGCATTGTAAGGCGATATAAGAGGTGCAGAATAGGTGGGAGCCGGCGTA-
------AAACATTAGCTCGCCG------GCGCCAATGAGATACCACCACTCTTACTGTTG
CCTTACTTACATGATCAGGTGGAACAAGTG-------------CTGGGGTTAT-TGCA--
----------------------ACCTCTCG------------------------------
------------GCATAA-------GGTTTCTTGTTCAGCGTTCAGCCATGTCGT-----
---------------CATTCCTGGCAATAATGC--AGAAGACCGAGCCTGGGG-------
----------TCGTTCGTGCT---------------------CGTTGCGTG---------
---------------------------------------------TTTG---GCG----T
GCGGT------CCGAAC----------------------------------------CGG
CGCTCGTGCGCGCGC-----------------------------GCGCTCGTGCCGTGGG
CAACCGCGGTGCGCTCGTGCCGTGTGCGTGGGCCCGCAGTAGG---GTCC----------
-------C---GCC--C-------------------------------------GCGCGC
GGC----A-----CGGCCC----------CAGCCC---GCTCAACGT---TCACACAGTA
CGC-CGATGACAGT-AAGACATCTGGAT----------ACT-------CCAAGTCATGGA
CAGTGCCAGGTGCGGAGTTTGACTGGGGCGGTACATCTCCAAAACAATAACGGAGGTGTC
CAAAGGTCAGCTCAGTGTGGACAGAAACCACACGCTGAGCATAAGGACAAAAGCTGGCTT
GATCTCGATGTTCAGTACATATCGAGACAGCGAAAGCTAGGCCTCACGATCCTTTTGG-T
TTAAAGAGTTTTTAGCAAGAGGTGTCAGAAAAGTTACCACAGGGATAACTGGCTTGTGGC
CGCCAAGCGTTCATAGCGACGTGGCTTTTTGATCCTTCGATGTCGGCTCTTCCTATCATT
GTGAAGCAAAATTCACAAAGCGTAGGATTGTTCACCCTTTCA-AGGGAACGTGAGCTGGG
TTTAGACCGTCGTGAGACAGGTTAGTTTTACCCTACTGGTGTGCG-AACGG---TACATT
CGTGCTAGCTTAAC---GGAATTCCTGTGCAGTACGAGAGGAACCACAGGTACGAACCAA
TGGCTCA-ATACTAGTTCGACCGGACTTTGGTATAACGCTA-CGTTCGTTGGATTATGCC
TGAACGCCTCTAAG------------------GTCGTAACCAAACCGAGCTGCTAGTGGC
TCC--CA-----TAGGTGGTCG-----TTGATCATATGGCC-AA-AACACCGC------A
AGACTTGCTAGCGT--GAT-CTC---ACGTTGGCATCTTATTGA----------------
-CAGACAGAGCCCC--CCGCGCGGTG-CCATA-------------CAGCA------AGTA
--TCGAG-----ATACTG-GAACGCTG-------GTGG-----ACGCTGCTCAGCATCAA
TATA--TGATTTCGATACCTG-AGACCTCCTACAAACGATAGGTTTACAGGCTGGGAATT
GCGAGTTGCAGAGAGATGT--ACAT--TT-------CGATC---CTCTCAGA-------T
T-ACCCTTGCT-TGGAG
>28S_1_Cx_spissipes_GF_S99
-CAAATAATGTGTGACTACTCCCTAAATTTAAGCATATTAATAAG---GGAAGGAAAAGA
AACTAACAAGGATTCCCCGAGTAGCTGCGAGCGAAAAGGGAAGAGCTCAGCACGTAGAGG
CGACCCCG-TAACGGGGGTCTGCCTGGTTCCGTGTACTGGAA-ATTTTGTCATCCGCCAT
GCCC---AGCGC--AGTGTTCAAGTTCAACTAGAATGTGGCTT-TTACTCCCGCAGAGGG
TGATAGGCCCGTAGA------ACGGCGC---T--------GATGGTGGAA-AATTTTTCC
ATG---GAGTCG---------TGTTGGTTGA--TAGTGCAGCACAAAGTGGGAGGTAAAC
TCCTTCTAAAGCTAAATATC-GCCACGAGACCGATAGCGAACAAGTACCGTGAGGGAAAG
TTGAAAAGCACTCTGAATAGAGAGTCAAAAAGTACGTGAAACTGCCTAGGGCTC--AAGC
CCGTTGAACTCGATTATCCGCAGCGGA--GATATTC--ACTTGTGG-CTGGCCCGAC---
-----------GAGGGCACGCCACTGGGC----------------ACTTATC-T-C---C
TGCTT-----CACGTGGACA---------TTGCGATCCATTACG---------AAC---A
CGAACAACCAGGTGCTCGCGC--ACCA-------------------GTTCGC--------
-------------CCGGCA--ACGGCCCCTCG-----------GCA--CG--GTTG---C
TT---GTC-CCGCAGTA-GCGCCGCTCAGTT------------CGGAAGGCCTGTG----
-----GCTGCGA----GCCGGGACTTACCGTG-C-GT---GGTG------TG--------
--CCGCCGGGCGCGTG--------ATGGATTCCT---GCGT-A-----------------
-----------------------------------------C--AC--------------
----CGTCT---TCGC---GCACGCGCTTGCGCG----TGTCGCAC--------------
--C------TCCAGCTAGG--------------TGGACG---GC-CT--GTC--------
GATCGGCAATGA------GCAAATCGAGG--------------TACCTCCGGGACCCGTC
TTGAAACACGGACCAAGAAGTCTATCTTGCGCGCGAGCCAAT-GG---------------
---TC--GTCCC---------------------GTG--------------CGAACA---C
C--AAAGGCGCAGAAAACATAA------------CTTG----AGTTGTGCGGGAT--TAC
GGGCGG-------------------CAC-----------TCTCTGGC-C--------GT-
---CCCTCCATCCCCGGGTGTT----AGAAC-CGGCACGC----GGTGTCCGC-------
-----------CCTTCGCGGGGCGGGT----------------ACCG-TGCCCTAACATA
CCGCGAGCGTGCAGGATGTGACCCGAAAGATGGTGAACTATGCCTGATCAGGTTGAAGTC
AGGGGAAACCCTGATGGAGGACCGAAGCAATTCTGACGTGCAAATCGATTGTCAGAATTG
GGCATAGGG---------------------------------------------------
--------------------------------------------------GCGAAAGACC
AATCGAACCATCTAGTAGCTGGTTCCCTCCGAAGTTTCCCTCAGGATAGCTGGAGCACGC
AACGTTTCGAG-TCCTATTCTTATCTGGTAAAGCGAATGATTAGAGGCCTTAGGTTCGAA
ATGATCTTAACCTATTCTCAAACTATAAATGGGTAC--GTACC--ATAACATACTTGCAT
GATG------TTATT-------GC-ACCGCGCA---ACGC-CGGGCCACCCCC----CT-
-GC--CTCTGGGTGTGC------CGGTCGGCGCCAAAGATATCTGTGTGCTTAGTGGGCC
AAGTTTTGGTAAGCAGAACTGGTGCTGTGGGATGAACCAAACGTGATGTTACGGCGCCTA
AATAAACGACGCATCATAGATACCATGAAAGGTGTTGATTGCTACAGACAGCAGGACGGT
GGACATGGAAGTTGTCATCCGCTAAGGAGTGTGTAACAACTCACCTGCCGAAGCAATTAG
CCCTTAAAATGGATGGCGCTTAAGTCGTTTGCCTATACATTACCGCTGGCGTACAAGTGG
TACG-----GGGGGCC-------T---CGCGCCCC-----GCGT-GCTTTGAGACGCCAG
CGAGTAGGAGGGTC-CGGTGGTGTGCGTTGAAGTGCCTG-GCGTAAGCCGACATGGAGCC
GCCACTGGCACAGATCTTGGTGGTAGTAGCAAATATTCGAATGAGATCTTGGATGACTGA
AGTGGAGGAGGGTTTCGTGTCAACAGCAGTTGAACACGAGTTAGCCAATCCTAAGCTCTA
TGGGAAA----------------CCTGATATATAT-------------------------
-------------T------AA--GCAT----------TTAACC----ACATAC----AA
-----C--------------------CCGTAGGTAGT-TG-ATG--CAAC---------G
GCC-C--TAATA-TATATT-------AAAT-GAG-------------------CGAAAGG
GAATCCGGTTACAATTCCGGAGCCTG-TTGGGTATACGTT-TGCCGGG---GCGT-----
------------GCATACTGG--AA---ACGG----TAG--CGCCCCTG----------T
AA----------------------------------------------------------
------TCATGGCAACATGAATCCTTTCCTTCGAGAAGCCAACAAGAGATATCGGAAGAG
TTTTCTTTTCTGTTTTACAGC---CAC----ACTGGCCATGGAAGTCTTTCATAGAGAGA
TATGGTCGGACAAG-CTGGTAGAGCATGGTATTAA--ATTGCTGTGT-CGATATTCTCTT
CTTGGACCTTGAAAATCGAAGACTGGGGCACGC---------------------------
----------------------AAACTCCCAACAGCTTGTACCGA-ATCCGCAGCAGGTC
TCCAAGGTTTAGAGTCTCTAGTCGATAGACCAATGTAGGTAAGGGAAGTCGGCAAATTAG
ATCCGTAACTTCGGGACAAGGATTGGCTCTGAAGGCTGG----GA-TGACTCGGG--CTC
TGGCC----------------------------------------------CCACCGTGC
CGTACCCCGGTGCGGGCGG-----------------------------------------
-----GGCTTTGCCTC-AACGCG-------------------------------------
---GGGCGTCCGTGCGCTCGCAAGGG-------------CGTGCGGGTCCAA----CGCA
TCCAAACCC--GCTGCAGTCAT-CACCAAACAGTCGATTCAGAACTGGCAC-GGCTGAGG
GAATCCGACTGTCTAATTAAAACAAAGCATTGTGATGGCCTCCGCA-GGTG-TTGACACA
ATGTGATTTCTGCCCAGTGCTCTGAATGTCAACGTGAAGAAATTCAAGCAAGCGCGGGTA
AACGGCGGGAGTAACTATGACTCTCTTAAGGTAGCCAAATGCCTCGTCATCTAATTAGTG
ACGCGCATGAATGGATTAACGAGATTCCC----TCTGTCCCTATCTACTATCTAGCGAAA
CCACAGCCAAGGGAACGGGCTTGGAAACACTAGCGGGGAAAGAAGACCCTGTTGAGCTTG
ACTCTAGTCTGGCATTGTAAGGCGATATAAGAGGTGCAGAATAGGTGGGAGCCGGCGTA-
------AAACATTAGCTCGCCG------GCGCCAATGAGATACCACCACTCTTACTGTTG
CCTTACTTACATGATCAGGTGGAACAAGTG-------------CTGGGGTTAT-TGCA--
----------------------ACCTCTCG------------------------------
------------GCATAA-------GGTTTCTTGTTCAGCGTTCAGCCATGTCGT-----
---------------CATTCCTGGCAATAATGC--AGAAGACCGAGCCTGGGG-------
----------TCGTTCGTGCT---------------------CGTTGCGTG---------
---------------------------------------------TTTG---GCG----T
GCGGT------CCGAAC----------------------------------------CGG
CGCTCGTGCGCGCGC-----------------------------GCGCTCGTGCCGTGGG
CAACCGCGGTGCGCTCGTGCCGTGTGCGTGGGCCCGCAGTAGG---GTCC----------
-------C---GCC--C-------------------------------------GCGCGC
GGC----A-----CGGCCC----------CAG-CCC--GCTCAACGT---TCACACAGTA
CGC-CGATGACAGT-AAGACATCTGGAT----------ACT-------CCAAGTCATGGA
CAGTGCCAGGTGCGGAGTTTGACTGGGGCGGTACATCTCCAAAACAATAACGGAGGTGTC
CAAAGGTCAGCTCAGTGTGGACAGAAACCACACGCTGAGCATAAGGACAAAAGCTGGCTT
GATCTCGATGTTCAGTACATATCGAGACAGCGAAAGCTAGGCCTCACGATCCTTTTGG-T
TTAAAGAGTTTTTAGCAAGAGGTGTCAGAAAAGTTACCACAGGGATAACTGGCTTGTGGC
CGCCAAGCGTTCATAGCGACGTGGCTTTTTGATCCTTCGATGTCGGCTCTTCCTATCATT
GTGAAGCAAAATTCACAAAGCGTAGGATTGTTCACCCTTTCA-AGGGAACGTGAGCTGGG
TTTAGACCGTCGTGAGACAGGTTAGTTTTACCCTACTGGTGTGCG-AACGGTACAT---T
CGTGCTAGCTTAAC---GGAATTCCTGTGCAGTACGAGAGGAACCACAGGTACGAACCAA
TGGCTCA-ATACTAGTTCGACCGGACTTTGGTATAACGCTA-CGTTCGTTGGATTATGCC
TGAACGCCTCTAAG------------------GTCGTAACCAAACCGAGCTGCTAGTGGC
TCC--CA-----TAGGTGGTCG-----TTGATCATATGGCC-AA-AACACCGC------A
AGACTTGCTAGCGT--GAT-CTC---ACGTTGGCATCTTATTGA----------------
-CAGACAGAGCCCC--CCGCGCGGTG-CCATA-------------CAGCA------AGTA
-TC-GAG-----ATACTG-GAACGCTG-------GTGG-----ACGCTGCTCAGCATCAA
TATA--TGATTTCGATACCTG-AGACCTCCTACAAACGATAGGTTTACAGGCTGGGAATT
GCGAGTTGCAGAGAGATGT--ACAT--TT-------CGATC---CTCTCAGA-------T
T-ACCCTTGCT-TGGAG
>28S_1_Cx_tritaeniorhynchus_KH_S21
-CAAATAATGTGTGACTACCCCCTAAATTTAAGCATATTAATAAG---GGGAGGAAAAGA
AACTAACAAGGATTCCCCGAGTAGCTGCGAGCGAAAAGGGAAGAGCTCAGCACGTAGGGG
CGGCGCACTTG---CGCGTCTGCCCGGTTCCGTGTACTGGAA-ATTTTGTCATCTGCCAT
GCCC---GGCGC--AGTGTCCAAGTTCAACTAGAATGTGGCTT-TTACTCCCATAGAGGG
TGATAGGCCCGTAGG------ACGGCGC-----------TGATGGTGGAA-AATTTTTCC
ATG---GAGTCG---------TGTTGCTTGA--TAGTGCAGCACAAAGTGGGAGGTAAAC
TCCTTCTAAAGCTAAATATC-ACCACGAGACCGATAGCGAACAAGTACCGTGAGGGAAAG
TTGAAAAGCACTCTGAATAGAGAGTCAAAAAGTACGTGAAACTGCCTAGGGCTC--AAGC
CCGTTGAACTCGATTATCCGCGGCGGA--GATATTC--ACCTGCGG-CTGG-CCTTC---
-----------ACCGGTCCACCGCAGGGC----------------ACTTACC----TC-C
TGCCT-----CACGAGGACG---------TTGCGATCCATTACG---------AAACCGT
-------------TAGTCAGC--AATG------GCTACAGGC------------------
-------------CCGGCA--ATTGCCCCTTG-----------GCAC-TG--GTTG---C
TT---GTC-CCACAGTA-GCGGCGCTCAGTT------------CGGAAGGCCTGCG----
-----TC-GCAA----CCTGGGGCTTACCGGTGC-GT---GGTG------TG--------
--CAGCCGGGCGCGTG--------ATGGATTCCC---GCGT-A-----------------
-----------------------------------------C--AC--------------
----CGTCT---CGGGTGCTT-----------------GCACCCAC--------------
--------CTCCACCAAGG---------------TGACG---GA-CT--GTC--------
GATCGGCAACGA------TAAAATCGAGG--------------TACCTTCGGGACCCGTC
TTGAAACACGGACCAAGAAGTCTATCTTGCGCGCGAGCCAAT-GG---------------
---TA--CTCAG---------------------TTG---------------AAACA---C
C--AAAGGCGTAAAAAACATAA------------CTTG---AAACTGTGCGGGAT--TAC
GGGCGA-------------------GAC-----------TCTCTGCT-C--------GT-
---CCCTCCATCCCCGGGTGTT----ATACC-AGGCATGC--------------------
--------------CGGAGGCTTCGGC---------------CCTCGGTGCCATAACATA
CCGCGAGTGTGCAGGATGTGACCCGAAAGATGGTGAACTATGCCTGATCAGGTTGAAGTC
AGGGGAAACCCTGATGGAGGACCGAAGCAGTTCTGACGTGCAAATCGATTGTCAGAATTG
GGCATAGGG---------------------------------------------------
--------------------------------------------------GCGAAAGACC
AATCGAACCATCTAGTAGCTGGTTCCCTCCGAAGTTTCCCTCAGGATAGCTGGAGCACGC
AACATTTCGGA-TTCTATTCTTATCTGGTAAAGCGAATGATTAGAGGCCTTAGGTTCGAA
ATGATCTTAACCTATTCTCAAACTATAAATGGGTAC--GTACC--ATAACATTCTTGCAT
GATG------TTATT-------GCACTTACGA----ACGT-CGGGTCGCCCCTTG-----
-----CTTGGGT-GTGC------CGGTCGACGTACAAGATATCTGTGTGCTTAGTGGGCC
AAGTTTTGGTAAGCAGAACTGGTGCTGTGGGATGAACCAAACGTGATGTTACGGCGCCTA
AATAAACGACGCATCATAGATACCATGAAAGGTGTTGATTGCTACAGACAGCAGGACGGT
GGACATGGAAGTTGTCATCCGCTAAGGAGTGTGTAACAACTCACCTGCCGAAGCAATTAG
CCCTTAAAATGGATGGCGCTTAAGTCGTTTGCCTATACATTACCGCTGGCGTACAAGTGG
TGCG-----GCGGGCC--------CTAGCTCCGTC------CGC-ACTTTGAGACGCCAG
CGAGTAGGAGGGTC-TGGTGGTGTGCGTTGAAGTGCCTG-GCGTAAGCCGACATGGAGCC
GCCACTAGCACAGATCTTGGTGGTAGTAGCAAATATTCGAATGAGATCTTGGATGACTGA
AGTGGAGGAGGGTTTCGTGTCAACAGCAGTTGAACACGAGTTAGCCAATCCTAAGCTCTA
TGGGAAA----------------CCTGATATATAT-------------------------
-------------T------AA--GCAT----------TTAACC----AAATAC----AA
-----C------------TACAGCTATTTGAGCCCGT-TG-ATG--CAAC---------A
TCCAC----GTA-TATATT-------AAAT-GAG-------------------CGAAAGG
GAATCCGGTTACAATTCCGGAGCCTG-TTGAGTATACGTT-TGCATTG---GCGG-----
------------TAATACCGG--AA---ACGG----TAG--CGCCTTTG----------T
AA----------------------------------------------------------
------TCATGGCAACATGAATCCTTTCCTTCGAGAAGCCAACAAGAGATATCGGAAGAG
TTTTCTTTTCTGTTTTACAGC---CAC----ACTGGCCATGGAAGTCTTTCATAGAGAGA
TATGGTCGGACAAG-CTGGTAGAGCATGGTATTAA--ATTGCTGTGT-CGATATTCTCTT
CTTGGACCTTGAAAATCGAAGACTGGGGCACGC---------------------------
----------------------AAACTCTCAACAGCTTGTACCGA-ATCCGCAGCAGGTC
TCCAAGGTTTAGAGTCTCTAGTCGATAGATCAATGTAGGTAAGGGAAGTCGGCAAATTAG
ATCCGTAACTTCGGGATAAGGATTGGCTCTGAAGGCTGG----GA-TGACTCGGG--CTC
TGGTGCCTTCGCG-----------------------------------------------
------------------------------------------------------------
---GGTGCTTTGCCTC-AACGCGCGCC-----------------GGCCGGCTCGGG----
-----------TGGTTCGCGCCG----------------CCTGTGGTCGCGT--------
---CGGCC---GCTGCAGTCAT-CAATAAACAGCCAATTCAGAACTGGCAC-GGCTGAGG
GAATCCGACTGTCTAATTAAAACAAAGCATTGTGATGGCCTCCGCA-GGTG-TTGACACA
ATGTGATTTCTGCCCAGTGCTCTGAATGTCAACGTGAAGAAATTCAAGCAAGCGCGGGTA
AACGGCGGGAGTAACTATGACTCTCTTAAGGTAGCCAAATGCCTCGTCATCTAATTAGTG
ACGCGCATGAATGGATTAACGAGATTCCC----TCTGTCCCTATCTACTATCTAGCGAAA
CCACAGCCAAGGGAACGGGCTTGGAAACACTAGCGGGGAAAGAAGACCCTGTTGAGCTTG
ACTCTAGTCTGGCATTGTGAGGCGATATAAGAGGTGCAGAATAGGTGGGAGCCAGGGTA-
------AAATATTATCTCTCTG------GCACCAATGAGATACCACCACTCTTACTGTTG
CCTCACTTACATGATCAGGTGGAACAAGTG-------------TTGGGGTTAT-TGCA--
----------------------ACCCTTTA------------------------------
------------ACATAA-------GGTTTCTTGTTCAGCGTTCAGTCATGTCGT-----
---------------CA-TACTGGCAATAATGC--AGAAGACCGGGCCTGGGG-------
----------TTCCGTTCGTT---------------------CGTTGCGTG---------
---------------------------------------------TTTG---GCG----T
GCGGT------CCGAAC---------------------------------------CGGG
TG------------------------------------------GGGGCAACTCC-----
-------------------------------GCCTGAAGTAGG---GTCC----------
-------C---GCC--C-------------------------------------GCGTGC
GGC----A-----CGGCCC----------CGGTC----GCCCAACGT---TCACACAGTA
CGC-TAATGACATC-GAGACATCTGGAT----------ACT-------CCAAGTCATGGA
CAGTGCCAGGTGCGGAGTTTGACTGGGGCGGTACATCTCCAAAACAATAACGGAGGTGTC
CAAAGGTCAGCTCAGTGTGGACAGAAACCACACGCTGAGCATAAGGACAAAAGCTGGCTT
GATCTCGATGTTCAGTACATATTGAGACAGCGAAAGCTAGGCCTCACGATCCTTTTGG-T
TTAAAGAGTTTTTAGCAAGAGGTGTCAGAAAAGTTACCACAGGGATAACTGGCTTGTGGC
CGCCAAGCGTTCATAGCGACGTGGCTTTTTGATCCTTCGATGTCGGCTCTTCCTATCATT
GTGAAGCAAAATTCACAAAGCGTAGGATTGTTCACCCTTTCA-AGGGAACGTGAGCTGGG
GTTAGACCGTCGTGAGACAGGTTAGTTTTACCCTACTGGTGTGCGATACAA----CAGCG
AACGCTATCTTAAC---GGAATTCCTGTGCAGTACGAGAGGAACCACAGGTACGAACCAA
TGGCTCA-ATACTAGTTCGACCGGACTTTGGTATAACGCTA-CGTTCGTTGGATTATGCC
TGAACGCCTCTAAG------------------GTCGTAACCAAACCGAGCTGATAGTGTC
TCC--TA-----TAGGTGGTCG-----GTGATCATATGGCT-AA-AAACCCGC------A
AGACTTGCTAGCGT--GAT-CTC---ACGTTGGCATCTTATTGA-TCTGATCTC------
GAAGACAGAGCCCT---TGCGCGGCG-TCGTA-------------CAGCA------AGTA
--TCGAG-----ATACTG-GAACGCTG-------GCGG------CGCTGCTCAGCATCGA
TATA--TGATTTCGATACCTG-AGACCTCCTACAAACGATAGGTTTACAGGCTGGGAGTT
GCGAGTTGCAGAGAGGTGT--ACAT--TT-------CGATC---CTCTCAGA-------C
T-ACCCTTGCT-TGGAG
>28S_1_Cx_tritaeniorhynchus_KH_S22
-CAAATAATGTGTGACTACCCCCTAAATTTAAGCATATTAATAAG---GGGAGGAAAAGA
AACTAACAAGGATTCCCCGAGTAGCTGCGAGCGAAAAGGGAAGAGCTCAGCACGTAGGGG
CGGCGCACTTG---CGCGTCTGCCCGGTTCCGTGTACTGGAA-ATTTTGTCATCTGCCAT
GCCC---GGCGC--AGTGTCCAAGTTCAACTAGAATGTGGCTT-TTACTCCCATAGAGGG
TGATAGGCCCGTAGG------ACGGCGC-----------TGATGGTGGAA-AATTTTTCC
ATG---GAGTCG---------TGTTGCTTGA--TAGTGCAGCACAAAGTGGGAGGTAAAC
TCCTTCTAAAGCTAAATATC-ACCACGAGACCGATAGCGAACAAGTACCGTGAGGGAAAG
TTGAAAAGCACTCTGAATAGAGAGTCAAAAAGTACGTGAAACTGCCTAGGGCTC--AAGC
CCGTTGAACTCGATTATCCGCGGCGGA--GATATTC--ACCTGCGG-CTGG-CCTTC---
-----------ACCGGTCCACCGCAGGGC----------------ACTTACC----TC-C
TGCCT-----CACGAGGACG---------TTGCGATCCATTACG---------AAACCGT
-------------TAGTCAGC--AATG------GCTACAGGC------------------
-------------CCGGCA--ATTGCCCCTTG-----------GCAC-TG--GTTG---C
TT---GTC-CCACAGTA-GCGGCGCTCAGTT------------CGGAAGGCCTGCG----
-----TC-GCAA----CCTGGGGCTTACCGGTGC-GT---GGTG------TG--------
--CAGCCGGGCGCGTG--------ATGGATTCCC---GCGT-A-----------------
-----------------------------------------C--AC--------------
----CGTCT---CGGGTGCTT-----------------GCACCCAC--------------
--------CTCCACCAAGG---------------TGACG---GA-CT--GTC--------
GATCGGCAACGA------TAAAATCGAGG--------------TACCTTCGGGACCCGTC
TTGAAACACGGACCAAGAAGTCTATCTTGCGCGCGAGCCAAT-GG---------------
---TA--CTCAG---------------------TTG---------------AAACA---C
C--AAAGGCGTAAAAAACATAA------------CTTG---AAACTGTGCGGGAT--TAC
GGGCGA-------------------GAC-----------TCTCTGCT-C--------GT-
---CCCTCCATCCCCGGGTGTT----ATACC-AGGCATGC--------------------
--------------CGGAGGCTTCGGC---------------CCTCGGTGCCATAACATA
CCGCGAGTGTGCAGGATGTGACCCGAAAGATGGTGAACTATGCCTGATCAGGTTGAAGTC
AGGGGAAACCCTGATGGAGGACCGAAGCAGTTCTGACGTGCAAATCGATTGTCAGAATTG
GGCATAGGG---------------------------------------------------
--------------------------------------------------GCGAAAGACC
AATCGAACCATCTAGTAGCTGGTTCCCTCCGAAGTTTCCCTCAGGATAGCTGGAGCACGC
AACATTTCGGA-TTCTATTCTTATCTGGTAAAGCGAATGATTAGAGGCCTTAGGTTCGAA
ATGATCTTAACCTATTCTCAAACTATAAATGGGTAC--GTACC--ATAACATTCTTGCAT
GATG------TTATT-------GCACTTACGA----ACGT-CGGGTCGCCCCTTG-----
-----CTTGGGT-GTGC------CGGTCGACGTACAAGATATCTGTGTGCTTAGTGGGCC
AAGTTTTGGTAAGCAGAACTGGTGCTGTGGGATGAACCAAACGTGATGTTACGGCGCCTA
AATAAACGACGCATCATAGATACCATGAAAGGTGTTGATTGCTACAGACAGCAGGACGGT
GGACATGGAAGTTGTCATCCGCTAAGGAGTGTGTAACAACTCACCTGCCGAAGCAATTAG
CCCTTAAAATGGATGGCGCTTAAGTCGTTTGCCTATACATTACCGCTGGCGTACAAGTGG
TGCG-----GCGGGCC--------CTAGCTCCGTC------CGC-ACTTTGAGACGCCAG
CGAGTAGGAGGGTC-TGGTGGTGTGCGTTGAAGTGCCTG-GCGTAAGCCGACATGGAGCC
GCCACTAGCACAGATCTTGGTGGTAGTAGCAAATATTCGAATGAGATCTTGGATGACTGA
AGTGGAGGAGGGTTTCGTGTCAACAGCAGTTGAACACGAGTTAGCCAATCCTAAGCTCTA
TGGGAAA----------------CCTGATATATAT-------------------------
-------------T------AA--GCAT----------TTAACC----AAATAC----AA
CACTGC------------------TATTTGAGCCCGT-TG-ATG--CAAC---------A
TCCAC----GTA-TATATT-------AAAT-GAG-------------------CGAAAGG
GAATCCGGTTACAATTCCGGAGCCTG-TTGAGTATACGTT-TGCATTG---GCGG-----
------------TAATACCGG--AA---ACGG----TAG--CGCCTTTG----------T
AA----------------------------------------------------------
------TCATGGCAACATGAATCCTTTCCTTCGAGAAGCCAACAAGAGATATCGGAAGAG
TTTTCTTTTCTGTTTTACAGC---CAC----ACTGGCCATGGAAGTCTTTCATAGAGAGA
TATGGTCGGACAAG-CTGGTAGAGCATGGTATTAA--ATTGCTGTGT-CGATATTCTCTT
CTTGGACCTTGAAAATCGAAGACTGGGGCACGC---------------------------
----------------------AAACTCTCAACAGCTTGTACCGA-ATCCGCAGCAGGTC
TCCAAGGTTTAGAGTCTCTAGTCGATAGATCAATGTAGGTAAGGGAAGTCGGCAAATTAG
ATCCGTAACTTCGGGATAAGGATTGGCTCTGAAGGCTGG----GA-TGACTCGGG--CTC
TGGTGCCTTCGCG-----------------------------------------------
------------------------------------------------------------
---GGTGCTTTGCCTC-AACGCGCGCC-----------------GGCCGGCTCGGG----
-----------TGGTTCGCGCCG----------------CCTGTGGTCGCGT--------
---CGGCC---GCTGCAGTCAT-CAATAAACAGCCAATTCAGAACTGGCAC-GGCTGAGG
GAATCCGACTGTCTAATTAAAACAAAGCATTGTGATGGCCTCCGCA-GGTG-TTGACACA
ATGTGATTTCTGCCCAGTGCTCTGAATGTCAACGTGAAGAAATTCAAGCAAGCGCGGGTA
AACGGCGGGAGTAACTATGACTCTCTTAAGGTAGCCAAATGCCTCGTCATCTAATTAGTG
ACGCGCATGAATGGATTAACGAGATTCCC----TCTGTCCCTATCTACTATCTAGCGAAA
CCACAGCCAAGGGAACGGGCTTGGAAACACTAGCGGGGAAAGAAGACCCTGTTGAGCTTG
ACTCTAGTCTGGCATTGTGAGGCGATATAAGAGGTGCAGAATAGGTGGGAGCCAGGGTA-
------AAATATTATCTCTCTG------GCACCAATGAGATACCACCACTCTTACTGTTG
CCTCACTTACATGATCAGGTGGAACAAGTG-------------TTGGGGTTAT-TGCA--
----------------------ACCCTTTA------------------------------
------------ACATAA-------GGTTTCTTGTTCAGCGTTCAGTCATGTCGT-----
---------------CA-TACTGGCAATAATGC--AGAAGACCGGGCCTGGGG-------
----------TTCCGTTCGTT---------------------CGTTGCGTG---------
---------------------------------------------TTTG---GCG----T
GCGGT------CCGAAC---------------------------------------CGGG
TG------------------------------------------GGGGCAACTCC-----
-------------------------------GCCTGAAGTAGG---GTCC----------
-------C---GCC--C-------------------------------------GCGTGC
GGC----A-----CGGCCC----------CGGTC----GCCCAACGT---TCACACAGTA
CGC-TAATGACATC-GAGACATCTGGAT----------ACT-------CCAAGTCATGGA
CAGTGCCAGGTGCGGAGTTTGACTGGGGCGGTACATCTCCAAAACAATAACGGAGGTGTC
CAAAGGTCAGCTCAGTGTGGACAGAAACCACACGCTGAGCATAAGGACAAAAGCTGGCTT
GATCTCGATGTTCAGTACATATTGAGACAGCGAAAGCTAGGCCTCACGATCCTTTTGG-T
TTAAAGAGTTTTTAGCAAGAGGTGTCAGAAAAGTTACCACAGGGATAACTGGCTTGTGGC
CGCCAAGCGTTCATAGCGACGTGGCTTTTTGATCCTTCGATGTCGGCTCTTCCTATCATT
GTGAAGCAAAATTCACAAAGCGTAGGATTGTTCACCCTTTCA-AGGGAACGTGAGCTGGG
TTTAGACCGTCGTGAGACAGGTTAGTTTTACCCTACTGGTGTGCGATACAA----CAGCG
AACGCTATCTTAAC---GGAATTCCTGTGCAGTACGAGAGGAACCACAGGTACGAACCAA
TGGCTCA-ATACTAGTTCGACCGGACTTTGGTATAACGCTA-CGTTCGTTGGATTATGCC
TGAACGCCTCTAAG------------------GTCGTAACCAAACCGAGCTGATAGTGTC
TCC--TA-----TAGGTGGTCG-----GTGATCATATGGCT-AA-AAACCCGC------A
AGACTTGCTAGCGT--GAT-CTC---ACGTTGGCATCTTATTGA-TCTGATCTC------
GAAGACAGAGCCCT---TGCGCGGCG-TCGTA-------------CAGCA------AGTA
--TCGAG-----ATACTG-GAACGCTG-------GCGG------CGCTGCTCAGCATCGA
TATA--TGATTTCGATACCTG-AGACCTCCTACAAACGATAGGTTTACAGGCTGGGAGTT
GCGAGTTGCAGAGAGGTGT--ACAT--TT-------CGATC---CTCTCAGA-------C
T-ACCCTTGCT-TGGAG
>28S_1_Cx_tritaeniorhynchus_KH_S23
-CAAATAATGTGTGACTACCCCCTAAATTTAAGCATATTAATAAG---GGGAGGAAAAGA
AACTAACAAGGATTCCCCGAGTAGCTGCGAGCGAAAAGGGAAGAGCTCAGCACGTAGGGG
CGGCGCACTTG---CGCGTCTGCCCGGTTCCGTGTACTGGAA-ATTTTGTCATCTGCCAT
GCCC---GGCGC--AGTGTCCAAGTTCAACTAGAATGTGGCTT-TTACTCCCATAGAGGG
TGATAGGCCCGTAGG------ACGGCGC-----------TGATGGTGGAA-AATTTTTCC
ATG---GAGTCG---------TGTTGCTTGA--TAGTGCAGCACAAAGTGGGAGGTAAAC
TCCTTCTAAAGCTAAATATC-ACCACGAGACCGATAGCGAACAAGTACCGTGAGGGAAAG
TTGAAAAGCACTCTGAATAGAGAGTCAAAAAGTACGTGAAACTGCCTAGGGCTC--AAGC
[truncated: 327,350 more chars]
