# Supplementary material for: Ribosomal RNA (rRNA) sequences from 33 globally distributed mosquito species for improved metagenomics and species identification
Source: eLife. 2023 Jan 23;12:e82762. doi: 10.7554/eLife.82762 (PMC10014081; doi:10.7554/eLife.82762)
Supplement: Figure 4—source data 2. [file elife-82762-fig4-data2.zip › Figure 4_source data 2_18S_muscle.fasta]

>18S_Ae_albopictus_KH_S1
GAATTCTGGTTGATCCTACCAGTAAT-ATACGCTTGTCTCAAAGGTTAAGCCATGCATGT
CTAAGTACAAACAGATTT-AATGTGAAACCGCATAAGGCTCAGTATAACAGCTATAATTT
ACAAGATCATT---TAACTAGTTACTTGGATAACTGTGGAAAATCTAGAGCTAATACATG
CAAAATGCAGGAA-CC--------------TCGC-GGAACCTGTGCAA-TTATTAGTC--
-AAACCAATCGT-------CCTCCGTG-----------------ACGC-TGGAGTTG--A
AATCTGGATAATTTTGCTGATCGTATGGTCT--C-GC-----ACCGACGACAGATCTTTC
AAATATCTGCCCTATCAACTATTGATGGTAGTATAGAGGACTACCATGGTTGCAACGGGT
AACGGGGAATCAGGGTTCGATTCCGGAGAGGGAGCCTGAGAAATGGCTACCACATCCAAG
GAAGGCAGCAGGCGCGTAAATTACCCAATCCCGGCACGGGGAGGTAGTGACGAGAAATAA
CAATATAAGACTCTTTTATGACGTCTTATAATTGGAATGAGTTGAGCATAAATCCTTCAA
CAAGGATCAAGTGGAGGGCAAGTCTGGTGCCAGCAGCCGCGGTAATTCCAGCTCCACTAG
CGTATATTAAAATTGTTGCGGTTAAAACGTTCGAAGTTTAT-------------TCTTGT
CCAACACGGGT-------------------GC-------TACTCCTTTAT-GAT------
---GGCAGTAG--------GTCA-CT-G--GAT-------------------T----GTT
GCGACT-ATAAGACTG-GGT------------------GC-----GCCCGTC---GGCCT
CGCGGTCGGCGCGGTCGTAGT------------------GTGG-----CG-CTGATGCCT
TTCA--TCGGGTGC-----------AGTG------------------TTT--C-CGCA-A
GCCC-AGCTGCTA----TTACCTTGAACAAATTAGAGTGCTCTAAGCAGGCTATCCT-A-
-----------------------------CGGCCGAGAATAATCTTGCATGGAATAATGG
AATATGACCTCGGTCTTAA-TA--TTCATTGGTTTGTAA---T-CAGATCAAGAGGTAAT
GATTAACAGAAGTAGTTGGGGGCATTAGTATTACGGCGCGAGAGGTGAAATTCGTAGACC
GTCGTAAGACTAACTAAAGCGAAAGCATTTGCCATGGATGCTTTCATTAATCAAGAACGA
AAGTTAGAGGATCGAAGGCGATTAGATACCGCCCTAGTTCTAACCGTAAACTATGCCAAT
TAGCAATTGG---GAGACGCTAC--ATTA-TGGTGCTC--TCAGTAGCTTC-CGGGAAAC
CAAAA---TTAGGTTCCGGGGGAAGTATGGTTGCAAAGTTGAAACTTAAAGGAATTGACG
GAAGGGCACCACCA-GGAGTGGAGCCTGCGGCTTAATTTGACTCAACACGGGAAAACTTA
CCAGGTCCGAACTTATTGAGGTAAGACAGATTAATAGCTCTTTCTCAAAATTAAGGGTAG
TGGTGCATGGCCGTTCTTAGTTCGTGGAATGATTTGTCTGGTTAATTCCGATAACGAACG
TGACTCAATCAAATTAAATAGAACGCTATCAGCAGT-------------CAGATGTTTGA
TACC------GACGGTTC--------------GG--------------------GCAACG
-GTC----------GCTCGC----GGCTC---------------------------GCGC
T--CGGCCGGCG------GTGTAGTGTGACCTGATA--------------ATACGTCAAC
CCATC-GTGGTTGAC-TTCTGCTTAATAGGACAATTTGTG-TTCAGCAAAATGAGATTGA
GCGATAACAGGTCCGTGATGCCCTTAGATGTTCTGGGCTGCACGCGCGCTACAAT---GT
GCGCAGCA---ACGCGT-AT--------------CCTTGCCCGAAAGGGCCGGGAAATCG
CTTAAATGCGCATT-TAGTCGGGATTATGGATTGAAATGGTCCATATGAACCTGGAATTC
CCAGTAAGTGCTGGTCATTAGCTAGCGTTGATTACGTCCCTGCCCTTTGTACACACCGCC
CGTCGCTACTACCGA-TGGATTATTTAGTGAGGTCT-TTGAAG---GTGAAC---ATT-T
GCTAGTCCCTC-G--GGATTA-----CA------TTTGA-ATCGCTGAAGTTGACCGAAC
TTGATGA-----TTTAGAGGAAGTAAAAGTCGCA--------------------------
-------------
>18S_Ae_aegypti_CF_S25
GAATTCTGGTTGATCCTACCAGTAAT-ATACGCTTGTCTCAAAGGTTAAGCCATGCATGT
CTAAGTACAAACAGATTT-AATGTGAAACCGCATAAGGCTCAGTATAACAGCTATAATTT
ACAAGATCATT---TAACTAGTTACTTGGATAACTGTGGAAAATCTAGAGCTAATACATG
CAAAATGCAGGAA-CC--------------TCGC-GGAACCTGTGCAA-TTATTAGTC--
-AAACCAATCGT-------CCTCCGTG-----------------ACGC-TGGAGTTG--A
AATCTGGATAATTTTGTTGATCGTATGGTCT--C-GC-----ACCGACGACAGATCTTTC
AAATATCTGCCCTATCAACTATTGATGGTAGTATAGAGGACTACCATGGTTGCAACGGGT
AACGGGGAATCAGGGTTCGATTCCGGAGAGGGAGCCTGAGAAATGGCTACCACATCCAAG
GAAGGCAGCAGGCGCGTAAATTACCCAATCCCGGCACGGGGAGGTAGTGACGAGAAATAA
CAATATAAGACTCTTTTATGACGTCTTATAATTGGAATGAGTTGAGCATAAATCCTTCAA
CAAGGATCAAGTGGAGGGCAAGTCTGGTGCCAGCAGCCGCGGTAATTCCAGCTCCACTAG
CGTATATTAAAATTGTTGCGGTTAAAACGTTCGAAGTTTAT-------------TCTTGT
CCAACACGGGT-------------------GC-------TACTCC-TAAT-GAT------
---GGCAGTAG--------GTCA-CT-G--GAT-------------------T----GTT
GCGACT-ATAAGACTG-GGT------------------GC-----GCCCGTC--GGTCCT
CGCGGCCGGCGCGGTCGTAGT------------------GTGG-----CG-CTGATGCCT
TTCA--TCGGGTGC-----------AGTG-----------------TTTT--C-CGCA-A
GCCC-AGCTGCTA----TTACCTTGAACAAATTAGAGTGCTCTAAGCAGGCTATCCT-A-
-----------------------------CGGCCGAGAATAATCTTGCATGGAATAATGG
AATATGACCTCGGTCTTAA-TA--TTCATTGGTTTGTAA---T-CAGATCAAGAGGTAAT
GATTAACAGAAGTAGTTGGGGGCATTAGTATTACGGCGCGAGAGGTGAAATTCGTAGACC
GTCGTAAGACTAACTAAAGCGAAAGCATTTGCCATGGATGCTTTCATTAATCAAGAACGA
AAGTTAGAGGATCGAAGGCGATTAGATACCGCCCTAGTTCTAACCGTAAACTATGCCAAT
TAGCAATTGG---GAGACGCTAC--ATTA-TGGTGCTC--TCAGTAGCTTC-CGGGAAAC
CAAAA---TTAGGTTCCGGGGGAAGTATGGTTGCAAAGTTGAAACTTAAAGGAATTGACG
GAAGGGCACCACCA-GGAGTGGAGCCTGCGGCTTAATTTGACCCAACACGGGAAAACTTA
CCAGGTCCGAACTTATTGAGGTAAGACAGATTAATAGCTCTTTCTCAAAATTAAGGGTAG
TGGTGCATGGCCGTTCTTAGTTCGTGGAATGATTTGTCTGGTTAATTCCGATAACGAACG
TGACTCAATCAAATTAAATAGAACGCTATCAGCAGT-------------CAGATGTTTGA
TACC------GCCGGTTC--------------GG--------------------GCAATG
-GGC----------GCCTCG----GTGTC--------------------CCGG----CGC
T--CGGCCGGCG------GTGTAGTGTGACCTGATA--------------ATACGTCAAC
CCATC-GTGGTTGAC-TTCTGCTTAATAGGACAATTTGTG-TTCAGCAAAATGAGATTGA
GCGATAACAGGTCCGTGATGCCCTTAGATGTTCTGGGCTGCACGCGCGCTACAAT---GT
GCGCAGCA---ACGCGT-AT--------------CCTTGCCCGAAAGGGCCGGGAAATCG
CTCAAATGCGCATT-TAGTCGGGATTATGGATTGAAATGGTCCATATGAACCTGGAATTC
CCAGTAAGTGCTGGTCATTAGCTAGCGTTGATTACGTCCCTGCCCTTTGTACACACCGCC
CGTCGCTACTACCGA-TGGATTATTTAGTGAGGTCT-TTGAAG---GTGAAC---ATT-T
GCTAGTCCCTC-G--GGATTA-----CA------TTTGA-ATCGCTGAAGTTGACCGAAC
TTGATGA-----TTTAGAGGAAGTAAAAGTCGTAACAAGGTTTCCGTAGGTGAACCTGCG
GAAGGATCATTAC
>18S_Ae_aegypti_CF_S26
GAATTCTGGTTGATCCTACCAGTAAT-ATACGCTTGTCTCAAAGGTTAAGCCATGCATGT
CTAAGTACAAACAGATTT-AATGTGAAACCGCATAAGGCTCAGTATAACAGCTATAATTT
ACAAGATCATT---TAACTAGTTACTTGGATAACTGTGGAAAATCTAGAGCTAATACATG
CAAAATGCAGGAA-CC--------------TCGC-GGAACCTGTGCAA-TTATTAGTC--
-AAACCAATCGT-------CCTCCGTG-----------------ACGC-TGGAGTTG--A
AATCTGGATAATTTTGTTGATCGTATGGTCT--C-GC-----ACCGACGACAGATCTTTC
AAATATCTGCCCTATCAACTATTGATGGTAGTATAGAGGACTACCATGGTTGCAACGGGT
AACGGGGAATCAGGGTTCGATTCCGGAGAGGGAGCCTGAGAAATGGCTACCACATCCAAG
GAAGGCAGCAGGCGCGTAAATTACCCAATCCCGGCACGGGGAGGTAGTGACGAGAAATAA
CAATATAAGACTCTTTTATGACGTCTTATAATTGGAATGAGTTGAGCATAAATCCTTCAA
CAAGGATCAAGTGGAGGGCAAGTCTGGTGCCAGCAGCCGCGGTAATTCCAGCTCCACTAG
CGTATATTAAAATTGTTGCGGTTAAAACGTTCGAAGTTTAT-------------TCTTGT
CCAACACGGGT-------------------GC-------TACTCC-TAAT-GAT------
---GGCAGTAG--------GTCA-CT-G--GAT-------------------T----GTT
GCGACT-ATAAGACTG-GGT------------------GC-----GCCCGTC--GGTCCT
CGCGGCCGGCGCGGTCGTAGT------------------GTGG-----CG-CTGATGCCT
TTCA--TCGGGTGC-----------AGTG-----------------TTTT--C-CGCA-A
GCCC-AGCTGCTA----TTACCTTGAACAAATTAGAGTGCTCTAAGCAGGCTATCCT-A-
-----------------------------CGGCCGAGAATAATCTTGCATGGAATAATGG
AATATGACCTCGGTCTTAA-TA--TTCATTGGTTTGTAA---T-CAGATCAAGAGGTAAT
GATTAACAGAAGTAGTTGGGGGCATTAGTATTACGGCGCGAGAGGTGAAATTCGTAGACC
GTCGTAAGACTAACTAAAGCGAAAGCATTTGCCATGGATGCTTTCATTAATCAAGAACGA
AAGTTAGAGGATCGAAGGCGATTAGATACCGCCCTAGTTCTAACCGTAAACTATGCCAAT
TAGCAATTGG---GAGACGCTAC--ATTA-TGGTGCTC--TCAGTAGCTTC-CGGGAAAC
CAAAA---TTAGGTTCCGGGGGAAGTATGGTTGCAAAGTTGAAACTTAAAGGAATTGACG
GAAGGGCACCACCA-GGAGTGGAGCCTGCGGCTTAATTTGACCCAACACGGGAAAACTTA
CCAGGTCCGAACTTATTGAGGTAAGACAGATTAATAGCTCTTTCTCAAAATTAAGGGTAG
TGGTGCATGGCCGTTCTTAGTTCGTGGAATGATTTGTCTGGTTAATTCCGATAACGAACG
TGACTCAATCAAATTAAATAGAACGCTATCAGCAGT-------------CAGATGTTTGA
TACC------GCCGGTTC--------------GG--------------------GCAATG
-GGC----------GCCTCG----GTGTC--------------------CCGG----CGC
T--CGGCCGGCG------GTGTAGTGTGACCTGATA--------------ATACGTCAAC
CCATC-GTGGTTGAC-TTCTGCTTAATAGGACAATTTGTG-TTCAGCAAAATGAGATTGA
GCGATAACAGGTCCGTGATGCCCTTAGATGTTCTGGGCTGCACGCGCGCTACAAT---GT
GCGCAGCA---ACGCGT-AT--------------CCTTGCCCGAAAGGGCCGGGAAATCG
CTCAAATGCGCATT-TAGTCGGGATTATGGATTGAAATGGTCCATATGAACCTGGAATTC
CCAGTAAGTGCTGGTCATTAGCTAGCGTTGATTACGTCCCTGCCCTTTGTACACACCGCC
CGTCGCTACTACCGA-TGGATTATTTAGTGAGGTCT-TTGAAG---GTGAAC---ATT-T
GCTAGTCCCTC-G--GGATTA-----CA------TTTGA-ATCGCTGAAGTTGACCGAAC
TTGATGA-----TTTAGAGGAAGTAAAAGTCGTAACAAGGTTTCCGTAGGTGAACCTGCG
GAAGGATCATTAC
>18S_Ae_albopictus_CF_S36
GAATTCTGGTTGATCCTACCAGTAAT-ATACGCTTGTCTCAAAGGTTAAGCCATGCATGT
CTAAGTACAAACAGATTT-AATGTGAAACCGCATAAGGCTCAGTATAACAGCTATAATTT
ACAAGATCATT---TAACTAGTTACTTGGATAACTGTGGAAAATCTAGAGCTAATACATG
CAAAATGCAGGAA-CC--------------TCGC-GGAACCTGTGCAA-TTATTAGTC--
-AAACCAATCGT-------CCTCCGTG-----------------ACGC-TGGAGTTG--A
AATCTGGATAATTTTGCTGATCGTATGGTCT--C-GC-----ACCGACGACAGATCTTTC
AAATATCTGCCCTATCAACTATTGATGGTAGTATAGAGGACTACCATGGTTGCAACGGGT
AACGGGGAATCAGGGTTCGATTCCGGAGAGGGAGCCTGAGAAATGGCTACCACATCCAAG
GAAGGCAGCAGGCGCGTAAATTACCCAATCCCGGCACGGGGAGGTAGTGACGAGAAATAA
CAATATAAGACTCTTTTATGACGTCTTATAATTGGAATGAGTTGAGCATAAATCCTTCAA
CAAGGATCAAGTGGAGGGCAAGTCTGGTGCCAGCAGCCGCGGTAATTCCAGCTCCACTAG
CGTATATTAAAATTGTTGCGGTTAAAACGTTCGAAGTTTAT-------------TCTTGT
CCAACACGGGT-------------------GC-------TACTCCTTTAT-GAT------
---GGCAGTAG--------GTCA-CT-G--GAT-------------------T----GTT
GCGACT-ATAAGACTG-GGT------------------GC-----GCCCGTC---GGCCT
CGCGGTCGGCGCGGTCGTAGT------------------GTGG-----CG-CTGATGCCT
TTCA--TCGGGTGC-----------AGTG------------------TTT--C-CGCA-A
GCCC-AGCTGCTA----TTACCTTGAACAAATTAGAGTGCTCTAAGCAGGCTATCCT-A-
-----------------------------CGGCCGAGAATAATCTTGCATGGAATAATGG
AATATGACCTCGGTCTTAA-TA--TTCATTGGTTTGTAA---T-CAGATCAAGAGGTAAT
GATTAACAGAAGTAGTTGGGGGCATTAGTATTACGGCGCGAGAGGTGAAATTCGTAGACC
GTCGTAAGACTAACTAAAGCGAAAGCATTTGCCATGGATGCTTTCATTAATCAAGAACGA
AAGTTAGAGGATCGAAGGCGATTAGATACCGCCCTAGTTCTAACCGTAAACTATGCCAAT
TAGCAATTGG---GAGACGCTAC--ATTA-TGGTGCTC--TCAGTAGCTTC-CGGGAAAC
CAAAA---TTAGGTTCCGGGGGAAGTATGGTTGCAAAGTTGAAACTTAAAGGAATTGACG
GAAGGGCACCACCA-GGAGTGGAGCCTGCGGCTTAATTTGACCCAACACGGGAAAACTTA
CCAGGTCCGAACTTATTGAGGTAAGACAGATTAATAGCTCTTTCTCAAAATTAAGGGTAG
TGGTGCATGGCCGTTCTTAGTTCGTGGAATGATTTGTCTGGTTAATTCCGATAACGAACG
TGACTCAATCAAATTAAATAGAACGCTATCAGCAGT-------------CAGATGTTTGA
TACC------GACGGTTC--------------GG--------------------GCAACG
-GTC----------GCTCGC----GGCTC---------------------------GCGC
T--CGGCCGGCG------GTGTAGTGTGACCTGATA--------------ATACGTCAAC
CCATC-GTGGTTGAC-TTCTGCTTAATAGGACAATTTGTG-TTCAGCAAAATGAGATTGA
GCGATAACAGGTCCGTGATGCCCTTAGATGTTCTGGGCTGCACGCGCGCTACAAT---GT
GCGCAGCA---ACGCGT-AT--------------CCTTGCCCGAAAGGGCCGGGAAATCG
CTTAAATGCGCATT-TAGTCGGGATTATGGATTGAAATGGTCCATATGAACCTGGAATTC
CCAGTAAGTGCTGGTCATTAGCTAGCGTTGATTACGTCCCTGCCCTTTGTACACACCGCC
CGTCGCTACTACCGA-TGGATTATTTAGTGAGGTCT-TTGAAG---GTGAAC---ATT-T
GCTAGTCCCTC-G--GGATTA-----CA------TTTGA-ATCGCTGAAGTTGACCGAAC
TTGATGA-----TTTAGAGGAAGTAAAAGTCGTAACAAGGTTTCCGTAGGTGAACCTGCG
GAAGGATCATTAC
>18S_Ae_albopictus_CF_S37
GAATTCTGGTTGATCCTACCAGTAAT-ATACGCTTGTCTCAAAGGTTAAGCCATGCATGT
CTAAGTACAAACAGATTT-AATGTGAAACCGCATAAGGCTCAGTATAACAGCTATAATTT
ACAAGATCATT---TAACTAGTTACTTGGATAACTGTGGAAAATCTAGAGCTAATACATG
CAAAATGCAGGAA-CC--------------TCGC-GGAACCTGTGCAA-TTATTAGTC--
-AAACCAATCGT-------CCTCCGTG-----------------ACGC-TGGAGTTG--A
AATCTGGATAATTTTGCTGATCGTATGGTCT--C-GC-----ACCGACGACAGATCTTTC
AAATATCTGCCCTATCAACTATTGATGGTAGTATAGAGGACTACCATGGTTGCAACGGGT
AACGGGGAATCAGGGTTCGATTCCGGAGAGGGAGCCTGAGAAATGGCTACCACATCCAAG
GAAGGCAGCAGGCGCGTAAATTACCCAATCCCGGCACGGGGAGGTAGTGACGAGAAATAA
CAATATAAGACTCTTTTATGACGTCTTATAATTGGAATGAGTTGAGCATAAATCCTTCAA
CAAGGATCAAGTGGAGGGCAAGTCTGGTGCCAGCAGCCGCGGTAATTCCAGCTCCACTAG
CGTATATTAAAATTGTTGCGGTTAAAACGTTCGAAGTTTAT-------------TCTTGT
CCAACACGGGT-------------------GC-------TACTCCTTTAT-GAT------
---GGCAGTAG--------GTCA-CT-G--GAT-------------------T----GTT
GCGACT-ATAAGACTG-GGT------------------GC-----GCCCGTC---GGCCT
CGCGGTCGGCGCGGTCGTAGT------------------GTGG-----CG-CTGATGCCT
TTCA--TCGGGTGC-----------AGTG------------------TTT--C-CGCA-A
GCCC-AGCTGCTA----TTACCTTGAACAAATTAGAGTGCTCTAAGCAGGCTATCCT-A-
-----------------------------CGGCCGAGAATAATCTTGCATGGAATAATGG
AATATGACCTCGGTCTTAA-TA--TTCATTGGTTTGTAA---T-CAGATCAAGAGGTAAT
GATTAACAGAAGTAGTTGGGGGCATTAGTATTACGGCGCGAGAGGTGAAATTCGTAGACC
GTCGTAAGACTAACTAAAGCGAAAGCATTTGCCATGGATGCTTTCATTAATCAAGAACGA
AAGTTAGAGGATCGAAGGCGATTAGATACCGCCCTAGTTCTAACCGTAAACTATGCCAAT
TAGCAATTGG---GAGACGCTAC--ATTA-TGGTGCTC--TCAGTAGCTTC-CGGGAAAC
CAAAA---TTAGGTTCCGGGGGAAGTATGGTTGCAAAGTTGAAACTTAAAGGAATTGACG
GAAGGGCACCACCA-GGAGTGGAGCCTGCGGCTTAATTTGACCCAACACGGGAAAACTTA
CCAGGTCCGAACTTATTGAGGTAAGACAGATTAATAGCTCTTTCTCAAAATTAAGGGTAG
TGGTGCATGGCCGTTCTTAGTTCGTGGAATGATTTGTCTGGTTAATTCCGATAACGAACG
TGACTCAATCAAATTAAATAGAACGCTATCAGCAGT-------------CAGATGTTTGA
TACC------GACGGTTC--------------GG--------------------GCAACG
-GTC----------GCTCGC----GGCTC---------------------------GCGC
T--CGGCCGGCG------GTGTAGTGTGACCTGATA--------------ATACGTCAAC
CCATC-GTGGTTGAC-TTCTGCTTAATAGGACAATTTGTG-TTCAGCAAAATGAGATTGA
GCGATAACAGGTCCGTGATGCCCTTAGATGTTCTGGGCTGCACGCGCGCTACAAT---GT
GCGCAGCA---ACGCGT-AT--------------CCTTGCCCGAAAGGGCCGGGAAATCG
CTTAAATGCGCATT-TAGTCGGGATTATGGATTGAAATGGTCCATATGAACCTGGAATTC
CCAGTAAGTGCTGGTCATTAGCTAGCGTTGATTACGTCCCTGCCCTTTGTACACACCGCC
CGTCGCTACTACCGA-TGGATTATTTAGTGAGGTCT-TTGAAG---GTGAAC---ATT-T
GCTAGTCCCTC-G--GGATTA-----CA------TTTGA-ATCGCTGAAGTTGACCGAAC
TTGATGA-----TTTAGAGGAAGTAAAAGTCGTAACAAGGTTTCCGTAGGTGAACCTGCG
GAAGGATCATTAC
>18S_Ae_albopictus_CF_S38
GAATTCTGGTTGATCCTACCAGTAAT-ATACGCTTGTCTCAAAGGTTAAGCCATGCATGT
CTAAGTACAAACAGATTT-AATGTGAAACCGCATAAGGCTCAGTATAACAGCTATAATTT
ACAAGATCATT---TAACTAGTTACTTGGATAACTGTGGAAAATCTAGAGCTAATACATG
CAAAATGCAGGAA-CC--------------TCGC-GGAACCTGTGCAA-TTATTAGTC--
-AAACCAATCGT-------CCTCCGTG-----------------ACGC-TGGAGTTG--A
AATCTGGATAATTTTGCTGATCGTATGGTCT--C-GC-----ACCGACGACAGATCTTTC
AAATATCTGCCCTATCAACTATTGATGGTAGTATAGAGGACTACCATGGTTGCAACGGGT
AACGGGGAATCAGGGTTCGATTCCGGAGAGGGAGCCTGAGAAATGGCTACCACATCCAAG
GAAGGCAGCAGGCGCGTAAATTACCCAATCCCGGCACGGGGAGGTAGTGACGAGAAATAA
CAATATAAGACTCTTTTATGACGTCTTATAATTGGAATGAGTTGAGCATAAATCCTTCAA
CAAGGATCAAGTGGAGGGCAAGTCTGGTGCCAGCAGCCGCGGTAATTCCAGCTCCACTAG
CGTATATTAAAATTGTTGCGGTTAAAACGTTCGAAGTTTAT-------------TCTTGT
CCAACACGGGT-------------------GC-------TACTCCTTTAT-GAT------
---GGCAGTAG--------GTCA-CT-G--GAT-------------------T----GTT
GCGACT-ATAAGACTG-GGT------------------GC-----GCCCGTC---GGCCT
CGCGGTCGGCGCGGTCGTAGT------------------GTGG-----CG-CTGATGCCT
TTCA--TCGGGTGC-----------AGTG------------------TTT--C-CGCA-A
GCCC-AGCTGCTA----TTACCTTGAACAAATTAGAGTGCTCTAAGCAGGCTATCCT-A-
-----------------------------CGGCCGAGAATAATCTTGCATGGAATAATGG
AATATGACCTCGGTCTTAA-TA--TTCATTGGTTTGTAA---T-CAGATCAAGAGGTAAT
GATTAACAGAAGTAGTTGGGGGCATTAGTATTACGGCGCGAGAGGTGAAATTCGTAGACC
GTCGTAAGACTAACTAAAGCGAAAGCATTTGCCATGGATGCTTTCATTAATCAAGAACGA
AAGTTAGAGGATCGAAGGCGATTAGATACCGCCCTAGTTCTAACCGTAAACTATGCCAAT
TAGCAATTGG---GAGACGCTAC--ATTA-TGGTGCTC--TCAGTAGCTTC-CGGGAAAC
CAAAA---TTAGGTTCCGGGGGAAGTATGGTTGCAAAGTTGAAACTTAAAGGAATTGACG
GAAGGGCACCACCA-GGAGTGGAGCCTGCGGCTTAATTTGACCCAACACGGGAAAACTTA
CCAGGTCCGAACTTATTGAGGTAAGACAGATTAATAGCTCTTTCTCAAAATTAAGGGTAG
TGGTGCATGGCCGTTCTTAGTTCGTGGAATGATTTGTCTGGTTAATTCCGATAACGAACG
TGACTCAATCAAATTAAATAGAACGCTATCAGCAGT-------------CAGATGTTTGA
TACC------GACGGTTC--------------GG--------------------GCAACG
-GTC----------GCTCGC----GGCTC---------------------------GCGC
T--CGGCCGGCG------GTGTAGTGTGACCTGATA--------------ATACGTCAAC
CCATC-GTGGTTGAC-TTCTGCTTAATAGGACAATTTGTG-TTCAGCAAAATGAGATTGA
GCGATAACAGGTCCGTGATGCCCTTAGATGTTCTGGGCTGCACGCGCGCTACAAT---GT
GCGCAGCA---ACGCGT-AT--------------CCTTGCCCGAAAGGGCCGGGAAATCG
CTTAAATGCGCATT-TAGTCGGGATTATGGATTGAAATGGTCCATATGAACCTGGAATTC
CCAGTAAGTGCTGGTCATTAGCTAGCGTTGATTACGTCCCTGCCCTTTGTACACACCGCC
CGTCGCTACTACCGA-TGGATTATTTAGTGAGGTCT-TTGAAG---GTGAAC---ATT-T
GCTAGTCCCTC-G--GGATTA-----CA------TTTGA-ATCGCTGAAGTTGACCGAAC
TTGATGA-----TTTAGAGGAAGTAAAAGTCGTAACAAGGTTTCCGTAGGTGAACCTGCG
GAAGGATCATTAC
>18S_Ae_albopictus_KH_S2
GAATTCTGGTTGATCCTACCAGTAAT-ATACGCTTGTCTCAAAGGTTAAGCCATGCATGT
CTAAGTACAAACAGATTT-AATGTGAAACCGCATAAGGCTCAGTATAACAGCTATAATTT
ACAAGATCATT---TAACTAGTTACTTGGATAACTGTGGAAAATCTAGAGCTAATACATG
CAAAATGCAGGAA-CC--------------TCGC-GGAACCTGTGCAA-TTATTAGTC--
-AAACCAATCGT-------CCTCCGTG-----------------ACGC-TGGAGTTG--A
AATCTGGATAATTTTGCTGATCGTATGGTCT--C-GC-----ACCGACGACAGATCTTTC
AAATATCTGCCCTATCAACTATTGATGGTAGTATAGAGGACTACCATGGTTGCAACGGGT
AACGGGGAATCAGGGTTCGATTCCGGAGAGGGAGCCTGAGAAATGGCTACCACATCCAAG
GAAGGCAGCAGGCGCGTAAATTACCCAATCCCGGCACGGGGAGGTAGTGACGAGAAATAA
CAATATAAGACTCTTTTATGACGTCTTATAATTGGAATGAGTTGAGCATAAATCCTTCAA
CAAGGATCAAGTGGAGGGCAAGTCTGGTGCCAGCAGCCGCGGTAATTCCAGCTCCACTAG
CGTATATTAAAATTGTTGCGGTTAAAACGTTCGAAGTTTAT-------------TCTTGT
CCAACACGGGT-------------------GC-------TACTCCTTTAT-GAT------
---GGCAGTAG--------GTCA-CT-G--GAT-------------------T----GTT
GCGACT-ATAAGACTG-GGT------------------GC-----GCCCGTC---GGCCT
CGCGGTCGGCGCGGTCGTAGT------------------GTGG-----CG-CTGATGCCT
TTCA--TCGGGTGC-----------AGTG------------------TTT--C-CGCA-A
GCCC-AGCTGCTA----TTACCTTGAACAAATTAGAGTGCTCTAAGCAGGCTATCCT-A-
-----------------------------CGGCCGAGAATAATCTTGCATGGAATAATGG
AATATGACCTCGGTCTTAA-TA--TTCATTGGTTTGTAA---T-CAGATCAAGAGGTAAT
GATTAACAGAAGTAGTTGGGGGCATTAGTATTACGGCGCGAGAGGTGAAATTCGTAGACC
GTCGTAAGACTAACTAAAGCGAAAGCATTTGCCATGGATGCTTTCATTAATCAAGAACGA
AAGTTAGAGGATCGAAGGCGATTAGATACCGCCCTAGTTCTAACCGTAAACTATGCCAAT
TAGCAATTGG---GAGACGCTAC--ATTA-TGGTGCTC--TCAGTAGCTTC-CGGGAAAC
CAAAA---TTAGGTTCCGGGGGAAGTATGGTTGCAAAGTTGAAACTTAAAGGAATTGACG
GAAGGGCACCACCA-GGAGTGGAGCCTGCGGCTTAATTTGACCCAACACGGGAAAACTTA
CCAGGTCCGAACTTATTGAGGTAAGACAGATTAATAGCTCTTTCTCAAAATTAAGGGTAG
TGGTGCATGGCCGTTCTTAGTTCGTGGAATGATTTGTCTGGTTAATTCCGATAACGAACG
TGACTCAATCAAATTAAATAGAACGCTATCAGCAGT-------------CAGATGTTTGA
TACC------GACGGTTC--------------GG--------------------GCAACG
-GTC----------GCTCGC----GGCTC---------------------------GCGC
T--CGGCCGGCG------GTGTAGTGTGACCTGATA--------------ATACGTCAAC
CCATC-GTGGTTGAC-TTCTGCTTAATAGGACAATTTGTG-TTCAGCAAAATGAGATTGA
GCGATAACAGGTCCGTGATGCCCTTAGATGTTCTGGGCTGCACGCGCGCTACAAT---GT
GCGCAGCA---ACGCGT-AT--------------CCTTGCCCGAAAGGGCCGGGAAATCG
CTTAAATGCGCATT-TAGTCGGGATTATGGATTGAAATGGTCCATATGAACCTGGAATTC
CCAGTAAGTGCTGGTCATTAGCTAGCGTTGATTACGTCCCTGCCCTTTGTACACACCGCC
CGTCGCTACTACCGA-TGGATTATTTAGTGAGGTCT-TTGAAG---GTGAAC---ATT-T
GCTAGTCCCTC-G--GGATTA-----CA------TTTGA-ATCGCTGAAGTTGACCGAAC
TTGATGA-----TTTAGAGGAAGTAAAAGTCGTAACAAGGTTTCCGTAGGTGAACCTGCG
GAAGGA-------
>18S_Ae_simpsoni_CF_S27
GAATTCTGGTTGATCCTACCAGTAAT-ATACGCTTGTCTCAAAGGTTAAGCCATGCATGT
CTAAGTACAAACAGATTT-AATGTGAAACCGCATAAGGCTCAGTATAACAGCTATAATTT
ACAAGATCATT---TAACTAGTTACTTGGATAACTGTGGAAAATCTAGAGCTAATACATG
CAAAATGCAGGAA-CC--------------TCGC-GGAACCTGTGCAA-TTATTAGTC--
-AAACCAATCGT-------CCTCCGTG-----------------ACGC-TGGAGTTG--A
AATCTGGATAATTTTGTTGATCGTATGGTCT--C-GC-----ACCGACGACAGATCTTTC
AAATATCTGCCCTATCAACTATTGATGGTAGTATAGAGGACTACCATGGTTGCAACGGGT
AACGGGGAATCAGGGTTCGATTCCGGAGAGGGAGCCTGAGAAATGGCTACCACATCCAAG
GAAGGCAGCAGGCGCGTAAATTACCCAATCCCGGCACGGGGAGGTAGTGACGAGAAATAA
CAATATAAGACTCTTTTATGACGTCTTATAATTGGAATGAGTTGAGCATAAATCCTTCAA
CAAGGATCAAGTGGAGGGCAAGTCTGGTGCCAGCAGCCGCGGTAATTCCAGCTCCACTAG
CGTATATTAAAATTGTTGCGGTTAAAACGTTCGAAGTTTAT-------------TCTTGT
CCAACACGGGT-------------------GC-------TACTCC-TAAT-GAT------
---GGCAGTAG--------GTCA-CT-G--GAT-------------------T----GTT
GCGACT-ATAAGACTG-GGT------------------GC-----GCCCGTC--GGTCCT
CGCGGCCGGCGCGGTCGTAGT------------------GTGG-----CG-CTGATGCCT
TTCA--TCGGGTGC-----------AGTG-----------------TTTT--C-CGCA-A
GCCC-AGCTGCTA----TTACCTTGAACAAATTAGAGTGCTCTAAGCAGGCTATCCT-A-
-----------------------------CGGCCGAGAATAATCTTGCATGGAATAATGG
AATATGACCTCGGTCTTAA-TA--TTCATTGGTTTGTAA---T-CAGATCAAGAGGTAAT
GATTAACAGAAGTAGTTGGGGGCATTAGTATTACGGCGCGAGAGGTGAAATTCGTAGACC
GTCGTAAGACTAACTAAAGCGAAAGCATTTGCCATGGATGCTTTCATTAATCAAGAACGA
AAGTTAGAGGATCGAAGGCGATTAGATACCGCCCTAGTTCTAACCGTAAACTATGCCAAT
TAGCAATTGG---GAGACGCTAC--ATTA-TGGTGCTC--TCAGTAGCTTC-CGGGAAAC
CAAAA---TTAGGTTCCGGGGGAAGTATGGTTGCAAAGTTGAAACTTAAAGGAATTGACG
GAAGGGCACCACCA-GGAGTGGAGCCTGCGGCTTAATTTGACCCAACACGGGAAAACTTA
CCAGGTCCGAACTTATTGAGGTAAGACAGATTAATAGCTCTTTCTCAAAATTAAGGGTAG
TGGTGCATGGCCGTTCTTAGTTCGTGGAATGATTTGTCTGGTTAATTCCGATAACGAACG
TGACTCAATCAAATTAAATAGAACGCTATCAGCAGT-------------CAGATGTTTGA
TACC------GCCGGTTC--------------GG--------------------GCAACG
-G-C----------GCTCGC-----GCTT-----------------------G----CGC
T--CGGCCGGCG------GTGTAGTGTGACCTGATA--------------ATACGTCAAC
CCATC-GTGGTTGAC-TTCTGCTTAATAGGACAATTTGTG-TTCAGCAAAATGAGATTGA
GCGATAACAGGTCCGTGATGCCCTTAGATGTTCTGGGCTGCACGCGCGCTACAAT---GT
GCGCAGCA---ACGCGT-AC--------------CCTAGCCCGAAAGGGCCGGGAAATCG
CTGAAATGCGCATT-TAGTCGGGATTATGGATTGAAATGGTCCATATGAACCTGGAATTC
CCAGTAAGTGCTGGTCATTAGCTAGCGTTGATTACGTCCCTGCCCTTTGTACACACCGCC
CGTCGCTACTACCGA-TGGATTATTTAGTGAGGTCT-TTGAAG---GTGAAC---ATT-T
GCTAGTCCTTC-G--GGATTA-----CA------TTTGA-ATCGCTGAAGTTGACCGAAC
TTGATGA-----TTTAGAGGAAGTAAAAGTCGTAACAAGGTTTCCGTAGGTGAACCTGCG
GAAGGATCATTAC
>18S_Ae_simpsoni_CF_S28
GAATTCTGGTTGATCCTACCAGTAAT-ATACGCTTGTCTCAAAGGTTAAGCCATGCATGT
CTAAGTACAAACAGATTT-AATGTGAAACCGCATAAGGCTCAGTATAACAGCTATAATTT
ACAAGATCATT---TAACTAGTTACTTGGATAACTGTGGAAAATCTAGAGCTAATACATG
CAAAATGCAGGAA-CC--------------TCGC-GGAACCTGTGCAA-TTATTAGTC--
-AAACCAATCGT-------CCTCCGTG-----------------ACGC-TGGAGTTG--A
AATCTGGATAATTTTGTTGATCGTATGGTCT--C-GC-----ACCGACGACAGATCTTTC
AAATATCTGCCCTATCAACTATTGATGGTAGTATAGAGGACTACCATGGTTGCAACGGGT
AACGGGGAATCAGGGTTCGATTCCGGAGAGGGAGCCTGAGAAATGGCTACCACATCCAAG
GAAGGCAGCAGGCGCGTAAATTACCCAATCCCGGCACGGGGAGGTAGTGACGAGAAATAA
CAATATAAGACTCTTTTATGACGTCTTATAATTGGAATGAGTTGAGCATAAATCCTTCAA
CAAGGATCAAGTGGAGGGCAAGTCTGGTGCCAGCAGCCGCGGTAATTCCAGCTCCACTAG
CGTATATTAAAATTGTTGCGGTTAAAACGTTCGAAGTTTAT-------------TCTTGT
CCAACACGGGT-------------------GC-------TACTCC-TAAT-GAT------
---GGCAGTAG--------GTCA-CT-G--GAT-------------------T----GTT
GCGACT-ATAAGACTG-GGT------------------GC-----GCCCGTC--GGTCCT
CGCGGCCGGCGCGGTCGTAGT------------------GTGG-----CG-CTGATGCCT
TTCA--TCGGGTGC-----------AGTG-----------------TTTT--C-CGCA-A
GCCC-AGCTGCTA----TTACCTTGAACAAATTAGAGTGCTCTAAGCAGGCTATCCT-A-
-----------------------------CGGCCGAGAATAATCTTGCATGGAATAATGG
AATATGACCTCGGTCTTAA-TA--TTCATTGGTTTGTAA---T-CAGATCAAGAGGTAAT
GATTAACAGAAGTAGTTGGGGGCATTAGTATTACGGCGCGAGAGGTGAAATTCGTAGACC
GTCGTAAGACTAACTAAAGCGAAAGCATTTGCCATGGATGCTTTCATTAATCAAGAACGA
AAGTTAGAGGATCGAAGGCGATTAGATACCGCCCTAGTTCTAACCGTAAACTATGCCAAT
TAGCAATTGG---GAGACGCTAC--ATTA-TGGTGCTC--TCAGTAGCTTC-CGGGAAAC
CAAAA---TTAGGTTCCGGGGGAAGTATGGTTGCAAAGTTGAAACTTAAAGGAATTGACG
GAAGGGCACCACCA-GGAGTGGAGCCTGCGGCTTAATTTGACCCAACACGGGAAAACTTA
CCAGGTCCGAACTTATTGAGGTAAGACAGATTAATAGCTCTTTCTCAAAATTAAGGGTAG
TGGTGCATGGCCGTTCTTAGTTCGTGGAATGATTTGTCTGGTTAATTCCGATAACGAACG
TGACTCAATCAAATTAAATAGAACGCTATCAGCAGT-------------CAGATGTTTGA
TACC------GCCGGTTC--------------GG--------------------GCAACG
--GC----------GCTCGC--------------------------------GCTTGCGC
T--CGGCCGGCG------GTGTAGTGTGACCTGATA--------------ATACGTCAAC
CCATC-GTGGTTGAC-TTCTGCTTAATAGGACAATTTGTG-TTCAGCAAAATGAGATTGA
GCGATAACAGGTCCGTGATGCCCTTAGATGTTCTGGGCTGCACGCGCGCTACAAT---GT
GCGCAGCA---ACGCGT-AC--------------CCTAGCCCGAAAGGGCCGGGAAATCG
CTGAAATGCGCATT-TAGTCGGGATTATGGATTGAAATGGTCCATATGAACCTGGAATTC
CCAGTAAGTGCTGGTCATTAGCTAGCGTTGATTACGTCCCTGCCCTTTGTACACACCGCC
CGTCGCTACTACCGA-TGGATTATTTAGTGAGGTCT-TTGAAG---GTGAAC---ATT-T
GCTAGTCCTTC-G--GGATTA-----CA------TTTGA-ATCGCTGAAGTTGACCGAAC
TTGATGA-----TTTAGAGGAAGTAAAAGTCGTAACAAGGTTTCCGTAGGTGAACCTGCG
GAAGGATCATTAC
>18S_Ae_simpsoni_CF_S29
GAATTCTGGTTGATCCTACCAGTAAT-ATACGCTTGTCTCAAAGGTTAAGCCATGCATGT
CTAAGTACAAACAGATTT-AATGTGAAACCGCATAAGGCTCAGTATAACAGCTATAATTT
ACAAGATCATT---TAACTAGTTACTTGGATAACTGTGGAAAATCTAGAGCTAATACATG
CAAAATGCAGGAA-CC--------------TCGC-GGAACCTGTGCAA-TTATTAGTC--
-AAACCAATCGT-------CCTCCGTG-----------------ACGC-TGGAGTTG--A
AATCTGGATAATTTTGTTGATCGTATGGTCT--C-GC-----ACCGACGACAGATCTTTC
AAATATCTGCCCTATCTACTATTGATGGTAGTATAGAGGACTACCATGGTTGCATCGGGT
ATCGGGGAATCAGGGTTCGATTCCGGAGAGGGAGCCTGAGAAATGGCTACCACATCCAAG
GAAGGCAGCAGGCGCGTAAATTACCCAATCCCGGCACGGGGAGGTAGTGACGAGAAATAA
CAATATAAGACTCTTTTATGACGTCTTATAATTGGAATGAGTTGAGCATAAATCCTTCAA
CAAGGATCAAGTGGAGGGCAAGTCTGGTGCCAGCAGCCGCGGTAATTCCAGCTCCACTAG
CGTATATTAAAATTGTTGCGGTTAAAACGTTCGAAGTTTAT-------------TCTTGT
CCAACACGGGT-------------------GC-------TACTCC-TAAT-GAT------
---GGCAGTAG--------GTCA-CT-G--GAT-------------------T----GTT
GCGACT-ATAAGACTG-GGT------------------GC-----GCCCGTC--GGTCCT
CGCGGCCGGCGCGGTCGTAGT------------------GTGG-----CG-CTGATGCCT
TTCA--TCGGGTGC-----------AGTG-----------------TTTT--C-CGCA-A
GCCC-AGCTGCTA----TTACCTTGAACAAATTAGAGTGCTCTAAGCAGGCTATCCT-A-
-----------------------------CGGCCGAGAATAATCTTGCATGGAATAATGG
AATATGACCTCGGTCTTAA-TA--TTCATTGGTTTGTAA---T-CAGATCAAGAGGTAAT
GATTAACAGAAGTAGTTGGGGGCATTAGTATTACGGCGCGAGAGGTGAAATTCGTAGACC
GTCGTAAGACTAACTAAAGCGAAAGCATTTGCCATGGATGCTTTCATTAATCAAGAACGA
AAGTTAGAGGATCGAAGGCGATTAGATACCGCCCTAGTTCTAACCGTAAACTATGCCAAT
TAGCAATTGG---GAGACGCTAC--ATTA-TGGTGCTC--TCAGTAGCTTC-CGGGAAAC
CAAAA---TTAGGTTCCGGGGGAAGTATGGTTGCAAAGTTGAAACTTAAAGGAATTGACG
GAAGGGCACCACCA-GGAGTGGAGCCTGCGGCTTAATTTGACCCAACACGGGAAAACTTA
CCAGGTCCGAACTTATTGAGGTAAGACAGATTAATAGCTCTTTCTCAAAATTAAGGGTAG
TGGTGCATGGCCGTTCTTAGTTCGTGGAATGATTTGTCTGGTTAATTCCGATAACGAACG
TGACTCAATCAAATTAAATAGAACGCTATCAGCAGT-------------CAGATGTTTGA
TACC------GCCGGTTC--------------GG--------------------GCAACG
-G-C----------GCTCGC-----GCTT-----------------------G----CGC
T--CGGCCGGCG------GTGTAGTGTGACCTGATA--------------ATACGTCAAC
CCATC-GTGGTTGAC-TTCTGCTTAATAGGACAATTTGTG-TTCAGCAAAATGAGATTGA
GCGATAACAGGTCCGTGATGCCCTTAGATGTTCTGGGCTGCACGCGCGCTACAAT---GT
GCGCAGCA---ACGCGT-AC--------------CCTAGCCCGAAAGGGCCGGGAAATCG
CTGAAATGCGCATT-TAGTCGGGATTATGGATTGAAATGGTCCATATGAACCTGGAATTC
CCAGTAAGTGCTGGTCATTAGCTAGCGTTGATTACGTCCCTGCCCTTTGTACACACCGCC
CGTCGCTACTACCGA-TGGATTATTTAGTGAGGTCT-TTGAAG---GTGAAC---ATT-T
GCTAGTCCTTC-G--GGATTA-----CA------TTTGA-ATCGCTGAAGTTGACCGAAC
TTGATGA-----TTTAGAGGAAGTAAAAGTCGTAACAAGGTTTCCGTAGGTGAACCTGCG
GAAGGATCATTAC
>18S_Ae_scapularis_GF_S85
GAATTCTGGTTGATCCTACCAGTAAT-ATACGCTTGTCTCAAAGGTTAAGCCATGCATGT
CTAAGTACAAACAGATTT-AATGTGAAACCGCATAAGGCTCAGTATAACAGCTATAATTT
ACAAGATCATT---TACCTAGTTACTTGGATAACTGTGGAAAATCTAGAGCTAATACATG
CAAAATGCAGGAA-CC--------------TCGC-GGAACCTGTGCAA-TTATTAGTC--
-AAACCAATCGT-------CCTCCGTG-----------------ACGC-TGAAGTTG--A
AATCTGGATAATTTTGTTGATCGTATGGTCT--C-GC-----ACCGACGACGGATCTTTC
AAATATCTGCCCTATCAACTATTGATGGTAGTATAGAGGACTACCATGGTTGCAACGGGT
AACGGGGAATCAGGGTTCGATTCCGGAGAGGGAGCCTGAGAAATGGCTACCACATCCAAG
GAAGGCAGCAGGCGCGTAAATTACCCAATCCCGGCACGGGGAGGTAGTGACGAGAAATAA
CAATATAAGACTCTTTTATGATGTCTTATAATTGGAATGAGTTGAGCATAAATCCTTCAA
CAAGGATCAAGTGGAGGGCAAGTCTGGTGCCAGCAGCCGCGGTAATTCCAGCTCCACTAG
CGTATATTAAAATTGTTGCGGTTAAAACGTTCGAAGTTTAT-------------TCTTGT
CCAACACGGGT-------------------GC-------TACTCC-TAAT-GAT------
---GGCAGTAG--------GTCA-CT-G--GAT-------------------T----GTT
GCGACT-ATAAGACTG-GGT------------------GC-----GTC---------GCT
TGCGG----------CGTAAT------------------GTGG-----CG-CTGATGCCT
TTCA--TCGGGTGC-----------AGTG-----------------TTCT--C-CACA-A
GCCC-AGCTGCTA----TTACCTTGAACAAATTAGAGTGCTCTAAGCAGGCTATCCT-A-
-----------------------------CGGCCGAGAATAATCTTGCATGGAATAATGG
AATATGACCTCGGTCTTAA-TA--TTCATTGGTTTGTAA---TCCAGATCAAGAGGTAAT
GATTAACAGAAGTAGTTGGGGGCATTAGTATTACGGCGCGAGAGGTGAAATTCGTAGACC
GTCGTAAGACTAACTAAAGCGAAAGCATTTGCCATGGATGCTTTCATTAATCAAGAACGA
AAGTTAGAGGATCGAAGGCGATTAGATACCGCCCTAGTTCTAACCGTAAACTATGCCAAT
TAGCAATTGG---GAGACGCTAC--ATTA-TGGTGCTC--TCAGTAGCTTC-CGGGAAAC
CAAAA---TTAGGTTCCGGGGGAAGTATGGTTGCAAAGTTGAAACTTAAAGGAATTGACG
GAAGGGCACCACCA-GGAGTGGAGCCTGCGGCTTAATTTGACCCAACACGGGAAAACTTA
CCAGGTCCGAACTTATTGAGGTAAGACAGATTAATAGCTCTTTCTCAAAATTAAGGGTAG
TGGTGCATGGCCGTTCTTAGTTCGTGGAATGATTTGTCTGGTTAATTCCGATAACGAACG
TGACTCAATCAAATTAAATAGAACGCTATCAGCAGT-------------CAGATG-TTGA
TACC------GACGGTT---------------GG--------------------GCCGTG
-GGT----------GGCTTC----GGCTG--------------------CTCG----CGC
---CCGCCGGCG------GTGTAGTGTGACCTGATA--------------ATACGTCAAC
TCATC-GAGGTTGAC-TTCTGCTTAATAGGACAATTTGTG-TTCAGCAAAATGAGATTGA
GCGATAACAGGTCCGTGATGCCCTTAGATGTTCTGGGCTGCACGCGCGCTACAAT---GT
GAGCAGCA---GCCCGT-AT--------------CCTTGCGCGAAAGCGCTGGGAAATCG
GTGAAATGCTCATT-TAGTCGGGATTATGGATTGAAATGGTCCATATGAACCTGGAATTC
CCAGTAAGTGCTGGTCATTAGCTAGCGTTGATTACGTCCCTGCCCTTTGTACACACCGCC
CGTCGCTACTACCGA-TGGATTATTTAGTGAGGTCT-TTGAAG---GTGAAC---ATT-T
GCTAGTCTCTC-G--GGACTA-----CA------TTTGA-CTCGCTGAAGTTGACCGAAC
TTGATGA-----TTTAGAGGAAGTAAAAGTCGTAACAAGGTTTCCGTAGGTGAACCTGCG
GAAGGATCATTAC
>18S_Ae_scapularis_GF_S86
GAATTCTGGTTGATCCTACCAGTAAT-ATACGCTTGTCTCAAAGGTTAAGCCATGCATGT
CTAAGTACAAACAGATTT-AATGTGAAACCGCATAAGGCTCAGTATAACAGCTATAATTT
ACAAGATCATT---TACCTAGTTACTTGGATAACTGTGGAAAATCTAGAGCTAATACATG
CAAAATGCAGGAA-CC--------------TCGC-GGAACCTGTGCAA-TTATTAGTC--
-AAACCAATCGT-------CCTCCGTG-----------------ACGC-TGAAGTTG--A
AATCTGGATAATTTTGTTGATCGTATGGTCT--C-GC-----ACCGACGACGGATCTTTC
AAATATCTGCCCTATCAACTATTGATGGTAGTATAGAGGACTACCATGGTTGCAACGGGT
AACGGGGAATCAGGGTTCGATTCCGGAGAGGGAGCCTGAGAAATGGCTACCACATCCAAG
GAAGGCAGCAGGCGCGTAAATTACCCAATCCCGGCACGGGGAGGTAGTGACGAGAAATAA
CAATATAAGACTCTTTTATGATGTCTTATAATTGGAATGAGTTGAGCATAAATCCTTCAA
CAAGGATCAAGTGGAGGGCAAGTCTGGTGCCAGCAGCCGCGGTAATTCCAGCTCCACTAG
CGTATATTAAAATTGTTGCGGTTAAAACGTTCGAAGTTTAT-------------TCTTGT
CCAACACGGGT-------------------GC-------TACTCC-TAAT-GAT------
---GGCAGTAG--------GTCA-CT-G--GAT-------------------T----GTT
GCGACT-ATAAGACTG-GGT------------------GC-----GTC---------GCT
TGCGG----------CGTAAT------------------GTGG-----CG-CTGATGCCT
TTCA--TCGGGTGC-----------AGTG-----------------TTCT--C-CACA-A
GCCC-AGCTGCTA----TTACCTTGAACAAATTAGAGTGCTCTAAGCAGGCTATCCT-A-
-----------------------------CGGCCGAGAATAATCTTGCATGGAATAATGG
AATATGACCTCGGTCTTAA-TA--TTCATTGGTTTGTAA---TCCAGATCAAGAGGTAAT
GATTAACAGAAGTAGTTGGGGGCATTAGTATTACGGCGCGAGAGGTGAAATTCGTAGACC
GTCGTAAGACTAACTAAAGCGAAAGCATTTGCCATGGATGCTTTCATTAATCAAGAACGA
AAGTTAGAGGATCGAAGGCGATTAGATACCGCCCTAGTTCTAACCGTAAACTATGCCAAT
TAGCAATTGG---GAGACGCTAC--ATTA-TGGTGCTC--TCAGTAGCTTC-CGGGAAAC
CAAAA---TTAGGTTCCGGGGGAAGTATGGTTGCAAAGTTGAAACTTAAAGGAATTGACG
GAAGGGCACCACCA-GGAGTGGAGCCTGCGGCTTAATTTGACCCAACACGGGAAAACTTA
CCAGGTCCGAACTTATTGAGGTAAGACAGATTAATAGCTCTTTCTCAAAATTAAGGGTAG
TGGTGCATGGCCGTTCTTAGTTCGTGGAATGATTTGTCTGGTTAATTCCGATAACGAACG
TGACTCAATCAAATTAAATAGAACGCTATCAGCAGT-------------CAGATG-TTGA
TACC------GACGGTT---------------GG--------------------GCCGTG
-GGT----------GGCTTC----GGCTG--------------------CTCG----CGC
---CCGCCGGCG------GTGTAGTGTGACCTGATA--------------ATACGTCAAC
TCATC-GAGGTTGAC-TTCTGCTTAATAGGACAATTTGTG-TTCAGCAAAATGAGATTGA
GCGATAACAGGTCCGTGATGCCCTTAGATGTTCTGGGCTGCACGCGCGCTACAAT---GT
GAGCAGCA---GCCCGT-AT--------------CCTTGCGCGAAAGCGCTGGGAAATCG
GTGAAATGCTCATT-TAGTCGGGATTATGGATTGAAATGGTCCATATGAACCTGGAATTC
CCAGTAAGTGCTGGTCATTAGCTAGCGTTGATTACGTCCCTGCCCTTTGTACACACCGCC
CGTCGCTACTACCGA-TGGATTATTTAGTGAGGTCT-TTGAAG---GTGAAC---ATT-T
GCTAGTCTCTC-G--GGACTA-----CA------TTTGA-CTCGCTGAAGTTGACCGAAC
TTGATGA-----TTTAGAGGAAGTAAAAGTCGTAACAAGGTTTCCGTAGGTGAACCTGCG
GAAGGATCATTAC
>18S_Ae_scapularis_GF_S87
GAATTCTGGTTGATCCTACCAGTAAT-ATACGCTTGTCTCAAAGGTTAAGCCATGCATGT
CTAAGTACAAACAGATTT-AATGTGAAACCGCATAAGGCTCAGTATAACAGCTATAATTT
ACAAGATCATT---TACCTAGTTACTTGGATAACTGTGGAAAATCTAGAGCTAATACATG
CAAAATGCAGGAA-CC--------------TCGC-GGAACCTGTGCAA-TTATTAGTC--
-AAACCAATCGT-------CCTCCGTG-----------------ACGC-TGAAGTTG--A
AATCTGGATAATTTTGTTGATCGTATGGTCT--C-GC-----ACCGACGACGGATCTTTC
AAATATCTGCCCTATCAACTATTGATGGTAGTATAGAGGACTACCATGGTTGCAACGGGT
AACGGGGAATCAGGGTTCGATTCCGGAGAGGGAGCCTGAGAAATGGCTACCACATCCAAG
GAAGGCAGCAGGCGCGTAAATTACCCAATCCCGGCACGGGGAGGTAGTGACGAGAAATAA
CAATATAAGACTCTTTTATGATGTCTTATAATTGGAATGAGTTGAGCATAAATCCTTCAA
CAAGGATCAAGTGGAGGGCAAGTCTGGTGCCAGCAGCCGCGGTAATTCCAGCTCCACTAG
CGTATATTAAAATTGTTGCGGTTAAAACGTTCGAAGTTTAT-------------TCTTGT
CCAACACGGGT-------------------GC-------TACTCC-TAAT-GAT------
---GGCAGTAG--------GTCA-CT-G--GAT-------------------T----GTT
GCGACT-ATAAGACTG-GGT------------------GC-----GTC---------GCT
TGCGG----------CGTAAT------------------GTGG-----CG-CTGATGCCT
TTCA--TCGGGTGC-----------AGTG-----------------TTCT--C-CACA-A
GCCC-AGCTGCTA----TTACCTTGAACAAATTAGAGTGCTCTAAGCAGGCTATCCT-A-
-----------------------------CGGCCGAGAATAATCTTGCATGGAATAATGG
AATATGACCTCGGTCTTAA-TA--TTCATTGGTTTGTAA---TCCAGATCAAGAGGTAAT
GATTAACAGAAGTAGTTGGGGGCATTAGTATTACGGCGCGAGAGGTGAAATTCGTAGACC
GTCGTAAGACTAACTAAAGCGAAAGCATTTGCCATGGATGCTTTCATTAATCAAGAACGA
AAGTTAGAGGATCGAAGGCGATTAGATACCGCCCTAGTTCTAACCGTAAACTATGCCAAT
TAGCAATTGG---GAGACGCTAC--ATTA-TGGTGCTC--TCAGTAGCTTC-CGGGAAAC
CAAAA---TTAGGTTCCGGGGGAAGTATGGTTGCAAAGTTGAAACTTAAAGGAATTGACG
GAAGGGCACCACCA-GGAGTGGAGCCTGCGGCTTAATTTGACTCAACACGGGAAAACTTA
CCAGGTCCGAACTTATTGAGGTAAGACAGATTAATAGCTCTTTCTCAAAATTAAGGGTAG
TGGTGCATGGCCGTTCTTAGTTCGTGGAATGATTTGTCTGGTTAATTCCGATAACGAACG
TGACTCAATCAAATTAAATAGAACGCTATCAGCAGT-------------CAGATG-TTGA
TACC------GACGGTT---------------GG--------------------GCCGTG
-GGT----------GGCTTC----GGCTG--------------------CTCG----CGC
---CCGCCGGCG------GTGTAGTGTGACCTGATA--------------ATACGTCAAC
TCATC-GAGGTTGAC-TTCTGCTTAATAGGACAATTTGTG-TTCAGCAAAATGAGATTGA
GCGATAACAGGTCCGTGATGCCCTTAGATGTTCTGGGCTGCACGCGCGCTACAAT---GT
GAGCAGCA---GCCCGT-AT--------------CCTTGCGCGAAAGCGCTGGGAAATCG
GTGAAATGCTCATT-TAGTCGGGATTATGGATTGAAATGGTCCATATGAACCTGGAATTC
CCAGTAAGTGCTGGTCATTAGCTAGCGTTGATTACGTCCCTGCCCTTTGTACACACCGCC
CGTCGCTACTACCGA-TGGATTATTTAGTGAGGTCT-TTGAAG---GTGAAC---ATT-T
GCTAGTCTCTC-G--GGACTA-----CA------TTTGA-CTCGCTGAAGTTGACCGAAC
TTGATGA-----TTTAGAGGAAGTAAAAGTCGTAACAAGGTTTCCGTAGGTGAACCTGCG
GAAGGATCATTAC
>18S_Ae_serratus_GF_S88
GAATTCTGGTTGATCCTACCAGTAAT-ATACGCTTGTCTCAAAGGTTAAGCCATGCATGT
CTAAGTACAAACAGATTT-AATGTGAAACCGCATAAGGCTCAGTATAACAGCTATAATTT
ACAAGATCATT---TACCTAGTTACTTGGATAACTGTGGAAAATCTAGAGCTAATACATG
CAAAATGCAGGAA-CC--------------TCGC-GGAACCTGTGCAA-TTATTAGTC--
-AAACCAATCGT-------CCTCCGTG-----------------ACGC-TGAAGTTG--A
AATCTGGATAATTTTGTTGATCGTATGGTCT--C-GC-----ACCGACGACGGATCTTTC
AAATATCTGCCCTATCAACTATTGATGGTAGTATAGAGGACTACCATGGTTGCAACGGGT
AACGGGGAATCAGGGTTCGATTCCGGAGAGGGAGCCTGAGAAATGGCTACCACATCCAAG
GAAGGCAGCAGGCGCGTAAATTACCCAATCCCGGCACGGGGAGGTAGTGACGAGAAATAA
CAATATAAGACTCTTTTATGATGTCTTATAATTGGAATGAGTTGAGCATAAATCCTTCAA
CAAGGATCAAGTGGAGGGCAAGTCTGGTGCCAGCAGCCGCGGTAATTCCAGCTCCACTAG
CGTATATTAAAATTGTTGCGGTTAAAACGTTCGAAGTTTAT-------------TCTTGT
CCAACACGGGT-------------------GC-------TACTCC-TAAT-GAT------
---GGCAGTAG--------GTCA-CT-G--GAT-------------------T----GTT
GCGACT-ATAAGACTG-GGT------------------GC-----GTC---------GCT
TGCGG----------CGTAAT------------------GTGG-----CG-CTGATGCCT
TTCA--TCGGGTGC-----------AGTG-----------------TTCT--C-CACA-A
GCCC-AGCTGCTA----TTACCTTGAACAAATTAGAGTGCTCTAAGCAGGCTATCCT-A-
-----------------------------CGGCCGAGAATAATCTTGCATGGAATAATGG
AATATGACCTCGGTCTTAA-TA--TTCATTGGTTTGTAA---T-CAGATCAAGAGGTAAT
GATTAACAGAAGTAGTTGGGGGCATTAGTATTACGGCGCGAGAGGTGAAATTCGTAGACC
GTCGTAAGACTAACTAAAGCGAAAGCATTTGCCATGGATGCTTTCATTAATCAAGAACGA
AAGTTAGAGGATCGAAGGCGATTAGATACCGCCCTAGTTCTAACCGTAAACTATGCCAAT
TAGCAATTGG---GAGACGCTAC--ATTA-TGGTGCTC--TCAGTAGCTTC-CGGGAAAC
CAAAA---TTAGGTTCCGGGGGAAGTATGGTTGCAAAGTTGAAACTTAAAGGAATTGACG
GAAGGGCACCACCA-GGAGTGGAGCCTGCGGCTTAATTTGACCCAACACGGGAAAACTTA
CCAGGTCCGAACTTATTGAGGTAAGACAGATTAATAGCTCTTTCTCAAAATTAAGGGTAG
TGGTGCATGGCCGTTCTTAGTTCGTGGAATGATTTGTCTGGTTAATTCCGATAACGAACG
TGACTCAATCAAATTAAATAGAACGCTATCAGCAGT-------------CAGATG-TTGA
TACC------GTCGGTT---------------GG--------------------GCCGTG
-GGT----------GGTTTC----GGCTG--------------------CTCG----CGC
---CCGCCGGCG------GTGTAGTGTGACCTGATA--------------ATACGTCAAC
TCATC-GAGGTTGAC-TTCTGCTTAATAGGACAATTTGTG-TTCAGCAAAATGAGATTGA
GCGATAACAGGTCCGTGATGCCCTTAGATGTTCTGGGCTGCACGCGCGCTACAAT---GT
GAGCAGCA---GCCCGT-AT--------------CCTTGCGCGAAAGCGCTGGGAAATCG
GTGAAATGCTCATT-TAGTCGGGATTATGGATTGAAATGGTCCATATGAACCTGGAATTC
CCAGTAAGTGCTGGTCATTAGCTAGCGTTGATTACGTCCCTGCCCTTTGTACACACCGCC
CGTCGCTACTACCGA-TGGATTATTTAGTGAGGTCT-TTGAAG---GTGAAC---ATT-T
GCTAGTCTCTC-G--GGACTA-----CA------TTTGA-CTCGCTGAAGTTGACCGAAC
TTGATGA-----TTTAGAGGAAGTAAAAGTCGTAACAAGGTTTCCGTAGGTGAACCTGCG
GAAGGATCATTAC
>18S_Ae_serratus_GF_S89
GAATTCTGGTTGATCCTACCAGTAAT-ATACGCTTGTCTCAAAGGTTAAGCCATGCATGT
CTAAGTACAAACAGATTT-AATGTGAAACCGCATAAGGCTCAGTATAACAGCTATAATTT
ACAAGATCATT---TACCTAGTTACTTGGATAACTGTGGAAAATCTAGAGCTAATACATG
CAAAATGCAGGAA-CC--------------TCGC-GGAACCTGTGCAA-TTATTAGTC--
-AAACCAATCGT-------CCTCCGTG-----------------ACGC-TGAAGTTG--A
AATCTGGATAATTTTGTTGATCGTATGGTCT--C-GC-----ACCGACGACGGATCTTTC
AAATATCTGCCCTATCAACTATTGATGGTAGTATAGAGGACTACCATGGTTGCAACGGGT
AACGGGGAATCAGGGTTCGATTCCGGAGAGGGAGCCTGAGAAATGGCTACCACATCCAAG
GAAGGCAGCAGGCGCGTAAATTACCCAATCCCGGCACGGGGAGGTAGTGACGAGAAATAA
CAATATAAGACTCTTTTATGATGTCTTATAATTGGAATGAGTTGAGCATAAATCCTTCAA
CAAGGATCAAGTGGAGGGCAAGTCTGGTGCCAGCAGCCGCGGTAATTCCAGCTCCACTAG
CGTATATTAAAATTGTTGCGGTTAAAACGTTCGAAGTTTAT-------------TCTTGT
CCAACACGGGT-------------------GC-------TACTCC-TAAT-GAT------
---GGCAGTAG--------GTCA-CT-G--GAT-------------------T----GTT
GCGACT-ATAAGACTG-GGT------------------GC-----GTC---------GCT
TGCGG----------CGTAAT------------------GTGG-----CG-CTGATGCCT
TTCA--TCGGGTGC-----------AGTG-----------------TTCT--C-CACA-A
GCCC-AGCTGCTA----TTACCTTGAACAAATTAGAGTGCTCTAAGCAGGCTATCCT-A-
-----------------------------CGGCCGAGAATAATCTTGCATGGAATAATGG
AATATGACCTCGGTCTTAA-TA--TTCATTGGTTTGTAA---T-CAGATCAAGAGGTAAT
GATTAACAGAAGTAGTTGGGGGCATTAGTATTACGGCGCGAGAGGTGAAATTCGTAGACC
GTCGTAAGACTAACTAAAGCGAAAGCATTTGCCATGGATGCTTTCATTAATCAAGAACGA
AAGTTAGAGGATCGAAGGCGATTAGATACCGCCCTAGTTCTAACCGTAAACTATGCCAAT
TAGCAATTGG---GAGACGCTAC--ATTA-TGGTGCTC--TCAGTAGCTTC-CGGGAAAC
CAAAA---TTAGGTTCCGGGGGAAGTATGGTTGCAAAGTTGAAACTTAAAGGAATTGACG
GAAGGGCACCACCA-GGAGTGGAGCCTGCGGCTTAATTTGACCCAACACGGGAAAACTTA
CCAGGTCCGAACTTATTGAGGTAAGACAGATTAATAGCTCTTTCTCAAAATTAAGGGTAG
TGGTGCATGGCCGTTCTTAGTTCGTGGAATGATTTGTCTGGTTAATTCCGATAACGAACG
TGACTCAATCAAATTAAATAGAACGCTATCAGCAGT-------------CAGATG-TTGA
TACC------GTCGGTT---------------GG--------------------GCCGTG
-GGT----------GGTTTC----GGCTG--------------------CTCG----CGC
---CCGCCGGCG------GTGTAGTGTGACCTGATA--------------ATACGTCAAC
TCATC-GAGGTTGAC-TTCTGCTTAATAGGACAATTTGTG-TTCAGCAAAATGAGATTGA
GCGATAACAGGTCCGTGATGCCCTTAGATGTTCTGGGCTGCACGCGCGCTACAAT---GT
GAGCAGCA---GCCCGT-AT--------------CCTTGCGCGAAAGCGCTGGGAAATCG
GTGAAATGCTCATT-TAGTCGGGATTATGGATTGAAATGGTCCATATGAACCTGGAATTC
CCAGTAAGTGCTGGTCATTAGCTAGCGTTGATTACGTCCCTGCCCTTTGTACACACCGCC
CGTCGCTACTACCGA-TGGATTATTTAGTGAGGTCT-TTGAAG---GTGAAC---ATT-T
GCTAGTCTCTC-G--GGACTA-----CA------TTTGA-CTCGCTGAAGTTGACCGAAC
TTGATGA-----TTTAGAGGAAGTAAAAGTCGTAACAAGGTTTCCGTAGGTGAACCTGCG
GAAGGATCATTAC
>18S_Ae_serratus_GF_S90
GAATTCTGGTTGATCCTACCAGTAAT-ATACGCTTGTCTCAAAGGTTAAGCCATGCATGT
CTAAGTACAAACAGATTT-AATGTGAAACCGCATAAGGCTCAGTATAACAGCTATAATTT
ACAAGATCATT---TACCTAGTTACTTGGATAACTGTGGAAAATCTAGAGCTAATACATG
CAAAATGCAGGAA-CC--------------TCGC-GGAACCTGTGCAA-TTATTAGTC--
-AAACCAATCGT-------CCTCCGTG-----------------ACGC-TGAAGTTG--A
AATCTGGATAATTTTGTTGATCGTATGGTCT--C-GC-----ACCGACGACGGATCTTTC
AAATATCTGCCCTATCAACTATTGATGGTAGTATAGAGGACTACCATGGTTGCAACGGGT
AACGGGGAATCAGGGTTCGATTCCGGAGAGGGAGCCTGAGAAATGGCTACCACATCCAAG
GAAGGCAGCAGGCGCGTAAATTACCCAATCCCGGCACGGGGAGGTAGTGACGAGAAATAA
CAATATAAGACTCTTTTATGATGTCTTATAATTGGAATGAGTTGAGCATAAATCCTTCAA
CAAGGATCAAGTGGAGGGCAAGTCTGGTGCCAGCAGCCGCGGTAATTCCAGCTCCACTAG
CGTATATTAAAATTGTTGCGGTTAAAACGTTCGAAGTTTAT-------------TCTTGT
CCAACACGGGT-------------------GC-------TACTCC-TAAT-GAT------
---GGCAGTAG--------GTCA-CT-G--GAT-------------------T----GTT
GCGACT-ATAAGACTG-GGT------------------GC-----GTC---------GCT
TGCGG----------CGTAAT------------------GTGG-----CG-CTGATGCCT
TTCA--TCGGGTGC-----------AGTG-----------------TTCT--C-CACA-A
GCCC-AGCTGCTA----TTACCTTGAACAAATTAGAGTGCTCTAAGCAGGCTATCCT-A-
-----------------------------CGGCCGAGAATAATCTTGCATGGAATAATGG
AATATGACCTCGGTCTTAA-TA--TTCATTGGTTTGTAA---T-CAGATCAAGAGGTAAT
GATTAACAGAAGTAGTTGGGGGCATTAGTATTACGGCGCGAGAGGTGAAATTCGTAGACC
GTCGTAAGACTAACTAAAGCGAAAGCATTTGCCATGGATGCTTTCATTAATCAAGAACGA
AAGTTAGAGGATCGAAGGCGATTAGATACCGCCCTAGTTCTAACCGTAAACTATGCCAAT
TAGCAATTGG---GAGACGCTAC--ATTA-TGGTGCTC--TCAGTAGCTTC-CGGGAAAC
CAAAA---TTAGGTTCCGGGGGAAGTATGGTTGCAAAGTTGAAACTTAAAGGAATTGACG
GAAGGGCACCACCA-GGAGTGGAGCCTGCGGCTTAATTTGACCCAACACGGGAAAACTTA
CCAGGTCCGAACTTATTGAGGTAAGACAGATTAATAGCTCTTTCTCAAAATTAAGGGTAG
TGGTGCATGGCCGTTCTTAGTTCGTGGAATGATTTGTCTGGTTAATTCCGATAACGAACG
TGACTCAATCAAATTAAATAGAACGCTATCAGCAGT-------------CAGATG-TTGA
TACC------GTCGGTT---------------GG--------------------GCCGTG
-GGT----------GGTTTC----GGCTG--------------------CTCG----CGC
---CCGCCGGCG------GTGTAGTGTGACCTGATA--------------ATACGTCAAC
TCATC-GAGGTTGAC-TTCTGCTTAATAGGACAATTTGTG-TTCAGCAAAATGAGATTGA
GCGATAACAGGTCCGTGATGCCCTTAGATGTTCTGGGCTGCACGCGCGCTACAAT---GT
GAGCAGCA---GCCCGT-AT--------------CCTTGCGCGAAAGCGCTGGGAAATCG
GTGAAATGCTCATT-TAGTCGGGATTATGGATTGAAATGGTCCATATGAACCTGGAATTC
CCAGTAAGTGCTGGTCATTAGCTAGCGTTGATTACGTCCCTGCCCTTTGTACACACCGCC
CGTCGCTACTACCGA-TGGATTATTTAGTGAGGTCT-TTGAAG---GTGAAC---ATT-T
GCTAGTCTCTC-G--GGACTA-----CA------TTTGA-CTCGCTGAAGTTGACCGAAC
TTGATGA-----TTTAGAGGAAGTAAAAGTCGTAACAAGGTTTCCGTAGGTGAACCTGCG
GAAGGATCATTAC
>18S_Ae_vittatus_CF_S30
------------------------------------------------------------
------------------------------------------------------------
------------------------------TAACTGTGGAAAATCTAGAGCTAATACATG
CCAAATGCAGGAA-CC--------------TCGC-GGAACCTGTGCAA-TTATTAGTC--
-AAACCAATCGT-------CCTCCGTG-----------------ACGC-TGGAGTTG--A
AATCTGGATAATTTTGTTGATCGTATGGTCT--C-GC-----ACCGACGACAGATCTTTC
AAATATCTGCCCTATCAACTATTGATGGTAGTATAGAGGACTACCATGGTTGCAACGGGT
AACGGGGAATCAGGGTTCGATTCCGGAGAGGGAGCCTGAGAAATGGCTACCACATCCAAG
GAAGGCAGCAGGCGCGTAAATTACCCAATCCCGGCACGGGGAGGTAGTGACGAGAAATAA
CAATATAAGACTCTTTAATGACGTCTTATAATTGGAATGAGTTGAGCATAAATCCTTCAA
CAAGGATCAAGTGGAGGGCAAGTCTGGTGCCAGCAGCCGCGGTAATTCCAGCTCCACTAG
CGTATATTAAAATTGTTGCGGTTAAAACGTTCGAAGTTTAT-------------TCTTGT
CCAACACGGGT-------------------GC-------TACTCC-TAAT-GAT------
---GGCAGTAG--------GTCA-CT-G--GAT-------------------T----GTT
GCGACT-ATAAGACTG-GGT------------------GC-----GCCCGTC---GGCCT
CACGGTCGGCGCGGTCGTAGT------------------GTGG-----CG-CTGATGCCT
TTCA--TCGGGTGC-----------AGTG------------------TTT--C-CGCA-A
GCCC-AGCTGCTA----TTACCTTGAACAAATTAGAGTGCTCTAAGCAGGCTATCCT-A-
-----------------------------CGGCCGAGAATAATCTTGCATGGAATAATGG
AATATGACCTCGGTCTTAA-TA--TTCATTGGTTTGTAA---T-CAGATCAAGAGGTAAT
GATTAACAGAAGTAGTTGGGGGCATTAGTATTACGGCGCGAGAGGTGAAATTCGTAGACC
GTCGTAAGACTAACTAAAGCGAAAGCATTTGCCATGGATGCTTTCATTAATCAAGAACGA
AAGTTAGAGGATCGAAGGCGATTAGATACCGCCCTAGTTCTAACCGTAAACTATGCCAAT
TAGCAATTGG---GAGACGCTAC--ATTA-TGGTGCTC--TCAGTAGCTTC-CGGGAAAC
CAAAA---TTAGGTTCCGGGGGAAGTATGGTTGCAAAGTTGAAACTTAAAGGAATTGACG
GAAGGGCACCACCA-GGAGTGGAGCCTGCGGCTTAATTTGACCCAACACGGGAAAACTTA
CCAGGTCCGAACTTATTGAGGTAAGACAGATTAATAGCTCTTTCTCAAAATTAAGGGTAG
TGGTGCATGGCCGTTCTTAGTTCGTGGAATGATTTGTCTGGTTAATTCCGATAACGAACG
TGACTCAATCAAATTAAATAGAACGCTATCAGCAGT-------------CAGATG-TTGA
TACC------GACGGTTC--------------GG---------------------CAACG
--------------GTGCCCTCGGGTGCC----------------------------CGC
GT-CGGCCGGCG------GTGTAGTGTGACCTGATA--------------ATACGTCAAC
CCATC-GTGGTTGAC-TTCTGCTTAATAGGACAATTTGTG-TTCAGCAAAATGAGATTGA
GCGATAACAGGTCCGTGATGCCCTTAGATGTTCTGGGCTGCACGCGCGCTACAAT---GT
GAGCAGCA---ACGTGT-AT--------------CCTTGCCCGAAAGGGCCGGGAAATCA
CTGAAATGCTCATT-TAGTCGGGATTATGGATTGAAATGGTCCATATGAACCTGGAATTC
CCAGTAAGTGCTGGTCATTAGCTAGCGTTGATTACGTCCCTGCCCTTTGTACACACCGCC
CGTCGCTACTACCGA-TGGATTATTTAGTGAGGTCT-TTGAAG---GTGAGC---ATT-T
GCTAGTCCCTC-G--GGATTA-----CA------TTTGA-TTCGCTGAAGTTGACCGAAC
TTGATGA-----TTTAGAGGAAGTAAAAGTCGTAACAAGGTTTCCGTAGGTGAACCTGCG
GAAGGATCATTAG
>18S_Ae_vittatus_CF_S31
GAATTCTGGTTGATCCTACCAGTAAT-ATACGCTTGTCTCAAAGGTTAAGCCATGCATGT
CTAAGTACAAACAGATTT-AATGTGAAACCGCATAAGGCTCAGTATAACAGCTATAATTT
ACAAGATCATT---TAACTAGTTACTTGGATAACTGTGGAAAATCTAGAGCTAATACATG
CCAAATGCAGGAA-CC--------------TCGC-GGAACCTGTGCAA-TTATTAGTC--
-AAACCAATCGT-------CCTCCGTG-----------------ACGC-TGGAGTTG--A
AATCTGGATAATTTTGTTGATCGTATGGTCT--C-GC-----ACCGACGACAGATCTTTC
AAATATCTGCCCTATCAACTATTGATGGTAGTATAGAGGACTACCATGGTTGCAACGGGT
AACGGGGAATCAGGGTTCGATTCCGGAGAGGGAGCCTGAGAAATGGCTACCACATCCAAG
GAAGGCAGCAGGCGCGTAAATTACCCAATCCCGGCACGGGGAGGTAGTGACGAGAAATAA
CAATATAAGACTCTTTAATGACGTCTTATAATTGGAATGAGTTGAGCATAAATCCTTCAA
CAAGGATCAAGTGGAGGGCAAGTCTGGTGCCAGCAGCCGCGGTAATTCCAGCTCCACTAG
CGTATATTAAAATTGTTGCGGTTAAAACGTTCGAAGTTTAT-------------TCTTGT
CCAACACGGGT-------------------GC-------TACTCC-TAAT-GAT------
---GGCAGTAG--------GTCA-CT-G--GAT-------------------T----GTT
GCGACT-ATAAGACTG-GGT------------------GC-----GCCCGTC---GGCCT
CACGGTCGGCGCGGTCGTAGT------------------GTGG-----CG-CTGATGCCT
TTCA--TCGGGTGC-----------AGTG------------------TTT--C-CGCA-A
GCCC-AGCTGCTA----TTACCTTGAACAAATTAGAGTGCTCTAAGCAGGCTATCCT-A-
-----------------------------CGGCCGAGAATAATCTTGCATGGAATAATGG
AATATGACCTCGGTCTTAA-TA--TTCATTGGTTTGTAA---T-CAGATCAAGAGGTAAT
GATTAACAGAAGTAGTTGGGGGCATTAGTATTACGGCGCGAGAGGTGAAATTCGTAGACC
GTCGTAAGACTAACTAAAGCGAAAGCATTTGCCATGGATGCTTTCATTAATCAAGAACGA
AAGTTAGAGGATCGAAGGCGATTAGATACCGCCCTAGTTCTAACCGTAAACTATGCCAAT
TAGCAATTGG---GAGACGCTAC--ATTA-TGGTGCTC--TCAGTAGCTTC-CGGGAAAC
CAAAA---TTAGGTTCCGGGGGAAGTATGGTTGCAAAGTTGAAACTTAAAGGAATTGACG
GAAGGGCACCACCA-GGAGTGGAGCCTGCGGCTTAATTTGACCCAACACGGGAAAACTTA
CCAGGTCCGAACTTATTGAGGTAAGACAGATTAATAGCTCTTTCTCAAAATTAAGGGTAG
TGGTGCATGGCCGTTCTTAGTTCGTGGAATGATTTGTCTGGTTAATTCCGATAACGAACG
TGACTCAATCAAATTAAATAGAACGCTATCAGCAGT-------------CAGATG-TTGA
TACC------GACGGTTC--------------GG---------------------CAACG
--------------GTGCCCTCGGGTGCC----------------------------CGC
GT-CGGCCGGCG------GTGTAGTGTGACCTGATA--------------ATACGTCAAC
CCATC-GTGGTTGAC-TTCTGCTTAATAGGACAATTTGTG-TTCAGCAAAATGAGATTGA
GCGATAACAGGTCCGTGATGCCCTTAGATGTTCTGGGCTGCACGCGCGCTACAAT---GT
GAGCAGCA---ACGTGT-AT--------------CCTTGCCCGAAAGGGCCGGGAAATCA
CTGAAATGCTCATT-TAGTCGGGATTATGGATTGAAATGGTCCATATGAACCTGGAATTC
CCAGTAAGTGCTGGTCATTAGCTAGCGTTGATTACGTCCCTGCCCTTTGTACACACCGCC
CGTCGCTACTACCGA-TGGATTATTTAGTGAGGTCT-TTGAAG---GTGAGC---ATT-T
GCTAGTCCCTC-G--GGATTA-----CA------TTTGA-TTCGCTGAAGTTGACCGAAC
TTGATGA-----TTTAGAGGAAGTAAAAGTCGTAACAAGGTTTCCGCAGGTG--------
-------------
>18S_Ae_vittatus_CF_S32
GAATTCTGGTTGATCCTACCAGTAAT-ATACGCTTGTCTCAAAGGTTAAGCCATGCATGT
CTAAGTACAAACAGATTT-AATGTGAAACCGCATAAGGCTCAGTATAACAGCTATAATTT
ACAAGATCATT---TAACTAGTTACTTGGATAACTGTGGAAAATCTAGAGCTAATACATG
CCAAATGCAGGAA-CC--------------TCGC-GGAACCTGTGCAA-TTATTAGTC--
-AAACCAATCGT-------CCTCCGTG-----------------ACGC-TGGAGTTG--A
AATCTGGATAATTTTGTTGATCGTATGGTCT--C-GC-----ACCGACGACAGATCTTTC
AAATATCTGCCCTATCAACTATTGATGGTAGTATAGAGGACTACCATGGTTGCAACGGGT
AACGGGGAATCAGGGTTCGATTCCGGAGAGGGAGCCTGAGAAATGGCTACCACATCCAAG
GAAGGCAGCAGGCGCGTAAATTACCCAATCCCGGCACGGGGAGGTAGTGACGAGAAATAA
CAATATAAGACTCTTTAATGACGTCTTATAATTGGAATGAGTTGAGCATAAATCCTTCAA
CAAGGATCAAGTGGAGGGCAAGTCTGGTGCCAGCAGCCGCGGTAATTCCAGCTCCACTAG
CGTATATTAAAATTGTTGCGGTTAAAACGTTCGAAGTTTAT-------------TCTTGT
CCAACACGGGT-------------------GC-------TACTCC-TAAT-GAT------
---GGCAGTAG--------GTCA-CT-G--GAT-------------------T----GTT
GCGACT-ATAAGACTG-GGT------------------GC-----GCCCGTC---GGCCT
CACGGTCGGCGCGGTCGTAGT------------------GTGG-----CG-CTGATGCCT
TTCA--TCGGGTGC-----------AGTG------------------TTT--C-CGCA-A
GCCC-AGCTGCTA----TTACCTTGAACAAATTAGAGTGCTCTAAGCAGGCTATCCT-A-
-----------------------------CGGCCGAGAATAATCTTGCATGGAATAATGG
AATATGACCTCGGTCTTAA-TA--TTCATTGGTTTGTAA---T-CAGATCAAGAGGTAAT
GATTAACAGAAGTAGTTGGGGGCATTAGTATTACGGCGCGAGAGGTGAAATTCGTAGACC
GTCGTAAGACTAACTAAAGCGAAAGCATTTGCCATGGATGCTTTCATTAATCAAGAACGA
AAGTTAGAGGATCGAAGGCGATTAGATACCGCCCTAGTTCTAACCGTAAACTATGCCAAT
TAGCAATTGG---GAGACGCTAC--ATTA-TGGTGCTC--TCAGTAGCTTC-CGGGAAAC
CAAAA---TTAGGTTCCGGGGGAAGTATGGTTGCAAAGTTGAAACTTAAAGGAATTGACG
GAAGGGCACCACCA-GGAGTGGAGCCTGCGGCTTAATTTGACCCAACACGGGAAAACTTA
CCAGGTCCGAACTTATTGAGGTAAGACAGATTAATAGCTCTTTCTCAAAATTAAGGGTAG
TGGTGCATGGCCGTTCTTAGTTCGTGGAATGATTTGTCTGGTTAATTCCGATAACGAACG
TGACTCAATCAAATTAAATAGAACGCTATCAGCAGT-------------CAGATG-TTGA
TACC------GACGGTTC--------------GG---------------------CAACG
--------------GTGCCCTCGGGTGCC----------------------------CGC
GT-CGGCCGGCG------GTGTAGTGTGACCTGATA--------------ATACGTCAAC
CCATC-GTGGTTGAC-TTCTGCTTAATAGGACAATTTGTG-TTCAGCAAAATGAGATTGA
GCGATAACAGGTCCGTGATGCCCTTAGATGTTCTGGGCTGCACGCGCGCTACAAT---GT
GAGCAGCA---ACGTGT-AT--------------CCTTGCCCGAAAGGGCCGGGAAATCA
CTGAAATGCTCATT-TAGTCGGGATTATGGATTGAAATGGTCCATATGAACCTGGAATTC
CCAGTAAGTGCTGGTCATTAGCTAGCGTTGATTACGTCCCTGCCCTTTGTACACACCGCC
CGTCGCTACTACCGA-TGGATTATTTAGTGAGGTCT-TTGAAG---GTGAGC---ATT-T
GCTAGTCCCTC-G--GGATTA-----CA------TTTGA-TTCGCTGAAGTTGACCGAAC
TTGATGA-----TTTAGAGGAAGTAAAAGTCGTAACAAGGTTTCCGTAGGTG--------
-------------
>18S_An_baezai_KH_S5
GCATTCTGGTTGATCCTACCAGTAAT-ATACGCTCGTCTCAAAGGTTAAGCCATGCATGT
CTAAGTACAAACAGATTT-AATGTGAAACCGCATAAGGCTCAGTATAACAGCTATAATTT
ACGAGATCATC---ATCATAGTTACTTGGATAACTGTGGAAAATCTAGAGCTAATACATG
CAACATGCCAGGA-CC--------------TCGC-GGAACTGGTGCAC-TTATTAGTC--
-AAACCAATCGCGTGT---TCTACGTG--------------------CTTTGAGTTG--A
AGTCTGGATAATCAAGCCGATCGTACGGTCT--C-GC-----ACCGACGACGGGTCTCGC
AAATATCTGCCCTATCAACTATTGATGGTAGTATAGAGGACTACCATGGTTGCAACGGGT
AACGGGGAATCAGGGTTCGATTCCGGAGAGGGAGCCTGAGAAATGGCTACCACATCCAAG
GAAGGCAGCAGGCGCGTAAATTACCCAATCCCGGGACGGGGAGGTAGTGACGAGAAATAA
CAATATGAAACTCTTTAATGATGTTTCATAATTGGAATGAGTTGAGCATAAATCCTTCTC
CAAGGATCAAGTGGAGGGCAAGTCTGGTGCCAGCAGCCGCGGTAATTCCAGCTCCACTAG
CGTATATTAAAATTGTTGCGGTTAAAACGTTCGAAGTTGAT-------------TCTTGT
CCAACACAGGC-----------------CGGC-------TCCGCTGACTCGGGTCAAACC
GTGGTCGGTGG--------AATGGTC--CGGAA-------------------T-CTGGTT
GCGACT-CGAATGGTGTGGT---------------AGGGC-----ACCAAAT--CC----
---------------------------------------GTGG-----CA-CTCTTGCCC
TTCG--CCGGGTGA-------G---GGTG------------------TTC---CCACAGA
GCAC-TACCGCTCACGTTCACCTTGAACAAATTAGAGTGCTTAAAGCAGGCTATTCAGT-
-----------------------------TGGCCGAGAATAATCTTGCATGGGATGATAA
AAGATGACCTCAGTCTGTA-AA--TTCATTGGTTTGTAC---G-CAGACTCAGAGGTAAT
GATTAAGAGAAGTAGTTGGGGGCATTAGTATTACGGCGCGAGAGGTGAAATTCGTAGACC
GTCGTAAGACTAACTAACGCGAAGGCATTTGCCAAGGATGCTTTCCTTAATCAAGAACGA
AAGTTAGATGATCGAAGGCGATTAGATACCGCCCTAGTTCTAACCGTAAACGATGCCAAT
TAGCAATTGG---GAGACGCTAC--ATCC-AGGTGCTC--TCAGAGGCTCA-CGGGAAAC
CAAAA---TAAGGTTCCGGGGGAAGTATGGTTGCAAAGTTGAAACTTAAAGGAATTGACG
GAAGGGCACCACAACGAAGTGGAGCTTGCGGTTCAATTTGACCCAACACGGGAAAACTTA
CCAGGTCCGAACTTATGGAGGTGAGACAGATTAATAGCTCTTTCTCAAACTTAAGGGTAG
TGGTGCATGGCCGTTCTTAGTTCGTGGATTGATTTGTCTGGTTTATTCCGATAACGAACG
TGACTCACTTATGCTAACTAGAACGAAGTCAGTGTT-------------AACGCG-TTGA
TGCTGAAGCAGGTGCCTCCG-------------G--------------------GTGCCG
TGGT--------------------------------------------------------
---------TCA------GAAGAGTGTGACCTGACG-CTAAAGTCGGGGCGTGCGCAAGT
GCGTCTGCGATTGGC----TGCTTAGCGGGACAATTTGTG-TTTAGCAAAATGAGACTGA
GCGATAACAGGTCCGTGATGCCCTTAGATGTTCTGGGCTACACGCGTGCTACAAT---GT
GGGCAGCA---GCGTGTTTT--------------CCTATTCCGAGAGGAACGGGAAATCA
CTCAAATGCTCACT-TAGTAGGAATTATGGATTGCAATGGTCCATATGAACTCGGAATCT
CTAGTAAGTGCTGGTCATCAGCTAGCGCTGATTACGTCCCTGCCCTTTGTACACACCGCC
CGTCGCTACTACCGA-TGGATTATTTAGTGAGGTCT-CTGGAG---ATGATC---TTT-C
GCTGGCCCCTCGC--GGGCCG-----CG------TCTGC-TTTGTTGAAGTTGACCGAAC
TTGATGA-----TTTAGAGGAAGTAAAAGTCGTAACAAGGTTTCCGTAGGTGAACCTGCG
GAAGGATCATTAC
>18S_An_baezai_KH_S6
GCATTCTGGTTGATCCTACCAGTAAT-ATACGCTCGTCTCAAAGGTTAAGCCATGCATGT
CTAAGTACAAACAGATTT-AATGTGAAACCGCATAAGGCTCAGTATAACAGCTATAATTT
ACGAGATCATC---ATCATAGTTACTTGGATAACTGTGGAAAATCTAGAGCTAATACATG
CAACATGCCAGGA-CC--------------TCGC-GGAACTGGTGCAC-TTATTAGTC--
-AAACCAATCGCGTGT---TCTACGTG--------------------CTTTGAGTTG--A
AGTCTGGATAATCAAGCCGATCGTACGGTCT--C-GC-----ACCGACGACGGGTCTCGC
AAATATCTGCCCTATCAACTATTGATGGTAGTATAGAGGACTACCATGGTTGCAACGGGT
AACGGGGAATCAGGGTTCGATTCCGGAGAGGGAGCCTGAGAAATGGCTACCACATCCAAG
GAAGGCAGCAGGCGCGTAAATTACCCAATCCCGGGACGGGGAGGTAGTGACGAGAAATAA
CAATATGAAACTCTTTAATGATGTTTCATAATTGGAATGAGTTGAGCATAAATCCTTCTC
CAAGGATCAAGTGGAGGGCAAGTCTGGTGCCAGCAGCCGCGGTAATTCCAGCTCCACTAG
CGTATATTAAAATTGTTGCGGTTAAAACGTTCGAAGTTGAT-------------TCTTGT
CCAACACAGGC--CGGCTCCGCTGACTCGGGT-------CAAACCGTGGT-CGG------
---TGGAATGG------------TCC-G--GAA-------------------T-CTGGTT
GCGACT-CGAATGGTGTGGT---------------AGGGC-----ACCAAAT--CC----
---------------------------------------GTGG-----CA-CTCTTGCCC
TTCG--CCGGGTGA-------G---GGTG------------------TTC--C-CACAGA
GCAC-TACCGCTCACGTTCACCTTGAACAAATTAGAGTGCTTAAAGCAGGCTATTCAGT-
-----------------------------TGGCCGAGAATAATCTTGCATGGGATGATAA
AAGATGACCTCAGTCTGTA-AA--TTCATTGGTTTGTAC---G-CAGACTCAGAGGTAAT
GATTAAGAGAAGTAGTTGGGGGCATTAGTATTACGGCGCGAGAGGTGAAATTCGTAGACC
GTCGTAAGACTAACTAACGCGAAGGCATTTGCCAAGGATGCTTTCCTTAATCAAGAACGA
AAGTTAGATGATCGAAGGCGATTAGATACCGCCCTAGTTCTAACCGTAAACGATGCCAAT
TAGCAATTGG---GAGACGCTAC--ATCC-AGGTGCTC--TCAGAGGCTCA-CGGGAAAC
CAAAA---TAAGGTTCCGGGGGAAGTATGGTTGCAAAGTTGAAACTTAAAGGAATTGACG
GAAGGGCACCACAACGAAGTGGAGCTTGCGGTTCAATTTGACCCAACACGGGAAAACTTA
CCAGGTCCGAACTTATGGAGGTGAGACAGATTAATAGCTCTTTCTCAAACTTAAGGGTAG
TGGTGCATGGCCGTTCTTAGTTCGTGGATTGATTTGTCTGGTTTATTCCGATAACGAACG
TGACTCACTTATGCTAACTAGAACGAAGTCAGTGTT-------------AACGCG-TTGA
TGCT----GAAGCAGGTGC-CTCC--------GG--------------------GTGCCG
TGGT--------------------------------------------------------
---------TCA------GAAGAGTGTGACCTGACG-CTAAAGTCGGGGCGTGCGCAAGT
GCGTCTGCGATTGGC----TGCTTAGCGGGACAATTTGTG-TTTAGCAAAATGAGACTGA
GCGATAACAGGTCCGTGATGCCCTTAGATGTTCTGGGCTACACGCGTGCTACAAT---GT
GGGCAGCA---GCGTGTTTT--------------CCTATTCCGAGAGGAACGGGAAATCA
CTCAAATGCTCACT-TAGTAGGAATTATGGATTGCAATGGTCCATATGAACTCGGAATCT
CTAGTAAGTGCTGGTCATCAGCTAGCGCTGATTACGTCCCTGCCCTTTGTACACACCGCC
CGTCGCTACTACCGA-TGGATTATTTAGTGAGGTCT-CTGGAG---ATGATC---TTT-C
GCTGGCCCCTC--GCGGGCCG-----CG------TCTGC-TTTGTTGAAGTTGACCGAAC
TTGATGA-----TTTAGAGGAAGTAAAAGTCGTAACAAGGTTTCCGTAGGTGAACCTGCG
GAAGGATCA----
>18S_An_coustani_CF_S39
GAATTCTGGTTGATCCTACCAGTAAT-ATACGCTCGTCTCAAAGGTTAAGCCATGCATGT
CTAAGTACAAACAGATTT-AATGTGAAACCGCATAAGGCTCAGTATAACAGCTATAATTT
ACGAGATCATC---AACCTAGTTACTTGGATAACTGTGGAAAATCTAGAGCTAATACATG
CAACATGCCAGGACCC--------------TCGCGGGAACTGGTGCAC-TTATTAGTC--
-AAACCAATCGCGGGT---TCTCCGTG-------------------TCATTGAGTTG--A
AGTCTGGATAATGATGCTGATCGTATGGTCT--C-GC-----ACCGACGACAGATCTCGC
AAATATCTGCCCTATCAACTATGGATGGTAGTATAGAGGACTACCATGGTTGCAACGGGT
AACGGGGAATCAGGGTTCGATTCCGGAGAGGGAGCCTGAGAAATGGCTACCACATCCAAG
GAAGGCAGCAGGCGCGTAAATTACCCAATCCCGGGACGGGGAGGTAGTGACGAGAAATAA
CAATATGAAACTCTTTAATGATGTTTCATAATTGGAATGAGTAGAGCATAAATCCTTCTA
CGAGGATCAAGTGGAGGGCAAGTCTGGTGCCAGCAGCCGCGGTAATTCCAGCTCCACTAG
CGTATATTAAAATTGTTGCGGTTAAAACGTTCGAAGTTGAT-------------ACTTGT
CCAACACAGTC-----------------CGGC-------TCCGCC-GACCCGGTCAACCC
GTGGTCGGTGG--------GCCAAGTCG--GAA-------------------T-CTGGTT
GCGACT--CAATGGTGTGGT---------------AGGGCACCAAGTCTGTGTC------
---------------------------------------ATGG-----TG-----TGCCC
TTCA--ACGGGTGC----------AAGTG------------------TAA----CATAGA
GCTC-GACCGCTCACGTTTACCTTGAACAAATTAGAGTGCTTAAAGCAGGGTGCCCAAA-
-----------------------------CGCCCTAGAATAATCTTGCATGGAATAATGG
AATACGACCTTGGTCTAAT-CT--TTCATTGGTTTGTAC---T-CAGACCG-GAGGTAAT
GATTAACAGAAGTAGTTGGGGACACTAGTATTACGGCGCGAGAGGTGAAATTCGTAGACC
GTCGTAAGACTAACTAAAGCGAAGGCATTTGTCAAGGATGCTTTCTTTAATCAAGAACGA
AAGTTAGAGGATCGAAGGCGATTAGATACCGCCCTAGTTCTAACCGTAAACGATGCCAAC
TAGCAATTGG---GAGACGCTAC--AACC-AGGTGCTC--TCAGTAGCTTC-CGGGAAAC
CAAAG---TCAGGTTCCGGGGGAAGTATGGTTGCAAAGTTGAAACTTAAAGGAATTGACG
GAAGGGCACCACAATGAAATGGAGCTTGCGGTTCAATTTGACCCAACACGGGAAAACTTA
CCAGGTCCGAACTTATGGAGGTGAGACAGATTAATAGCTCTTTCTCAAATTTAAGGGTAG
TGGTGCATGGCCGTTCTTAGTTCGTGGATTGATTTGTCTGGTTAATTCCGATAACGAACG
TGACTCACATATGCTAACTAGAACGCAGTCAGCGTT-------------AATGCG-TCGA
TGCCGATTGGAACGGGTT--------------AG--------------------------
-GAC--------------------------------------------------------
------CTTTCG------GTGGAGTATGACCTGACACCTTCGCTGTTCGTGTGCGCAAGT
GCACTTACGGTACGC----TGCTTAGCAGGACAATTTGTG-TTTAGCAAAATGAGATCGA
GCGATAACAGGTCCGTGATGCCCTTAGATGTTCTGGGCTACACGCGTGCTACAAT---GT
GGGTAGCA---GCGTGT-CT--------------CCTATTCCGAGAGGAACGGGAAATCA
CTCAAATACTCACT-TAGTAGGGATTATGGATTGCAATGGTCCATATGAACTCGGAACTT
CTAGTAAGTGCTGGTCATCAGCCAGCGTTGAATACGTCCCTGCCCTTTGTACACACCGCC
CGTCGCTACTACCGA-TGGATTATTTAGTGAGGTCT-TTGGAG---ATGATC---GTT-C
GCTGGATCCTCGT--GAACCG-----CG------TCTGC-TTTATCGAAGTTGACCGAAC
TTGATGA-----TTTAGAGGAAGTAAAAGTCGTAACAAGGTTTCCGTAGGCGG-------
-------------
>18S_An_coustani_CF_S40
GAATTCTGGTTGATCCTACCAGTAAT-ATACGCTCGTCTCAAAGGTTAAGCCATGCATGT
CTAAGTACAAACAGATTT-AATGTGAAACCGCATAAGGCTCAGTATAACAGCTATAATTT
ACGAGATCATC---AACCTAGTTACTTGGATAACTGTGGAAAATCTAGAGCTAATACATG
CAACATGCCAGGACCC--------------TCGCGGGAACTGGTGCAC-TTATTAGTC--
-AAACCAATCGCGGGT---TCTCCGTG-------------------TCATTGAGTTG--A
AGTCTGGATAATGATGCTGATCGTATGGTCT--C-GC-----ACCGACGACAGATCTCGC
AAATATCTGCCCTATCAACTATGGATGGTAGTATAGAGGACTACCATGGTTGCAACGGGT
AACGGGGAATCAGGGTTCGATTCCGGAGAGGGAGCCTGAGAAATGGCTACCACATCCAAG
GAAGGCAGCAGGCGCGTAAATTACCCAATCCCGGGACGGGGAGGTAGTGACGAGAAATAA
CAATATGAAACTCTTTAATGATGTTTCATAATTGGAATGAGTAGAGCATAAATCCTTCTA
CGAGGATCAAGTGGAGGGCAAGTCTGGTGCCAGCAGCCGCGGTAATTCCAGCTCCACTAG
CGTATATTAAAATTGTTGCGGTTAAAACGTTCGAAGTTGAT-------------ACTTGT
CCAACACAGTC-----------------CGGC-------TCCGCC-GACCCGGTCAACCC
GTGGTCGGTGG--------GCCAAGTCG--GAA-------------------T-CTGGTT
GCGACT--CAATGGTGTGGT---------------AGGGCACCAAGTCTGTGTC------
---------------------------------------ATGG-----TG-----TGCCC
TTCA--ACGGGTGC----------AAGTG------------------TAA----CATAGA
GCTC-GACCGCTCACGTTTACCTTGAACAAATTAGAGTGCTTAAAGCAGGGTGCCCAAA-
-----------------------------CGCCCTAGAATAATCTTGCATGGAATAATGG
AATACGACCTTGGTCTAAT-CT--TTCATTGGTTTGTAC---T-CAGACCG-GAGGTAAT
GATTAACAGAAGTAGTTGGGGACACTAGTATTACGGCGCGAGAGGTGAAATTCGTAGACC
GTCGTAAGACTAACTAAAGCGAAGGCATTTGTCAAGGATGCTTTCTTTAATCAAGAACGA
AAGTTAGAGGATCGAAGGCGATTAGATACCGCCCTAGTTCTAACCGTAAACGATGCCAAC
TAGCAATTGG---GAGACGCTAC--AACC-AGGTGCTC--TCAGTAGCTTC-CGGGAAAC
CAAAG---TCAGGTTCCGGGGGAAGTATGGTTGCAAAGTTGAAACTTAAAGGAATTGACG
GAAGGGCACCACAATGAAATGGAGCTTGCGGTTCAATTTGACCCAACACGGGAAAACTTA
CCAGGTCCGAACTTATGGAGGTGAGACAGATTAATAGCTCTTTCTCAAATTTAAGGGTAG
TGGTGCATGGCCGTTCTTAGTTCGTGGATTGATTTGTCTGGTTAATTCCGATAACGAACG
TGACTCACATATGCTAACTAGAACGCAGTCAGCGTT-------------AATGCG-TCGA
TGCCGATTGGAACGGGTT--------------AG--------------------------
-GAC--------------------------------------------------------
------CTTTCG------GTGGAGTATGACCTGACACCTTCGCTGTTCGTGTGCGCAAGT
GCACTTACGGTACGC----TGCTTAGCAGGACAATTTGTG-TTTAGCAAAATGAGATCGA
GCGATAACAGGTCCGTGATGCCCTTAGATGTTCTGGGCTACACGCGTGCTACAAT---GT
GGGTAGCA---GCGTGT-CT--------------CCTATTCCGAGAGGAACGGGAAATCA
CTCAAATACTCACT-TAGTAGGGATTATGGATTGCAATGGTCCATATGAACTCGGAACTT
CTAGTAAGTGCTGGTCATCAGCCAGCGTTGAATACGTCCCTGCCCTTTGTACACACCGCC
CGTCGCTACTACCGA-TGGATTATTTAGTGAGGTCT-TTGGAG---ATGATC---GTT-C
GCTGGATCCTCGT--GAACCG-----CG------TCTGC-TTTATCGAAGTTGACCGAAC
TTGATGA-----TTTAGAGGAAGTAAAAGTCGTAACAAGGTTTCCGTAGGTGG-------
-------------
>18S_An_coustani_CF_S41
GAATTCTGGTTGATCCTACCAGTAAT-ATACGCTCGTCTCAAAGGTTAAGCCATGCATGT
CTAAGTACAAACAGATTT-AATGTGAAACCGCATAAGGCTCAGTATAACAGCTATAATTT
ACGAGATCATC---AACCTAGTTACTTGGATAACTGTGGAAAATCTAGAGCTAATACATG
CAACATGCCAGGACCC--------------TCGCGGGAACTGGTGCAC-TTATTAGTC--
-AAACCAATCGCGGGT---TCTCCGTG-------------------TCATTGAGTTG--A
AGTCTGGATAATGATGCTGATCGTATGGTCT--C-GC-----ACCGACGACAGATCTCGC
AAATATCTGCCCTATCAACTATGGATGGTAGTATAGAGGACTACCATGGTTGCAACGGGT
AACGGGGAATCAGGGTTCGATTCCGGAGAGGGAGCCTGAGAAATGGCTACCACATCCAAG
GAAGGCAGCAGGCGCGTAAATTACCCAATCCCGGGACGGGGAGGTAGTGACGAGAAATAA
CAATATGAAACTCTTTAATGATGTTTCATAATTGGAATGAGTAGAGCATAAATCCTTCTA
CGAGGATCAAGTGGAGGGCAAGTCTGGTGCCAGCAGCCGCGGTAATTCCAGCTCCACTAG
CGTATATTAAAATTGTTGCGGTTAAAACGTTCGAAGTTGAT-------------ACTTGT
CCAACACAGTC-----------------CGGC-------TCCGCC-GACCCGGTCAACCC
GTGGTCGGTGG--------GCCAAGTCG--GAA-------------------T-CTGGTT
GCGACT--CAATGGTGTGGT--------AGGGCACCAAGT-----CTGTGTC--------
---------------------------------------ATGG-----TG-----TGCCC
TTCA--ACGGGTGC----------AAGTG------------------TAA----CATAGA
GCTC-GACCGCTCACGTTTACCTTGAACAAATTAGAGTGCTTAAAGCAGGGTGCCCAAA-
-----------------------------CGCCCTAGAATAATCTTGCATGGAATAATGG
AATACGACCTTGGTCTAAT-CT--TTCATTGGTTTGTAC---T-CAGACCG-GAGGTAAT
GATTAACAGAAGTAGTTGGGGACACTAGTATTACGGCGCGAGAGGTGAAATTCGTAGACC
GTCGTAAGACTAACTAAAGCGAAGGCATTTGTCAAGGATGCTTTCTTTAATCAAGAACGA
AAGTTAGAGGATCGAAGGCGATTAGATACCGCCCTAGTTCTAACCGTAAACGATGCCAAC
TAGCAATTGG---GAGACGCTAC--AACC-AGGTGCTC--TCAGTAGCTTC-CGGGAAAC
CAAAG---TCAGGTTCCGGGGGAAGTATGGTTGCAAAGTTGAAACTTAAAGGAATTGACG
GAAGGGCACCACAATGAAATGGAGCTTGCGGTTCAATTTGACTCAACACGGGAAAACTTA
CCAGGTCCGAACTTATGGAGGTGAGACAGATTAATAGCTCTTTCTCAAATTTAAGGGTAG
TGGTGCATGGCCGTTCTTAGTTCGTGGATTGATTTGTCTGGTTAATTCCGATAACGAACG
TGACTCACATATGCTAACTAGAACGCAGTCAGCGTT-------------AATGCG-TCGA
TGCCGATTGGAACGGGTT--------------AG--------------------------
-GAC--------------------------------------------------------
------CTTTCG------GTGGAGTATGACCTGACACCTTCGCTGTTCGTGTGCGCAAGT
GCACTTACGGTACGC----TGCTTAGCAGGACAATTTGTG-TTTAGCAAAATGAGATCGA
GCGATAACAGGTCCGTGATGCCCTTAGATGTTCTGGGCTACACGCGTGCTACAAT---GT
GGGTAGCA---GCGTGT-CT--------------CCTATTCCGAGAGGAACGGGAAATCA
CTCAAATACTCACT-TAGTAGGGATTATGGATTGCAATGGTCCATATGAACTCGGAACTT
CTAGTAAGTGCTGGTCATCAGCCAGCGTTGAATACGTCCCTGCCCTTTGTACACACCGCC
CGTCGCTACTACCGACTG------TTAGTGGTAACTACCGAAT---TCGAACCAGACT-C
ACAAATGCTTACT--AGAACG-----CAGTCAGCGTTAA-TTCGTCGATGCCGATTGGAA
CGGGTTAGGACCTTTCGGTGGAGTATGA--CCTGACACCTTCGCTGTTCGTGTGC-----
-------------
>18S_An_coustani_MG_S66
GAATTCTGGTTGATCCTACCAGTAAT-ATACGCTCGTCTCAAAGGTTAAGCCATGCATGT
CTAAGTACAAACAGATTT-AATGTGAAACCGCATAAGGCTCAGTATAACAGCTATAATTT
ACGAGATCATC---AACCTAGTTACTTGGATAACTGTGGAAAATCTAGAGCTAATACATG
CAACATGCCAGGACCC--------------TCGCGGGAACTGGTGCAC-TTATTAGTC--
-AAACCAATCGCGGGT---TCTCCGTG-------------------TCATTGAGTTG--A
AGTCTGGATAATGATGCTGATCGTATGGTCT--C-GC-----ACCGACGACAGATCTCGC
AAATATCTGCCCTATCAACTATGGATGGTAGTATAGAGGACTACCATGGTTGCAACGGGT
AACGGGGAATCAGGGTTCGATTCCGGAGAGGGAGCCTGAGAAATGGCTACCACATCCAAG
GAAGGCAGCAGGCGCGTAAATTACCCAATCCCGGGACGGGGAGGTAGTGACGAGAAATAA
CAATATGAAACTCTTTAATGATGTTTCATAATTGGAATGAGTAGAGCATAAATCCTTCTA
CGAGGATCAAGTGGAGGGCAAGTCTGGTGCCAGCAGCCGCGGTAATTCCAGCTCCACTAG
CGTATATTAAAATTGTTGCGGTTAAAACGTTCGAAGTTGAT-------------ACTTGT
CCAACACAGTC-----------------CGGC-------TCCGCC-GACCCGGTCAACCC
GTGGTCGGTGG--------GCCAAGTCG--GAA-------------------T-CTGGTT
GCGACT--CAATGGTGTGGT---------------AGGGCACCAAGTCTGTGTC------
---------------------------------------ATGG-----TG-----TGCCC
TTCA--ACGGGTGC----------AAGTG------------------TAA----CATAGA
GCTC-GACCGCTCACGTTTACCTTGAACAAATTAGAGTGCTTAAAGCAGGGTGCCCAAA-
-----------------------------CGCCCTAGAATAATCTTGCATGGAATAATGG
AATACGACCTTGGTCTAAT-CT--TTCATTGGTTTGTAC---T-CAGACCG-GAGGTAAT
GATTAACAGAAGTAGTTGGGGACACTAGTATTACGGCGCGAGAGGTGAAATTCGTAGACC
GTCGTAAGACTAACTAAAGCGAAGGCATTTGTCAAGGATGCTTTCTTTAATCAAGAACGA
AAGTTAGAGGATCGAAGGCGATTAGATACCGCCCTAGTTCTAACCGTAAACGATGCCAAC
TAGCAATTGG---GAGACGCTAC--AACC-AGGTGCTC--TCAGTAGCTTC-CGGGAAAC
CAAAG---TCAGGTTCCGGGGGAAGTATGGTTGCAAAGTTGAAACTTAAAGGAATTGACG
GAAGGGCACCACAATGAAATGGAGCTTGCGGTTCAATTTGACTCAACACGGGAAAACTTA
CCAGGTCCGAACTTATGGAGGTGAGACAGATTAATAGCTCTTTCTCAAATTTAAGGGTAG
TGGTGCATGGCCGTTCTTAGTTCGTGGATTGATTTGTCTGGTTAATTCCGATAACGAACG
TGACTCACATATGCTAACTAGAACGCAGTCAGCGTT-------------AATGCG-TCGA
TGCCGATTGGAACGGGTT--------------AG--------------------------
-GAC--------------------------------------------------------
------CTTTCG------GTGGAGTATGACCTGACACCTTCGCTGTTCGTGTGCGCAAGT
GCACTTACGGTACGC----TGCTTAGCAGGACAATTTGTG-TTTAGCAAAATGAGATCGA
GCGATAACAGGTCCGTGATGCCCTTAGATGTTCTGGGCTACACGCGTGCTACAAT---GT
GGGTAGCA---GCGTGT-CT--------------CCTATTCCGAGAGGAACGGGAAATCA
CTCAAATACTCACT-TAGTAGGGATTATGGATTGCAATGGTCCATATGAACTCGGAACTT
CTAGTAAGTGCTGGTCATCAGCCAGCGTTGAATACGTCCCTGCCCTTTGTACACACCGCC
CGTCGCTACTACCGA-TGGATTATTTAGTGAGGTCT-TTGGAG---ATGATC---GTT-C
GCTGGATCCTCGT--GAACCG-----CG------TCTGC-TTTATCGAAGTTGACCGAAC
TTGATGA-----TTTAGAGGAAGTAAAAGTCGTAACAAGGTTTCCGTAGGTG--------
-------------
>18S_An_coustani_MG_S67
GAATTCTGGTTGATCCTACCAGTAAT-ATACGCTCGTCTCAAAGGTTAAGCCATGCATGT
CTAAGTACAAACAGATTT-AATGTGAAACCGCATAAGGCTCAGTATAACAGCTATAATTT
ACGAGATCATC---AACCTAGTTACTTGGATAACTGTGGAAAATCTAGAGCTAATACATG
CAACATGCCAGGACCC--------------TCGCGGGAACTGGTGCAC-TTATTAGTC--
-AAACCAATCGCGGGT---TCTCCGTG-------------------TCATTGAGTTG--A
AGTCTGGATAATGATGCTGATCGTATGGTCT--C-GC-----ACCGACGACAGATCTCGC
AAATATCTGCCCTATCAACTATGGATGGTAGTATAGAGGACTACCATGGTTGCAACGGGT
AACGGGGAATCAGGGTTCGATTCCGGAGAGGGAGCCTGAGAAATGGCTACCACATCCAAG
GAAGGCAGCAGGCGCGTAAATTACCCAATCCCGGGACGGGGAGGTAGTGACGAGAAATAA
CAATATGAAACTCTTTAATGATGTTTCATAATTGGAATGAGTAGAGCATAAATCCTTCTA
CGAGGATCAAGTGGAGGGCAAGTCTGGTGCCAGCAGCCGCGGTAATTCCAGCTCCACTAG
CGTATATTAAAATTGTTGCGGTTAAAACGTTCGAAGTTGAT-------------ACTTGT
CCAACACAGTC-----------------CGGC-------TCCGCC-GACCCGGTCAACCC
GTGGTCGGTGGGCCAAGTCGGAATCT-G-----------------------------GTT
GCGACT--CAATGGTGTGGT--------AGGGCACCAAGT-----CTGTGTC--------
---------------------------------------ATGG-----TG-----TGCCC
TTCA--ACGGGTGC-------A---AGTG------------------TAA----CATAGA
GCTC-GACCGCTCACGTTTACCTTGAACAAATTAGAGTGCTTAAAGCAGGGTGCCCAAA-
-----------------------------CGCCCTAGAATAATCTTGCATGGAATAATGG
AATACGACCTTGGTCTAAT-CT--TTCATTGGTTTGTAC---T-CAGACCG-GAGGTAAT
GATTAACAGAAGTAGTTGGGGACACTAGTATTACGGCGCGAGAGGTGAAATTCGTAGACC
GTCGTAAGACTAACTAAAGCGAAGGCATTTGTCAAGGATGCTTTCTTTAATCAAGAACGA
AAGTTAGAGGATCGAAGGCGATTAGATACCGCCCTAGTTCTAACCGTAAACGATGCCAAC
TAGCAATTGG---GAGACGCTAC--AACC-AGGTGCTC--TCAGTAGCTTC-CGGGAAAC
CAAAG---TCAGGTTCCGGGGGAAGTATGGTTGCAAAGTTGAAACTTAAAGGAATTGACG
GAAGGGCACCACAATGAAATGGAGCTTGCGGTTCAATTTGACCCAACACGGGAAAACTTA
CCAGGTCCGAACTTATGGAGGTGAGACAGATTAATAGCTCTTTCTCAAATTTAAGGGTAG
TGGTGCATGGCCGTTCTTAGTTCGTGGATTGATTTGTCTGGTTAATTCCGATAACGAACG
TGACTCACATATGCTAACTAGAACGCAGTCAGCGTT-------------AATGCG-TCGA
TGCCGATTGGAACGGGTT--------------AG--------------------------
-GAC--------------------------------------------------------
------CTTTCG------GTGGAGTATGACCTGACACCTTCGCTGTTCGTGTGCGCAAGT
GCACTTACGGTACGC----TGCTTAGCAGGACAATTTGTG-TTTAGCAAAATGAGATCGA
GCGATAACAGGTCCGTGATGCCCTTAGATGTTCTGGGCTACACGCGTGCTACAAT---GT
GGGTAGCA---GCGTGT-CT--------------CCTATTCCGAGAGGAACGGGAAATCA
CTCAAATACTCACT-TAGTAGGGATTATGGATTGCAATGGTCCATATGAACTCGGAACTT
CTAGTAAGTGCTGGTCATCAGCCAGCGTTGAATACGTCCCTGCCCTTTGTACACACCGCC
CGTCGCTACTACCGA-TGGATTATTTAGTGAGGTCT-TTGGAG---ATGATC---GTT-C
GCTGGATCCTCGT--GAACCG-----CG------TCTGC-TTTATCGAAGTTGACCGAAC
TTGATGA-----TTTAGAGGAAGTAAAAGTCGTAACAAGGTTTCCGTAGGTG--------
-------------
>18S_An_squamosus_MG_S68
----------TGATCCTACCAGTGAT-ATACGCTTGTCTCAAAGGTTAAGCCATGCATGT
CTAAGTACGAACATCTATGAATGTGAAACCGCATAAGGCTCAGTATAACAGCTATAATTT
ACAAGATCATCCGCCCT-CAGTTAGTTGGATAACTGTGGAAAATCCAGAGCTAATACATG
CAGCATGCCGGGA-CTGTTGGCCTCCGGGCCGGC-GGAACTGGTGCAC-TTATTAGTT--
-AAACCAATCG--------CCTCCGGG------------------CGCATTGAGTTG--A
AGTCTGGATAAGGAAGCAGATCGTATGGCCG-----CTTGCGGCTGACGACAGATCTTAC
AAATGTCTGCCCTATCAACTATTGATGGTAGTGTAGAGGACTACCATGGTTGCGACGGGT
GACGGGGAATCAGGGTTCGATTCCGGAGAGGGAGCCTGAGAAATGGCTACCACATCCAAG
GAAGGCAGCAGGCGCGTAAATTACCCAATCCCGGCACGGGGAGGTAGTGACGAGAAATAA
CAATATGGACCTCTCTAACGATGGTCCATAATTGGAATGAGTTGAGCATAAATCCTTCAA
CAAGGATCCAGTGGAGGGCAAGTCTGGTGCCAGCAGCCGCGGTAATTCCAGCTCCACTAG
CGTATATTAAAGTTGTTGCGGTTAAAACGTTCGAAGTTGATTCCCCGTCCAGACTCGCGA
CCGCCGCGGGC-------------------GT-----------CC--------G------
-------------------GCCGCAAGG--TCGGGTGCGTCCGTGCGCGTGCTCGCGGCT
GCGACTCACAATGGTGTGCC----------------GGGC-----GTTAATC--CGCGAG
CGCGAGTCA-ACGTCCGCCGC------------------GTAGACCCACGCCGGGTTTTG
CGCA--ATGGGCGTGCACTT-----AGCG---------------------CAC-CGTGGT
GTCC-GGC-ACTCACGTTTACCTTGAACAAATTAGAGTGCTTCAAGCAGGCTAGTACAA-
--AAGCGTCCGGTCCTCCGGGGCCGGCGTTGGCCGAGAATAATCTTGCATGGAATAATGG
AACATGACCTCGGTCTGAG-TCTTTTCGTTGGTTTGCCA-----TAGACCCAGAGGTAAT
GATTAACAGAAGTAGTTGGGGGCATTGGTATTACGGCGCGAGAGGTGAAATTCGTAGACC
GTCGTAGGACCGACTGAAGCGAAAGCGTTTGCCATGGATGCTTTCTTTAATCAAGAACGA
AAGTTAGAGGATCGAAGGCGATTAGATACCGCCCTAGTTCTAACCGTAAACGATGCCAAT
TAGCAATTGG---GAGACGCTACCTACCTTCGGTGCTC--TCAGTCGCTTC-CGGGAAAC
CAAAA---TCGGGTTCCGGGGGAAGTATGGTTGCAAAGTTGAAACTTAAAGGAATTGACG
GAAGGGCACCACAACGAAGTGGAGCTTGCGGCTTAATTTGACCCAACACGGGAAAACTTA
CCAGGTCCGAACTTATCGAGGTAAGACAGATTGATAGCTCTTTCTCAAACTTAAGGGTAG
TGGTGCATGGCCGTTCTTAGTTCGTGGAATGATTTGTCTGGTTAATTCCGATAACGAACG
CGACTCAGTCAGGCTAACTAGAACGCTGTCAGCCGT-----------------------G
TGCC------TCCGGGCGCAC---------------------------------CTGACG
---------------------------------------------------------TAC
---GGGCCGGCG-------------GCGCCTTCGCG-----------GGCGCCCGTCGGT
TCAGT-----TTGCC---CTGCTTAGCGGGACAACTTGTG-TTTAGCAAGGTGAGATTGA
GCGATAACAGGTCCGTGATGCCCTTAGATGTTCTGGGCTGCACGCGTGCTACAAT---GT
GAGCAGCA---GCGTGTTCTCGCCTTCTGGCGCCCCCATTCCGAGAGGAACGGGAAATCA
CCCAAATGCTCATT-TAGTTGGGATTGGGGACTGCAATGGTCCCCATGAACCTGGAATTT
CTAGTAAGTGCTAGTCATTAGCTAGCGCTGATTACGTCCCTGCCCTTTGTACACACCGCC
CGTCGCTACTACCGA-TGGATTATTTAGTGAGGTCT-CTGGAG---GCACAC---CTTCC
GCTGTTCCATCGT--GAGCGG-----CA------GTTGGCACGGCCGAAGTTGACCAAAC
TTGATGA-----TTTAGAGGAAGTAAAAGTCGTAACAAGGTTTCCGTAGGTG--------
-------------
>18S_An_funestus_CF_S42
GAATTCTGGTTGATCCTACCAGTAAT-ATACGCTTGTCTCAAAGGTTAAGCCATGCATGT
CTAAGTACAAACATAAATGAATGTGAAACCGCATAAGGCTCAGTATAACAGCTATAATTC
ACAAGATCATCCTACCACTAGTTACTTGGATAACTGTGGAAAATCCAGAGCTAATACATG
CAACATGCCGGGA-CTGTTGCCCTCGCGGGTAGC-TGAACTGGTGCAC-TTATTAGTT--
-AAACCAATCG--------CCTCCGGG-----------------CGGC-TTGAGTTG--A
AGTCTGGATAAGGACGCAGATCGTATGGTCG--C-TT-GTCGACTGACGACAGATCTTTC
AAATGTCTGCCCTATCAACTATTGATGGTAGTGTAGAGGACTACCATGGTTGCGACGGGT
AACGGGGAATCAGGGTTCGATTCCGGAGAGGGAGCCTGAGAAATGGCTACCACATCCAAG
GAAGGCAGCAGGCGCGTAAATTACCCAATCCCAGTACGGGGAGGTAGTGACGAGAAATAA
CAATATGGACCTCTCTAACGATGGTCCATAATTGGAATGAGTTGAGTATAAATCCTTCAA
CAAGGATCAAGTGGAGGGCAAGTCTGGTGCCAGCAGCCGCGGTAATTCCAGCTCCACTAG
CGTATATTAAAGTTGTTGCGGTTAAAACGTTCGAAGTTGATTGCCCGTCCAGACACGTGA
CCGCCACGGGC-------------------GCCCGGTTACACGCC------GGG------
-------------------GCCGTTC-G--TGC-GCGCGC------------TCACGGCT
GCGACTCACAATGGTGTACT---------------TGGGC-----GTTACTC--TGTGAA
CGA------------------------------------GTAC-----CG--TGCTACCG
GTTAACTCCGGCAC-----------GGGC------------------TCC--T-CATGGT
GCTCAAGATACTCACATTTACCTTGAACAAATTAGAGTGCTCAAAGCAGGCTAAGAC-AA
AGCGTCCGGCCCCCCCGTGGGGTTGGCGTTGGCCGAGAATAATCTTGCATGGAATAATGG
AATATGACCTCGGTTTATA-CGATTTCGTTGGTTTGTCA-----GAAACCTAGAGGTAAT
GATTAACAGAAGTAGTTGGGGGCATTGGTATTACGGCGCGAGAGGTGAAATTCGTAGACC
GTCGTAGGACCAACTGAAGCGAAAGCGTTTGCCATGGATGCTTTCTTTAATCAAGAACGA
AAGTTAGAGGATCGAAGGCGATTAGATACCGCCCTAGTTCTAACCGTAAACGATGCCAAT
TAGCAATTGG---GAGACGCTACCCCTATTCGGTGCTC--TCAGTCGCTTC-CGGGAAAC
CAAAA---TCGGGTTCCGGGGGAAGTATGGTTGCAAAGTTGAAACTTAAAGGAATTGACG
GAAGGGCACCACAA-GAAGTGGAGCTTGCGGCTTAATTTGACCCAACACGGGAAAATTTA
CCAGGTCCAAACTTATCGAGGTAAGACAGATTGATAGCTCTTTCTCAAATTTAAGGGTAG
TGGTGCATGGCCGTTCTTAGTTCGTGGAATGATTTGTCTGGTTAATTCCGATAACGAACG
TGACTCAAACATGCTAACTAGAACGCTGTCAGCAGTGCGCCTCCGGGCGCACCTG-ACGT
TACA------GCCGG---------------------------------------GCGGCG
---------------------------------------------------------CCT
---TCACGGGCG------GT---------------------------------CGTCGGC
T-----ACGTTTGCC---CTGCTTAGCGGGACAACTTGTG-TTTAGCAAGCTGAGAATGA
GCGATAACAGGTCCGTGATGCCCTTAGATGTTCTGGGCTGCACGCGTGCTACAAT---GT
GGGTCGCA---GCGTGTTCTCGCCAATAGGCGCCCCCATTCCGAGAGGAACGGGAAATCA
CTAAAATGCCCATC-TAGTCGGGATTGGGGACTGCAACGGTCCCCATGAACCTGGAATTT
CTAGTAAGCACTAGTCATTAGCTAGTGCTGATTACGTCCCTGCCCTTTGTACACACCGCC
CGTCGCTACTACCGA-TGGATTATTTAGTGAGGTTT-CTGGAG---GCTTAC---CTTCC
GCGGTTCCTTCGT--GAGCTG-----CA------GCTGGCATGGCTGAAGTTGACCGAAC
TTGATGA-----TTTAGAGGAAGTAAAAGTCGTAACAAGGTTTCCGCAG-----------
-------------
>18S_An_funestus_CF_S43
GAATTCTGGTTGATCCTACCAGTAAT-ATACGCTTGTCTCAAAGGTTAAGCCATGCATGT
CTAAGTACAAACATAAATGAATGTGAAACCGCATAAGGCTCAGTATAACAGCTATAATTC
ACAAGATCATCCTACCACTAGTTACTTGGATAACTGTGGAAAATCCAGAGCTAATACATG
CAACATGCCGGGA-CTGTTGCCCTCGCGGGTAGC-TGAACTGGTGCAC-TTATTAGTT--
-AAACCAATCG--------CCTCCGGG-----------------CGGC-TTGAGTTG--A
AGTCTGGATAAGGACGCAGATCGTATGGTCG--C-TT-GTCGACTGACGACAGATCTTTC
AAATGTCTGCCCTATCAACTATTGATGGTAGTGTAGAGGACTACCATGGTTGCGACGGGT
AACGGGGAATCAGGGTTCGATTCCGGAGAGGGAGCCTGAGAAATGGCTACCACATCCAAG
GAAGGCAGCAGGCGCGTAAATTACCCAATCCCAGTACGGGGAGGTAGTGACGAGAAATAA
CAATATGGACCTCTCTAACGATGGTCCATAATTGGAATGAGTTGAGTATAAATCCTTCAA
CAAGGATCAAGTGGAGGGCAAGTCTGGTGCCAGCAGCCGCGGTAATTCCAGCTCCACTAG
CGTATATTAAAGTTGTTGCGGTTAAAACGTTCGAAGTTGATTGCCCGTCCAGACACGTGA
CCGCCACGGGC-------------------GCCCGGTTACACGCC------GGG------
-------------------GCCGTTC-G--TGC-GCGCGC------------TCACGGCT
GCGACTCACAATGGTGTACT---------------TGGGC-----GTTACTC--TGTGAA
CGA------------------------------------GTAC-----CG--TGCTACCG
GTTAACTCCGGCAC-----------GGGC------------------TCC--T-CATGGT
GCTCAAGATACTCACATTTACCTTGAACAAATTAGAGTGCTCAAAGCAGGCTAAGAC-AA
AGCGTCCGGCCCCCCCGTGGGGTTGGCGTTGGCCGAGAATAATCTTGCATGGAATAATGG
AATATGACCTCGGTTTATA-CGATTTCGTTGGTTTGTCA-----GAAACCTAGAGGTAAT
GATTAACAGAAGTAGTTGGGGGCATTGGTATTACGGCGCGAGAGGTGAAATTCGTAGACC
GTCGTAGGACCAACTGAAGCGAAAGCGTTTGCCATGGATGCTTTCTTTAATCAAGAACGA
AAGTTAGAGGATCGAAGGCGATTAGATACCGCCCTAGTTCTAACCGTAAACGATGCCAAT
TAGCAATTGG---GAGACGCTACC-ATT--CGGTGCTC--TCAGTCGCTTC-CGGGAAAC
CAAAA---TCGGGTTCCGGGGGAAGTATGGTTGCAAAGTTGAAACTTAAAGGAATTGACG
GAAGGGCACCACAA-GAAGTGGAGCTTGCGGCTTAATTTGACCCAACACGGGAAAATTTA
CCAGGTCCAAACTTATCGAGGTAAGACAGATTGATAGCTCTTTCTCAAATTTAAGGGTAG
TGGTGCATGGCCGTTCTTAGTTCGTGGAATGATTTGTCTGGTTAATTCCGATAACGAACG
TGACTCAAACATGCTAACTAGAACGCTGTCAGCAGTGCGCCTCCGGGCGCACCTG-ACGT
TACA------GCCGG---------------------------------------GCGGCG
---------------------------------------------------------CCT
---TCACGGGCG------GT---------------------------------CGTCGGC
T-----ACGTTTGCC---CTGCTTAGCGGGACAACTTGTG-TTTAGCAAGCTGAGAATGA
GCGATAACAGGTCCGTGATGCCCTTAGATGTTCTGGGCTGCACGCGTGCTACAAT---GT
GGGTCGCA---GCGTGTTCTCGCCAATAGGCGCCCCCATTCCGAGAGGAACGGGAAATCA
CTAAAATGCCCATC-TAGTCGGGATTGGGGACTGCAACGGTCCCCATGAACCTGGAATTT
CTAGTAAGCACTAGTCATTAGCTAGTGCTGATTACGTCCCTGCCCTTTGTACACACCGCC
CGTCGCTACTACCGA-TGGATTATTTAGTGAGGTTT-CTGGAG---GCTTAC---CTTCC
GCGGTTCCTTCGT--GAGCTG-----CA------GCTGGCATGGCTGAAGTTGACCGAAC
TTGATGA-----TTTAGAGGAAGTAAAAGTCGTAACAAGGTTTCCGTAGGTGAACCTGCG
GAAGGATCATTAC
>18S_An_funestus_CF_S44
GAATTCTGGTTGATCCTACCAGTAAT-ATACGCTTGTCTCAAAGGTTAAGCCATGCATGT
CTAAGTACAAACATAAATGAATGTGAAACCGCATAAGGCTCAGTATAACAGCTATAATTC
ACAAGATCATCCTACCACTAGTTACTTGGATAACTGTGGAAAATCCAGAGCTAATACATG
CAACATGCCGGGA-CTGTTGCCCTCGCGGGTAGC-TGAACTGGTGCAC-TTATTAGTT--
-AAACCAATCG--------CCTCCGGG-----------------CGGC-TTGAGTTG--A
AGTCTGGATAAGGACGCAGATCGTATGGTCG--C-TT-GTCGACTGACGACAGATCTTTC
AAATGTCTGCCCTATCAACTATTGATGGTAGTGTAGAGGACTACCATGGTTGCGACGGGT
AACGGGGAATCAGGGTTCGATTCCGGAGAGGGAGCCTGAGAAATGGCTACCACATCCAAG
GAAGGCAGCAGGCGCGTAAATTACCCAATCCCAGTACGGGGAGGTAGTGACGAGAAATAA
CAATATGGACCTCTCTAACGATGGTCCATAATTGGAATGAGTTGAGTATAAATCCTTCAA
CAAGGATCAAGTGGAGGGCAAGTCTGGTGCCAGCAGCCGCGGTAATTCCAGCTCCACTAG
CGTATATTAAAGTTGTTGCGGTTAAAACGTTCGAAGTTGATTGCCCGTCCAGACACGTGA
CCGCCACGGGC-------------------GCCCGGTTACACGCC------GGG------
-------------------GCCGTTC-G--TGC-GCGCGC------------TCACGGCT
GCGACTCACAATGGTGTACT---------------TGGGC-----GTTACTC--TGTGAA
CGA------------------------------------GTAC-----CG--TGCTACCG
GTTAACTCCGGCAC-----------GGGC------------------TCC--T-CATGGT
GCTCAAGATACTCACATTTACCTTGAACAAATTAGAGTGCTCAAAGCAGGCTAAGAC-AA
AGCGTCCGGCCCCCCCGTGGGGTTGGCGTTGGCCGAGAATAATCTTGCATGGAATAATGG
AATATGACCTCGGTTTATA-CGATTTCGTTGGTTTGTCA-----GAAACCTAGAGGTAAT
GATTAACAGAAGTAGTTGGGGGCATTGGTATTACGGCGCGAGAGGTGAAATTCGTAGACC
GTCGTAGGACCAACTGAAGCGAAAGCGTTTGCCATGGATGCTTTCTTTAATCAAGAACGA
AAGTTAGAGGATCGAAGGCGATTAGATACCGCCCTAGTTCTAACCGTAAACGATGCCAAT
TAGCAATTGG---GAGACGCTACCCCTATTCGGTGCTC--TCAGTCGCTTC-CGGGAAAC
CAAAA---TCGGGTTCCGGGGGAAGTATGGTTGCAAAGTTGAAACTTAAAGGAATTGACG
GAAGGGCACCACAA-GAAGTGGAGCTTGCGGCTTAATTTGACCCAACACGGGAAAATTTA
CCAGGTCCAAACTTATCGAGGTAAGACAGATTGATAGCTCTTTCTCAAATTTAAGGGTAG
TGGTGCATGGCCGTTCTTAGTTCGTGGAATGATTTGTCTGGTTAATTCCGATAACGAACG
TGACTCAAACATGCTAACTAGAACGCTGTCAGCAGTGCGCCTCCGGGCGCACCTG-ACGT
TACA------GCCGG---------------------------------------GCGGCG
---------------------------------------------------------CCT
---TCACGGGCG------GT---------------------------------CGTCGGC
T-----ACGTTTGCC---CTGCTTAGCGGGACAACTTGTG-TTTAGCAAGCTGAGAATGA
GCGATAACAGGTCCGTGATGCCCTTAGATGTTCTGGGCTGCACGCGTGCTACAAT---GT
GGGTCGCA---GCGTGTTCTCGCCAATAGGCGCCCCCATTCCGAGAGGAACGGGAAATCA
CTAAAATGCCCATC-TAGTCGGGATTGGGGACTGCAACGGTCCCCATGAACCTGGAATTT
CTAGTAAGCACTAGTCATTAGCTAGTGCTGATTACGTCCCTGCCCTTTGTACACACCGCC
CGTCGCTACTACCGA-TGGATTATTTAGTGAGGTTT-CTGGAG---GCTTAC---CTTCC
GCGGTTCCTTCGT--GAGCTG-----CA------GCTGGCATGGCTGAAGTTGACCGAAC
TTGATGA-----TTTAGAGGAAGTAAAAGTCGTAACAAGGTTTCCGTAGGTGAACCTGCG
GAAGGATCATTAT
>18S_An_funestus_MG_S69
GAATTCTGGTTGATCCTACCAGTAAT-ATACGCTTGTCTCAAAGGTTAAGCCATGCATGT
CTAAGTACAAACATAAATGAATGTGAAACCGCATAAGGCTCAGTATAACAGCTATAATTC
ACAAGATCATCCTACCACTAGTTACTTGGATAACTGTGGAAAATCCAGAGCTAATACATG
CAACATGCCGGGA-CTGTTGCCCTCGCGGGTAGC-TGAACTGGTGCAC-TTATTAGTT--
-AAACCAATCG--------CCTCCGGG-----------------CGGC-TTGAGTTG--A
AGTCTGGATAAGGACGCAGATCGTATGGTCG--C-TT-GTCGACTGACGACAGATCTTTC
AAATGTCTGCCCTATCAACTATTGATGGTAGTGTAGAGGACTACCATGGTTGCGACGGGT
AACGGGGAATCAGGGTTCGATTCCGGAGAGGGAGCCTGAGAAATGGCTACCACATCCAAG
GAAGGCAGCAGGCGCGTAAATTACCCAATCCCAGTACGGGGAGGTAGTGACGAGAAATAA
CAATATGGACCTCTCTAACGATGGTCCATAATTGGAATGAGTTGAGTATAAATCCTTCAA
CAAGGATCAAGTGGAGGGCAAGTCTGGTGCCAGCAGCCGCGGTAATTCCAGCTCCACTAG
CGTATATTAAAGTTGTTGCGGTTAAAACGTTCGAAGTTGATTGCCCGTCCAGACACGTGA
CCGCCACGGGC-------------------GCCCGGTTACACGCC------GGG------
-------------------GCCGTTC-G--TGC-GCGCGC------------TCACGGCT
GCGACTCACAATGGTGTACT---------------TGGGC-----GTTACTC--TGTGAA
CGA------------------------------------GTAC-----CG--TGCTACCG
GTTAACTCCGGCAC-----------GGGC------------------TCC--T-CATGGT
GCTCAAGATACTCACATTTACCTTGAACAAATTAGAGTGCTCAAAGCAGGCTAAGAC-AA
AGCGTCCGGCCCCCCCGTGGGGTTGGCGTTGGCCGAGAATAATCTTGCATGGAATAATGG
AATATGACCTCGGTTTATA-CGATTTCGTTGGTTTGTCA-----GAAACCTAGAGGTAAT
GATTAACAGAAGTAGTTGGGGGCATTGGTATTACGGCGCGAGAGGTGAAATTCGTAGACC
GTCGTAGGACCAACTGAAGCGAAAGCGTTTGCCATGGATGCTTTCTTTAATCAAGAACGA
AAGTTAGAGGATCGAAGGCGATTAGATACCGCCCTAGTTCTAACCGTAAACGATGCCAAT
TAGCAATTGG---GAGACGCTACCCCTATTCGGTGCTC--TCAGTCGCTTC-CGGGAAAC
CAAAA---TCGGGTTCCGGGGGAAGTATGGTTGCAAAGTTGAAACTTAAAGGAATTGACG
GAAGGGCACCACAA-GAAGTGGAGCTTGCGGCTTAATTTGA--CAACACGGGAAAATTTA
CCAGGTCCAAACTTATCGAGGTAAGACAGATTGATAGCTCTTTCTCAAATTTAAGGGTAG
TGGTGCATGGCCGTTCTTAGTTCGTGGAATGATTTGTCTGGTTAATTCCGATAACGAACG
TGACTCAAACATGCTAACTAGAACGCTGTCAGCAGTGCGCCTCCGGGCGCACCTG-ACGT
TACA------GCCGG---------------------------------------GCGGCG
---------------------------------------------------------CCT
---TCACGGGCG------GT---------------------------------CGTCGGC
T-----ACGTTTGCC---CTGCTTAGCGGGACAACTTGTG-TTTAGCAAGCTGAGAATGA
GCGATAACAGGTCCGTGATGCCCTTAGATGTTCTGGGCTGCACGCGTGCTACAAT---GT
GGGTCGCA---GCGTGTTCTCGCCAATAGGCGCCCCCATTCCGAGAGGAACGGGAAATCA
CTAAAATGCCCATC-TAGTCGGGATTGGGGACTGCAACGGTCCCCATGAACCTGGAATTT
CTAGTAAGCACTAGTCATTAGCTAGTGCTGATTACGTCCCTGCCCTTTGTACACACCGCC
CGTCGCTACTACCGA-TGGATTATTTAGTGAGGTTT-CTGGAG---GCTTAC---CTTCC
GCGGTTCCTTCGT--GAGCTG-----CA------GCTGGCATGGCTGAAGTTGACCGAAC
TTGATGA-----TTTAGAGGAAGTAAAAGTCGTAACAAGGTTTCCGTAGGCG--------
-------------
>18S_An_gambiae_CF_S45
GAATTCTGGTTGATCCTACCAGTGAT-ATACGCTCGTCTCAAAGGTTAAGCCATGCATGT
CTAAGTACAAGCTTCCTAGAAAGTGAAACCGCATAAGGCTCAGTATAACAGCTATAATTT
ACAAGATCCTCATCCAAACAGTTACTTGGATAACTGTGGAAAAGCCAGAGCTAATACATG
CATTATGCCGGGA-CTGTTGGCCTCCGGGTCGGC-GGAACTGGTGCAC-TTATTAGTT--
-AAACCAATCG--------CCTCCGGG------------------CGCTTTGAGTTG--A
AATCTGGATAAGGATGCCGATCGTACGGTCG-----CTTGCGACTGACGACAGATCTTTC
AAATGTCTGCCCTATCAACTATTGATGGTAGTGTAGAGGACTACCATGGTTGCGACGGGT
AACGGGGAATCAGGGTTCGATTCCGGAGAGGGAGCCTGAGAAATGGCTACCACATCCAAG
GAAGGCAGCAGGCGCGTAAATTACCCAATCCCGGCACGGGGAGGTAGTGACGAGAAATAA
CAATATGGACCTCTCTAACGATGGTCCATAATTGGAATGAGTTGAGCATAAATCCTTTTG
CAAGGATCAAGTGGAGGGCAAGTCTGGTGCCAGCAGCCGCGGTAATTCCAGCTCCACTAG
CGTATATTAAAGTTGTTGCGGTTAAAACGTTCGAAGTTGATACCCCGTCCAGACTCGCGT
CCGTCGCGGGC-------------------GCCC-----GGCCTCTCGGTTGGG------
-------------------ACCGTCC-G--TGT-ACGCGC------------TCGCGGCT
GCGACTCACAAT-----GGT------------------GT-----ACCTGGG--CGTTCT
ACTCCGTGACGGGTCAGGACT-------------------TGT-----CG-CCGCGACCT
CGTCGGTCAAGGTCTTGTTCGACCCAGCT-----------------------T-CATGGT
GCCC-GGGAACTCTCGTTTACCTTGAACAAATTAGAGTGCTCAAAGCAGGCTAGTTCAA-
---AGCGTCCGGTCCTCCGGGGCCGGCGTTGGCCGAGAATAATTTTGCATGGAATAATGG
AACATGACCTCGGTCTGAG-TGGTTTCGTTGGTTTGTAA-----TAGACCAAGAGGTAAT
GATTAACAGAAGTAGTCGGGGGCATTGGTATTACGGCGCGAGAGGTGAAATTCGTAGACC
GTCGTAGGACCCACAGAAGCGAAAGCGTTTGCCAAGGATGCTTTCATTAATCAAGAACGA
AAGTTAGAGGATCGAAGGCGATTAGATACCGCCCTAGTTCTAACCGTAAACGATGCCAAT
TAGCAATTGG---GAGACGCTACCTACCTTCGGTGCTC--TCAGTAGCTTC-CGGGAAAC
CAAAA---TCGGGTTCCGGGGGAAGTATGGTTGCAAAGTTGAAACTTAAAGGAATTGACG
GAAGGGCACCACAA-GAAGTGGAGCTTGCGGCTTAATTTGACCCAACACGGGAAAACTTA
CCAGGTCCGAACTTATTGAGGTAAGACAGATTGATAGCTCTTTCTCAAACTTAAGGGTAG
TGGTGCATGGCCGTTCTTAGTTCGTGGAATGATTTGTCTGGTTAATTCCGATAACGAACG
CGACTCAGTCAAGCTAACTAGAACGCTGTCAGTAGT-----------------------G
TGCC------TCCGGGCG------------------------------------------
------------------------------------------------------------
---CACCTGACGTTAGGAGTGGCGGGTGTCCTCACG-----------GGTGCCCGTCACT
------TAGTTTGCC---CTGCTTAGCGGGACAACTTGTG-TTTAGCAAGATGAGATTGA
GCGATAACAGGTCCGTGATGCCCTTAGATGTTCTGGGCTGCACGCGTGCTACAAT---GT
GAGCAGCA---GCGTGTTCTCGCCTTATGGCGCCCCCATTCCGAGAGGAACGGGAAATCA
CCCAAATGCTCATT-TAGTAGGGATTGGGGACTGCAATGGTCCCCATGAACCTGGAATTT
CTAGTAAGTGCTAGTCATTAGCTAGCGCTGATTACGTCCCTGCCCTTTGTACACACCGCC
CGTCGCTACTACCGA-TGGATTATTTAGTGAGGTCT-CTGGAG---GCACAC---CTTCC
GCGATTCCTTCGT--GAGTTG-----CA------GTTGGCACGGCCGAAGTTGACCGAAC
TTGATGA-----TTTAGAGGAAGTAAAAGTCGCA--------------------------
-------------
>18S_An_gambiae_CF_S46
GAATTCTGGTTGATCCTACCAGTGAT-ATACGCTCGTCTCAAAGGTTAAGCCATGCATGT
CTAAGTACAAGCTTCCTAGAAAGTGAAACCGCATAAGGCTCAGTATAACAGCTATAATTT
ACAAGATCCTCATCCAAACAGTTACTTGGATAACTGTGGAAAAGCCAGAGCTAATACATG
CATTATGCCGGGA-CTGTTGGCCTCCGGGTCGGC-GGAACTGGTGCAC-TTATTAGTT--
-AAACCAATCG--------CCTCCGGG------------------CGCTTTGAGTTG--A
AATCTGGATAAGGATGCCGATCGTACGGTCG-----CTTGCGACTGACGACAGATCTTTC
AAATGTCTGCCCTATCAACTATTGATGGTAGTGTAGAGGACTACCATGGTTGCGACGGGT
AACGGGGAATCAGGGTTCGATTCCGGAGAGGGAGCCTGAGAAATGGCTACCACATCCAAG
GAAGGCAGCAGGCGCGTAAATTACCCAATCCCGGCACGGGGAGGTAGTGACGAGAAATAA
CAATATGGACCTCTCTAACGATGGTCCATAATTGGAATGAGTTGAGCATAAATCCTTTTG
CAAGGATCAAGTGGAGGGCAAGTCTGGTGCCAGCAGCCGCGGTAATTCCAGCTCCACTAG
CGTATATTAAAGTTGTTGCGGTTAAAACGTTCGAAGTTGATACCCCGTCCAGACTCGCGT
CCGTCGCGGGC-------------------GCCC-----GGCCTCTCGGTTGGG------
-------------------ACCGTCC-G--TGT-ACGCGC------------TCGCGGCT
GCGACTCACAAT-----GGT------------------GT-----ACCTGGG--CGTTCT
ACTCCGTGACGGGTCAGGACT-------------------TGT-----CG-CCGCGACCT
CGTCGGTCAAGGTCTTGTTCGACCCAGCT-----------------------T-CATGGT
GCCC-GGGAACTCTCGTTTACCTTGAACAAATTAGAGTGCTCAAAGCAGGCTAGTTCAA-
---AGCGTCCGGTCCTCCGGGGCCGGCGTTGGCCGAGAATAATTTTGCATGGAATAATGG
AACATGACCTCGGTCTGAG-TGGTTTCGTTGGTTTGTAA-----TAGACCAAGAGGTAAT
GATTAACAGAAGTAGTCGGGGGCATTGGTATTACGGCGCGAGAGGTGAAATTCGTAGACC
GTCGTAGGACCCACAGAAGCGAAAGCGTTTGCCAAGGATGCTTTCATTAATCAAGAACGA
AAGTTAGAGGATCGAAGGCGATTAGATACCGCCCTAGTTCTAACCGTAAACGATGCCAAT
TAGCAATTGG---GAGACGCTACCTACCTTCGGTGCTC--TCAGTAGCTTC-CGGGAAAC
CAAAA---TCGGGTTCCGGGGGAAGTATGGTTGCAAAGTTGAAACTTAAAGGAATTGACG
GAAGGGCACCACAA-GAAGTGGAGCTTGCGGCTTAATTTGACCCAACACGGGAAAACTTA
CCAGGTCCGAACTTATTGAGGTAAGACAGATTGATAGCTCTTTCTCAAACTTAAGGGTAG
TGGTGCATGGCCGTTCTTAGTTCGTGGAATGATTTGTCTGGTTAATTCCGATAACGAACG
CGACTCAGTCAAGCTAACTAGAACGCTGTCAGTAGT-----------------------G
TGCC------TCCGGGCG------------------------------------------
------------------------------------------------------------
---CACCTGACGTTAGGAGTGGCGGGTGTCCTCACG-----------GGTGCCCGTCACT
------TAGTTTGCC---CTGCTTAGCGGGACAACTTGTG-TTTAGCAAGATGAGATTGA
GCGATAACAGGTCCGTGATGCCCTTAGATGTTCTGGGCTGCACGCGTGCTACAAT---GT
GAGCAGCA---GCGTGTTCTCGCCTTATGGCGCCCCCATTCCGAGAGGAACGGGAAATCA
CCCAAATGCTCATT-TAGTAGGGATTGGGGACTGCAATGGTCCCCATGAACCTGGAATTT
CTAGTAAGTGCTAGTCATTAGCTAGCGCTGATTACGTCCCTGCCCTTTGTACACACCGCC
CGTCGCTACTACCGA-TGGATTATTTAGTGAGGTCT-CTGGAG---GCACAC---CTTCC
GCGATTCCTTCGT--GAGTTG-----CA------GTTGGCACGGCCGAAGTTGACCGAAC
TTGATGA-----TTTAGAGGAAGTAAAAGTCGTAACAAGGTTTCCGTAGGTGAACCTGCG
GAAGGATCATTAA
>18S_An_gambiae_CF_S47
GAATTCTGGTTGATCCTACCAGTGAT-ATACGCTCGTCTCAAAGGTTAAGCCATGCATGT
CTAAGTACAAGCTTCCTAGAAAGTGAAACCGCATAAGGCTCAGTATAACAGCTATAATTT
ACAAGATCCTCATCCAAACAGTTACTTGGATAACTGTGGAAAAGCCAGAGCTAATACATG
CATTATGCCGGGA-CTGTTGGCCTCCGGGTCGGC-GGAACTGGTGCAC-TTATTAGTT--
-AAACCAATCG--------CCTCCGGG------------------CGCTTTGAGTTG--A
AATCTGGATAAGGATGCCGATCGTACGGTCG-----CTTGCGACTGACGACAGATCTTTC
AAATGTCTGCCCTATCAACTATTGATGGTAGTGTAGAGGACTACCATGGTTGCGACGGGT
AACGGGGAATCAGGGTTCGATTCCGGAGAGGGAGCCTGAGAAATGGCTACCACATCCAAG
GAAGGCAGCAGGCGCGTAAATTACCCAATCCCGGCACGGGGAGGTAGTGACGAGAAATAA
CAATATGGACCTCTCTAACGATGGTCCATAATTGGAATGAGTTGAGCATAAATCCTTTTG
CAAGGATCAAGTGGAGGGCAAGTCTGGTGCCAGCAGCCGCGGTAATTCCAGCTCCACTAG
CGTATATTAAAGTTGTTGCGGTTAAAACGTTCGAAGTTGATACCCCGTCCAGACTCGCGT
CCGTCGCGGGC-------------------GCCC-----GGCCTCTCGGTTGGG------
-------------------ACCGTCC-G--TGT-ACGCGC------------TCGCGGCT
GCGACTCACAAT-----GGT------------------GT-----ACCTGGG--CGTTCT
ACTCCGTGACGGGTCAGGACT-------------------TGT-----CG-CCGCGACCT
CGTCGGTCAAGGTCTTGTTCGACCCAGCT-----------------------T-CATGGT
GCCC-GGGAACTCTCGTTTACCTTGAACAAATTAGAGTGCTCAAAGCAGGCTAGTTCAA-
---AGCGTCCGGTCCTCCGGGGCCGGCGTTGGCCGAGAATAATTTTGCATGGAATAATGG
AACATGACCTCGGTCTGAG-TGGTTTCGTTGGTTTGTAA-----TAGACCAAGAGGTAAT
GATTAACAGAAGTAGTCGGGGGCATTGGTATTACGGCGCGAGAGGTGAAATTCGTAGACC
GTCGTAGGACCCACAGAAGCGAAAGCGTTTGCCAAGGATGCTTTCATTAATCAAGAACGA
AAGTTAGAGGATCGAAGGCGATTAGATACCGCCCTAGTTCTAACCGTAAACGATGCCAAT
TAGCAATTGG---GAGACGCTAC--ACCTTCGGTGCTC--TCAGTAGCTTC-CGGGAAAC
CAAAA---TCGGGTTCCGGGGGAAGTATGGTTGCAAAGTTGAAACTTAAAGGAATTGACG
GAAGGGCACCACAA-GAAGTGGAGCTTGCGGCTTAATTTGACCCAACACGGGAAAACTTA
CCAGGTCCGAACTTATTGAGGTAAGACAGATTGATAGCTCTTTCTCAAACTTAAGGGTAG
TGGTGCATGGCCGTTCTTAGTTCGTGGAATGATTTGTCTGGTTAATTCCGATAACGAACG
CGACTCAGTCAAGCTAACTAGAACGCTGTCAGTAGT-----------------------G
TGCC------TCCGGGCG------------------------------------------
------------------------------------------------------------
---CACCTGACGTTAGGAGTGGCGGGTGTCCTCACG-----------GGTGCCCGTCACT
------TAGTTTGCC---CTGCTTAGCGGGACAACTTGTG-TTTAGCAAGATGAGATTGA
GCGATAACAGGTCCGTGATGCCCTTAGATGTTCTGGGCTGCACGCGTGCTACAAT---GT
GAGCAGCA---GCGTGTTCTCGCCTTATGGCGCCCCCATTCCGAGAGGAACGGGAAATCA
CCCAAATGCTCATT-TAGTAGGGATTGGGGACTGCAATGGTCCCCATGAACCTGGAATTT
CTAGTAAGTGCTAGTCATTAGCTAGCGCTGATTACGTCCCTGCCCTTTGTACACACCGCC
CGTCGCTACTACCGA-TGGATTATTTAGTGAGGTCT-CTGGAG---GCACAC---CTTCC
GCGATTCCTTCGT--GAGTTG-----CA------GTTGGCACGGCCGAAGTTGACCGAAC
TTGATGA-----TTTAGAGGAAGTAAAAGTCGTAACAAGGTTTCCGTAGGTGAACCTGCG
GAAGGATCATTAA
>18S_An_gambiae_MG_S72
GAATTCTGGTTGATCCTACCAGTGAT-ATACGCTCGTCTCAAAGGTTAAGCCATGCATGT
CTAAGTACAAGCTTCCTAGAAAGTGAAACCGCATAAGGCTCAGTATAACAGCTATAATTT
ACAAGATCCTCATCCAAACAGTTACTTGGATAACTGTGGAAAAGCCAGAGCTAATACATG
CATTATGCCGGGA-CTGTTGGCCTCCGGGTCGGC-GGAACTGGTGCAC-TTATTAGTT--
-AAACCAATCG--------CCTCCGGG------------------CGCTTTGAGTTG--A
AATCTGGATAAGGATGCCGATCGTACGGTCG-----CTTGCGACTGACGACAGATCTTTC
AAATGTCTGCCCTATCAACTATTGATGGTAGTGTAGAGGACTACCATGGTTGCGACGGGT
AACGGGGAATCAGGGTTCGATTCCGGAGAGGGAGCCTGAGAAATGGCTACCACATCCAAG
GAAGGCAGCAGGCGCGTAAATTACCCAATCCCGGCACGGGGAGGTAGTGACGAGAAATAA
CAATATGGACCTCTCTAACGATGGTCCATAATTGGAATGAGTTGAGCATAAATCCTTTTG
CAAGGATCAAGTGGAGGGCAAGTCTGGTGCCAGCAGCCGCGGTAATTCCAGCTCCACTAG
CGTATATTAAAGTTGTTGCGGTTAAAACGTTCGAAGTTGATACCCCGTCCAGACTCGCGT
CCGTCGCGGGC-------------------GCCC-----GGCCTCTCGGTTGGG------
-------------------ACCGTCC-G--TGT-ACGCGC------------TCGCGGCT
GCGACTCACAAT-----GGT------------------GT-----ACCTGGG--CGTTCT
ACTCCGTGACGGGTCAGGACT-------------------TGT-----CG-CCGCGACCT
CGTCGGTCAAGGTCTTGTTCGACCCAGCT-----------------------T-CATGGT
GCCC-GGGAACTCTCGTTTACCTTGAACAAATTAGAGTGCTCAAAGCAGGCTAGTTCAA-
---AGCGTCCGGTCCTCCGGGGCCGGCGTTGGCCGAGAATAATTTTGCATGGAATAATGG
AACATGACCTCGGTCTGAG-TGGTTTCGTTGGTTTGTAA-----TAGACCAAGAGGTAAT
GATTAACAGAAGTAGTCGGGGGCATTGGTATTACGGCGCGAGAGGTGAAATTCGTAGACC
GTCGTAGGACCCACAGAAGCGAAAGCGTTTGCCAAGGATGCTTTCATTAATCAAGAACGA
AAGTTAGAGGATCGAAGGCGATTAGATACCGCCCTAGTTCTAACCGTAAACGATGCCAAT
TAGCAATTGG---GAGACGCTACCTACCTTCGGTGCTC--TCAGTAGCTTC-CGGGAAAC
CAAAA---TCGGGTTCCGGGGGAAGTATGGTTGCAAAGTTGAAACTTAAAGGAATTGACG
GAAGGGCACCACAA-GAAGTGGAGCTTGCGGCTTAATTTGACCCAACACGGGAAAACTTA
CCAGGTCCGAACTTATTGAGGTAAGACAGATTGATAGCTCTTTCTCAAACTTAAGGGTAG
TGGTGCATGGCCGTTCTTAGTTCGTGGAATGATTTGTCTGGTTAATTCCGATAACGAACG
CGACTCAGTCAAGCTAACTAGAACGCTGTCAGTAGT-----------------------G
TGCC------TCCGGGCG------------------------------------------
------------------------------------------------------------
---CACCTGACGTTAGGAGTGGCGGGTGTCCTCACG-----------GGTGCCCGTCACT
------TAGTTTGCC---CTGCTTAGCGGGACAACTTGTG-TTTAGCAAGATGAGATTGA
GCGATAACAGGTCCGTGATGCCCTTAGATGTTCTGGGCTGCACGCGTGCTACAAT---GT
GAGCAGCA---GCGTGTTCTCGCCTTATGGCGCCCCCATTCCGAGAGGAACGGGAAATCA
CCCAAATGCTCATT-TAGTAGGGATTGGGGACTGCAATGGTCCCCATGAACCTGGAATTT
CTAGTAAGTGCTAGTCATTAGCTAGCGCTGATTACGTCCCTGCCCTTTGTACACACCGCC
CGTCGCTACTACCGA-TGGATTATTTAGTGAGGTCT-CTGGAG---GCACAC---CTTCC
GCGATTCCTTCGT--GAGTTG-----CA------GTTGGCACGGCCGAAGTTGACCGAAC
TTGATGA-----TTTAGAGGAAGTAAAAGTCGTAACAAGGTTTCCGTAGGTG--------
-------------
>18S_An_gambiae_MG_S71
--------------CCTACCAGTGAT-ATACGCTCGTCTCAAAGGTTAAGCCATGCATGT
CTAAGTACAAGCTTCCTAGAAAGTGAAACCGCATAAGGCTCAGTATAACAGCTATAATTT
ACAAGATCCTCATCCAAACAGTTACTTGGATAACTGTGGAAAAGCCAGAGCTAATACATG
CATTATGCCGGGA-CTGTTGGCCTCCGGGTCGGC-GGAACTGGTGCAC-TTATTAGTT--
-AAACCAATCG--------CCTCCGGG------------------CGCTTTGAGTTG--A
AATCTGGATAAGGATGCCGATCGTACGGTCG-----CTTGCGACTGACGACAGATCTTTC
AAATGTCTGCCCTATCAACTATTGATGGTAGTGTAGAGGACTACCATGGTTGCGACGGGT
AACGGGGAATCAGGGTTCGATTCCGGAGAGGGAGCCTGAGAAATGGCTACCACATCCAAG
GAAGGCAGCAGGCGCGTAAATTACCCAATCCCGGCACGGGGAGGTAGTGACGAGAAATAA
CAATATGGACCTCTCTAACGATGGTCCATAATTGGAATGAGTTGAGCATAAATCCTTTTG
CAAGGATCAAGTGGAGGGCAAGTCTGGTGCCAGCAGCCGCGGTAATTCCAGCTCCACTAG
CGTATATTAAAGTTGTTGCGGTTAAAACGTTCGAAGTTGATACCCCGTCCAGACTCGCGT
CCGTCGCGGGC-------------------GCCC-----GGCCTCTCGGTTGGG------
-------------------ACCGTCC-G--TGT-ACGCGC------------TCGCGGCT
GCGACTCACAAT-----GGT------------------GT-----ACCTGGG--CGTTCT
ACTCCGTGACGGGTCAGGACT-------------------TGT-----CG-CCGCGACCT
CGTCGGTCAAGGTCTTGTTCGACCCAGCT-----------------------T-CATGGT
GCCC-GGGAACTCTCGTTTACCTTGAACAAATTAGAGTGCTCAAAGCAGGCTAGTTCAA-
---AGCGTCCGGTCCTCCGGGGCCGGCGTTGGCCGAGAATAATTTTGCATGGAATAATGG
AACATGACCTCGGTCTGAG-TGGTTTCGTTGGTTTGTAA-----TAGACCAAGAGGTAAT
GATTAACAGAAGTAGTCGGGGGCATTGGTATTACGGCGCGAGAGGTGAAATTCGTAGACC
GTCGTAGGACCCACAGAAGCGAAAGCGTTTGCCAAGGATGCTTTCATTAATCAAGAACGA
AAGTTAGAGGATCGAAGGCGATTAGATACCGCCCTAGTTCTAACCGTAAACGATGCCAAT
TAGCAATTGG---GAGACGCTACCTACCTTCGGTGCTC--TCAGTAGCTTC-CGGGAAAC
CAAAA---TCGGGTTCCGGGGGAAGTATGGTTGCAAAGTTGAAACTTAAAGGAATTGACG
GAAGGGCACCACAA-GAAGTGGAGCTTGCGGCTTAATTTGACCCAACACGGGAAAACTTA
CCAGGTCCGAACTTATTGAGGTAAGACAGATTGATAGCTCTTTCTCAAACTTAAGGGTAG
TGGTGCATGGCCGTTCTTAGTTCGTGGAATGATTTGTCTGGTTAATTCCGATAACGAACG
CGACTCAGTCAAGCTAACTAGAACGCTGTCAGTAGT-----------------------G
TGCC------TCCGGGCG------------------------------------------
------------------------------------------------------------
---CACCTGACGTTAGGAGTGGCGGGTGTCCTCACG-----------GGTGCCCGTCACT
------TAGTTTGCC---CTGCTTAGCGGGACAACTTGTG-TTTAGCAAGATGAGATTGA
GCGATAACAGGTCCGTGATGCCCTTAGATGTTCTGGGCTGCACGCGTGCTACAAT---GT
GAGCAGCA---GCGTGTTCTCGCCTTATGGCGCCCCCATTCCGAGAGGAACGGGAAATCA
CCCAAATGCTCATT-TAGTAGGGATTGGGGACTGCAATGGTCCCCATGAACCTGGAATTT
CTAGTAAGTGCTAGTCATTAGCTAGCGCTGATTACGTCCCTGCCCTTTGTACACACCGCC
CGTCGCTACTACCGA-TGGATTATTTAGTGAGGTCT-CTGGAG---GCACAC---CTTCC
GCGATTCCTTCGT--GAGTTG-----CA------GTTGGCACGGCCGAAGTTGACCGAAC
TTGATGA-----TTTAGAGGAAGTAAAAGTCGTAACAAGGTTTCCGC-------------
-------------
>18S_Cq_venezuelensis_GF_S91
GAATTCTGGTTGATCCTACCAGTAAT-ATACGCTTGTCTCAAAGGTTAAGCCATGCATGT
CTAAGTACAAACAGTTCA-ATTGTGAAACCGCATAAGGCTCAGTATAACAGCTATAATTT
ACAAGATCATT---TAACTAGTTACTTGGATAACTGTGGAAAATCTAGAGCTAATACATG
CAAAATGCAGGAA-CC--------------TCGC-GGAACCTGTGCAA-TTATTAGTC--
-AAACCAATCGT-------CCTCCGTG-----------------ACGCGTTGAGTTG--A
AATCTGGATAATTTTGTTGATCGTATGGTCT--C-GC-----ACCGACGACAGATCTTTC
AAATATCTGCCCTATCAACTATTGATGGTAGTATAGAGGACTACCATGGTTGCAACGGGT
AACGGGGAATCAGGGTTCGATTCCGGAGAGGGAGCCTGAGAAATGGCTACCACATCCAAG
GAAGGCAGCAGGCGCGTAAATTACCCAATCCCGGCACGGGGAGGTAGTGACGAGAAATAA
CAATATAAGACTCTTTTATGATGTCTTATAATTGGAATGAGTTGAGCATAAATCCTTCAA
CAAGGATCAAGTGGAGGGCAAGTCTGGTGCCAGCAGCCGCGGTAATTCCAGCTCCACTAG
CGTATATTAAAATTGTTGCGGTTAAAACGTTCGAAGTTCAT-------------TCTTGT
CCAACACGGGT-------------------GC-------TACTCC-TATA-GAT------
---GGCAGTAG--------GTCA-CT-G--GAT-------------------T----GTT
GCGACT-ATAAGACTG-GGT------------------GA-----CCCTTTC-TAGAGTT
---------------------------------------GTGG-----CA-CTGATGCCT
TTCA--ACGGGTGC-----------AGTG------------------TTT--T-CACA-A
GCCC-AGCTGCGG----TTACCTTGAACAAATTAGAGTGCTCTAAGCAGGCTATCAC-A-
-----------------------------CGGCCGAGAATAATCTTGCATGGAATAATGG
AATATGACCTCGGTCGCAA-TA--TTCATTGGTTTGTAG---TCCCGATCAAGAGGTAAT
GATTAACAGAAGTAGTTGGGGGCATTAGTATTACGGCGCGAGAGGTGAAATTCGTAGACC
GTCGTAAGACTAACTAAAGCGAAAGCATTTGCCATGGATGCTTTCATTAATCAAGAACGA
AAGTTAGAGGATCGAAGGCGATTAGATACCGCCCTAGTTCTAACCGTAAACTATGCCAAT
TAGCAATTGG---GAGACGCTAC--ATTATTGGTGCTC--TCAGTAGCTTC-CGGGAAAC
CAAAA---TTAGGTTCCGGGGGAAGTATGGTTGCAAAGTTGAAACTTAAAGGAATTGACG
GAAGGGCACCACCA-GGAGTGGAGCCTGCGGCTTAATTTGACCCAACACGGGAAAACTTA
CCAGGTCCGAACTTATTGAGGTAAGACAGATTAATAGCTCTTTCTCAAAATTAAGGGTAG
TGGTGCATGGCCGTTCTTAGTTCGTGGAATGATTTGTCTGGTTAATTCCGATAACGAACG
TGACTCAATCAAATTAAATAGAACGCTATCAGCAGT-------------CAGACG-TTGA
TACC------GTCGGTCGGTTCGCGTGTGCCGGG--------------------CCGCGG
GGCCGCCGGGTGTGCGTTCGCGCGTGCGCCCTGGTGCGTCTGCGGCGGTTCCGGTGCCGT
ACGCCACCGGCG------GGGTAGTGTGACCTGATA--------------ATACGTCAAC
CCATC-GAGGTTGAC-TTCTGCTTAATAGGACAATTTGTG-TTTAGCAAAATGAGATTGA
GCGATAACAGGTCCGTGATGCCCTTAGATGTTCTGGGCTGCACGCGCGCTACAAT---GT
GAGCAGCA---GCGTGT-AC--------------CCTATTCCGAGAGGAACGGGAAATCA
CTGAAATGCTCATT-TAGTCGGGATTATGGATTGAAATGGTCCATATGAACCTGGAATTC
CCAGTAAGTGCTGGTCATTAGCTAGCGTTGATTACGTCCCTGCCCTTTGTACACACCGCC
CGTCGCTACTACCGA-TGGATTATTTAGTGAGGTCT-TTGAAG---GTGAAC---ATT-T
GATGGTCCCTC-G--GGGCTA-----CA------TTTGA-ATCGCTGAAGTTGACCGAAC
TTGATGA-----TTTAGAGGAAGTAAAAGTCGTAACAAGGTTTCCGTAG-----------
-------------
>18S_Cq_venezuelensis_GF_S92
GAATTCTGGTTGATCCTACCAGTAAT-ATACGCTTGTCTCAAAGGTTAAGCCATGCATGT
CTAAGTACAAACAGTTCA-ATTGTGAAACCGCATAAGGCTCAGTATAACAGCTATAATTT
ACAAGATCATT---TAACTAGTTACTTGGATAACTGTGGAAAATCTAGAGCTAATACATG
CAAAATGCAGGAA-CC--------------TCGC-GGAACCTGTGCAA-TTATTAGTC--
-AAACCAATCGT-------CCTCCGTG-----------------ACGCGTTGAGTTG--A
AATCTGGATAATTTTGTTGATCGTATGGTCT--C-GC-----ACCGACGACAGATCTTTC
AAATATCTGCCCTATCAACTATTGATGGTAGTATAGAGGACTACCATGGTTGCAACGGGT
AACGGGGAATCAGGGTTCGATTCCGGAGAGGGAGCCTGAGAAATGGCTACCACATCCAAG
GAAGGCAGCAGGCGCGTAAATTACCCAATCCCGGCACGGGGAGGTAGTGACGAGAAATAA
CAATATAAGACTCTTTTATGATGTCTTATAATTGGAATGAGTTGAGCATAAATCCTTCAA
CAAGGATCAAGTGGAGGGCAAGTCTGGTGCCAGCAGCCGCGGTAATTCCAGCTCCACTAG
CGTATATTAAAATTGTTGCGGTTAAAACGTTCGAAGTTCAT-------------TCTTGT
CCAACACGGGT-------------------GC-------TACTCC-TATA-GAT------
---GGCAGTAG--------GTCA-CT-G--GAT-------------------T----GTT
GCGACT-ATAAGACTG-GGT------------------GA-----CCCTTTCTAGAGTT-
---------------------------------------GTGG-----CA-CTGATGCCT
TTCA--ACGGGTGC-----------AGTG------------------TTT--T-CACA-A
GCCC-AGCTGCGG----TTACCTTGAACAAATTAGAGTGCTCTAAGCAGGCTATCAC-A-
-----------------------------CGGCCGAGAATAATCTTGCATGGAATAATGG
AATATGACCTCGGTCGCAA-TA--TTCATTGGTTTGTAG---TCCCGATCAAGAGGTAAT
GATTAACAGAAGTAGTTGGGGGCATTAGTATTACGGCGCGAGAGGTGAAATTCGTAGACC
GTCGTAAGACTAACTAAAGCGAAAGCATTTGCCATGGATGCTTTCATTAATCAAGAACGA
AAGTTAGAGGATCGAAGGCGATTAGATACCGCCCTAGTTCTAACCGTAAACTATGCCAAT
TAGCAATTGG---GAGACGCTAC--ATTATTGGTGCTC--TCAGTAGCTTC-CGGGAAAC
CAAAA---TTAGGTTCCGGGGGAAGTATGGTTGCAAAGTTGAAACTTAAAGGAATTGACG
GAAGGGCACCACCA-GGAGTGGAGCCTGCGGCTTAATTTGACCCAACACGGGAAAACTTA
CCAGGTCCGAACTTATTGAGGTAAGACAGATTAATAGCTCTTTCTCAAAATTAAGGGTAG
TGGTGCATGGCCGTTCTTAGTTCGTGGAATGATTTGTCTGGTTAATTCCGATAACGAACG
TGACTCAATCAAATTAAATAGAACGCTATCAGCAGT-------------CAGACG-TTGA
TACC------GTCGGTCGGTTCGCGTGTGCCGGG--------------------CCGCGG
GGCCGCCGGGTGTGCGTTCGCGCGTGCGCCCTGGTGCGTCTGCGGCGGTTCCGGTGCCGT
ACGCCACCGGCG------GGGTAGTGTGACCTGATA--------------ATACGTCAAC
CCATC-GAGGTTGAC-TTCTGCTTAATAGGACAATTTGTG-TTTAGCAAAATGAGATTGA
GCGATAACAGGTCCGTGATGCCCTTAGATGTTCTGGGCTGCACGCGCGCTACAAT---GT
GAGCAGCA---GCGTGT-AC--------------CCTATTCCGAGAGGAACGGGAAATCA
CTGAAATGCTCATT-TAGTCGGGATTATGGATTGAAATGGTCCATATGAACCTGGAATTC
CCAGTAAGTGCTGGTCATTAGCTAGCGTTGATTACGTCCCTGCCCTTTGTACACACCGCC
CGTCGCTACTACCGA-TGGATTATTTAGTGAGGTCT-TTGAAG---GTGAAC---ATT-T
GATGGTCCCTC-G--GGGCTA-----CA------TTTGA-ATCGCTGAAGTTGACCGAAC
TTGATGA-----TTTAGAGGAAGTAAAAGTCGTAACAAGGTTTCCGTAGGTGAACCTGCG
GAAGGATCATTAT
>18S_Cq_venezuelensis_GF_S93
GAATTCTGGTTGATCCTACCAGTAAT-ATACGCTTGTCTCAAAGGTTAAGCCATGCATGT
CTAAGTACAAACAGTTCA-ATTGTGAAACCGCATAAGGCTCAGTATAACAGCTATAATTT
ACAAGATCATT---TAACTAGTTACTTGGATAACTGTGGAAAATCTAGAGCTAATACATG
CAAAATGCAGGAA-CC--------------TCGC-GGAACCTGTGCAA-TTATTAGTC--
-AAACCAATCGT-------CCTCCGTG-----------------ACGCGTTGAGTTG--A
AATCTGGATAATTTTGTTGATCGTATGGTCT--C-GC-----ACCGACGACAGATCTTTC
AAATATCTGCCCTATCAACTATTGATGGTAGTATAGAGGACTACCATGGTTGCAACGGGT
AACGGGGAATCAGGGTTCGATTCCGGAGAGGGAGCCTGAGAAATGGCTACCACATCCAAG
GAAGGCAGCAGGCGCGTAAATTACCCAATCCCGGCACGGGGAGGTAGTGACGAGAAATAA
CAATATAAGACTCTTTTATGATGTCTTATAATTGGAATGAGTTGAGCATAAATCCTTCAA
CAAGGATCAAGTGGAGGGCAAGTCTGGTGCCAGCAGCCGCGGTAATTCCAGCTCCACTAG
CGTATATTAAAATTGTTGCGGTTAAAACGTTCGAAGTTCAT-------------TCTTGT
CCAACACGGGT-------------------GC-------TACTCC-TATA-GAT------
---GGCAGTAG--------GTCA-CT-G--GAT-------------------T----GTT
GCGACT-ATAAGACTG-GGT------------------GA-----CCCTTTC--------
--------------TAGAGTT------------------GTGG-----CA-CTGATGCCT
TTCA--ACGGGTGC-----------AGTG------------------TTT--T-CACA-A
GCCC-AGCTGCGG----TTACCTTGAACAAATTAGAGTGCTCTAAGCAGGCTATCAC-A-
-----------------------------CGGCCGAGAATAATCTTGCATGGAATAATGG
AATATGACCTCGGTCGCAA-TA--TTCATTGGTTTGTAG---TCCCGATCAAGAGGTAAT
GATTAACAGAAGTAGTTGGGGGCATTAGTATTACGGCGCGAGAGGTGAAATTCGTAGACC
GTCGTAAGACTAACTAAAGCGAAAGCATTTGCCATGGATGCTTTCATTAATCAAGAACGA
AAGTTAGAGGATCGAAGGCGATTAGATACCGCCCTAGTTCTAACCGTAAACTATGCCAAT
TAGCAATTGG---GAGACGCTAC--ATTATTGGTGCTC--TCAGTAGCTTC-CGGGAAAC
CAAAA---TTAGGTTCCGGGGGAAGTATGGTTGCAAAGTTGAAACTTAAAGGAATTGACG
GAAGGGCACCACCA-GGAGTGGAGCCTGCGGCTTAATTTGACTCAACACGGGAAAACTTA
CCAGGTCCGAACTTATTGAGGTAAGACAGATTAATAGCTCTTTCTCAAAATTAAGGGTAG
TGGTGCATGGCCGTTCTTAGTTCGTGGAATGATTTGTCTGGTTAATTCCGATAACGAACG
TGACTCAATCAAATTAAATAGAACGCTATCAGCAGT-------------CAGACG-TTGA
TACC------GTCGGTCGGTTCGCGTGTGCCGGGC-------------------CGCGGG
-GCCGCCGGGTGTGCGTTCGCGCGTGCGCCCTGGTGCGTCTGCGGCGGTTCCGGTGCCGT
ACGCCACCGGCG------GGGTAGTGTGACCTGATA--------------ATACGTCAAC
CCATC-GAGGTTGAC-TTCTGCTTAATAGGACAATTTGTG-TTTAGCAAAATGAGATTGA
GCGATAACAGGTCCGTGATGCCCTTAGATGTTCTGGGCTGCACGCGCGCTACAAT---GT
GAGCAGCA---GCGTGT-AC--------------CCTATTCCGAGAGGAACGGGAAATCA
CTGAAATGCTCATT-TAGTCGGGATTATGGATTGAAATGGTCCATATGAACCTGGAATTC
CCAGTAAGTGCTGGTCATTAGCTAGCGTTGATTACGTCCCTGCCCTTTGTACACACCGCC
CGTCGCTACTACCGA-TGGATTATTTAGTGAGGTCT-TTGAAG---GTGAAC---ATT-T
GATGGTCCCTC-G--GGGCTA-----CA------TTTGA-ATCGCTGAAGTTGACCGAAC
TTGATGA-----TTTAGAGGAAGTAAAAGTCGTAACAAGGTTTCCGTAGGTGAACCTGCG
GAAGGATCATTAT
>18S_Cx_antennatus_MG_S57
GAATTCTGGTTGATCCTACCAGTAAT-ATACGCTTGTCTCAAAGGTTAAGCCATGCATGT
CTAAGTACAAACAGTTTT-AATGTGAAACCGCATAAGGCTCAGTATAACAGCTATAATTT
ACAAGATCATT---TACCTAGTTACTTGGATAACTGTGGAAAATCTAGAGCTAATACATG
CAAAATGCAGGGA-CC--------------TCGC-GGAACCTGTGCAA-TTATTAGTC--
-AAACCAATCGT-------CCTCCGTG-----------------ACGC-TTGAGTTG--A
AATCTGGATAATTTTGTTGATCGCATGGTCT--C-GC-----ACCGGCGACAGATCTTTC
AAATATCTGCCCTATCAACTATTGATGGTAGTATAGAGGACTACCATGGTTGCAACGGGT
AACGGGGAATCAGGGTTCGATTCCGGAGAGGGAGCCTGAGAAATGGCTACCACATCCAAG
GAAGGCAGCAGGCGCGTAAATTACCCAATCCCGGCACGGGGAGGTAGTGACGAGAAATAA
CAATATAAGACTCTTTTATGATGTTTTATAATTGGAATGAACCGAGCATAAATCCTTCGG
TAAGGATCAAGTGGAGGGCAAGTCTGGTGCCAGCAGCCGCGGTAATTCCAGCTCCACTAG
CGTATATTAAAATTGTTGCGGTTAAAACGTTCGAAGTTTAT-------------TCTTGT
CCAACACGGGT-------------------GC-------TACTCC-TAAT-GAT------
---GGTAGTAG--------GTCA-CT-G--GAT-------------------T----GTT
GCGACT-ATAAGACTG-GGT------------------GC-----CTATATG--------
---------------------------------------GTGG-----CGCTTGATGCCT
TTCA--TCGGGTGC-----------AGCG------------------TTT--C-CACC-A
GCCC-AGCTGCGA----TTACCTTGAACAAATTAGAGTGCTCTAAGCAGGCTAGCTACA-
-----------------------------CGGCCGAGAATAATCTTGCATGGAATAATGG
AATATGACCTCGGTCTTAA-TA--TTCATTGGTTTGTAA---T-CAGATCAAGAGGTAAT
GATTAACAGAAGTAGTTGGGGGCATTAGTATTACGGCGCGAGAGGTGAAATTCGTAGACC
GTCGTAAGACTAACTAAAGCGAAAGCATTTGCCATGGATGCTTTCATTAATCAAGAACGA
AAGTTAGAGGATCGAAGGCGATTAGATACCGCCCTAGTTCTAACCGTAAACTATGCCAAT
TAGCAATTGG---GAGACGCTAC--ATTA-TGGTGCTC--TCAGTAGCTTC-CGGGAAAC
CAAAA---TTAGGTTCCGGGGGAAGTATGGTTGCAAAGTTGAAACTTAAAGGAATTGACG
GAAGGGCACCACCA-GGAGTGGAGCCTGCGGCTTAATTTGACCCAACACGGGAAAACTTA
CCAGGTCCGAACTTATTGAGGTAAGACAGATTAATAGCTCTTTCTCAAAATTAAGGGTAG
TGGTGCATGGCCGTTCTTAGTTCGTGGAATGATTTGTCTGGTTAATTCCGATAACGAACG
TGACTCAATCAAATTAAATAGAACGCTATCAGCAGT-------------CAGATG-TTGA
TACC------GTCGGCCG--------------GG--------------------TGGGCG
-TGT----------GCTCCCTCGGGGGTG--------------------CGCG----TTC
CGTCCACCGGCG------GTGTAGTGTGACCTGATA--------------ATACGTCAAC
TCATC-GAGGTTGACAATCTGCTTAATAGGACAATTTGTG-TTCAGCAAAATGAGATTGA
GCGATAACAGGTCCGTGATGCCCTTAGATGTTCTGGGCTGCACGCGCGCTACAAT---GT
GAGCAGCA---GCGTGT-AC--------------CCTACGCCGAAAGGCGCGGGAAATCA
CTGAAATGCTCATT-TAGTCGGGATTATGGATTGAAATGGTCCATATGAACCTGGAATTC
CCAGTAAGTGCTGGTCATTAGCTAGCGTTGATTACGTCCCTGCCCTTTGTACACACCGCC
CGTCGCTACTACCGA-TGGATTATTTAGTGAGGTCT-TTGAAG---GTGAAC---ATT-T
GCTAGTCCCTCGT--GGATTA-----CA------TTTGA-ATCGCTGAAGTTGACCGAAC
TTGATGA-----TTTAGAGGAAGTAAAAGTCGTAACAAGGTTTCCGTAGGTG--------
-------------
>18S_Cx_antennatus_MG_S59
GAATTCTGGTTGATCCTACCAGTAAT-ATACGCTTGTCTCAAAGGTTAAGCCATGCATGT
CTAAGTACAAACAGTTTT-AATGTGAAACCGCATAAGGCTCAGTATAACAGCTATAATTT
ACAAGATCATT---TACCTAGTTACTTGGATAACTGTGGAAAATCTAGAGCTAATACATG
CAAAATGCAGGGA-CC--------------TCGC-GGAACCTGTGCAA-TTATTAGTC--
-AAACCAATCGT-------CCTCCGTG-----------------ACGC-TTGAGTTG--A
AATCTGGATAATTTTGTTGATCGCATGGTCT--C-GC-----ACCGGCGACAGATCTTTC
AAATATCTGCCCTATCAACTATTGATGGTAGTATAGAGGACTACCATGGTTGCAACGGGT
AACGGGGAATCAGGGTTCGATTCCGGAGAGGGAGCCTGAGAAATGGCTACCACATCCAAG
GAAGGCAGCAGGCGCGTAAATTACCCAATCCCGGCACGGGGAGGTAGTGACGAGAAATAA
CAATATAAGACTCTTTTATGATGTTTTATAATTGGAATGAACCGAGCATAAATCCTTCGG
TAAGGATCAAGTGGAGGGCAAGTCTGGTGCCAGCAGCCGCGGTAATTCCAGCTCCACTAG
CGTATATTAAAATTGTTGCGGTTAAAACGTTCGAAGTTTAT-------------TCTTGT
CCAACACGGGT-------------------GC-------TACTCC-TAAT-GAT------
---GGTAGTAG--------GTCA-CT-G--GAT-------------------T----GTT
GCGACT-ATAAGACTG-GGT------------------GC-----CTATATG--------
---------------------------------------GTGG-----CGCTTGATGCCT
TTCA--TCGGGTGC-----------AGCG------------------TTT--C-CACC-A
GCCC-AGCTGCGA----TTACCTTGAACAAATTAGAGTGCTCTAAGCAGGCTAGCTACA-
-----------------------------CGGCCGAGAATAATCTTGCATGGAATAATGG
AATATGACCTCGGTCTTAA-TA--TTCATTGGTTTGTAA---T-CAGATCAAGAGGTAAT
GATTAACAGAAGTAGTTGGGGGCATTAGTATTACGGCGCGAGAGGTGAAATTCGTAGACC
GTCGTAAGACTAACTAAAGCGAAAGCATTTGCCATGGATGCTTTCATTAATCAAGAACGA
AAGTTAGAGGATCGAAGGCGATTAGATACCGCCCTAGTTCTAACCGTAAACTATGCCAAT
TAGCAATTGG---GAGACGCTAC--ATTA-TGGTGCTC--TCAGTAGCTTC-CGGGAAAC
CAAAA---TTAGGTTCCGGGGGAAGTATGGTTGCAAAGTTGAAACTTAAAGGAATTGACG
GAAGGGCACCACCA-GGAGTGGAGCCTGCGGCTTAATTTGACCCAACACGGGAAAACTTA
CCAGGTCCGAACTTATTGAGGTAAGACAGATTAATAGCTCTTTCTCAAAATTAAGGGTAG
TGGTGCATGGCCGTTCTTAGTTCGTGGAATGATTTGTCTGGTTAATTCCGATAACGAACG
TGACTCAATCAAATTAAATAGAACGCTATCAGCAGT-------------CAGATG-TTGA
TACC------GTCGGCCG--------------GG--------------------TGGGCG
-TGT----------GCTCCCTCGGGGGTG--------------------CGCG----TTC
CGTCCACCGGCG------GTGTAGTGTGACCTGATA--------------ATACGTCAAC
TCATC-GAGGTTGACAATCTGCTTAATAGGACAATTTGTG-TTCAGCAAAATGAGATTGA
GCGATAACAGGTCCGTGATGCCCTTAGATGTTCTGGGCTGCACGCGCGCTACAAT---GT
GAGCAGCA---GCGTGT-AC--------------CCTACGCCGAAAGGCGCGGGAAATCA
CTGAAATGCTCATT-TAGTCGGGATTATGGATTGAAATGGTCCATATGAACCTGGAATTC
CCAGTAAGTGCTGGTCATTAGCTAGCGTTGATTACGTCCCTGCCCTTTGTACACACCGCC
CGTCGCTACTACCGA-TGGATTATTTAGTGAGGTCT-TTGAAG---GTGAAC---ATT-T
GCTAGTCCCTCGT--GGATTA-----CA------TTTGA-ATCGCTGAAGTTGACCGAAC
TTGATGA-----TTTAGAGGAAGTAAAAGTCGTAACAAGGTTTCCGTAGGTGAACCTGCG
GAAGGATCATTAC
>18S_Cx_bitaeniorhynchus_KH_S18
GAATTCTGGTTGATCCTACCAGTAAT-ATACGCTTGTCTCAAAGGTTAAGCCATGCATGT
CTAAGTACAAACAGTTTT-AATGTGAAACCGCATAAGGCTCAGTATAACAGCTATAATTT
ACAAGATCATT---TACCTAGTTACTTGGATAACTGTGGAAAATCTAGAGCTAATACATG
CAAAATGCAGGGA-CC--------------TCGC-GGAACCTGTGCAA-TTATTAGTC--
-AAACCAATCGT-------CCTCCGTG-----------------ACGC-TTGAGTTG--A
AATCTGGATAATTTTGTTGATCGCATGGTCT--C-GC-----ACCGGCGACAGATCTTTC
AAATATCTGCCCTATCAACTATTGATGGTAGTATAGAGGACTACCATGGTTGCAACGGGT
AACGGGGAATCAGGGTTCGATTCCGGAGAGGGAGCCTGAGAAATGGCTACCACATCCAAG
GAAGGCAGCAGGCGCGTAAATTACCCAATCCCGGCACGGGGAGGTAGTGACGAGAAATAA
CAATATAAGACTCTTTTATGATGTTTTATAATTGGAATGAACCGAGCATAAATCCTTCGG
TAAGGATCAAGTGGAGGGCAAGTCTGGTGCCAGCAGCCGCGGTAATTCCAGCTCCACTAG
CGTATATTAAAATTGTTGCGGTTAAAACGTTCGAAGTTTAT-------------TCTTGT
CCAACACGGGT-------------------GC-------TACTCC-TAAT-GAT------
---GGTAGTAG--------GTCA-CT-G--GAT-------------------T----GTT
GCGACT-ATAAGACTG-GGT------------------GC-----CTATATG--------
---------------------------------------GTGG-----CGCTTGATGCCT
TTCA--TCGGGTGC-----------AGCG------------------TTT--C-CACC-A
GCCC-AGCTGCGA----TTACCTTGAACAAATTAGAGTGCTCTAAGCAGGCTAGCTACA-
-----------------------------CGGCCGAGAATAATCTTGCATGGAATAATGG
AATATGACCTCGGTCTTAA-TA--TTCATTGGTTTGTAA---T-CAGATCAAGAGGTAAT
GATTAACAGAAGTAGTTGGGGGCATTAGTATTACGGCGCGAGAGGTGAAATTCGTAGACC
GTCGTAAGACTAACTAAAGCGAAAGCATTTGCCATGGATGCTTTCATTAATCAAGAACGA
AAGTTAGAGGATCGAAGGCGATTAGATACCGCCCTAGTTCTAACCGTAAACTATGCCAAT
TAGCAATTGG---GAGACGCTAC--ATTA-TGGTGCTC--TCAGTAGCTTC-CGGGAAAC
CAAAA---TTAGGTTCCGGGGGAAGTATGGTTGCAAAGTTGAAACTTAAAGGAATTGACG
GAAGGGCACCACCA-GGAGTGGAGCCTGCGGCTTAATTTGACCCAACACGGGAAAACTTA
CCAGGTCCGAACTTATTGAGGTAAGACAGATTAATAGCTCTTTCTCAAAATTAAGGGTAG
TGGTGCATGGCCGTTCTTAGTTCGTGGAATGATTTGTCTGGTTAATTCCGATAACGAACG
TGACTCAATCAAATTAAATAGAACGCTATCAGCAGT-------------CAGATG-TTGA
TACC------GTCGGCCC--------------GG--------------------TGGGCG
--------------TGCCTCTCGGGGTGC---------------------------GTTT
TTCCAGCCGGCG------GTGTAGTGTGACCTGATA--------------ATACGTCAAC
TCATC-GAGGTTGACAATCTGCTTAATAGGACAATTTGTG-TTCAGCAAAATGAGATTGA
GCGATAACAGGTCCGTGATGCCCTTAGATGTTCTGGGCTGCACGCGCGCTACAAT---GT
GAGCAGCA---GCGTGT-AC--------------CCTACGCCGAAAGGCGCGGGAAATCA
CTGAAATGCTCATT-TAGTCGGGATTATGGATTGAAATGGTCCATATGAACCTGGAATTC
CCAGTAAGTGCTGGTCATTAGCTAGCGTTGATTACGTCCCTGCCCTTTGTACACACCGCC
CGTCGCTACTACCGA-TGGATTATTTAGTGAGGTCT-TTGAAG---GTGAAC---ATT-T
GCTAGTCCTTC-C--GGATTA-----CA------TTTGA-ATCGCTGAAGTTGACCGAAC
TTGATGA-----TTTAGAGGAAGTAAAAGTCGTAACAAGGTTTCCGTAGGTAAGG-----
-------------
>18S_Cx_bitaeniorhynchus_KH_S19
GAATTCTGGTTGATCCTACCAGTAAT-ATACGCTTGTCTCAAAGGTTAAGCCATGCATGT
CTAAGTACAAACAGTTTT-AATGTGAAACCGCATAAGGCTCAGTATAACAGCTATAATTT
ACAAGATCATT---TACCTAGTTACTTGGATAACTGTGGAAAATCTAGAGCTAATACATG
CAAAATGCAGGGA-CC--------------TCGC-GGAACCTGTGCAA-TTATTAGTC--
-AAACCAATCGT-------CCTCCGTG-----------------ACGC-TTGAGTTG--A
AATCTGGATAATTTTGTTGATCGCATGGTCT--C-GC-----ACCGGCGACAGATCTTTC
AAATATCTGCCCTATCAACTATTGATGGTAGTATAGAGGACTACCATGGTTGCAACGGGT
AACGGGGAATCAGGGTTCGATTCCGGAGAGGGAGCCTGAGAAATGGCTACCACATCCAAG
GAAGGCAGCAGGCGCGTAAATTACCCAATCCCGGCACGGGGAGGTAGTGACGAGAAATAA
CAATATAAGACTCTTTTATGATGTTTTATAATTGGAATGAACCGAGCATAAATCCTTCGG
TAAGGATCAAGTGGAGGGCAAGTCTGGTGCCAGCAGCCGCGGTAATTCCAGCTCCACTAG
CGTATATTAAAATTGTTGCGGTTAAAACGTTCGAAGTTTAT-------------TCTTGT
CCAACACGGGT-------------------GC-------TACTCC-TAAT-GAT------
---GGTAGTAG--------GTCA-CT-G--GAT-------------------T----GTT
GCGACT-ATAAGACTG-GGT------------------GC-----CTATATG--------
---------------------------------------GTGG-----CGCTTGATGCCT
TTCA--TCGGGTGC-----------AGCG------------------TTT--C-CACC-A
GCCC-AGCTGCGA----TTACCTTGAACAAATTAGAGTGCTCTAAGCAGGCTAGCTACA-
-----------------------------CGGCCGAGAATAATCTTGCATGGAATAATGG
AATATGACCTCGGTCTTAA-TA--TTCATTGGTTTGTAA---T-CAGATCAAGAGGTAAT
GATTAACAGAAGTAGTTGGGGGCATTAGTATTACGGCGCGAGAGGTGAAATTCGTAGACC
GTCGTAAGACTAACTAAAGCGAAAGCATTTGCCATGGATGCTTTCATTAATCAAGAACGA
AAGTTAGAGGATCGAAGGCGATTAGATACCGCCCTAGTTCTAACCGTAAACTATGCCAAT
TAGCAATTGG---GAGACGCTAC--ATTA-TGGTGCTC--TCAGTAGCTTC-CGGGAAAC
CAAAA---TTAGGTTCCGGGGGAAGTATGGTTGCAAAGTTGAAACTTAAAGGAATTGACG
GAAGGGCACCACCA-GGAGTGGAGCCTGCGGCTTAATTTGACCCAACACGGGAAAACTTA
CCAGGTCCGAACTTATTGAGGTAAGACAGATTAATAGCTCTTTCTCAAAATTAAGGGTAG
TGGTGCATGGCCGTTCTTAGTTCGTGGAATGATTTGTCTGGTTAATTCCGATAACGAACG
TGACTCAATCAAATTAAATAGAACGCTATCAGCAGT-------------CAGATG-TTGA
TACC------GTCGGCCC--------------GG--------------------TGGGCG
--------------TGCCTCTCGGGGTGC---------------------------GTTT
TTCCAGCCGGCG------GTGTAGTGTGACCTGATA--------------ATACGTCAAC
TCATC-GAGGTTGACAATCTGCTTAATAGGACAATTTGTG-TTCAGCAAAATGAGATTGA
GCGATAACAGGTCCGTGATGCCCTTAGATGTTCTGGGCTGCACGCGCGCTACAAT---GT
GAGCAGCA---GCGTGT-AC--------------CCTACGCCGAAAGGCGCGGGAAATCA
CTGAAATGCTCATT-TAGTCGGGATTATGGATTGAAATGGTCCATATGAACCTGGAATTC
CCAGTAAGTGCTGGTCATTAGCTAGCGTTGATTACGTCCCTGCCCTTTGTACACACCGCC
CGTCGCTACTACCGA-TGGATTATTTAGTGAGGTCT-TTGAAG---GTGAAC---ATT-T
GCTAGTCCTTC-C--GGATTA-----CA------TTTGA-ATCGCTGAAGTTGACCGAAC
TTGATGA-----TTTAGAGGAAGTAAAAGTCGTAACAAGGTTTCCGTAGGTGAACCTGCG
GAAGGATCATTAC
>18S_Cx_bitaeniorhynchus_KH_S20
------TGGTTGATCCTACCAGTAAT-ATACGCTTGTCTCAAAGGTTAAGCCATGCATGT
CTAAGTACAAACAGTTTT-AATGTGAAACCGCATAAGGCTCAGTATAACAGCTATAATTT
ACAAGATCATT---TACCTAGTTACTTGGATAACTGTGGAAAATCTAGAGCTAATACATG
CAAAATGCAGGGA-CC--------------TCGC-GGAACCTGTGCAA-TTATTAGTC--
-AAACCAATCGT-------CCTCCGTG-----------------ACGC-TTGAGTTG--A
AATCTGGATAATTTTGTTGATCGCATGGTCT--C-GC-----ACCGGCGACAGATCTTTC
AAATATCTGCCCTATCAACTATTGATGGTAGTATAGAGGACTACCATGGTTGCAACGGGT
AACGGGGAATCAGGGTTCGATTCCGGAGAGGGAGCCTGAGAAATGGCTACCACATCCAAG
GAAGGCAGCAGGCGCGTAAATTACCCAATCCCGGCACGGGGAGGTAGTGACGAGAAATAA
CAATATAAGACTCTTTTATGATGTTTTATAATTGGAATGAACCGAGCATAAATCCTTCGG
TAAGGATCAAGTGGAGGGCAAGTCTGGTGCCAGCAGCCGCGGTAATTCCAGCTCCACTAG
CGTATATTAAAATTGTTGCGGTTAAAACGTTCGAAGTTTAT-------------TCTTGT
CCAACACGGGT-------------------GC-------TACTCC-TAAT-GAT------
---GGTAGTAG--------GTCA-CT-G--GAT-------------------T----GTT
GCGACT-ATAAGACTG-GGT------------------GC-----CTATATG--------
---------------------------------------GTGG-----CGCTTGATGCCT
TTCA--TCGGGTGC-----------AGCG------------------TTT--C-CACC-A
GCCC-AGCTGCGA----TTACCTTGAACAAATTAGAGTGCTCTAAGCAGGCTAGCTACA-
-----------------------------CGGCCGAGAATAATCTTGCATGGAATAATGG
AATATGACCTCGGTCTTAA-TA--TTCATTGGTTTGTAA---T-CAGATCAAGAGGTAAT
GATTAACAGAAGTAGTTGGGGGCATTAGTATTACGGCGCGAGAGGTGAAATTCGTAGACC
GTCGTAAGACTAACTAAAGCGAAAGCATTTGCCATGGATGCTTTCATTAATCAAGAACGA
AAGTTAGAGGATCGAAGGCGATTAGATACCGCCCTAGTTCTAACCGTAAACTATGCCAAT
TAGCAATTGG---GAGACGCTAC--ATTA-TGGTGCTC--TCAGTAGCTTC-CGGGAAAC
CAAAA---TTAGGTTCCGGGGGAAGTATGGTTGCAAAGTTGAAACTTAAAGGAATTGACG
GAAGGGCACCACCA-GGAGTGGAGCCTGCGGCTTAATTTGACCCAACACGGGAAAACTTA
CCAGGTCCGAACTTATTGAGGTAAGACAGATTAATAGCTCTTTCTCAAAATTAAGGGTAG
TGGTGCATGGCCGTTCTTAGTTCGTGGAATGATTTGTCTGGTTAATTCCGATAACGAACG
TGACTCAATCAAATTAAATAGAACGCTATCAGCAGT-------------CAGATG-TTGA
TACC------GTCGGCCC--------------GG--------------------TGGGCG
--------------TGCCTCTCGGGGTGC---------------------------GTTT
TTCCAGCCGGCG------GTGTAGTGTGACCTGATA--------------ATACGTCAAC
TCATC-GAGGTTGACAATCTGCTTAATAGGACAATTTGTG-TTCAGCAAAATGAGATTGA
GCGATAACAGGTCCGTGATGCCCTTAGATGTTCTGGGCTGCACGCGCGCTACAAT---GT
GAGCAGCA---GCGTGT-AC--------------CCTACGCCGAAAGGCGCGGGAAATCA
CTGAAATGCTCATT-TAGTCGGGATTATGGATTGAAATGGTCCATATGAACCTGGAATTC
CCAGTAAGTGCTGGTCATTAGCTAGCGTTGATTACGTCCCTGCCCTTTGTACACACCGCC
CGTCGCTACTACCGA-TGGATTATTTAGTGAGGTCT-TTGAAG---GTGAAC---ATT-T
GCTAGTCCTTC-C--GGATTA-----CA------TTTGA-ATCGCTGAAGTTGACCGAAC
TTGATGA-----TTTAGAGGAAGTAAAAGTCGTAACAAGGTTTCCGTAGGTGAACCTGCG
GAAGGATCATTAC
>18S_Cx_perexiguus_MG_S60
--------------CCTACCAGTAAT-ATACGCTTGTCTCAAAGGTTAAGCCATGCATGT
CTAAGTACAAACAGTTTT-AATGTGAAACCGCATAAGGCTCAGTATAACAGCTATAATTT
ACAAGATCATT---TACCTAGTTACTTGGATAACTGTGGAAAATCTAGAGCTAATACATG
CAAAATGCAGGGA-CC--------------TCGC-GGAACCTGTGCAA-TTATTAGTC--
-AAACCAATCGT-------CCTCCGTG-----------------ACGC-TTGAGTTG--A
AATCTGGATAATTTTGTTGATCGCATGGTCT--C-GC-----ACCGGCGACAGATCTTTC
AAATATCTGCCCTATCAACTATTGATGGTAGTATAGAGGACTACCATGGTTGCAACGGGT
AACGGGGAATCAGGGTTCGATTCCGGAGAGGGAGCCTGAGAAATGGCTACCACATCCAAG
GAAGGCAGCAGGCGCGTAAATTACCCAATCCCGGCACGGGGAGGTAGTGACGAGAAATAA
CAATATAAGACTCTTTTATGATGTTTTATAATTGGAATGAACCGAGCATAAATCCTTCGG
TAAGGATCAAGTGGAGGGCAAGTCTGGTGCCAGCAGCCGCGGTAATTCCAGCTCCACTAG
CGTATATTAAAATTGTTGCGGTTAAAACGTTCGAAGTTTAT-------------TCTTGT
CCAACACGGGT-------------------GC-------TACTCC-TAAT-GAT------
---GGTAGTAG--------GTCA-CT-G--GAT-------------------T----GTT
GCGACT-ATAAGACTG-GGT------------------GC-----CTATATG--------
---------------------------------------GTGG-----CGCTTGATGCCT
TTCA--TCGGGTGC-----------AGCG------------------TTT--C-CACC-A
GCCC-AGCTGCGA----TTACCTTGAACAAATTAGAGTGCTCTAAGCAGGCTAGCTACA-
-----------------------------CGGCCGAGAATAATCTTGCATGGAATAATGG
AATATGACCTCGGTCTTAA-TA--TTCATTGGTTTGTAA---T-CAGATCAAGAGGTAAT
GATTAACAGAAGTAGTTGGGGGCATTAGTATTACGGCGCGAGAGGTGAAATTCGTAGACC
GTCGTAAGACTAACTAAAGCGAAAGCATTTGCCATGGATGCTTTCATTAATCAAGAACGA
AAGTTAGAGGATCGAAGGCGATTAGATACCGCCCTAGTTCTAACCGTAAACTATGCCAAT
TAGCAATTGG---GAGACGCTAC--ATTA-TGGTGCTC--TCAGTAGCTTC-CGGGAAAC
CAAAA---TTAGGTTCCGGGGGAAGTATGGTTGCAAAGTTGAAACTTAAAGGAATTGACG
GAAGGGCACCACCA-GGAGTGGAGCCTGCGGCTTAATTTGACCCAACACGGGAAAACTTA
CCAGGTCCGAACTTATTGAGGTAAGACAGATTAATAGCTCTTTCTCAAAATTAAGGGTAG
TGGTGCATGGCCGTTCTTAGTTCGTGGAATGATTTGTCTGGTTAATTCCGATAACGAACG
TGACTCAATCAAATTAAATAGAACGCTATCAGCAGT-------------CAGATG-TTGA
TACC------GTCGGCCG--------------GG--------------------TGGGCG
CGTC-----------CTCCTCGGGGGGTG--------------------------CGTTC
CGTCCACCGGCG------GTGTAGTGTGACCTGATA--------------ATACGTCAAC
TCATC-GAGGTTGACAATCTGCTTAATAGGACAATTTGTG-TTCAGCAAAATGAGATTGA
GCGATAACAGGTCCGTGATGCCCTTAGATGTTCTGGGCTGCACGCGCGCTACAAT---GT
GAGCAGCA---GCGTGT-AC--------------CCTACGCCGAAAGGCGCGGGAAATCA
CTGAAATGCTCATT-TAGTCGGGATTATGGATTGAAATGGTCCATATGAACCTGGAATTC
CCAGTAAGTGCTGGTCATTAGCTAGCGTTGATTACGTCCCTGCCCTTTGTACACACCGCC
CGTCGCTACTACCGA-TGGATTATTTAGTGAGGTCT-TTGAAG---GTGAAC---ATT-T
GCTAGTCCTTCCC--GGATTA-----CA------TTTGA-ATCGCTGAAGTTGACCGAAC
TTGATGA-----TTTAGAGGAAGTAAAAGTCGTAACAAGGTTTCCGTAGGAGAACCTGCG
GAAGGATCATTAC
>18S_Cx_sp.3_MG_S61
GAATTCTGGTTGATCCTACCAGTAAT-ATACGCTTGTCTCAAAGGTTAAGCCATGCATGT
CTAAGTACAAACAGTTTT-AATGTGAAACCGCATAAGGCTCAGTATAACAGCTATAATTT
ACAAGATCATT---TACCTAGTTACTTGGATAACTGTGGAAAATCTAGAGCTAATACATG
CAAAATGCAGGGA-CC--------------TCGC-GGAACCTGTGCAA-TTATTAGTC--
-AAACCAATCGT-------CCTCCGTG-----------------ACGC-TTGAGTTG--A
AATCTGGATAATTTTGTTGATCGCATGGTCT--C-GC-----ACCGGCGACAGATCTTTC
AAATATCTGCCCTATCAACTATTGATGGTAGTATAGAGGACTACCATGGTTGCAACGGGT
AACGGGGAATCAGGGTTCGATTCCGGAGAGGGAGCCTGAGAAATGGCTACCACATCCAAG
GAAGGCAGCAGGCGCGTAAATTACCCAATCCCGGCACGGGGAGGTAGTGACGAGAAATAA
CAATATAAGACTCTTTTATGATGTTTTATAATTGGAATGAACCGAGCATAAATCCTTCGG
TAAGGATCAAGTGGAGGGCAAGTCTGGTGCCAGCAGCCGCGGTAATTCCAGCTCCACTAG
CGTATATTAAAATTGTTGCGGTTAAAACGTTCGAAGTTTAT-------------TCTTGT
CCAACACGGGT-------------------GC-------TACTCC-TAAT-GAT------
---GGTAGTAG--------GTCA-CT-G--GAT-------------------T----GTT
GCGACT-ATAAGACTG-GGT------------------GC-----CTATATG--------
---------------------------------------GTGG-----CGCTTGATGCCT
TTCA--TCGGGTGC-----------AGCG------------------TTT--C-CACC-A
GCCC-AGCTGCGA----TTACCTTGAACAAATTAGAGTGCTCTAAGCAGGCTAGCTACA-
-----------------------------CGGCCGAGAATAATCTTGCATGGAATAATGG
AATATGACCTCGGTCTTAA-TA--TTCATTGGTTTGTAA---T-CAGATCAAGAGGTAAT
GATTAACAGAAGTAGTTGGGGGCATTAGTATTACGGCGCGAGAGGTGAAATTCGTAGACC
GTCGTAAGACTAACTAAAGCGAAAGCATTTGCCATGGATGCTTTCATTAATCAAGAACGA
AAGTTAGAGGATCGAAGGCGATTAGATACCGCCCTAGTTCTAACCGTAAACTATGCCAAT
TAGCAATTGG---GAGACGCTAC--ATTA-TGGTGCTC--TCAGTAGCTTC-CGGGAAAC
CAAAA---TTAGGTTCCGGGGGAAGTATGGTTGCAAAGTTGAAACTTAAAGGAATTGACG
GAAGGGCACCACCA-GGAGTGGAGCCTGCGGCTTAATTTGACCCAACACGGGAAAACTTA
CCAGGTCCGAACTTATTGAGGTAAGACAGATTAATAGCTCTTTCTCAAAATTAAGGGTAG
TGGTGCATGGCCGTTCTTAGTTCGTGGAATGATTTGTCTGGTTAATTCCGATAACGAACG
TGACTCAATCAAATTAAATAGAACGCTATCAGCAGT-------------CAGATG-TTGA
TACC------GTCGGCCG--------------GG--------------------TGGGCG
-CGT-----------CTCCCTCGGGGGGT-----------------------GCGTTCCG
T--CCACCGGCG------GTGTAGTGTGACCTGATA--------------ATACGTCAAC
TCATC-GAGGTTGACAATCTGCTTAATAGGACAATTTGTG-TTCAGCAAAATGAGATTGA
GCGATAACAGGTCCGTGATGCCCTTAGATGTTCTGGGCTGCACGCGCGCTACAAT---GT
GAGCAGCA---GCGTGT-AC--------------CCTACGCCGAAAGGCGCGGGAAATCA
CTGAAATGCTCATT-TAGTCGGGATTATGGATTGAAATGGTCCATATGAACCTGGAATTC
CCAGTAAGTGCTGGTCATTAGCTAGCGTTGATTACGTCCCTGCCCTTTGTACACACCGCC
CGTCGCTACTACCGA-TGGATTATTTAGTGAGGTCT-TTGAAG---GTGAAC---ATT-T
GCTAGTCCTTCCC--GGATTA-----CA------TTTGA-ATCGCTGAAGTTGACCGAAC
TTGATGA-----TTTAGAGGAAGTAAAAGTCGTAACAAGGTTTCCGTAGGTGAACCTGCG
GAAGGATCATTAC
>18S_Cx_sp.4_MG_S62
GAATTCTGGTTGATCCTACCAGTAAT-ATACGCTTGTCTCAAAGGTTAAGCCATGCATGT
CTAAGTACAAACAGTTTT-AATGTGAAACCGCATAAGGCTCAGTATAACAGCTATAATTT
ACAAGATCATT---TACCTAGTTACTTGGATAACTGTGGAAAATCTAGAGCTAATACATG
CAAAATGCAGGGA-CC--------------TCGC-GGAACCTGTGCAA-TTATTAGTC--
-AAACCAATCGT-------CCTCCGTG-----------------ACGC-TTGAGTTG--A
AATCTGGATAATTTTGTTGATCGCATGGTCT--C-GC-----ACCGGCGACAGATCTTTC
AAATATCTGCCCTATCAACTATTGATGGTAGTATAGAGGACTACCATGGTTGCAACGGGT
AACGGGGAATCAGGGTTCGATTCCGGAGAGGGAGCCTGAGAAATGGCTACCACATCCAAG
GAAGGCAGCAGGCGCGTAAATTACCCAATCCCGGCACGGGGAGGTAGTGACGAGAAATAA
CAATATAAGACTCTTTTATGATGTTTTATAATTGGAATGAACCGAGCATAAATCCTTCGG
TAAGGATCAAGTGGAGGGCAAGTCTGGTGCCAGCAGCCGCGGTAATTCCAGCTCCACTAG
CGTATATTAAAATTGTTGCGGTTAAAACGTTCGAAGTTTAT-------------TCTTGT
CCAACACGGGT-------------------GC-------TACTCC-TAAT-GAT------
---GGTAGTAG--------GTCA-CT-G--GAT-------------------T----GTT
GCGACT-ATAAGACTG-GGT------------------GC-----CTATATG--------
---------------------------------------GTGG-----CGCTTGATGCCT
TTCA--TCGGGTGC-----------AGCG------------------TTT--C-CACC-A
GCCC-AGCTGCGA----TTACCTTGAACAAATTAGAGTGCTCTAAGCAGGCTAGCTACA-
-----------------------------CGGCCGAGAATAATCTTGCATGGAATAATGG
AATATGACCTCGGTCTTAA-TA--TTCATTGGTTTGTAA---T-CAGATCAAGAGGTAAT
GATTAACAGAAGTAGTTGGGGGCATTAGTATTACGGCGCGAGAGGTGAAATTCGTAGACC
GTCGTAAGACTAACTAAAGCGAAAGCATTTGCCATGGATGCTTTCATTAATCAAGAACGA
AAGTTAGAGGATCGAAGGCGATTAGATACCGCCCTAGTTCTAACCGTAAACTATGCCAAT
TAGCAATTGG---GAGACGCTAC--ATTA-TGGTGCTC--TCAGTAGCTTC-CGGGAAAC
CAAAA---TTAGGTTCCGGGGGAAGTATGGTTGCAAAGTTGAAACTTAAAGGAATTGACG
GAAGGGCACCACCA-GGAGTGGAGCCTGCGGCTTAATTTGACCCAACACGGGAAAACTTA
CCAGGTCCGAACTTATTGAGGTAAGACAGATTAATAGCTCTTTCTCAAAATTAAGGGTAG
TGGTGCATGGCCGTTCTTAGTTCGTGGAATGATTTGTCTGGTTAATTCCGATAACGAACG
TGACTCAATCAAATTAAATAGAACGCTATCAGCAGT-------------CAGATG-TTGA
TACC------GTCGGCCG--------------GG--------------------CGGGCG
-CGC----------GTCTTCCTTCGGGCG--------------------GGTGTGCGTTT
CGCTCACCGGCG------GTGTAGTGTGACCTGATA--------------ATACGTCAAC
TCATC-GAGGTTGACAATCTGCTTAATAGGACAATTTGTG-TTCAGCAAAATGAGATTGA
GCGATAACAGGTCCGTGATGCCCTTAGATGTTCTGGGCTGCACGCGCGCTACAAT---GT
GAGCAGCA---GCGTGT-AC--------------CCTACGCCGAAAGGCGCGGGAAATCA
CTGAAATGCTCATT-TAGTCGGGATTATGGATTGAAATGGTCCATATGAACCTGGAATTC
CCAGTAAGTGCTGGTCATTAGCTAGCGTTGATTACGTCCCTGCCCTTTGTACACACCGCC
CGTCGCTACTACCGA-TGGATTATTTAGTGAGGTCT-TTGAAG---GTGAAC---ATT-T
GCTAGTCCTTCCC--GGATTA-----CA------TTTGA-ATCGCTGAAGTTGACCGAAC
TTGATGA-----TTTAGAGGAAGTAAAAGTCGTAACAAGGTTTCCGTAGGTGAACCTGCG
GAAGGATCATTAC
>18S_Cx_pedroi_GF_S106
GAATTCTGGTTGATCCTACCAGTAAT-ATACGCTTGTCTCAAAGGTTAAGCCATGCATGT
CTAAGTACAAACAGTTTT-AATGTGAAACCGCATAAGGCTCAGTATAACAGCTATAATTT
ACAAGATCATT---TACCTAGTTACTTGGATAACTGTGGAAAATCTAGAGCTAATACATG
CAAAATGCAGGGA-CT--------------TCGC-GGAACCTGTGCAA-TTATTAGTC--
-AAACCAATCGT-------CCTCCGTG-----------------ACGC-TTGAGTTG--A
AATCTGGATAATCTTGTTGATCGTACGGTCT--T-GC-----ACCGACGACAGATCTTTC
AAATATCTGCCCTATCAACTATTGATGGTAGTATAGAGGACTACCATGGTTGCAACGGGT
AACGGGGAATCAGGGTTCGATTCCGGAGAGGGAGCCTGAGAAATGGCTACCACATCCAAG
GAAGGCAGCAGGCGCGTAAATTACCCAATCCCGGCACGGGGAGGTAGTGACGAGAAATAA
CAATATAAGACTCTTTTATGATGTTTTATAATTGGAATGAGCAGAGCATAAATCCTTCTA
CAAGGATCAAGTGGAGGGCAAGTCTGGTGCCAGCAGCCGCGGTAATTCCAGCTCCACTAG
CGTATATTAAAATTGTTGCGGTTAAAACGTTCGAAGTTGAT-------------TCTTGT
CCAACACGGGT-------------------GC-------TACTCC-TAAT-GAT------
---GGTAGTAG--------GTCA-CT-G--GAT-------------------T----GTT
GCGACT-ATAAGACTG-GGT------------------GC-----CTATAGT--T-----
---------------------------------------GTGG-----CG-TTGATGCCT
TTCA--TCGGGTGC-----------AGCG------------------TTC--C-CACA-A
GCCC-AGCTGCTG----TTACCTTGAACAAATTAGAGTGCTCTAAGCAGGCTAGCTACA-
-----------------------------CGGCCGAGAATAATCTTGCATGGAATAATGG
AATATGACCTCGGTCTTAA-TA--TTCATTGGTTTGTAA---T-CAGATCAAGAGGTAAT
GATTAACAGAAGTAGTTGGGGGCATTAGTATTACGGCGCGAGAGGTGAAATTCGTAGACC
GTCGTAAGACTAACTAAAGCGAAAGCATTTGCCATGGATGCTTTCATTAATCAAGAACGA
AAGTTAGAGGATCGAAGGCGATTAGATACCGCCCTAGTTCTAACCGTAAACTATGCCAAT
TAGCAATTGG---GAGACGCTAC--ATTA-TGGTGCTC--TCAGTAGCTTC-CGGGAAAC
CAAAA---TTAGGTTCCGGGGGAAGTATGGTTGCAAAGTTGAAACTTAAAGGAATTGACG
GAAGGGCACCACCA-GGAGTGGAGCCTGCGGCTTAATTTGACTCAACACGGGAAAACTTA
CCAGGTCCGAACTTATTGAGGTAAGACAGATTAATAGCTCTTTCTCAAAATTAAGGGTAG
TGGTGCATGGCCGTTCTTAGTTCGTGGAATGATTTGTCTGGTTAATTCCGATAACGAACG
TGACTCAATCAAATTAAATAGAACGCTATCAGCAGT-------------CAGATG-TTGA
TACC------GTCGGCCG--------------GCT-------------------GTGGCT
-GTGGTTGCGCGTGCGCCTCTCGGGGTTA-----------GCGCGCGTGCCCGT-----C
CGGCCACCGGCG------GTGTAGTGTGACCTGATA--------------ACACGTCAGC
TCATC-GAGGTTGAC-TTCTGCTTAATAGGACAATTTGTG-TTCAGCAAAATGAGATTGA
GCGATAACAGGTCCGTGATGCCCTTAGATGTTCTGGGCTGCACGCGCGCTACAAT---GT
GAGCAGCA---GCGTGT-AC--------------CCTACGCCGAAAGGCGCGGGAAATCA
CTGAAATGCTCATT-TAGTCGGGATTATGGATTGAAATGGTCCATATGAACCTGGAATTC
CCAGTAAGTGCTGGTCATTAGCTAGCGTTGATTACGTCCCTGCCCTTTGTACACACCGCC
CGTCGCTACTACCGA-TGGATTATTTAGTGAGGTCT-TTGAAG---GTGAAC---ATT-T
GCTAGTCCCTCTG--GGATTA-----CA------TTTGA-ATCGCTGAAGTTGACCGAAC
TTGATGA-----TTTAGAGGAAGTAAAAGTCGTAACAAGGTTTCCGTAGGTGAACCTGCG
GAAGGATCATTAC
>18S_Cx_pedroi_GF_S107
GAATTCTGGTTGATCCTACCAGTAAT-ATACGCTTGTCTCAAAGGTTAAGCCATGCATGT
CTAAGTACAAACAGTTTT-AATGTGAAACCGCATAAGGCTCAGTATAACAGCTATAATTT
ACAAGATCATT---TACCTAGTTACTTGGATAACTGTGGAAAATCTAGAGCTAATACATG
CAAAATGCAGGGA-CT--------------TCGC-GGAACCTGTGCAA-TTATTAGTC--
-AAACCAATCGT-------CCTCCGTG-----------------ACGC-TTGAGTTG--A
AATCTGGATAATCTTGTTGATCGTACGGTCT--T-GC-----ACCGACGACAGATCTTTC
AAATATCTGCCCTATCAACTATTGATGGTAGTATAGAGGACTACCATGGTTGCAACGGGT
AACGGGGAATCAGGGTTCGATTCCGGAGAGGGAGCCTGAGAAATGGCTACCACATCCAAG
GAAGGCAGCAGGCGCGTAAATTACCCAATCCCGGCACGGGGAGGTAGTGACGAGAAATAA
CAATATAAGACTCTTTTATGATGTTTTATAATTGGAATGAGCAGAGCATAAATCCTTCTA
CAAGGATCAAGTGGAGGGCAAGTCTGGTGCCAGCAGCCGCGGTAATTCCAGCTCCACTAG
CGTATATTAAAATTGTTGCGGTTAAAACGTTCGAAGTTGAT-------------TCTTGT
CCAACACGGGT-------------------GC-------TACTCC-TAAT-GAT------
---GGTAGTAG--------GTCA-CT-G--GAT-------------------T----GTT
GCGACT-ATAAGACTG-GGT------------------GC-----CTATAGT--T-----
---------------------------------------GTGG-----CG-TTGATGCCT
TTCA--TCGGGTGC-----------AGCG------------------TTC--C-CACA-A
GCCC-AGCTGCTG----TTACCTTGAACAAATTAGAGTGCTCTAAGCAGGCTAGCTACA-
-----------------------------CGGCCGAGAATAATCTTGCATGGAATAATGG
AATATGACCTCGGTCTTAA-TA--TTCATTGGTTTGTAA---T-CAGATCAAGAGGTAAT
GATTAACAGAAGTAGTTGGGGGCATTAGTATTACGGCGCGAGAGGTGAAATTCGTAGACC
GTCGTAAGACTAACTAAAGCGAAAGCATTTGCCATGGATGCTTTCATTAATCAAGAACGA
AAGTTAGAGGATCGAAGGCGATTAGATACCGCCCTAGTTCTAACCGTAAACTATGCCAAT
TAGCAATTGG---GAGACGCTAC--ATTA-TGGTGCTC--TCAGTAGCTTC-CGGGAAAC
CAAAA---TTAGGTTCCGGGGGAAGTATGGTTGCAAAGTTGAAACTTAAAGGAATTGACG
GAAGGGCACCACCA-GGAGTGGAGCCTGCGGCTTAATTTGACCCAACACGGGAAAACTTA
CCAGGTCCGAACTTATTGAGGTAAGACAGATTAATAGCTCTTTCTCAAAATTAAGGGTAG
TGGTGCATGGCCGTTCTTAGTTCGTGGAATGATTTGTCTGGTTAATTCCGATAACGAACG
TGACTCAATCAAATTAAATAGAACGCTATCAGCAGT-------------CAGATG-TTGA
TACC------GTCGGCCG--------------GCT-------------------GTGGCT
-GTGGTTGCGCGTGCGCCTCTCGGGGTTA-----------GCGCGCGTGCCCGT-----C
CGGCCACCGGCG------GTGTAGTGTGACCTGATA--------------ACACGTCAGC
TCATC-GAGGTTGAC-TTCTGCTTAATAGGACAATTTGTG-TTCAGCAAAATGAGATTGA
GCGATAACAGGTCCGTGATGCCCTTAGATGTTCTGGGCTGCACGCGCGCTACAAT---GT
GAGCAGCA---GCGTGT-AC--------------CCTACGCCGAAAGGCGCGGGAAATCA
CTGAAATGCTCATT-TAGTCGGGATTATGGATTGAAATGGTCCATATGAACCTGGAATTC
CCAGTAAGTGCTGGTCATTAGCTAGCGTTGATTACGTCCCTGCCCTTTGTACACACCGCC
CGTCGCTACTACCGA-TGGATTATTTAGTGAGGTCT-TTGAAG---GTGAAC---ATT-T
GCTAGTCCCTCTG--GGATTA-----CA------TTTGA-ATCGCTGAAGTTGACCGAAC
TTGATGA-----TTTAGAGGAAGTAAAAGTCGTAACAAGGTTTCCGTAGGTGAACCTGCG
GAAGGATCATTAC
>18S_Cx_pedroi_GF_S108
GAATTCTGGTTGATCCTACCAGTAAT-ATACGCTTGTCTCAAAGGTTAAGCCATGCATGT
CTAAGTACAAACAGTTTT-AATGTGAAACCGCATAAGGCTCAGTATAACAGCTATAATTT
ACAAGATCATT---TACCTAGTTACTTGGATAACTGTGGAAAATCTAGAGCTAATACATG
CAAAATGCAGGGA-CT--------------TCGC-GGAACCTGTGCAA-TTATTAGTC--
-AAACCAATCGT-------CCTCCGTG-----------------ACGC-TTGAGTTG--A
AATCTGGATAATCTTGTTGATCGTACGGTCT--T-GC-----ACCGACGACAGATCTTTC
AAATATCTGCCCTATCAACTATTGATGGTAGTATAGAGGACTACCATGGTTGCAACGGGT
AACGGGGAATCAGGGTTCGATTCCGGAGAGGGAGCCTGAGAAATGGCTACCACATCCAAG
GAAGGCAGCAGGCGCGTAAATTACCCAATCCCGGCACGGGGAGGTAGTGACGAGAAATAA
CAATATAAGACTCTTTTATGATGTTTTATAATTGGAATGAGCAGAGCATAAATCCTTCTA
CAAGGATCAAGTGGAGGGCAAGTCTGGTGCCAGCAGCCGCGGTAATTCCAGCTCCACTAG
CGTATATTAAAATTGTTGCGGTTAAAACGTTCGAAGTTGAT-------------TCTTGT
CCAACACGGGT-------------------GC-------TACTCC-TAAT-GAT------
---GGTAGTAG--------GTCA-CT-G--GAT-------------------T----GTT
GCGACT-ATAAGACTG-GGT------------------GC-----CTATAGT--T-----
---------------------------------------GTGG-----CG-TTGATGCCT
TTCA--TCGGGTGC-----------AGCG------------------TTC--C-CACA-A
GCCC-AGCTGCTG----TTACCTTGAACAAATTAGAGTGCTCTAAGCAGGCTAGCTACA-
-----------------------------CGGCCGAGAATAATCTTGCATGGAATAATGG
AATATGACCTCGGTCTTAA-TA--TTCATTGGTTTGTAA---T-CAGATCAAGAGGTAAT
GATTAACAGAAGTAGTTGGGGGCATTAGTATTACGGCGCGAGAGGTGAAATTCGTAGACC
GTCGTAAGACTAACTAAAGCGAAAGCATTTGCCATGGATGCTTTCATTAATCAAGAACGA
AAGTTAGAGGATCGAAGGCGATTAGATACCGCCCTAGTTCTAACCGTAAACTATGCCAAT
TAGCAATTGG---GAGACGCTAC--ATTA-TGGTGCTC--TCAGTAGCTTC-CGGGAAAC
CAAAA---TTAGGTTCCGGGGGAAGTATGGTTGCAAAGTTGAAACTTAAAGGAATTGACG
GAAGGGCACCACCA-GGAGTGGAGCCTGCGGCTTAATTTGACTCAACACGGGAAAACTTA
CCAGGTCCGAACTTATTGAGGTAAGACAGATTAATAGCTCTTTCTCAAAATTAAGGGTAG
TGGTGCATGGCCGTTCTTAGTTCGTGGAATGATTTGTCTGGTTAATTCCGATAACGAACG
TGACTCAATCAAATTAAATAGAACGCTATCAGCAGT-------------CAGATG-TTGA
TACC------GTCGGCCG--------------GCT-------------------GTGGCT
-GTGGTTGCGCGTGCGCCTCTCGGGGTTA-----------GCGCGCGTGCCCGT-----C
CGGCCACCGGCG------GTGTAGTGTGACCTGATA--------------ACACGTCAGC
TCATC-GAGGTTGAC-TTCTGCTTAATAGGACAATTTGTG-TTCAGCAAAATGAGATTGA
GCGATAACAGGTCCGTGATGCCCTTAGATGTTCTGGGCTGCACGCGCGCTACAAT---GT
GAGCAGCA---GCGTGT-AC--------------CCTACGCCGAAAGGCGCGGGAAATCA
CTGAAATGCTCATT-TAGTCGGGATTATGGATTGAAATGGTCCATATGAACCTGGAATTC
CCAGTAAGTGCTGGTCATTAGCTAGCGTTGATTACGTCCCTGCCCTTTGTACACACCGCC
CGTCGCTACTACCGA-TGGATTATTTAGTGAGGTCT-TTGAAG---GTGAAC---ATT-T
GCTAGTCCCTCTG--GGATTA-----CA------TTTGA-ATCGCTGAAGTTGACCGAAC
TTGATGA-----TTTAGAGGAAGTAAAAGTCGTAACAAGGTTTCCGTAGGTGAACCTGCG
GAAGGATCATTAC
>18S_Cx_portesi_GF_S94
GAATTCTGGTTGATCCTACCAGTAAT-ATACGCTTGTCTCAAAGGTTAAGCCATGCATGT
CTAAGTACAAACAGTTTT-AATGTGAAACCGCATAAGGCTCAGTATAACAGCTATAATTT
ACAAGATCATT---TACCTAGTTACTTGGATAACTGTGGAAAATCTAGAGCTAATACATG
CAAAATGCAGGGA-CT--------------TCGC-GGAACCTGTGCAA-TTATTAGTC--
-AAACCAATCGT-------CCTCCGTG-----------------ACGC-TTGAGTTG--A
AATCTGGATAATCTTGTTGATCGTACGGTCT--C-GC-----ACCGACGACAGATCTTTC
AAATATCTGCCCTATCAACTATTGATGGTAGTATAGAGGACTACCATGGTTGCAACGGGT
AACGGGGAATCAGGGTTCGATTCCGGAGAGGGAGCCTGAGAAATGGCTACCACATCCAAG
GAAGGCAGCAGGCGCGTAAATTACCCAATCCCGGCACGGGGAGGTAGTGACGAGAAATAA
CAATATAAGACTCTTTTATGATGTTTTATAATTGGAATGAGCAGAGCATAAATCCTTCTA
CAAGGATCAAGTGGAGGGCAAGTCTGGTGCCAGCAGCCGCGGTAATTCCAGCTCCACTAG
CGTATATTAAAATTGTTGCGGTTAAAACGTTCGAAGTTGAT-------------TCTTGT
CCAACACGGGT-------------------GC-------TACTCC-TAAT-GAT------
---GGTAGTAG--------GTCA-CT-G--GAT-------------------T----GTT
GCGACT-ATAAGACTG-GGT------------------GC-----CTATAGT--T-----
---------------------------------------GTGG-----CG-TTGATGCCT
TTCA--TCGGGTGC-----------AACG------------------TTC--C-CACA-A
GCCC-AGCTGCTG----TTACCTTGAACAAATTAGAGTGCTCTAAGCAGGCTAGCTACA-
-----------------------------CGGCCGAGAATAATCTTGCATGGAATAATGG
AATATGACCTCGGTCTTAA-TA--TTCATTGGTTTGTAA---T-CAGATCAAGAGGTAAT
GATTAACAGAAGTAGTTGGGGGCATTAGTATTACGGCGCGAGAGGTGAAATTCGTAGACC
GTCGTAAGACTAACTAAAGCGAAAGCATTTGCCATGGATGCTTTCATTAATCAAGAACGA
AAGTTAGAGGATCGAAGGCGATTAGATACCGCCCTAGTTCTAACCGTAAACTATGCCAAT
TAGCAATTGG---GAGACGCTAC--ATTA-TGGTGCTC--TCAGTAGCTTC-CGGGAAAC
CAAAA---TTAGGTTCCGGGGGAAGTATGGTTGCAAAGTTGAAACTTAAAGGAATTGACG
GAAGGGCACCACCA-GGAGTGGAGCCTGCGGCTTAATTTGA--CAACACGGGAAAACTTA
CCAGGTCCGAACTTATTGAGGTAAGACAGATTAATAGCTCTTTCTCAAAATTAAGGGTAG
TGGTGCATGGCCGTTCTTAGTTCGTGGAATGATTTGTCTGGTTAATTCCGATAACGAACG
TGACTCAATCAAATTAAATAGAACGCTATCAGCAGT-------------CAGATG-TTGA
TACC------GTCGGCCGGCTGTGGCTGTGGTTGC-------------------GCGTCG
-CGT-------GCGCCTCTCTCGGGGGGCGCTGCGTGTGCGTGCGCCCGTCCGG------
---CCACCGGCG------GTGTAGTGTGACCTGATA--------------ACACGTCAGC
TCATC-GAGGTTGAC-TTCTGCTTAATAGGACAATTTGTG-TTCAGCAAAATGAGATTGA
GCGATAACAGGTCCGTGATGCCCTTAGATGTTCTGGGCTGCACGCGCGCTACAAT---GT
GAGCAGCA---GCGTGT-AC--------------CCTACGCCGAAAGGCGCGGGAAATCA
CTGAAATGCTCATT-TAGTCGGGATTATGGATTGAAATGGTCCATATGAACCTGGAATTC
CCAGTAAGTGCTGGTCATTAGCTAGCGTTGATTACGTCCCTGCCCTTTGTACACACCGCC
CGTCGCTACTACCGA-TGGATTATTTAGTGAGGTCT-TTGAAG---GTGAAC---ATT-T
GCTAGTCCCTCTG--GGATTA-----CA------TTTGA-CTCGCTGAAGTTGACCGAAC
TTGATGA-----TTTAGAGGAAGTAAAAGTCGTAACAAGGTTTCCGTAGGTGAACCTGCG
GAAGGATCATTAT
>18S_Cx_portesi_GF_S95
GAATTCTGGTTGATCCTACCAGTAAT-ATACGCTTGTCTCAAAGGTTAAGCCATGCATGT
CTAAGTACAAACAGTTTT-AATGTGAAACCGCATAAGGCTCAGTATAACAGCTATAATTT
ACAAGATCATT---TACCTAGTTACTTGGATAACTGTGGAAAATCTAGAGCTAATACATG
CAAAATGCAGGGA-CT--------------TCGC-GGAACCTGTGCAA-TTATTAGTC--
-AAACCAATCGT-------CCTCCGTG-----------------ACGC-TTGAGTTG--A
AATCTGGATAATCTTGTTGATCGTACGGTCT--C-GC-----ACCGACGACAGATCTTTC
AAATATCTGCCCTATCAACTATTGATGGTAGTATAGAGGACTACCATGGTTGCAACGGGT
AACGGGGAATCAGGGTTCGATTCCGGAGAGGGAGCCTGAGAAATGGCTACCACATCCAAG
GAAGGCAGCAGGCGCGTAAATTACCCAATCCCGGCACGGGGAGGTAGTGACGAGAAATAA
CAATATAAGACTCTTTTATGATGTTTTATAATTGGAATGAGCAGAGCATAAATCCTTCTA
CAAGGATCAAGTGGAGGGCAAGTCTGGTGCCAGCAGCCGCGGTAATTCCAGCTCCACTAG
CGTATATTAAAATTGTTGCGGTTAAAACGTTCGAAGTTGAT-------------TCTTGT
CCAACACGGGT-------------------GC-------TACTCC-TAAT-GAT------
---GGTAGTAG--------GTCA-CT-G--GAT-------------------T----GTT
GCGACT-ATAAGACTG-GGT------------------GC-----CTATAGT--T-----
---------------------------------------GTGG-----CG-TTGATGCCT
TTCA--TCGGGTGC-----------AACG------------------TTC--C-CACA-A
GCCC-AGCTGCTG----TTACCTTGAACAAATTAGAGTGCTCTAAGCAGGCTAGCTACA-
-----------------------------CGGCCGAGAATAATCTTGCATGGAATAATGG
AATATGACCTCGGTCTTAA-TA--TTCATTGGTTTGTAA---T-CAGATCAAGAGGTAAT
GATTAACAGAAGTAGTTGGGGGCATTAGTATTACGGCGCGAGAGGTGAAATTCGTAGACC
GTCGTAAGACTAACTAAAGCGAAAGCATTTGCCATGGATGCTTTCATTAATCAAGAACGA
AAGTTAGAGGATCGAAGGCGATTAGATACCGCCCTAGTTCTAACCGTAAACTATGCCAAT
TAGCAATTGG---GAGACGCTAC--ATTA-TGGTGCTC--TCAGTAGCTTC-CGGGAAAC
CAAAA---TTAGGTTCCGGGGGAAGTATGGTTGCAAAGTTGAAACTTAAAGGAATTGACG
GAAGGGCACCACCA-GGAGTGGAGCCTGCGGCTTAATTTGACCCAACACGGGAAAACTTA
CCAGGTCCGAACTTATTGAGGTAAGACAGATTAATAGCTCTTTCTCAAAATTAAGGGTAG
TGGTGCATGGCCGTTCTTAGTTCGTGGAATGATTTGTCTGGTTAATTCCGATAACGAACG
TGACTCAATCAAATTAAATAGAACGCTATCAGCAGT-------------CAGATG-TTGA
TACC------GTCGGCCGGCTGTGGCTGTGGTTGC-------------------GCGTCG
--------CGTGCGCCTCTCTCGGGGGGCGCTGCGTGTGCGTGCGCCCGTCCGG------
---CCACCGGCG------GTGTAGTGTGACCTGATA--------------ACACGTCAGC
TCATC-GAGGTTGAC-TTCTGCTTAATAGGACAATTTGTG-TTCAGCAAAATGAGATTGA
GCGATAACAGGTCCGTGATGCCCTTAGATGTTCTGGGCTGCACGCGCGCTACAAT---GT
GAGCAGCA---GCGTGT-AC--------------CCTACGCCGAAAGGCGCGGGAAATCA
CTGAAATGCTCATT-TAGTCGGGATTATGGATTGAAATGGTCCATATGAACCTGGAATTC
CCAGTAAGTGCTGGTCATTAGCTAGCGTTGATTACGTCCCTGCCCTTTGTACACACCGCC
CGTCGCTACTACCGA-TGGATTATTTAGTGAGGTCT-TTGAAG---GTGAAC---ATT-T
GCTAGTCCCTCTG--GGATTA-----CA------TTTGA-CTCGCTGAAGTTGACCGAAC
TTGATGA-----TTTAGAGGAAGTAAAAGTCGTAACAAGGTTTCCGTAGGTGAACCTGCG
GAAGGATCATTAT
>18S_Cx_portesi_GF_S96
GAATTCTGGTTGATCCTACCAGTAAT-ATACGCTTGTCTCAAAGGTTAAGCCATGCATGT
CTAAGTACAAACAGTTTT-AATGTGAAACCGCATAAGGCTCAGTATAACAGCTATAATTT
ACAAGATCATT---TACCTAGTTACTTGGATAACTGTGGAAAATCTAGAGCTAATACATG
CAAAATGCAGGGA-CT--------------TCGC-GGAACCTGTGCAA-TTATTAGTC--
-AAACCAATCGT-------CCTCCGTG-----------------ACGC-TTGAGTTG--A
AATCTGGATAATCTTGTTGATCGTACGGTCT--C-GC-----ACCGACGACAGATCTTTC
AAATATCTGCCCTATCAACTATTGATGGTAGTATAGAGGACTACCATGGTTGCAACGGGT
AACGGGGAATCAGGGTTCGATTCCGGAGAGGGAGCCTGAGAAATGGCTACCACATCCAAG
GAAGGCAGCAGGCGCGTAAATTACCCAATCCCGGCACGGGGAGGTAGTGACGAGAAATAA
CAATATAAGACTCTTTTATGATGTTTTATAATTGGAATGAGCAGAGCATAAATCCTTCTA
CAAGGATCAAGTGGAGGGCAAGTCTGGTGCCAGCAGCCGCGGTAATTCCAGCTCCACTAG
CGTATATTAAAATTGTTGCGGTTAAAACGTTCGAAGTTGAT-------------TCTTGT
CCAACACGGGT-------------------GC-------TACTCC-TAAT-GAT------
---GGTAGTAG--------GTCA-CT-G--GAT-------------------T----GTT
GCGACT-ATAAGACTG-GGT------------------GC-----CTATAGT--T-----
---------------------------------------GTGG-----CG-TTGATGCCT
TTCA--TCGGGTGC-----------AACG------------------TTC--C-CACA-A
GCCC-AGCTGCTG----TTACCTTGAACAAATTAGAGTGCTCTAAGCAGGCTAGCTACA-
-----------------------------CGGCCGAGAATAATCTTGCATGGAATAATGG
AATATGACCTCGGTCTTAA-TA--TTCATTGGTTTGTAA---T-CAGATCAAGAGGTAAT
GATTAACAGAAGTAGTTGGGGGCATTAGTATTACGGCGCGAGAGGTGAAATTCGTAGACC
GTCGTAAGACTAACTAAAGCGAAAGCATTTGCCATGGATGCTTTCATTAATCAAGAACGA
AAGTTAGAGGATCGAAGGCGATTAGATACCGCCCTAGTTCTAACCGTAAACTATGCCAAT
TAGCAATTGG---GAGACGCTAC--ATTA-TGGTGCTC--TCAGTAGCTTC-CGGGAAAC
CAAAA---TTAGGTTCCGGGGGAAGTATGGTTGCAAAGTTGAAACTTAAAGGAATTGACG
GAAGGGCACCACCA-GGAGTGGAGCCTGCGGCTTAATTTGACCCAACACGGGAAAACTTA
CCAGGTCCGAACTTATTGAGGTAAGACAGATTAATAGCTCTTTCTCAAAATTAAGGGTAG
TGGTGCATGGCCGTTCTTAGTTCGTGGAATGATTTGTCTGGTTAATTCCGATAACGAACG
TGACTCAATCAAATTAAATAGAACGCTATCAGCAGT-------------CAGATG-TTGA
TACC------GTCGGCCGGCTGTGGCTGTGGTTGC-------------------GCGTCG
-CGT-------GCGCCTCTCTCGGGGGGCGCTGCGTGTGCGTGCGCCCGTCCGG------
---CCACCGGCG------GTGTAGTGTGACCTGATA--------------ACACGTCAGC
TCATC-GAGGTTGAC-TTCTGCTTAATAGGACAATTTGTG-TTCAGCAAAATGAGATTGA
GCGATAACAGGTCCGTGATGCCCTTAGATGTTCTGGGCTGCACGCGCGCTACAAT---GT
GAGCAGCA---GCGTGT-AC--------------CCTACGCCGAAAGGCGCGGGAAATCA
CTGAAATGCTCATT-TAGTCGGGATTATGGATTGAAATGGTCCATATGAACCTGGAATTC
CCAGTAAGTGCTGGTCATTAGCTAGCGTTGATTACGTCCCTGCCCTTTGTACACACCGCC
CGTCGCTACTACCGA-TGGATTATTTAGTGAGGTCT-TTGAAG---GTGAAC---ATT-T
GCTAGTCCCTCTG--GGATTA-----CA------TTTGA-CTCGCTGAAGTTGACCGAAC
TTGATGA-----TTTAGAGGAAGTAAAAGTCGTAACAAGGTTTCCGTAGGTGAACCTGCG
GAAGGATCATTAT
>18S_Cx_sp.1_KH_S13
GAATTCTGGTTGATCCTACCAGTAAT-ATACGCTTGTCTCAAAGGTTAAGCCATGCATGT
CTAAGTACAAACAGTTTT-AATGTGAAACCGCATAAGGCTCAGTATAACAGCTATAATTT
ACAAGATCATT---TACCTAGTTACTTGGATAACTGTGGAAAATCTAGAGCTAATACATG
CAAAATGCAGGGA-CC--------------TCGC-GGAACCTGTGCAA-TTATTAGTC--
-AAACCAATCGT-------CCTCCGTG-----------------ACGC-TTGAGTTG--A
AATCTGGATAATTTTGTTGATCGCATGGTCT--C-GC-----ACCGGCGACAGATCTTTC
AAATATCTGCCCTATCAACTATTGATGGTAGTATAGAGGACTACCATGGTTGCAACGGGT
AACGGGGAATCAGGGTTCGATTCCGGAGAGGGAGCCTGAGAAATGGCTACCACATCCAAG
GAAGGCAGCAGGCGCGTAAATTACCCAATCCCGGCACGGGGAGGTAGTGACGAGAAATAA
CAATATAAGACTCTTTTATGATGTTTTATAATTGGAATGAACCGAGCATAAATCCTTCGG
TAAGGATCAAGTGGAGGGCAAGTCTGGTGCCAGCAGCCGCGGTAATTCCAGCTCCACTAG
CGTATATTAAAATTGTTGCGGTTAAAACGTTCGAAGTTTAT-------------TCTTGT
CCAACACGGGT-------------------GC-------TACTCC-TAAT-GTT------
---GGTAGTAG--------GTCA-CT-G--GAT-------------------T----GTT
GCGACT-ATAAGACTG-GGT------------------GC-----CTATATG--------
---------------------------------------GTGG-----CGCTTGATGCCT
TTCA--TCGGGTGC-----------GGCG------------------TTT--C-CACC-A
GCCC-AGCTGCGA----TTACCTTGAACAAATTAGAGTGCTCTAAGCAGGCTAGCTACA-
-----------------------------CGGCCGAGAATAATCTTGCATGGAATAATGG
AATATGACCTCGGTCTTAA-TA--TTCATTGGTTTGTAA---T-CAGATCAAGAGGTAAT
GATTAACAGAAGTAGTTGGGGGCATTAGTATTACGGCGCGAGAGGTGAAATTCGTAGACC
GTCGTAAGACTAACTAAAGCGAAAGCATTTGCCATGGATGCTTTCATTAATCAAGAACGA
AAGTTAGAGGATCGAAGGCGATTAGATACCGCCCTAGTTCTAACCGTAAACTATGCCAAT
TAGCAATTGG---GAGACGCTAC--ATTA-TGGTGCTC--TCAGTAGCTTC-CGGGAAAC
CAAAA---TTAGGTTCCGGGGGAAGTATGGTTGCAAAGTTGAAACTTAAAGGAATTGACG
GAAGGGCACCACCA-GGAGTGGAGCCTGCGGCTTAATTTGACCCAACACGGGAAAACTTA
CCAGGTCCGAACTTATTGAGGTAAGACAGATTAATAGCTCTTTCTCAAAATTAAGGGTAG
TGGTGCATGGCCGTTCTTAGTTCGTGGAATGATTTGTCTGGTTAATTCCGATAACGAACG
TGACTCAATCAAATTAAATAGAACGCTATCAGCAGT-------------CAGATG-TTGA
TACC------GTCGGCCG--------------GT--------------------TGGGCG
TGGC--GTGGGCGTGCCTCGTGTGCGTTC----------------------CGCGCTCGT
TCGCCACCGGCG------GTGTAGTGTGACCTGATA--------------ATACGTCAAC
TCATC-GAGGTTGACAATCTGCTTAATAGGACAATTTGTG-TTCAGCAAAATGAGATTGA
GCGATAACAGGTCCGTGATGCCCTTAGATGTTCTGGGCTGCACGCGCGCTACAAT---GT
GAGCAGCA---GCGTGT-AC--------------CCTACGCCGAAAGGCGCGGGAAATCA
CTGAAATGCTCATT-TAGTCGGGATTATGGATTGAAATGGTCCATATGAACCTGGAATTC
CCAGTAAGTGCTGGTCATTAGCTAGCGTTGATTACGTCCCTGCCCTTTGTACACACCGCC
CGTCGCTACTACCGA-TGGATTATTTAGTGAGGTCT-TTGAAG---GTGAAC---ATT-T
GCTAGTCCTCC-C--GGATTA-----CA------TTTGA-CTCGCTGAAGTTGACCGAAC
TTGATGA-----TTTAGAGGAAGTAAAAGTCGTAACAAGGTTTCCGTAGGTGAACCTGCG
GAAGGATCATTAC
>18S_Cx_orientalis_KH_S14
GAATTCTGGTTGATCCTACCAGTAAT-ATACGCTTGTCTCAAAGGTTAAGCCATGCATGT
CTAAGTACAAACAGTTTT-AATGTGAAACCGCATAAGGCTCAGTATAACAGCTATAATTT
ACAAGATCATT---TACCTAGTTACTTGGATAACTGTGGAAAATCTAGAGCTAATACATG
CAAAATGCAGGGA-CC--------------TCGC-GGAACCTGTGCAA-TTATTAGTC--
-AAACCAATCGT-------CCTCCGTG-----------------ACGC-TTGAGTTG--A
AATCTGGATAATTTTGTTGATCGCATGGTCT--C-GC-----ACCGGCGACAGATCTTTC
AAATATCTGCCCTATCAACTATTGATGGTAGTATAGAGGACTACCATGGTTGCAACGGGT
AACGGGGAATCAGGGTTCGATTCCGGAGAGGGAGCCTGAGAAATGGCTACCACATCCAAG
GAAGGCAGCAGGCGCGTAAATTACCCAATCCCGGCACGGGGAGGTAGTGACGAGAAATAA
CAATATAAGACTCTTTTATGATGTTTTATAATTGGAATGAACCGAGCATAAATCCTTCGG
TAAGGATCAAGTGGAGGGCAAGTCTGGTGCCAGCAGCCGCGGTAATTCCAGCTCCACTAG
CGTATATTAAAATTGTTGCGGTTAAAACGTTCGAAGTTTAT-------------TCTTGT
CCAACACGGGT-------------------GC-------TACTCC-TAAT-GAT------
---GGTAGTAG--------GTCA-CT-G--GAT-------------------T----GTT
GCGACT-ATAAGACTG-GGT------------------GC-----CTATATG--------
---------------------------------------GTGG-----CGCTTGATGCCT
TTCA--TCGGGTGC-----------AGCG------------------TTT--C-CACC-A
GCCC-AGCTGCGA----TTACCTTGAACAAATTAGAGTGCTCTAAGCAGGCTAGCTACA-
-----------------------------CGGCCGAGAATAATCTTGCATGGAATAATGG
AATATGACCTCGGTCTTAA-TA--TTCATTGGTTTGTAA---T-CAGATCAAGAGGTAAT
GATTAACAGAAGTAGTTGGGGGCATTAGTATTACGGCGCGAGAGGTGAAATTCGTAGACC
GTCGTAAGACTAACTAAAGCGAAAGCATTTGCCATGGATGCTTTCATTAATCAAGAACGA
AAGTTAGAGGATCGAAGGCGATTAGATACCGCCCTAGTTCTAACCGTAAACTATGCCAAT
TAGCAATTGG---GAGACGCTAC--ATTA-TGGTGCTC--TCAGTAGCTTC-CGGGAAAC
CAAAA---TTAGGTTCCGGGGGAAGTATGGTTGCAAAGTTGAAACTTAAAGGAATTGACG
GAAGGGCACCACCA-GGAGTGGAGCCTGCGGCTTAATTTGACCCAACACGGGAAAACTTA
CCAGGTCCGAACTTATTGAGGTAAGACAGATTAATAGCTCTTTCTCAAAATTAAGGGTAG
TGGTGCATGGCCGTTCTTAGTTCGTGGAATGATTTGTCTGGTTAATTCCGATAACGAACG
TGACTCAATCAAATTAAATAGAACGCTATCAGCAGT-------------CAGATG-TTGA
TACC------GTCGGCCC--------------GG--------------------TGGGCG
TGCC----------CCTCGGGGTGCGTTT----------------------------CGC
---CAGCCGGCG------GTGTAGTGTGACCTGATA--------------ATACGTCAAC
TCATC-GAGGTTGACAATCTGCTTAATAGGACAATTTGTG-TTCAGCAAAATGAGATTGA
GCGATAACAGGTCCGTGATGCCCTTAGATGTTCTGGGCTGCACGCGCGCTACAAT---GT
GAGCAGCA---GCGTGT-AC--------------CCTACGCCGAAAGGCGCGGGAAATCA
CTGAAATGCTCATT-TAGTCGGGATTATGGATTGAAATGGTCCATATGAACCTGGAATTC
CCAGTAAGTGCTGGTCATTAGCTAGCGTTGATTACGTCCCTGCCCTTTGTACACACCGCC
CGTCGCTACTACCGA-TGGATTATTTAGTGAGGTCT-TTGAAG---GTGAAC---ATT-T
GCTAGTCCTCC-C--GGATTA-----CA------TTTGA-ATCGCTGAAGTTGACCGAAC
TTGATGA-----TTTAGAGGAAGTAAAAGTCGTAACAAGGTTTCCGTAGGTGAACCTGCG
GAAGGATCATTAC
>18S_Cx_sp.2_CF_S48
GAATTCTGGTTGATCCTACCAGTAAT-ATACGCTTGTCTCAAAGGTTAAGCCATGCATGT
CTAAGTACAAACAGTTTT-AATGTGAAACCGCATAAGGCTCAGTATAACAGCTATAATTT
ACAAGATCATT---TACCTAGTTACTTGGATAACTGTGGAAAATCTAGAGCTAATACATG
CAAAATGCAGGGA-CC--------------TTGC-GGAACCTGTGCAA-TTATTAGTC--
-AAACCAATCGT-------CCTCCGTG-----------------ACGC-TTGAGTTG--A
AATCTGGATAATTTTGTTGATCGCATGGTCT--C-GC-----ACCGGCGACAGATCTTTC
AAATATCTGCCCTATCAACTATTGATGGTAGTATAGAGGACTACCATGGTTGCAACGGGT
AACGGGGAATCAGGGTTCGATTCCGGAGAGGGAGCCTGAGAAATGGCTACCACATCCAAG
GAAGGCAGCAGGCGCGTAAATTACCCAATCCCGGCACGGGGAGGTAGTGACGAGAAATAA
CAATATAAGACTCTTTTATGATGTTTTATAATTGGAATGAACCGAGCATAAATCCTTCGG
TAAGGATCAAGTGGAGGGCAAGTCTGGTGCCAGCAGCCGCGGTAATTCCAGCTCCACTAG
CGTATATTAAAATTGTTGCGGTTAAAACGTTCGAAGTTTAT-------------TCTTGT
CCAACACGGGT-------------------GC-------TACTCC-TAAT-GAT------
---GGTAGTAG--------GTCA-CT-G--GAT-------------------T----GTT
GCGACT-ATAAGACTG-GGT------------------GC-----CTATATG--------
---------------------------------------GTGG-----CGCTTGATGCCT
TTCA--TCGGGTGC-----------AGCG------------------TTT--C-CACC-A
GCCC-AGCTGCGA----TTACCTTGAACAAATTAGAGTGCTCTAAGCAGGCTAGCTACA-
-----------------------------CGGCCGAGAATAATCTTGCATGGAATAATGG
AATATGACCTCGGTCTTAA-TA--TTCATTGGTTTGTAA---T-CAGATCAAGAGGTAAT
GATTAACAGAAGTAGTTGGGGGCATTAGTATTACGGCGCGAGAGGTGAAATTCGTAGACC
GTCGTAAGACTAACTAAAGCGAAAGCATTTGCCATGGATGCTTTCATTAATCAAGAACGA
AAGTTAGAGGATCGAAGGCGATTAGATACCGCCCTAGTTCTAACCGTAAACTATGCCAAT
TAGCAATTGG---GAGACGCTAC--ATTA-TGGTGCTC--TCAGTAGCTTC-CGGGAAAC
CAAAA---TTAGGTTCCGGGGGAAGTATGGTTGCAAAGTTGAAACTTAAAGGAATTGACG
GAAGGGCACCACCA-GGAGTGGAGCCTGCGGCTTAATTTGACCCAACACGGGAAAACTTA
CCAGGTCCGAACTTATTGAGGTAAGACAGATTAATAGCTCTTTCTCAAAATTAAGGGTAG
TGGTGCATGGCCGTTCTTAGTTCGTGGAATGATTTGTCTGGTTAATTCCGATAACGAACG
TGACTCAATCAAATTAAATAGAACGCTATCAGCAGT-------------CAGATG-TTGA
TACC------GTCGGCCG--------------GG--------------------TGGGCG
-TGC-----------CCCTCGGGGTGCGT--------------------TCCGT------
---CCACCGGCG------GTGTAGTGTGACCTGATA--------------ATACGTCAAC
TCATC-GAGGTTGACAATCTGCTTAATAGGACAATTTGTG-TTCAGCAAAATGAGATTGA
GCGATAACAGGTCCGTGATGCCCTTAGATGTTCTGGGCTGCACGCGCGCTACAAT---GT
GAGCAGCA---GCGTGT-AC--------------CCTACGCCGAAAGGCGCGGGAAATCA
CTGAAATGCTCATT-TAGTCGGGATTATGGATTGAAATGGTCCATATGAACCTGGAATTC
CCAGTAAGTGCTGGTCATTAGCTAGCGTTGATTACGTCCCTGCCCTTTGTACACACCGCC
CGTCGCTACTACCGA-TGGATTATTTAGTGAGGTCT-TTGAAG---GTGAAC---ATT-T
GCTAGTCCTTCCC--GGATTA-----CA------TTTGA-ATCGCTGAAGTTGACCGAAC
TTGATGA-----TTTAGAGGAAGTAAAAGTCGTAACAAGGTTTCCGTAGGTGAACCTGCG
GAAGGATCATTAC
>18S_Cx_sp.2_CF_S50
GAATTCTGGTTGATCCTACCAGTAAT-ATACGCTTGTCTCAAAGGTTAAGCCATGCATGT
CTAAGTACAAACAGTTTT-AATGTGAAACCGCATAAGGCTCAGTATAACAGCTATAATTT
ACAAGATCATT---TACCTAGTTACTTGGATAACTGTGGAAAATCTAGAGCTAATACATG
CAAAATGCAGGGA-CC--------------TTGC-GGAACCTGTGCAA-TTATTAGTC--
-AAACCAATCGT-------CCTCCGTG-----------------ACGC-TTGAGTTG--A
AATCTGGATAATTTTGTTGATCGCATGGTCT--C-GC-----ACCGGCGACAGATCTTTC
AAATATCTGCCCTATCAACTATTGATGGTAGTATAGAGGACTACCATGGTTGCAACGGGT
AACGGGGAATCAGGGTTCGATTCCGGAGAGGGAGCCTGAGAAATGGCTACCACATCCAAG
GAAGGCAGCAGGCGCGTAAATTACCCAATCCCGGCACGGGGAGGTAGTGACGAGAAATAA
CAATATAAGACTCTTTTATGATGTTTTATAATTGGAATGAACCGAGCATAAATCCTTCGG
TAAGGATCAAGTGGAGGGCAAGTCTGGTGCCAGCAGCCGCGGTAATTCCAGCTCCACTAG
CGTATATTAAAATTGTTGCGGTTAAAACGTTCGAAGTTTAT-------------TCTTGT
CCAACACGGGT-------------------GC-------TACTCC-TAAT-GAT------
---GGTAGTAG--------GTCA-CT-G--GAT-------------------T----GTT
GCGACT-ATAAGACTG-GGT------------------GC-----CTATATG--------
---------------------------------------GTGG-----CGCTTGATGCCT
TTCA--TCGGGTGC-----------AGCG------------------TTT--C-CACC-A
GCCC-AGCTGCGA----TTACCTTGAACAAATTAGAGTGCTCTAAGCAGGCTAGCTACA-
-----------------------------CGGCCGAGAATAATCTTGCATGGAATAATGG
AATATGACCTCGGTCTTAA-TA--TTCATTGGTTTGTAA---T-CAGATCAAGAGGTAAT
GATTAACAGAAGTAGTTGGGGGCATTAGTATTACGGCGCGAGAGGTGAAATTCGTAGACC
GTCGTAAGACTAACTAAAGCGAAAGCATTTGCCATGGATGCTTTCATTAATCAAGAACGA
AAGTTAGAGGATCGAAGGCGATTAGATACCGCCCTAGTTCTAACCGTAAACTATGCCAAT
TAGCAATTGG---GAGACGCTAC--ATTA-TGGTGCTC--TCAGTAGCTTC-CGGGAAAC
CAAAA---TTAGGTTCCGGGGGAAGTATGGTTGCAAAGTTGAAACTTAAAGGAATTGACG
GAAGGGCACCACCA-GGAGTGGAGCCTGCGGCTTAATTTGACCCAACACGGGAAAACTTA
CCAGGTCCGAACTTATTGAGGTAAGACAGATTAATAGCTCTTTCTCAAAATTAAGGGTAG
TGGTGCATGGCCGTTCTTAGTTCGTGGAATGATTTGTCTGGTTAATTCCGATAACGAACG
TGACTCAATCAAATTAAATAGAACGCTATCAGCAGT-------------CAGATG-TTGA
TACC------GTCGGCCG--------------GG--------------------TGGGCG
-TGC-----------CCCTCGGGGTGCGT--------------------TCCGT------
---CCACCGGCG------GTGTAGTGTGACCTGATA--------------ATACGTCAAC
TCATC-GAGGTTGACAATCTGCTTAATAGGACAATTTGTG-TTCAGCAAAATGAGATTGA
GCGATAACAGGTCCGTGATGCCCTTAGATGTTCTGGGCTGCACGCGCGCTACAAT---GT
GAGCAGCA---GCGTGT-AC--------------CCTACGCCGAAAGGCGCGGGAAATCA
CTGAAATGCTCATT-TAGTCGGGATTATGGATTGAAATGGTCCATATGAACCTGGAATTC
CCAGTAAGTGCTGGTCATTAGCTAGCGTTGATTACGTCCCTGCCCTTTGTACACACCGCC
CGTCGCTACTACCGA-TGGATTATTTAGTGAGGTCT-TTGAAG---GTGAAC---ATT-T
GCTAGTCCTTCCC--GGATTA-----CA------TTTGA-ATCGCTGAAGTTGACCGAAC
TTGATGA-----TTTAGAGGAAGTAAAAGTCGTAACAAGGTTTCCGTAGGTGA-------
-------------
>18S_Cx_quinquefasciatus_MG_S74
TAATTCTGGTTGATCCTACCAGTAAT-ATACGCTTGTCTCAAAGGTTAAGCCATGCATGT
CTAAGTACAAACAGTTTT-AATGTGAAACCGCATAAGGCTCAGTATAACAGCTATAATTT
ACAAGATCATT---TACCTAGTTACTTGGATAACTGTGGAAAATCTAGAGCTAATACATG
CAAAATGCAGGGA-CC--------------TCGC-GGAACCTGTGCAA-TTATTAGTC--
-AAACCAATCGT-------CCTCCGTG-----------------ACGC-TTGAGTTG--A
AATCTGGATAATTTTGTTGATCGCATGGTCT--C-GC-----ACCGGCGACAGATCTTTC
AAATATCTGCCCTATCAACTATTGATGGTAGTATAGAGGACTACCATGGTTGCAACGGGT
AACGGGGAATCAGGGTTCGATTCCGGAGAGGGAGCCTGAGAAATGGCTACCACATCCAAG
GAAGGCAGCAGGCGCGTAAATTACCCAATCCCGGCACGGGGAGGTAGTGACGAGAAATAA
CAATATAAGACTCTTTTATGATGTTTTATAATTGGAATGAACCGAGCATAAATCCTTCGG
TAAGGATCAAGTGGAGGGCAAGTCTGGTGCCAGCAGCCGCGGTAATTCCAGCTCCACTAG
CGTATATTAAAATTGTTGCGGTTAAAACGTTCGAAGTTTAT-------------TCTTGT
CCAACACGGGT-------------------GC-------TACTCC-TAAT-GAT------
---GGTAGTAG--------GTCA-CT-G--GAT-------------------T----GTT
GCGACT-ATAAGACTG-GGT------------------GC-----CTATATG--------
---------------------------------------GTGG-----CGCTTGATGCCT
TTCA--TCGGGTGC-----------AGCG------------------TTT--C-CACC-A
GCCC-AGCTGCGA----TTACCTTGAACAAATTAGAGTGCTCTAAGCAGGCTAGCTACA-
-----------------------------CGGCCGAGAATAATCTTGCATGGAATAATGG
AATATGACCTCGGTCTTAA-TA--TTCATTGGTTTGTAA---T-CAGATCAAGAGGTAAT
GATTAACAGAAGTAGTTGGGGGCATTAGTATTACGGCGCGAGAGGTGAAATTCGTAGACC
GTCGTAAGACTAACTAAAGCGAAAGCATTTGCCATGGATGCTTTCATTAATCAAGAACGA
AAGTTAGAGGATCGAAGGCGATTAGATACCGCCCTAGTTCTAACCGTAAACTATGCCAAT
TAGCAATTGG---GAGACGCTAC--ATTA-TGGTGCTC--TCAGTAGCTTC-CGGGAAAC
CAAAA---TTAGGTTCCGGGGGAAGTATGGTTGCAAAGTTGAAACTTAAAGGAATTGACG
GAAGGGCACCACCA-GGAGTGGAGCCTGCGGCTTAATTTGACCCAACACGGGAAAACTTA
CCAGGTCCGAACTTATTGAGGTAAGACAGATTAATAGCTCTTTCTCAAAATTAAGGGTAG
TGGTGCATGGCCGTTCTTAGTTCGTGGAATGATTTGTCTGGTTAATTCCGATAACGAACG
TGACTCAATCAAATTAAATAGAACGCTATCAGCAGT-------------CAGATG-TTGA
TACC------GTCGGCCG--------------GGTGGGC---------------GCGTCG
GGGCCGTTCGCGCGGTCCTGCGCGCGTTC----------------------------CGT
---CCACCGGCG------GTGTAGTGTGACCTGATA--------------ATACGTCAAC
TCATC-GAGGTTGACAATCTGCTTAATAGGACAATTTGTG-TTCAGCAAAATGAGATTGA
GCGATAACAGGTCCGTGATGCCCTTAGATGTTCTGGGCTGCACGCGCGCTACAAT---GT
GAGCAGCA---GCGTGT-AC--------------CCTACGCCGAAAGGCGCGGGAAATCA
CTGAAATGCTCATT-TAGTCGGGATTATGGATTGAAATGGTCCATATGAACCTGGAATTC
CCAGTAAGTGCTGGTCATTAGCTAGCGTTGATTACGTCCCTGCCCTTTGTACACACCGCC
CGTCGCTACTACCGA-TGGATTATTTAGTGAGGTCT-TTGAAG---GTGAAC---ATT-T
GCTAGTCCTTCCC--GGATTA-----CA------TTTGA-ATCGCTGAAGTTGACCGAAC
TTGATGA-----TTTAGAGGAAGTAAAAGTCGTAACAAGGTTTCCGTAGGTGAACCTGCG
GAAGGATCATTAC
>18S_Cx_quinquefasciatus_MG_S75
--------------CCTACCAGTAAT-ATACGCTTGTCTCAAAGGTTAAGCCATGCATGT
CTAAGTACAAACAGTTTT-AATGTGAAACCGCATAAGGCTCAGTATAACAGCTATAATTT
ACAAGATCATT---TACCTAGTTACTTGGATAACTGTGGAAAATCTAGAGCTAATACATG
CAAAATGCAGGGA-CC--------------TCGC-GGAACCTGTGCAA-TTATTAGTC--
-AAACCAATCGT-------CCTCCGTG-----------------ACGC-TTGAGTTG--A
AATCTGGATAATTTTGTTGATCGCATGGTCT--C-GC-----ACCGGCGACAGATCTTTC
AAATATCTGCCCTATCAACTATTGATGGTAGTATAGAGGACTACCATGGTTGCAACGGGT
AACGGGGAATCAGGGTTCGATTCCGGAGAGGGAGCCTGAGAAATGGCTACCACATCCAAG
GAAGGCAGCAGGCGCGTAAATTACCCAATCCCGGCACGGGGAGGTAGTGACGAGAAATAA
CAATATAAGACTCTTTTATGATGTTTTATAATTGGAATGAACCGAGCATAAATCCTTCGG
TAAGGATCAAGTGGAGGGCAAGTCTGGTGCCAGCAGCCGCGGTAATTCCAGCTCCACTAG
CGTATATTAAAATTGTTGCGGTTAAAACGTTCGAAGTTTAT-------------TCTTGT
CCAACACGGGT-------------------GC-------TACTCC-TAAT-GAT------
---GGTAGTAG--------GTCA-CT-G--GAT-------------------T----GTT
GCGACT-ATAAGACTG-GGT------------------GC-----CTATATG--------
---------------------------------------GTGG-----CGCTTGATGCCT
TTCA--TCGGGTGC-----------AGCG------------------TTT--C-CACC-A
GCCC-AGCTGCGA----TTACCTTGAACAAATTAGAGTGCTCTAAGCAGGCTAGCTACA-
-----------------------------CGGCCGAGAATAATCTTGCATGGAATAATGG
AATATGACCTCGGTCTTAA-TA--TTCATTGGTTTGTAA---T-CAGATCAAGAGGTAAT
GATTAACAGAAGTAGTTGGGGGCATTAGTATTACGGCGCGAGAGGTGAAATTCGTAGACC
GTCGTAAGACTAACTAAAGCGAAAGCATTTGCCATGGATGCTTTCATTAATCAAGAACGA
AAGTTAGAGGATCGAAGGCGATTAGATACCGCCCTAGTTCTAACCGTAAACTATGCCAAT
TAGCAATTGG---GAGACGCTAC--ATTA-TGGTGCTC--TCAGTAGCTTC-CGGGAAAC
CAAAA---TTAGGTTCCGGGGGAAGTATGGTTGCAAAGTTGAAACTTAAAGGAATTGACG
GAAGGGCACCACCA-GGAGTGGAGCCTGCGGCTTAATTTGACCCAACACGGGAAAACTTA
CCAGGTCCGAACTTATTGAGGTAAGACAGATTAATAGCTCTTTCTCAAAATTAAGGGTAG
TGGTGCATGGCCGTTCTTAGTTCGTGGAATGATTTGTCTGGTTAATTCCGATAACGAACG
TGACTCAATCAAATTAAATAGAACGCTATCAGCAGT-------------CAGATG-TTGA
TACC------GTCGGCCG--------------GG--------------------TGGGCG
CGTC-------GCGGCCGTTCGCGCGGTC---------------------GTGCGCGTTC
CGTCCACCGGCG------GTGTAGTGTGACCTGATA--------------ATACGTCAAC
TCATC-GAGGTTGACAATCTGCTTAATAGGACAATTTGTG-TTCAGCAAAATGAGATTGA
GCGATAACAGGTCCGTGATGCCCTTAGATGTTCTGGGCTGCACGCGCGCTACAAT---GT
GAGCAGCA---GCGTGT-AC--------------CCTACGCCGAAAGGCGCGGGAAATCA
CTGAAATGCTCATT-TAGTCGGGATTATGGATTGAAATGGTCCATATGAACCTGGAATTC
CCAGTAAGTGCTGGTCATTAGCTAGCGTTGATTACGTCCCTGCCCTTTGTACACACCGCC
CGTCGCTACTACCGA-TGGATTATTTAGTGAGGTCT-TTGAAG---GTGAAC---ATT-T
GCTAGTCCTTCCC--GGATTA-----CA------TTTGA-ATCGCTGAAGTTGACCGAAC
TTGATGA-----TTTAGAGGAAGTAAAAGTCGTAACAAGGTTTCCGC-------------
-------------
>18S_Cx_perexiguus_MG_S76
GAATTCTGGTTGATCCTACCAGTAAT-ATACGCTTGTCTCAAAGGTTAAGCCATGCATGT
CTAAGTACAAACAGTTTT-AATGTGAAACCGCATAAGGCTCAGTATAACAGCTATAATTT
ACAAGATCATT---TACCTAGTTACTTGGATAACTGTGGAAAATCTAGAGCTAATACATG
CAAAATGCAGGGA-CC--------------TCGC-GGAACCTGTGCAA-TTATTAGTC--
-AAACCAATCGT-------CCTCCGTG-----------------ACGC-TTGAGTTG--A
AATCTGGATAATTTTGTTGATCGCATGGTCT--C-GC-----ACCGGCGACAGATCTTTC
AAATATCTGCCCTATCAACTATTGATGGTAGTATAGAGGACTACCATGGTTGCAACGGGT
AACGGGGAATCAGGGTTCGATTCCGGAGAGGGAGCCTGAGAAATGGCTACCACATCCAAG
GAAGGCAGCAGGCGCGTAAATTACCCAATCCCGGCACGGGGAGGTAGTGACGAGAAATAA
CAATATAAGACTCTTTTATGATGTTTTATAATTGGAATGAACCGAGCATAAATCCTTCGG
TAAGGATCAAGTGGAGGGCAAGTCTGGTGCCAGCAGCCGCGGTAATTCCAGCTCCACTAG
CGTATATTAAAATTGTTGCGGTTAAAACGTTCGAAGTTTAT-------------TCTTGT
CCAACACGGGT-------------------GC-------TACTCC-TAAT-GAT------
---GGTAGTAG--------GTCA-CT-G--GAT-------------------T----GTT
GCGACT-ATAAGACTG-GGT------------------GC-----CTATATG--------
---------------------------------------GTGG-----CGCTTGATGCCT
TTCA--TCGGGTGC-----------AGCG------------------TTT--C-CACC-A
GCCC-AGCTGCGA----TTACCTTGAACAAATTAGAGTGCTCTAAGCAGGCTAGCTACA-
-----------------------------CGGCCGAGAATAATCTTGCATGGAATAATGG
AATATGACCTCGGTCTTAA-TA--TTCATTGGTTTGTAA---T-CAGATCAAGAGGTAAT
GATTAACAGAAGTAGTTGGGGGCATTAGTATTACGGCGCGAGAGGTGAAATTCGTAGACC
GTCGTAAGACTAACTAAAGCGAAAGCATTTGCCATGGATGCTTTCATTAATCAAGAACGA
AAGTTAGAGGATCGAAGGCGATTAGATACCGCCCTAGTTCTAACCGTAAACTATGCCAAT
TAGCAATTGG---GAGACGCTAC--ATTA-TGGTGCTC--TCAGTAGCTTC-CGGGAAAC
CAAAA---TTAGGTTCCGGGGGAAGTATGGTTGCAAAGTTGAAACTTAAAGGAATTGACG
GAAGGGCACCACCA-GGAGTGGAGCCTGCGGCTTAATTTGACCCAACACGGGAAAACTTA
CCAGGTCCGAACTTATTGAGGTAAGACAGATTAATAGCTCTTTCTCAAAATTAAGGGTAG
TGGTGCATGGCCGTTCTTAGTTCGTGGAATGATTTGTCTGGTTAATTCCGATAACGAACG
TGACTCAATCAAATTAAATAGAACGCTATCAGCAGT-------------CAGATG-TTGA
TACC------GTCGGCCG--------------GG--------------------TGGGCG
-CGT----------CCTCCTCGGGGGGTG--------------------------CGTTC
CGTCCACCGGCG------GTGTAGTGTGACCTGATA--------------ATACGTCAAC
TCATC-GAGGTTGACAATCTGCTTAATAGGACAATTTGTG-TTCAGCAAAATGAGATTGA
GCGATAACAGGTCCGTGATGCCCTTAGATGTTCTGGGCTGCACGCGCGCTACAAT---GT
GAGCAGCA---GCGTGT-AC--------------CCTACGCCGAAAGGCGCGGGAAATCA
CTGAAATGCTCATT-TAGTCGGGATTATGGATTGAAATGGTCCATATGAACCTGGAATTC
CCAGTAAGTGCTGGTCATTAGCTAGCGTTGATTACGTCCCTGCCCTTTGTACACACCGCC
CGTCGCTACTACCGA-TGGATTATTTAGTGAGGTCT-TTGAAG---GTGAAC---ATT-T
GCTAGTCCTTCCC--GGATTA-----CA------TTTGA-ATCGCTGAAGTTGACCGAAC
TTGATGA-----TTTAGAGGAAGTAAAAGTCGTAACAAGGTTTCCGTAGGTGAACCTGCG
GAAGGATCATTAC
>18S_Cx_spissipes_GF_S97
AAATTCTGGTTGATCCTACCAGTAAT-ATACGCTTGTCTCAAAGGTTAAGCCATGCATGT
CTAAGTACAAACAGTTTT-AATGTGAAACCGCATAAGGCTCAGTATAACAGCTATAATTT
ACAAGATCATT---TACCTAGTTACTTGGATAACTGTGGAAAATCTAGAGCTAATACATG
CAAAATGCAGGGA-CT--------------TCGC-GGAACCTGTGCAA-TTATTAGTC--
-AAACCAATCGT-------CCTCCGTG-----------------ACGC-TTGAGTTG--A
AATCTGGATAATCTTGTTGATCGTACGGTCT--C-GC-----ACCGACGACAGATCTTTC
AAATATCTGCCCTATCAACTATTGATGGTAGTATAGAGGACTACCATGGTTGCAACGGGT
AACGGGGAATCAGGGTTCGATTCCGGAGAGGGAGCCTGAGAAATGGCTACCACATCCAAG
GAAGGCAGCAGGCGCGTAAATTACCCAATCCCGGCACGGGGAGGTAGTGACGAGAAATAA
CAATATAAGACTCTTTTATGATGTTTTATAATTGGAATGAGCAGAGCATAAATCCTTCTT
CGAGGATCCAGTGGAGGGCAAGTCTGGTGCCAGCAGCCGCGGTAATTCCAGCTCCACTAG
CGTATATTAAAATTGTTGCGGTTAAAACGTTCGAAGTTGAT-------------TCTTGT
CCAACACGGGT-------------------GC-------TACTCC-TAAT-GAT------
---GGCAGTAG--------GTCA-CT-G--GAC-------------------T----GTT
GCGACT-ATAAGACTG-GGT------------------GC-----CTATAGTT-------
---------------------------------------GTGG-----CG-TTGATGCCT
TTTA--TCGGGTGC-----------AGCG------------------TTC--C-CACA-A
GCCC-AGCTGCTG----TTACCTTGAACAAATTAGAGTGCTCTAAGCAGGCTAGCTACA-
-----------------------------CGGCCGAGAATAATCTTGCATGGAATAATGG
AATATGACCTCGGTCTTAA-TA--TTCATTGGTTTGTAA---T-CAGATCAAGAGGTAAT
GATTAACAGAAGTAGTTGGGGGCATTAGTATTACGGCGCGAGAGGTGAAATTCGTAGACC
GTCGTAAGACTAACTAAAGCGAAAGCATTTGCCACGGATGCTTTCATTGATCAAGAACGA
AAGTTAGAGGATCGAAGGCGATTAGATACCGCCCTAGTTCTAACCGTAAACTATGCCAAT
TAGCAATTGG---GAGACGCTAC--ATTA-TGGTGCTC--TCAGTAGCTTC-CGGGAAAC
CAAAA---TTAGGTTCCGGGGGAAGTATGGTTGCAAAGTTGAAACTTAAAGGAATTGACG
GAAGGGCACCACCA-GGAGTGGAGCCTGCGGCTTAATTTGACCCAACACGGGAAAACTTA
CCAGGTCCGAACTTATTGAGGTAAGACAGATTAATAGCTCTTTCTCAAAATTAAGGGTAG
TGGTGCATGGCCGTTCTTAGTTCGTGGAATGATTTGTCTGGTTAATTCCGATAACGAACG
TGACTCAATCAAATTAAATAGAACGCTATCAGCAGT-------------CAGATG-TTGA
TACC------GTCGGCCG--------------GC--------------------GCGGCG
CGGTTGTGCGTGCCTCCCTCGGGGGGTTG--------------------CGTGCGCCCGT
CCGCCACCGGCG------GTGTAGTGTGACCTGATA--------------GCACGTCAGC
TCATC-GAGGTTGAC-TTCTGCTTAATAGGACAATTTGTG-TTCAGCAAAATGAGATTGA
GCGATAACAGGTCCGTGATGCCCTTAGATGTTCTGGGCTGCACGCGCGCTACAAT---GT
GAGCAGCA---GCGTGT-AC--------------CCTACGCCGAAAGGCGCGGGAAATCA
CTGAAATGCTCATT-TAGTCGGGATTATGGATTGCAATGGTCCATATGAACCTGGAATTC
CCAGTAAGTGCTGGTCATTAGCTAGCGTTGATTACGTCCCTGCCCTTTGTACACACCGCC
CGTCGCTACTACCGA-TGGATTATTTAGTGAGGTCT-TTGAAG---GTGAAC---ATT-T
GCTAGTCCTTC-G--GGATTA-----CA------TTTGA-CTCGCTGAAGTTGACCGAAC
TTGATGA-----TTTAGAGGAAGTAAAAGTCGTAACAAGGTTTCCGTAGGTGAACCTGCG
GAAGGATCATTAT
>18S_Cx_spissipes_GF_S98
AAATTCTGGTTGATCCTACCAGTAAT-ATACGCTTGTCTCAAAGGTTAAGCCATGCATGT
CTAAGTACAAACAGTTTT-AATGTGAAACCGCATAAGGCTCAGTATAACAGCTATAATTT
ACAAGATCATT---TACCTAGTTACTTGGATAACTGTGGAAAATCTAGAGCTAATACATG
CAAAATGCAGGGA-CT--------------TCGC-GGAACCTGTGCAA-TTATTAGTC--
-AAACCAATCGT-------CCTCCGTG-----------------ACGC-TTGAGTTG--A
AATCTGGATAATCTTGTTGATCGTACGGTCT--C-GC-----ACCGACGACAGATCTTTC
AAATATCTGCCCTATCAACTATTGATGGTAGTATAGAGGACTACCATGGTTGCAACGGGT
AACGGGGAATCAGGGTTCGATTCCGGAGAGGGAGCCTGAGAAATGGCTACCACATCCAAG
GAAGGCAGCAGGCGCGTAAATTACCCAATCCCGGCACGGGGAGGTAGTGACGAGAAATAA
CAATATAAGACTCTTTTATGATGTTTTATAATTGGAATGAGCAGAGCATAAATCCTTCTT
CGAGGATCCAGTGGAGGGCAAGTCTGGTGCCAGCAGCCGCGGTAATTCCAGCTCCACTAG
CGTATATTAAAATTGTTGCGGTTAAAACGTTCGAAGTTGAT-------------TCTTGT
CCAACACGGGT-------------------GC-------TACTCC-TAAT-GAT------
---GGCAGTAG--------GTCA-CT-G--GAC-------------------T----GTT
GCGACT-ATAAGACTG-GGT------------------GC-----CTATAGTT-------
---------------------------------------GTGG-----CG-TTGATGCCT
TTTA--TCGGGTGC-----------AGCG------------------TTC--C-CACA-A
GCCC-AGCTGCTG----TTACCTTGAACAAATTAGAGTGCTCTAAGCAGGCTAGCTACA-
-----------------------------CGGCCGAGAATAATCTTGCATGGAATAATGG
AATATGACCTCGGTCTTAA-TA--TTCATTGGTTTGTAA---T-CAGATCAAGAGGTAAT
GATTAACAGAAGTAGTTGGGGGCATTAGTATTACGGCGCGAGAGGTGAAATTCGTAGACC
GTCGTAAGACTAACTAAAGCGAAAGCATTTGCCACGGATGCTTTCATTGATCAAGAACGA
AAGTTAGAGGATCGAAGGCGATTAGATACCGCCCTAGTTCTAACCGTAAACTATGCCAAT
TAGCAATTGG---GAGACGCTAC--ATTA-TGGTGCTC--TCAGTAGCTTC-CGGGAAAC
CAAAA---TTAGGTTCCGGGGGAAGTATGGTTGCAAAGTTGAAACTTAAAGGAATTGACG
GAAGGGCACCACCA-GGAGTGGAGCCTGCGGCTTAATTTGACCCAACACGGGAAAACTTA
CCAGGTCCGAACTTATTGAGGTAAGACAGATTAATAGCTCTTTCTCAAAATTAAGGGTAG
TGGTGCATGGCCGTTCTTAGTTCGTGGAATGATTTGTCTGGTTAATTCCGATAACGAACG
TGACTCAATCAAATTAAATAGAACGCTATCAGCAGT-------------CAGATG-TTGA
TACC------GTCGGCCG--------------GC--------------------GCGGCG
CGGTTGTGCGTGCCTCCCTCGGGGGGTTG--------------------CGTGCGCCCGT
CCGCCACCGGCG------GTGTAGTGTGACCTGATA--------------GCACGTCAGC
TCATC-GAGGTTGAC-TTCTGCTTAATAGGACAATTTGTG-TTCAGCAAAATGAGATTGA
GCGATAACAGGTCCGTGATGCCCTTAGATGTTCTGGGCTGCACGCGCGCTACAAT---GT
GAGCAGCA---GCGTGT-AC--------------CCTACGCCGAAAGGCGCGGGAAATCA
CTGAAATGCTCATT-TAGTCGGGATTATGGATTGCAATGGTCCATATGAACCTGGAATTC
CCAGTAAGTGCTGGTCATTAGCTAGCGTTGATTACGTCCCTGCCCTTTGTACACACCGCC
CGTCGCTACTACCGA-TGGATTATTTAGTGAGGTCT-TTGAAG---GTGAAC---ATT-T
GCTAGTCCTTC-G--GGATTA-----CA------TTTGA-CTCGCTGAAGTTGACCGAAC
TTGATGA-----TTTAGAGGAAGTAAAAGTCGTAACAAGGTTTCCGTAGGTGAACCTGCG
GAAGGATCATTAT
>18S_Cx_spissipes_GF_S99
AAATTCTGGTTGATCCTACCAGTAAT-ATACGCTTGTCTCAAAGGTTAAGCCATGCATGT
CTAAGTACAAACAGTTTT-AATGTGAAACCGCATAAGGCTCAGTATAACAGCTATAATTT
ACAAGATCATT---TACCTAGTTACTTGGATAACTGTGGAAAATCTAGAGCTAATACATG
CAAAATGCAGGGA-CT--------------TCGC-GGAACCTGTGCAA-TTATTAGTC--
-AAACCAATCGT-------CCTCCGTG-----------------ACGC-TTGAGTTG--A
AATCTGGATAATCTTGTTGATCGTACGGTCT--C-GC-----ACCGACGACAGATCTTTC
AAATATCTGCCCTATCAACTATTGATGGTAGTATAGAGGACTACCATGGTTGCAACGGGT
AACGGGGAATCAGGGTTCGATTCCGGAGAGGGAGCCTGAGAAATGGCTACCACATCCAAG
GAAGGCAGCAGGCGCGTAAATTACCCAATCCCGGCACGGGGAGGTAGTGACGAGAAATAA
CAATATAAGACTCTTTTATGATGTTTTATAATTGGAATGAGCAGAGCATAAATCCTTCTT
CGAGGATCCAGTGGAGGGCAAGTCTGGTGCCAGCAGCCGCGGTAATTCCAGCTCCACTAG
CGTATATTAAAATTGTTGCGGTTAAAACGTTCGAAGTTGAT-------------TCTTGT
CCAACACGGGT-------------------GC-------TACTCC-TAAT-GAT------
---GGCAGTAG--------GTCA-CT-G--GAC-------------------T----GTT
GCGACT-ATAAGACTG-GGT------------------GC-----CTATAGTT-------
---------------------------------------GTGG-----CG-TTGATGCCT
TTTA--TCGGGTGC-----------AGCG------------------TTC--C-CACA-A
GCCC-AGCTGCTG----TTACCTTGAACAAATTAGAGTGCTCTAAGCAGGCTAGCTACA-
-----------------------------CGGCCGAGAATAATCTTGCATGGAATAATGG
AATATGACCTCGGTCTTAA-TA--TTCATTGGTTTGTAA---T-CAGATCAAGAGGTAAT
GATTAACAGAAGTAGTTGGGGGCATTAGTATTACGGCGCGAGAGGTGAAATTCGTAGACC
GTCGTAAGACTAACTAAAGCGAAAGCATTTGCCACGGATGCTTTCATTGATCAAGAACGA
AAGTTAGAGGATCGAAGGCGATTAGATACCGCCCTAGTTCTAACCGTAAACTATGCCAAT
TAGCAATTGG---GAGACGCTAC--ATTA-TGGTGCTC--TCAGTAGCTTC-CGGGAAAC
CAAAA---TTAGGTTCCGGGGGAAGTATGGTTGCAAAGTTGAAACTTAAAGGAATTGACG
GAAGGGCACCACCA-GGAGTGGAGCCTGCGGCTTAATTTGACCCAACACGGGAAAACTTA
CCAGGTCCGAACTTATTGAGGTAAGACAGATTAATAGCTCTTTCTCAAAATTAAGGGTAG
TGGTGCATGGCCGTTCTTAGTTCGTGGAATGATTTGTCTGGTTAATTCCGATAACGAACG
TGACTCAATCAAATTAAATAGAACGCTATCAGCAGT-------------CAGATG-TTGA
TACC------GTCGGCCG--------------GC--------------------GCGGCG
CGGTTGTGCGTGCCTCCCTCGGGGGGTTG--------------------CGTGCGCCCGT
CCGCCACCGGCG------GTGTAGTGTGACCTGATA--------------GCACGTCAGC
TCATC-GAGGTTGAC-TTCTGCTTAATAGGACAATTTGTG-TTCAGCAAAATGAGATTGA
GCGATAACAGGTCCGTGATGCCCTTAGATGTTCTGGGCTGCACGCGCGCTACAAT---GT
GAGCAGCA---GCGTGT-AC--------------CCTACGCCGAAAGGCGCGGGAAATCA
CTGAAATGCTCATT-TAGTCGGGATTATGGATTGCAATGGTCCATATGAACCTGGAATTC
CCAGTAAGTGCTGGTCATTAGCTAGCGTTGATTACGTCCCTGCCCTTTGTACACACCGCC
CGTCGCTACTACCGA-TGGATTATTTAGTGAGGTCT-TTGAAG---GTGAAC---ATT-T
GCTAGTCCTTC-G--GGATTA-----CA------TTTGA-CTCGCTGAAGTTGACCGAAC
TTGATGA-----TTTAGAGGAAGTAAAAGTCGTAACAAGGTTTCCGTAGGTGAACCTGCG
GAAGGATCATTAT
>18S_Cx_tritaeniorhynchus_KH_S21
----------------TACCAGTAAT-ATACGCTTGTCTCAAAGGTTAAGCCATGCATGT
CTAAGTACAAACAGTTTT-AATGTGAAACCGCATAAGGCTCAGTATAACAGCTATAATTT
ACAAGATCATT---TACCTAGTTACTTGGATAACTGTGGAAAATCTAGAGCTAATACATG
CAAAATGCAGGGA-CC--------------TCGC-GGAACCTGTGCAA-TTATTAGTC--
-AAACCAATCGT-------CCTCCGTG-----------------ACGC-TTGAGTTG--A
AATCTGGATAATTTTGTTGATCGCATGGTCT--C-GC-----ACCGGCGACAGATCTTTC
AAATATCTGCCCTATCAACTATTGATGGTAGTATAGAGGACTACCATGGTTGCAACGGGT
AACGGGGAATCAGGGTTCGATTCCGGAGAGGGAGCCTGAGAAATGGCTACCACATCCAAG
GAAGGCAGCAGGCGCGTAAATTACCCAATCCCGGCACGGGGAGGTAGTGACGAGAAATAA
CAATATAAGACTCTTTTATGATGTTTTATAATTGGAATGAACCGAGCATAAATCCTTCGG
TAAGGATCAAGTGGAGGGCAAGTCTGGTGCCAGCAGCCGCGGTAATTCCAGCTCCACTAG
CGTATATTAAAATTGTTGCGGTTAAAACGTTCGAAGTTTAT-------------TCTTGT
CCAACACGGGT-------------------GC-------TACTCC-TAAT-GAT------
---GGTAGTAG--------GTCA-CT-G--GAT-------------------T----GTT
GCGACT-ATAAGACTG-GGT------------------GC-----CTATATG--------
---------------------------------------GTGG-----CGCTTGATGCCT
TTCA--TCGGGTGC-----------AGCG------------------TTT--C-CACC-A
GCCC-AGCTGCGA----TTACCTTGAACAAATTAGAGTGCTCTAAGCAGGCTAGCTACA-
-----------------------------CGGCCGAGAATAATCTTGCATGGAATAATGG
AATATGACCTCGGTCTTAA-TA--TTCATTGGTTTGTAA---T-CAGATCAAGAGGTAAT
GATTAACAGAAGTAGTTGGGGGCATTAGTATTACGGCGCGAGAGGTGAAATTCGTAGACC
GTCGTAAGACTAACTAAAGCGAAAGCATTTGCCATGGATGCTTTCATTAATCAAGAACGA
AAGTTAGAGGATCGAAGGCGATTAGATACCGCCCTAGTTCTAACCGTAAACTATGCCAAT
TAGCAATTGG---GAGACGCTAC--ATTA-TGGTGCTC--TCAGTAGCTTC-CGGGAAAC
CAAAA---TTAGGTTCCGGGGGAAGTATGGTTGCAAAGTTGAAACTTAAAGGAATTGACG
GAAGGGCACCACCA-GGAGTGGAGCCTGCGGCTTAATTTGACCCAACACGGGAAAACTTA
CCAGGTCCGAACTTATTGAGGTAAGACAGATTAATAGCTCTTTCTCAAAATTAAGGGTAG
TGGTGCATGGCCGTTCTTAGTTCGTGGAATGATTTGTCTGGTTAATTCCGATAACGAACG
TGACTCAATCAAATTAAATAGAACGCTATCAGCAGT-------------CAGATG-TTGA
TACC------GTCGGCCC--------------GG--------------------TGGGCG
-TGC-----------CTCTCGGGGTGCGT--------------------TTCGT------
---CAGCCGGCG------GTGTAGTGTGACCTGATA--------------ATACGTCAAC
TCATC-GAGGTTGACAATCTGCTTAATAGGACAATTTGTG-TTCAGCAAAATGAGATTGA
GCGATAACAGGTCCGTGATGCCCTTAGATGTTCTGGGCTGCACGCGCGCTACAAT---GT
GAGCAGCA---GCGTGT-AC--------------CCTACGCCGAAAGGCGCGGGAAATCA
CTGAAATGCTCATT-TAGTCGGGATTATGGATTGAAATGGTCCATATGAACCTGGAATTC
CCAGTAAGTGCTGGTCATTAGCTAGCGTTGATTACGTCCCTGCCCTTTGTACACACCGCC
CGTCGCTACTACCGA-TGGATTATTTAGTGAGGTCT-TTGAAG---GTGAAC---ATT-T
GCTAGTCCTCC-C--GGATTA-----CA------TTTGA-ATCGCTGAAGTTGACCGAAC
TTGATGA-----TTTAGAGGAAGTAAAAGTCGTAACAAGGTTTCCGTAGGTG--------
-------------
>18S_Cx_tritaeniorhynchus_KH_S22
--------------CCTACCAGTAAT-ATACGCTTGTCTCAAAGGTTAAGCCATGCATGT
CTAAGTACAAACAGTTTT-AATGTGAAACCGCATAAGGCTCAGTATAACAGCTATAATTT
ACAAGATCATT---TACCTAGTTACTTGGATAACTGTGGAAAATCTAGAGCTAATACATG
CAAAATGCAGGGA-CC--------------TCGC-GGAACCTGTGCAA-TTATTAGTC--
-AAACCAATCGT-------CCTCCGTG-----------------ACGC-TTGAGTTG--A
AATCTGGATAATTTTGTTGATCGCATGGTCT--C-GC-----ACCGGCGACAGATCTTTC
AAATATCTGCCCTATCAACTATTGATGGTAGTATAGAGGACTACCATGGTTGCAACGGGT
AACGGGGAATCAGGGTTCGATTCCGGAGAGGGAGCCTGAGAAATGGCTACCACATCCAAG
GAAGGCAGCAGGCGCGTAAATTACCCAATCCCGGCACGGGGAGGTAGTGACGAGAAATAA
CAATATAAGACTCTTTTATGATGTTTTATAATTGGAATGAACCGAGCATAAATCCTTCGG
TAAGGATCAAGTGGAGGGCAAGTCTGGTGCCAGCAGCCGCGGTAATTCCAGCTCCACTAG
CGTATATTAAAATTGTTGCGGTTAAAACGTTCGAAGTTTAT-------------TCTTGT
CCAACACGGGT-------------------GC-------TACTCC-TAAT-GAT------
---GGTAGTAG--------GTCA-CT-G--GAT-------------------T----GTT
GCGACT-ATAAGACTG-GGT------------------GC-----CTATATG--------
---------------------------------------GTGG-----CGCTTGATGCCT
TTCA--TCGGGTGC-----------AGCG------------------TTT--C-CACC-A
GCCC-AGCTGCGA----TTACCTTGAACAAATTAGAGTGCTCTAAGCAGGCTAGCTACA-
-----------------------------CGGCCGAGAATAATCTTGCATGGAATAATGG
AATATGACCTCGGTCTTAA-TA--TTCATTGGTTTGTAA---T-CAGATCAAGAGGTAAT
GATTAACAGAAGTAGTTGGGGGCATTAGTATTACGGCGCGAGAGGTGAAATTCGTAGACC
GTCGTAAGACTAACTAAAGCGAAAGCATTTGCCATGGATGCTTTCATTAATCAAGAACGA
AAGTTAGAGGATCGAAGGCGATTAGATACCGCCCTAGTTCTAACCGTAAACTATGCCAAT
TAGCAATTGG---GAGACGCTAC--ATTA-TGGTGCTC--TCAGTAGCTTC-CGGGAAAC
CAAAA---TTAGGTTCCGGGGGAAGTATGGTTGCAAAGTTGAAACTTAAAGGAATTGACG
GAAGGGCACCACCA-GGAGTGGAGCCTGCGGCTTAATTTGACCCAACACGGGAAAACTTA
CCAGGTCCGAACTTATTGAGGTAAGACAGATTAATAGCTCTTTCTCAAAATTAAGGGTAG
TGGTGCATGGCCGTTCTTAGTTCGTGGAATGATTTGTCTGGTTAATTCCGATAACGAACG
TGACTCAATCAAATTAAATAGAACGCTATCAGCAGT-------------CAGATG-TTGA
TACC------GTCGGCCC--------------GG--------------------TGGGCG
-TGC-----------CTCTCGGGGTGCGT--------------------TTCGT------
---CAGCCGGCG------GTGTAGTGTGACCTGATA--------------ATACGTCAAC
TCATC-GAGGTTGACAATCTGCTTAATAGGACAATTTGTG-TTCAGCAAAATGAGATTGA
GCGATAACAGGTCCGTGATGCCCTTAGATGTTCTGGGCTGCACGCGCGCTACAAT---GT
GAGCAGCA---GCGTGT-AC--------------CCTACGCCGAAAGGCGCGGGAAATCA
CTGAAATGCTCATT-TAGTCGGGATTATGGATTGAAATGGTCCATATGAACCTGGAATTC
CCAGTAAGTGCTGGTCATTAGCTAGCGTTGATTACGTCCCTGCCCTTTGTACACACCGCC
CGTCGCTACTACCGA-TGGATTATTTAGTGAGGTCT-TTGAAG---GTGAAC---ATT-T
GCTAGTCCTCC-C--GGATTA-----CA------TTTGA-ATCGCTGAAGTTGACCGAAC
TTGATGA-----TTTAGAGGAAGTAAAAGTCGTAACAAGGTTTCCGTAGGTG--------
-------------
>18S_Cx_tritaeniorhynchus_KH_S23
GAATTCTGGTTGATCCTACCAGTAAT-ATACGCTTGTCTCAAAGGTTAAGCCATGCATGT
CTAAGTACAAACAGTTTT-AATGTGAAACCGCATAAGGCTCAGTATAACAGCTATAATTT
ACAAGATCATT---TACCTAGTTACTTGGATAACTGTGGAAAATCTAGAGCTAATACATG
CAAAATGCAGGGA-CC--------------TCGC-GGAACCTGTGCAA-TTATTAGTC--
-AAACCAATCGT-------CCTCCGTG-----------------ACGC-TTGAGTTG--A
AATCTGGATAATTTTGTTGATCGCATGGTCT--C-GC-----ACCGGCGACAGATCTTTC
AAATATCTGCCCTATCAACTATTGATGGTAGTATAGAGGACTACCATGGTTGCAACGGGT
AACGGGGAATCAGGGTTCGATTCCGGAGAGGGAGCCTGAGAAATGGCTACCACATCCAAG
GAAGGCAGCAGGCGCGTAAATTACCCAATCCCGGCACGGGGAGGTAGTGACGAGAAATAA
CAATATAAGACTCTTTTATGATGTTTTATAATTGGAATGAACCGAGCATAAATCCTTCGG
TAAGGATCAAGTGGAGGGCAAGTCTGGTGCCAGCAGCCGCGGTAATTCCAGCTCCACTAG
CGTATATTAAAATTGTTGCGGTTAAAACGTTCGAAGTTTAT-------------TCTTGT
CCAACACGGGT-------------------GC-------TACTCC-TAAT-GAT------
---GGTAGTAG--------GTCA-CT-G--GAT-------------------T----GTT
GCGACT-ATAAGACTG-GGT------------------GC-----CTATATG--------
---------------------------------------GTGG-----CGCTTGATGCCT
TTCA--TCGGGTGC-----------AGCG------------------TTT--C-CACC-A
GCCC-AGCTGCGA----TTACCTTGAACAAATTAGAGTGCTCTAAGCAGGCTAGCTACA-
-----------------------------CGGCCGAGAATAATCTTGCATGGAATAATGG
AATATGACCTCGGTCTTAA-TA--TTCATTGGTTTGTAA---T-CAGATCAAGAGGTAAT
GATTAACAGAAGTAGTTGGGGGCATTAGTATTACGGCGCGAGAGGTGAAATTCGTAGACC
GTCGTAAGACTAACTAAAGCGAAAGCATTTGCCATGGATGCTTTCATTAATCAAGAACGA
AAGTTAGAGGATCGAAGGCGATTAGATACCGCCCTAGTTCTAACCGTAAACTATGCCAAT
TAGCAATTGG---GAGACGCTAC--ATTA-TGGTGCTC--TCAGTAGCTTC-CGGGAAAC
CAAAA---TTAGGTTCCGGGGGAAGTATGGTTGCAAAGTTGAAACTTAAAGGAATTGACG
GAAGGGCACCACCA-GGAGTGGAGCCTGCGGCTTAATTTGACCCAACACGGGAAAACTTA
CCAGGTCCGAACTTATTGAGGTAAGACAGATTAATAGCTCTTTCTCAAAATTAAGGGTAG
TGGTGCATGGCCGTTCTTAGTTCGTGGAATGATTTGTCTGGTTAATTCCGATAACGAACG
TGACTCAATCAAATTAAATAGAACGCTATCAGCAGT-------------CAGATG-TTGA
TACC------GTCGGCCC--------------GG--------------------TGGGCG
TGCC----------TCTCGGGGTGCGTTT----------------------------CGT
---CAGCCGGCG------GTGTAGTGTGACCTGATA--------------ATACGTCAAC
TCATC-GAGGTTGACAATCTGCTTAATAGGACAATTTGTG-TTCAGCAAAATGAGATTGA
GCGATAACAGGTCCGTGATGCCCTTAGATGTTCTGGGCTGCACGCGCGCTACAAT---GT
GAGCAGCA---GCGTGT-AC--------------CCTACGCCGAAAGGCGCGGGAAATCA
CTGAAATGCTCATT-TAGTCGGGATTATGGATTGAAATGGTCCATATGAACCTGGAATTC
CCAGTAAGTGCTGGTCATTAGCTAGCGTTGATTACGTCCCTGCCCTTTGTACACACCGCC
CGTCGCTACTACCGA-TGGATTATTTAGTGAGGTCT-TTGAAG---GTGAAC---ATT-T
GCTAGTCCTCC-C--GGATTA-----CA------TTTGA-ATCGCTGAAGTTGACCGAAC
TTGATGA-----TTTAGAGGAAGTAAAAGTCGTAACAAGGTTTCCGTAGGA---------
-------------
>18S_Mi_mediolineata_MG_S83
AAATTCTGGTTGATCCTACCAGTAAT-ATACGCTTGTCTCAAAGGTTAAGCCATGCATGT
CTAAGTACAAACAGATTT-AATGTGAAACCGCATAAGGCTCAGTATAACAGCTATAATTT
ACAAGATCATT---TAACTAGTTACTTGGATAACTGTGGAAAATCTAGAGCTAATACATG
CAAAATGCAAGAA-CC--------------TCGC-GGAACTTGTGCAA-TTATTAGTC--
-AAACCAATCGT-------CCTCCGTG-----------------ACGC-TTGAGTTG--A
AATCTGGATAATTTTGCTGATCGTATGGTCT--CCGT-----ACCGACGACAGATCTTTC
AAATATCTGCCCTATCAACTATTGATGGTAGTATAGAGGACTACCATGGTTGCAACGGGT
AACGGGGAATCAGGGTTCGATTCCGGAGAGGGAGCCTGAGAAATGGCTACCACATCCAAG
GAAGGCAGCAGGCGCGTAAATTACCCAATCCCGGCACGGGGAGGTAGTGACGAGAAATAA
CAATATAAGACTCTTTTATGATGTCTTATAATTGGAATGAGTTGAGCATAAATCCTTCAA
CAAGGATCCAGTGGAGGGCAAGTCTGGTGCCAGCAGCCGCGGTAATTCCAGCTCCACTAG
CGTATATTAAAATTGTTGCGGTTAAAACGTTCGAAGTTCAT-------------TCTTGT
CCAGCACGGGT-------------------GC-------TACTCC-TTTT-GTT------
---GGCAGTAG--------GTCA-CT-G--GAT-------------------T----GCT
GCGACT-ATAAGACTG-GGT----------------GTGC-----GTCGGCG-GTTCCCA
TACCGTCGGCGTT--------------------------GTGG-----CG-CTCGTGCCC
TTCA--ACGGGTGC----------GGGTG-----------------TATTCAC-CACA-G
GCCC-AGCTGCGA----TTACCTTGAACAAATTAGAGTGCTCTAAGCAGGCTACTTC-A-
-----------------------------CGGCCGAGAATAATCTTGCATGGAATAATGG
AATATGACCTCGGTCTTAA-TA--TTCATTGGTTTGTAA---T-CAGATCAAGAGGTAAT
GATTAACAGAAGTAGTTGGGGGCATTAGTATTACGGCGCGAGAGGTGAAATTCGTAGACC
GTCGTAAGACTAACTAAAGCGAAAGCATTTGCCATGGATGCTTTCATTAATCAAGAACGA
AAGTTAGAGGATCGAAGGCGATTAGATACCGCCCTAGTTCTAACCGTAAACTATGCCAAT
TAGCAATTGG---GAGACGCTAC--ATTA-TGGTGCTC--TCAGTGGCTTC-CGGGAAAC
CAAAA---TTAGGTTCCGGGGGAAGTATGGTTGCAAAGTTGAAACTTAAAGGAATTGACG
GAAGGGCACCACCA-GGAGTGGAGCCTGCGGCTTAATTTGACCCAACACGGGAAAACTTA
CCAGGTCCGAACTTATTGAGGTAAGACAGATTAATAGCTCTTTCTCAAAATTAAGGGTAG
TGGTGCATGGCCGTTCTTAGTTCGTGGAATGATTTGTCTGGTTAATTCCGATAACGAACG
TGACTCAATCAAATTAAATAGAACGCTATCAGCAGT-------------CAGATGTTCGA
TACC------GTCGGT----------------GG--------------------------
--------------GTTCACCC--------------------------------------
---CCGCCGGCG------GGGTAGTGTGACCTGATA--------------ATACGTCAAC
CCATC-GAGGTTGAC-TTCTGCTTAATAGGACAATTTGTG-TTCAGCAAAGTGAGATTGA
GCGATAACAGGTCCGTGATGCCCTTAGATGTTCTGGGCTGCACGCGCGCTACAAT---GT
GAACAGCA---GCGTGT-AC--------------CCTATCCCGAGAGGGACGGGAAATCA
CTGAAATGTTCATT-TAGTCGGGATTATGGATTGAAATGGTCCATATGAACCTGGAATTC
CCAGTAAGTGCTGGTCATTAGCTAGCGTTGATTACGTCCCTGCCCTTTGTACACACCGCC
CGTCGCTACTACCGA-TGGATTATTTAGTGAGGTCT-TTGAAG---GTGAAC---ATT-T
GCTAGTCCCTCGT--GGATTA-----CA------TTTGA-ATCGCTGAAGTTGACCGAAC
TTGATGA-----TTTAGAGGAAGTAAAAGTCGTAACAAGGTTTCCGTAGGTGAACCTGCG
GAAGGATCATTAT
>18S_Cx_neavei_MG_S84
GAATTCTGGTTGATCCTACCAGTAAT-ATACGCTTGTCTCAAAGGTTAAGCCATGCATGT
CTAAGTACAAACAGTTTT-AATGTGAAACCGCATAAGGCTCAGTATAACAGCTATAATTT
ACAAGATCATT---TACCTAGTTACTTGGATAACTGTGGAAAATCTAGAGCTAATACATG
CAAAATGCAGGGA-CC--------------TCGC-GGAACCTGTGCAA-TTATTAGTC--
-AAACCAATCGT-------CCTCCGTG-----------------ACGC-TTGAGTTG--A
AATCTGGATAATTTTGTTGATCGCATGGTCT--C-GC-----ACCGGCGACAGATCTTTC
AAATATCTGCCCTATCAACTATTGATGGTAGTATAGAGGACTACCATGGTTGCAACGGGT
AACGGGGAATCAGGGTTCGATTCCGGAGAGGGAGCCTGAGAAATGGCTACCACATCCAAG
GAAGGCAGCAGGCGCGTAAATTACCCAATCCCGGCACGGGGAGGTAGTGACGAGAAATAA
CAATATAAGACTCTTTTATGATGTTTTATAATTGGAATGAACCGAGCATAAATCCTTCGG
TAAGGATCAAGTGGAGGGCAAGTCTGGTGCCAGCAGCCGCGGTAATTCCAGCTCCACTAG
CGTATATTAAAATTGTTGCGGTTAAAACGTTCGAAGTTTAT-------------TCTTGT
CCAACACGGGT-------------------GC-------TACTCC-TAAT-GAT------
---GGTAGTAG--------GTCA-CT-G--GAT-------------------T----GTT
GCGACT-ATAAGACTG-GGT------------------GC-----CTATATG--------
---------------------------------------GTGG-----CGCTTGATGCCT
TTCA--TCGGGTGC-----------AGCG------------------TTT--C-CACC-A
GCCC-AGCTGCGA----TTACCTTGAACAAATTAGAGTGCTCTAAGCAGGCTAGCTACA-
-----------------------------CGGCCGAGAATAATCTTGCATGGAATAATGG
AATATGACCTCGGTCTTAA-TA--TTCATTGGTTTGTAA---T-CAGATCAAGAGGTAAT
GATTAACAGAAGTAGTTGGGGGCATTAGTATTACGGCGCGAGAGGTGAAATTCGTAGACC
GTCGTAAGACTAACTAAAGCGAAAGCATTTGCCATGGATGCTTTCATTAATCAAGAACGA
AAGTTAGAGGATCGAAGGCGATTAGATACCGCCCTAGTTCTAACCGTAAACTATGCCAAT
TAGCAATTGG---GAGACGCTAC--ATTA-TGGTGCTC--TCAGTAGCTTC-CGGGAAAC
CAAAA---TTAGGTTCCGGGGGAAGTATGGTTGCAAAGTTGAAACTTAAAGGAATTGACG
GAAGGGCACCACCA-GGAGTGGAGCCTGCGGCTTAATTTGACCCAACACGGGAAAACTTA
CCAGGTCCGAACTTATTGAGGTAAGACAGATTAATAGCTCTTTCTCAAAATTAAGGGTAG
TGGTGCATGGCCGTTCTTAGTTCGTGGAATGATTTGTCTGGTTAATTCCGATAACGAACG
TGACTCAATCAAATTAAATAGAACGCTATCAGCAGT-------------CAGATG-TTGA
TACC------GTCGGCCG--------------GG--------------------TGGGCG
CGTC----------CGCCTTTCGGGGTGG--------------------GTCGCGTTCCG
T--CCACCGGCG------GTGTAGTGTGACCTGATA--------------ATACGTCAAC
TCATC-GAGGTTGACAATCTGCTTAATAGGACAATTTGTG-TTCAGCAAAATGAGATTGA
GCGATAACAGGTCCGTGATGCCCTTAGATGTTCTGGGCTGCACGCGCGCTACAAT---GT
GAGCAGCA---GCGTGT-AC--------------CCTACGCCGAAAGGCGCGGGAAATCA
CTGAAATGCTCATT-TAGTCGGGATTATGGATTGAAATGGTCCATATGAACCTGGAATTC
CCAGTAAGTGCTGGTCATTAGCTAGCGTTGATTACGTCCCTGCCCTTTGTACACACCGCC
CGTCGCTACTACCGA-TGGATTATTTAGTGAGGTCT-TTGAAG---GTGAAC---ATT-T
GCTAGTCCTTCCC--GGATTA-----CA------TTTGA-ATCGCTGAAGTTGACCGAAC
TTGATGA-----TTTAGAGGAAGTAAAAGTCGTAACAAGGTTTCCGTAGGTGAACCTGCG
GAAGGATCATTAC
>18S_Cx_sp.3_MG_S63
GAATTCTGGTTGATCCTACCAGTAAT-ATACGCTTGTCTCAAAGGTTAAGCCATGCATGT
CTAAGTACAAACAGTTTT-AATGTGAAACCGCATAAGGCTCAGTATAACAGCTATAATTT
ACAAGATCATT---TACCTAGTTACTTGGATAACTGTGGAAAATCTAGAGCTAATACATG
CAAAATGCAGGGA-CC--------------TCGC-GGAACCTGTGCAA-TTATTAGTC--
-AAACCAATCGT-------CCTCCGTG-----------------ACGC-TTGAGTTG--A
AATCTGGATAATTTTGTTGATCGCATGGTCT--C-GC-----ACCGGCGACAGATCTTTC
AAATATCTGCCCTATCAACTATTGATGGTAGTATAGAGGACTACCATGGTTGCAACGGGT
AACGGGGAATCAGGGTTCGATTCCGGAGAGGGAGCCTGAGAAATGGCTACCACATCCAAG
GAAGGCAGCAGGCGCGTAAATTACCCAATCCCGGCACGGGGAGGTAGTGACGAGAAATAA
CAATATAAGACTCTTTTATGATGTTTTATAATTGGAATGAACCGAGCATAAATCCTTCGG
TAAGGATCAAGTGGAGGGCAAGTCTGGTGCCAGCAGCCGCGGTAATTCCAGCTCCACTAG
CGTATATTAAAATTGTTGCGGTTAAAACGTTCGAAGTTTAT-------------TCTTGT
CCAACACGGGT-------------------GC-------TACTCC-TAAT-GAT------
---GGTAGTAG--------GTCA-CT-G--GAT-------------------T----GTT
GCGACT-ATAAGACTG-GGT------------------GC-----CTATATG--------
---------------------------------------GTGG-----CGCTTGATGCCT
TTCA--TCGGGTGC-----------AGCG------------------TTT--C-CACC-A
GCCC-AGCTGCGA----TTACCTTGAACAAATTAGAGTGCTCTAAGCAGGCTAGCTACA-
-----------------------------CGGCCGAGAATAATCTTGCATGGAATAATGG
AATATGACCTCGGTCTTAA-TA--TTCATTGGTTTGTAA---T-CAGATCAAGAGGTAAT
GATTAACAGAAGTAGTTGGGGGCATTAGTATTACGGCGCGAGAGGTGAAATTCGTAGACC
GTCGTAAGACTAACTAAAGCGAAAGCATTTGCCATGGATGCTTTCATTAATCAAGAACGA
AAGTTAGAGGATCGAAGGCGATTAGATACCGCCCTAGTTCTAACCGTAAACTATGCCAAT
TAGCAATTGG---GAGACGCTAC--ATTA-TGGTGCTC--TCAGTAGCTTC-CGGGAAAC
CAAAA---TTAGGTTCCGGGGGAAGTATGGTTGCAAAGTTGAAACTTAAAGGAATTGACG
GAAGGGCACCACCA-GGAGTGGAGCCTGCGGCTTAATTTGACTCAACACGGGAAAACTTA
CCAGGTCCGAACTTATTGAGGTAAGACAGATTAATAGCTCTTTCTCAAAATTAAGGGTAG
TGGTGCATGGCCGTTCTTAGTTCGTGGAATGATTTGTCTGGTTAATTCCGATAACGAACG
TGACTCAATCAAATTAAATAGAACGCTATCAGCAGT-------------CAGATG-TTGA
TACC------GTCGGCCG--------------GG--------------------TGGGCG
-CGT-----------CTCCCTCGGGGGGT----------------GCGTTCCGT------
---CCACCGGCG------GTGTAGTGTGACCTGATA--------------ATACGTCAAC
TCATC-GAGGTTGACAATCTGCTTAATAGGACAATTTGTG-TTCAGCAAAATGAGATTGA
GCGATAACAGGTCCGTGATGCCCTTAGATGTTCTGGGCTGCACGCGCGCTACAAT---GT
GAGCAGCA---GCGTGT-AC--------------CCTACGCCGAAAGGCGCGGGAAATCA
CTGAAATGCTCATT-TAGTCGGGATTATGGATTGAAATGGTCCATATGAACCTGGAATTC
CCAGTAAGTGCTGGTCATTAGCTAGCGTTGATTACGTCCCTGCCCTTTGTACACACCGCC
CGTCGCTACTACCGA-TGGATTATTTAGTGAGGTCT-TTGAAG---GTGAAC---ATT-T
GCTAGTCCTTCCC--GGATTA-----CA------TTTGA-ATCGCTGAAGTTGACCGAAC
TTGATGA-----TTTAGAGGAAGTAAAAGTCGTAACAAGGTTTCCGTAGGTGAACCTGCG
GAAGGATCATTAC
>18S_Mi_sp.1_MG_S64
GAATTCTGGTTGATCCTACCAGTAAT-ATACGCTTGTCTCAAAGGTTAAGCCATGCATGT
CTAAGTACAAACAGATTT-AATGTGAAACCGCATAAGGCTCAGTATAACAGCTATAATTT
ACAAGATCATT---TAACTAGTTACTTGGATAACTGTGGAAAATCTAGAGCTAATACATG
CAAAATGCAGGAA-CC--------------TTGC-GGAACCTGTGCAA-TTATTAGTC--
-AAACCAATCGTACCAGCGCCTCCGGGGTCCGCCTCGGGGCCGTACGCTTTGAGTTG--A
AATCTGGATAATTTTGTTGATCGTATGGTCTACT-GC-----ACCGACGACAGATCTTTC
AAATATCTGCCCTATCAACTATTGATGGTAGTATAGAGGACTACCATGGTTGCAACGGGT
AACGGGGAATCAGGGTTCGATTCCGGAGAGGGAGCCTGAGAAATGGCTACCACATCCAAG
GAAGGCAGCAGGCGCGTAAATTACCCAATCCCGGCACGGGGAGGTAGTGACGAGAAATAA
CAATATAAGACTCTTTTATGATGTCTTATAATTGGAATGAGTTGAGCATAAATCCTTCAA
CAAGGATCAAGTGGAGGGCAAGTCTGGTGCCAGCAGCCGCGGTAATTCCAGCTCCACTAG
CGTATATTAAAATTGTTGCGGTTAAAACGTTCGAAGTTGAT-------------TTTTGT
CCAACACGGGTGC---TACTCC-TAAT------------------GTTGG-CAG------
---TAGGTCA----------CTG-GA-T--TT-------------------------GTT
GCGACT-ATAAGACTG-GGTGTGCGTGCGGATCTCCCGGC-----GCGGGCG--GCTCCT
CGCGGGGTTCGTTCCGTGCTTCCGGGACCGTGCGTTAGCGTGG-----CG-TTGATGCCT
TTAA--TCGGGTGC-----------AGCGTACGGGGCCTCCGGGCCTTCC--A-CCT--A
GCCC-AGCTGCTA----TTACCTTGAACAAATTAGAGTGCTCTAAGCAGGCTAGCAACA-
-----------------------------CGGCCGAGAATAATCTTGCATGGAATAATGG
AACACGGCCTTGGTCTTAACTT--TTCATTGGTTTGTAACTCCCCAGACCCAGAGGTAAT
GATTAACAGAAGTAGTTGGGGGCATTAGTATTACGGCGCGAGAGGTGAAATTCGTAGACC
GTCGTAAGACTAACTAAAGCGAAAGCATTTGCCATGGATGCTTTCATTAATCAAGAACGA
AAGTTAGAGGATCGAAGGCGATTAGATACCGCCCTAGTTCTAACCGTAAACTATGCCAAT
TAGCAATTGG---GAGACGCTAC--ATTA-TGGTGCTC--TCAGTAGCTTC-CGGGAAAC
CAAAA---TTAGGTTCCGGGGGAAGTATGGTTGCAAAGTTGAAACTTAAAGGAATTGACG
GAAGGGCACCACCA-GGAGTGGAGCCTGCGGCTTAATTTGACCCAACACGGGAAAACTTA
CCAGGTCCGAACTTATTGAGGTAAGACAGATTAATAGCTCTTTCTCAAAATTAAGGGTAG
TGGTGCATGGCCGTTCTTAGTTCGTGGAATGATTTGTCTGGTTAATTCCGATAACGAACG
TGACTCAATCAAATTAAATAGAACGCTATCAGCAGT-------------CAGATG-TTGA
TACC------ATCGTGTC--------------GGG-------------------CCGTCG
-GGCG--TTCGCGTCCGCGT----------------------------------------
---CCACCGGTG------GTGTAGTGTGACCTGATA--------------ATACGTCAAC
TCATC--GAGGTTGACTTCTGCTTAATAGGACAATTTGTG-TTCAGCAAAGTGAGATTGA
GCGATAACAGGTCCGTGATGCCCTTAGATGTTCTGGGCTGCACGCGCGCTACAAT---GT
GGGCAGCA---GCGTG-TAC--------------CCTATCCCGAAAGGGACGGGAAATCA
CTGAAATGCTCATT-TAGTCGGGATTATGGATTGAAATGGTCCATATGAACCTGGAATTC
CCAGTAAGTGCTGGTCATTAGCTAGCGTTGATTACGTCCCTGCCCTTTGTACACACCGCC
CGTCGCTACCTCCGA-TGGATTATTTAGTGAGGTCT-TTGAAG---GTGAAC---ATT-T
GCTGGTCCCTC-GT-GGATCA-----CA------TTTGA-CTCGCTGAAGTTGACCGAAC
TTGATGA-----TTTAGAGGAAGTAAAAGTCGTAACAAGGTTTCCGTAGGTGAACCTGCG
GAAGGATCATTAT
>18S_Cx_sp.3_MG_S65
GAATTCTGGTTGATCCTACCAGTAAT-ATACGCTTGTCTCAAAGGTTAAGCCATGCATGT
CTAAGTACAAACAGTTTT-AATGTGAAACCGCATAAGGCTCAGTATAACAGCTATAATTT
ACAAGATCATT---TACCTAGTTACTTGGATAACTGTGGAAAATCTAGAGCTAATACATG
CAAAATGCAGGGA-CC--------------TCGC-GGAACCTGTGCAA-TTATTAGTC--
-AAACCAATCGT-------CCTCCGTG-----------------ACGC-TTGAGTTG--A
AATCTGGATAATTTTGTTGATCGCATGGTCT--C-GC-----ACCGGCGACAGATCTTTC
AAATATCTGCCCTATCAACTATTGATGGTAGTATAGAGGACTACCATGGTTGCAACGGGT
AACGGGGAATCAGGGTTCGATTCCGGAGAGGGAGCCTGAGAAATGGCTACCACATCCAAG
GAAGGCAGCAGGCGCGTAAATTACCCAATCCCGGCACGGGGAGGTAGTGACGAGAAATAA
CAATATAAGACTCTTTTATGATGTTTTATAATTGGAATGAACCGAGCATAAATCCTTCGG
TAAGGATCAAGTGGAGGGCAAGTCTGGTGCCAGCAGCCGCGGTAATTCCAGCTCCACTAG
CGTATATTAAAATTGTTGCGGTTAAAACGTTCGAAGTTTAT-------------TCTTGT
CCAACACGGGT-------------------GC-------TACTCC-TAAT-GAT------
---GGTAGTAG--------GTCA-CT-G--GAT-------------------T----GTT
GCGACT-ATAAGACTG-GGT------------------GC-----CTATATG--------
---------------------------------------GTGG-----CGCTTGATGCCT
TTCA--TCGGGTGC-----------AGCG------------------TTT--C-CACC-A
GCCC-AGCTGCGA----TTACCTTGAACAAATTAGAGTGCTCTAAGCAGGCTAGCTACA-
-----------------------------CGGCCGAGAATAATCTTGCATGGAATAATGG
AATATGACCTCGGTCTTAA-TA--TTCATTGGTTTGTAA---T-CAGATCAAGAGGTAAT
GATTAACAGAAGTAGTTGGGGGCATTAGTATTACGGCGCGAGAGGTGAAATTCGTAGACC
GTCGTAAGACTAACTAAAGCGAAAGCATTTGCCATGGATGCTTTCATTAATCAAGAACGA
AAGTTAGAGGATCGAAGGCGATTAGATACCGCCCTAGTTCTAACCGTAAACTATGCCAAT
TAGCAATTGG---GAGACGCTAC--ATTA-TGGTGCTC--TCAGTAGCTTC-CGGGAAAC
CAAAA---TTAGGTTCCGGGGGAAGTATGGTTGCAAAGTTGAAACTTAAAGGAATTGACG
GAAGGGCACCACCA-GGAGTGGAGCCTGCGGCTTAATTTGACCCAACACGGGAAAACTTA
CCAGGTCCGAACTTATTGAGGTAAGACAGATTAATAGCTCTTTCTCAAAATTAAGGGTAG
TGGTGCATGGCCGTTCTTAGTTCGTGGAATGATTTGTCTGGTTAATTCCGATAACGAACG
TGACTCAATCAAATTAAATAGAACGCTATCAGCAGT-------------CAGATG-TTGA
TACC------GTCGGCCG--------------GG--------------------TGGGCG
-CGT-----------CTCCCTCGGGGGGT-----------------------GCGTTCCG
T--CCACCGGCG------GTGTAGTGTGACCTGATA--------------ATACGTCAAC
TCATC-GAGGTTGACAATCTGCTTAATAGGACAATTTGTG-TTCAGCAAAATGAGATTGA
GCGATAACAGGTCCGTGATGCCCTTAGATGTTCTGGGCTGCACGCGCGCTACAAT---GT
GAGCAGCA---GCGTGT-AC--------------CCTACGCCGAAAGGCGCGGGAAATCA
CTGAAATGCTCATT-TAGTCGGGATTATGGATTGAAATGGTCCATATGAACCTGGAATTC
CCAGTAAGTGCTGGTCATTAGCTAGCGTTGATTACGTCCCTGCCCTTTGTACACACCGCC
CGTCGCTACTACCGA-TGGATTATTTAGTGAGGTCT-TTGAAG---GTGAAC---ATT-T
GCTAGTCCTTCCC--GGATTA-----CA------TTTGA-ATCGCTGAAGTTGACCGAAC
TTGATGA-----TTTAGAGGAAGTAAAAGTCGTAACAAGGTTTCCGTAGGTGAACCTGCG
GAAGGATCATTAC
>18S_Cx_pseudovishnui_KH_S7
GAATTCTGGTTGATCCTACCAGTAAT-ATACGCTTGTCTCAAAGGTTAAGCCATGCATGT
CTAAGTACAAACAGTTTT-AATGTGAAACCGCATAAGGCTCAGTATAACAGCTATAATTT
ACAAGATCATT---TACCTAGTTACTTGGATAACTGTGGAAAATCTAGAGCTAATACATG
CAAAATGCAGGGA-CC--------------TCGC-GGAACCTGTGCAA-TTATTAGTC--
-AAACCAATCGT-------CCTCCGTG-----------------ACGC-TTGAGTTG--A
AATCTGGATAATTTTGTTGATCGCATGGTCT--C-GC-----ACCGGCGACAGATCTTTC
AAATATCTGCCCTATCAACTATTGATGGTAGTATAGAGGACTACCATGGTTGCAACGGGT
AACGGGGAATCAGGGTTCGATTCCGGAGAGGGAGCCTGAGAAATGGCTACCACATCCAAG
GAAGGCAGCAGGCGCGTAAATTACCCAATCCCGGCACGGGGAGGTAGTGACGAGAAATAA
CAATATAAGACTCTTTTATGATGTTTTATAATTGGAATGAACCGAGCATAAATCCTTCGG
TAAGGATCAAGTGGAGGGCAAGTCTGGTGCCAGCAGCCGCGGTAATTCCAGCTCCACTAG
CGTATATTAAAATTGTTGCGGTTAAAACGTTCGAAGTTTAT-------------TCTTGT
CCAACACGGGT-------------------GC-------TACTCC-TAAT-GAT------
---GGTAGTAG--------GTCA-CT-G--GAT-------------------T----GTT
GCGACT-ATAAGACTG-GGT------------------GC-----CTATATG--------
---------------------------------------GTGG-----CGCTTGATGCCT
TTCA--TCGGGTGC-----------AGCG------------------TTT--C-CACC-A
GCCC-AGCTGCGA----TTACCTTGAACAAATTAGAGTGCTCTAAGCAGGCTAGCTACA-
-----------------------------CGGCCGAGAATAATCTTGCATGGAATAATGG
AATATGACCTCGGTCTTAA-TA--TTCATTGGTTTGTAA---T-CAGATCAAGAGGTAAT
GATTAACAGAAGTAGTTGGGGGCATTAGTATTACGGCGCGAGAGGTGAAATTCGTAGACC
GTCGTAAGACTAACTAAAGCGAAAGCATTTGCCATGGATGCTTTCATTAATCAAGAACGA
AAGTTAGAGGATCGAAGGCGATTAGATACCGCCCTAGTTCTAACCGTAAACTATGCCAAT
TAGCAATTGG---GAGACGCTAC--ATTA-TGGTGCTC--TCAGTAGCTTC-CGGGAAAC
CAAAA---TTAGGTTCCGGGGGAAGTATGGTTGCAAAGTTGAAACTTAAAGGAATTGACG
GAAGGGCACCACCA-GGAGTGGAGCCTGCGGCTTAATTTGACCCAACACGGGAAAACTTA
CCAGGTCCGAACTTATTGAGGTAAGACAGATTAATAGCTCTTTCTCAAAATTAAGGGTAG
TGGTGCATGGCCGTTCTTAGTTCGTGGAATGATTTGTCTGGTTAATTCCGATAACGAACG
TGACTCAATCAAATTAAATAGAACGCTATCAGCAGT-------------CAGATG-TTGA
TACC------GTCGGCCC--------------GG--------------------TGGGCG
-TGC-----------CTCTCGGGGTGCGT--------------------TTCGT------
---CAGCCGGCG------GTGTAGTGTGACCTGATA--------------ATACGTCAAC
TCATC-GAGGTTGACAATCTGCTTAATAGGACAATTTGTG-TTCAGCAAAATGAGATTGA
GCGATAACAGGTCCGTGATGCCCTTAGATGTTCTGGGCTGCACGCGCGCTACAAT---GT
GAGCAGCA---GCGTGT-AC--------------CCTACGCCGAAAGGCGCGGGAAATCA
CTGAAATGCTCATT-TAGTCGGGATTATGGATTGAAATGGTCCATATGAACCTGGAATTC
CCAGTAAGTGCTGGTCATTAGCTAGCGTTGATTACGTCCCTGCCCTTTGTACACACCGCC
CGTCGCTACTACCGA-TGGATTATTTAGTGAGGTCT-TTGAAG---GTGAAC---ATT-T
GCTAGTCCTCC-C--GGATTA-----CA------TTTGA-ATCGCTGAAGTTGACCGAAC
TTGATGA-----TTTAGAGGAAGTAAAAGTCGTAACAAGGTTTCCGTAGGTGAACCTGCG
GAAGGATCATTAC
>18S_Cx_pseudovishnui_KH_S8
GAATTCTGGTTGATCCTACCAGTAAT-ATACGCTTGTCTCAAAGGTTAAGCCATGCATGT
CTAAGTACAAACAGTTTT-AATGTGAAACCGCATAAGGCTCAGTATAACAGCTATAATTT
ACAAGATCATT---TACCTAGTTACTTGGATAACTGTGGAAAATCTAGAGCTAATACATG
CAAAATGCAGGGA-CC--------------TCGC-GGAACCTGTGCAA-TTATTAGTC--
-AAACCAATCGT-------CCTCCGTG-----------------ACGC-TTGAGTTG--A
AATCTGGATAATTTTGTTGATCGCATGGTCT--C-GC-----ACCGGCGACAGATCTTTC
AAATATCTGCCCTATCAACTATTGATGGTAGTATAGAGGACTACCATGGTTGCAACGGGT
AACGGGGAATCAGGGTTCGATTCCGGAGAGGGAGCCTGAGAAATGGCTACCACATCCAAG
GAAGGCAGCAGGCGCGTAAATTACCCAATCCCGGCACGGGGAGGTAGTGACGAGAAATAA
CAATATAAGACTCTTTTATGATGTTTTATAATTGGAATGAACCGAGCATAAATCCTTCGG
TAAGGATCAAGTGGAGGGCAAGTCTGGTGCCAGCAGCCGCGGTAATTCCAGCTCCACTAG
CGTATATTAAAATTGTTGCGGTTAAAACGTTCGAAGTTTAT-------------TCTTGT
CCAACACGGGT-------------------GC-------TACTCC-TAAT-GAT------
---GGTAGTAG--------GTCA-CT-G--GAT-------------------T----GTT
GCGACT-ATAAGACTG-GGT------------------GC-----CTATATG--------
---------------------------------------GTGG-----CGCTTGATGCCT
TTCA--TCGGGTGC-----------AGCG------------------TTT--C-CACC-A
GCCC-AGCTGCGA----TTACCTTGAACAAATTAGAGTGCTCTAAGCAGGCTAGCTACA-
-----------------------------CGGCCGAGAATAATCTTGCATGGAATAATGG
AATATGACCTCGGTCTTAA-TA--TTCATTGGTTTGTAA---T-CAGATCAAGAGGTAAT
GATTAACAGAAGTAGTTGGGGGCATTAGTATTACGGCGCGAGAGGTGAAATTCGTAGACC
GTCGTAAGACTAACTAAAGCGAAAGCATTTGCCATGGATGCTTTCATTAATCAAGAACGA
AAGTTAGAGGATCGAAGGCGATTAGATACCGCCCTAGTTCTAACCGTAAACTATGCCAAT
TAGCAATTGG---GAGACGCTAC--ATTA-TGGTGCTC--TCAGTAGCTTC-CGGGAAAC
CAAAA---TTAGGTTCCGGGGGAAGTATGGTTGCAAAGTTGAAACTTAAAGGAATTGACG
GAAGGGCACCACCA-GGAGTGGAGCCTGCGGCTTAATTTGACCCAACACGGGAAAACTTA
CCAGGTCCGAACTTATTGAGGTAAGACAGATTAATAGCTCTTTCTCAAAATTAAGGGTAG
TGGTGCATGGCCGTTCTTAGTTCGTGGAATGATTTGTCTGGTTAATTCCGATAACGAACG
TGACTCAATCAAATTAAATAGAACGCTATCAGCAGT-------------CAGATG-TTGA
TACC------GTCGGCCC--------------GG--------------------TGGGCG
-TGC-----------CTCTCGGGGTGCGT--------------------TTCGT------
---CAGCCGGCG------GTGTAGTGTGACCTGATA--------------ATACGTCAAC
TCATC-GAGGTTGACAATCTGCTTAATAGGACAATTTGTG-TTCAGCAAAATGAGATTGA
GCGATAACAGGTCCGTGATGCCCTTAGATGTTCTGGGCTGCACGCGCGCTACAAT---GT
GAGCAGCA---GCGTGT-AC--------------CCTACGCCGAAAGGCGCGGGAAATCA
CTGAAATGCTCATT-TAGTCGGGATTATGGATTGAAATGGTCCATATGAACCTGGAATTC
CCAGTAAGTGCTGGTCATTAGCTAGCGTTGATTACGTCCCTGCCCTTTGTACACACCGCC
CGTCGCTACTACCGA-TGGATTATTTAGTGAGGTCT-TTGAAG---GTGAAC---ATT-T
GCTAGTCCTCC-C--GGATTA-----CA------TTTGA-ATCGCTGAAGTTGACCGAAC
TTGATGA-----TTTAGAGGAAGTAAAAGTCGTAACAAGGTTTCCGTAGGTGAACCTGCG
GAAGGATCATTAC
>18S_Cx_pseudovishnui_KH_S9
GAATTCTGGTTGATCCTACCAGTAAT-ATACGCTTGTCTCAAAGGTTAAGCCATGCATGT
CTAAGTACAAACAGTTTT-AATGTGAAACCGCATAAGGCTCAGTATAACAGCTATAATTT
ACAAGATCATT---TACCTAGTTACTTGGATAACTGTGGAAAATCTAGAGCTAATACATG
CAAAATGCAGGGA-CC--------------TCGC-GGAACCTGTGCAA-TTATTAGTC--
-AAACCAATCGT-------CCTCCGTG-----------------ACGC-TTGAGTTG--A
AATCTGGATAATTTTGTTGATCGCATGGTCT--C-GC-----ACCGGCGACAGATCTTTC
AAATATCTGCCCTATCAACTATTGATGGTAGTATAGAGGACTACCATGGTTGCAACGGGT
AACGGGGAATCAGGGTTCGATTCCGGAGAGGGAGCCTGAGAAATGGCTACCACATCCAAG
GAAGGCAGCAGGCGCGTAAATTACCCAATCCCGGCACGGGGAGGTAGTGACGAGAAATAA
CAATATAAGACTCTTTTATGATGTTTTATAATTGGAATGAACCGAGCATAAATCCTTCGG
TAAGGATCAAGTGGAGGGCAAGTCTGGTGCCAGCAGCCGCGGTAATTCCAGCTCCACTAG
CGTATATTAAAATTGTTGCGGTTAAAACGTTCGAAGTTTAT-------------TCTTGT
CCAACACGGGT-------------------GC-------TACTCC-TAAT-GAT------
---GGTAGTAG--------GTCA-CT-G--GAT-------------------T----GTT
GCGACT-ATAAGACTG-GGT------------------GC-----CTATATG--------
---------------------------------------GTGG-----CGCTTGATGCCT
TTCA--TCGGGTGC-----------AGCG------------------TTT--C-CACC-A
GCCC-AGCTGCGA----TTACCTTGAACAAATTAGAGTGCTCTAAGCAGGCTAGCTACA-
-----------------------------CGGCCGAGAATAATCTTGCATGGAATAATGG
AATATGACCTCGGTCTTAA-TA--TTCATTGGTTTGTAA---T-CAGATCAAGAGGTAAT
GATTAACAGAAGTAGTTGGGGGCATTAGTATTACGGCGCGAGAGGTGAAATTCGTAGACC
GTCGTAAGACTAACTAAAGCGAAAGCATTTGCCATGGATGCTTTCATTAATCAAGAACGA
AAGTTAGAGGATCGAAGGCGATTAGATACCGCCCTAGTTCTAACCGTAAACTATGCCAAT
TAGCAATTGG---GAGACGCTAC--ATTA-TGGTGCTC--TCAGTAGCTTC-CGGGAAAC
CAAAA---TTAGGTTCCGGGGGAAGTATGGTTGCAAAGTTGAAACTTAAAGGAATTGACG
GAAGGGCACCACCA-GGAGTGGAGCCTGCGGCTTAATTTGACCCAACACGGGAAAACTTA
CCAGGTCCGAACTTATTGAGGTAAGACAGATTAATAGCTCTTTCTCAAAATTAAGGGTAG
TGGTGCATGGCCGTTCTTAGTTCGTGGAATGATTTGTCTGGTTAATTCCGATAACGAACG
TGACTCAATCAAATTAAATAGAACGCTATCAGCAGT-------------CAGATG-TTGA
TACC------GTCGGCCC--------------GG--------------------TGGGCG
-TGC-----------CTCTCGGGGTGCGT--------------------TTCGT------
---CAGCCGGCG------GTGTAGTGTGACCTGATA--------------ATACGTCAAC
TCATC-GAGGTTGACAATCTGCTTAATAGGACAATTTGTG-TTCAGCAAAATGAGATTGA
GCGATAACAGGTCCGTGATGCCCTTAGATGTTCTGGGCTGCACGCGCGCTACAAT---GT
GAGCAGCA---GCGTGT-AC--------------CCTACGCCGAAAGGCGCGGGAAATCA
CTGAAATGCTCATT-TAGTCGGGATTATGGATTGAAATGGTCCATATGAACCTGGAATTC
CCAGTAAGTGCTGGTCATTAGCTAGCGTTGATTACGTCCCTGCCCTTTGTACACACCGCC
CGTCGCTACTACCGA-TGGATTATTTAGTGAGGTCT-TTGAAG---GTGAAC---ATT-T
GCTAGTCCTCC-C--GGATTA-----CA------TTTGA-ATCGCTGAAGTTGACCGAAC
TTGATGA-----TTTAGAGGAAGTAAAAGTCGTAACAAGGTTTCCGTAGGTGAACCTGCG
GAAGGATCATTAC
>18S_Er_intermedius_CF_S54
--------------CCTACCAGTAAT-ATACGCTTGTCTCAAAGGTTAAGCCATGCATGT
CTAAGTACAAACAGATTT-AATGTGAAACCGCATAAGGCTCAGTATAACAGCTATAATTT
ACAAGATCATT---TAACTAGTTACTTGGATAACTGTGGAAAATCTAGAGCTAATACATG
CCAAATGCAGGAA-CC--------------TCGC-GGAACCTGTGCAA-TTATTAGTC--
-AAACCAATCGT-------CCCCCGTG-----------------ACGC-TGGAGTTG--A
AATCTGGATAATTTTGTTGATCGTATGGTCT--C-GC-----ACCGACGACAGATCTTTC
AAATATCTGCCCTATCAACTATTGATGGTAGTATAGAGGACTACCATGGTTGCAACGGGT
AACGGGGAATCAGGGTTCGATTCCGGAGAGGGAGCCTGAGAAATGGCTACCACATCCAAG
GAAGGCAGCAGGCGCGTAAATTACCCAATCCCGGCACGGGGAGGTAGTGACGAGAAATAA
CAATATAAGACTCTTTTATGACGTCTTATAATTGGAATGAGTTGAGCATAAATCCTTCAA
CAAGGATCAAGTGGAGGGCAAGTCTGGTGCCAGCAGCCGCGGTAATTCCAGCTCCACTAG
CGTATATTAAAATTGTTGCGGTTAAAACGTTCGAAGTTTAT-------------TCTTGT
CCAACACGGGT-------------------GC-------TACTCC-TAAT-GAT------
---GGCAGTAG--------GTCA-CT-G--GAT-------------------T----GTT
GCGACT-ATAAGACTG-GGT------------------GC-----GGCCGCC-----GTT
CGCGGCGCGC-----CGTAGT------------------GTGG-----CG-CTGATGCCT
TTCA--TCGGGTGC-----------AGTG-----------------TTTT--C-CGCA-A
GCCC-AGCTGCTA----TTACCTTGAACAAATTAGAGTGCTCTAAGCAGGCTATCCT-A-
-----------------------------CGGCCGAGAATAATCTTGCATGGAATAATGG
AATATGACCTCGGTCTTAA-TA--TTCATTGGTTTGTAA---TCCAGATCAAGAGGTAAT
GATTAACAGAAGTAGTTGGGGGCATTAGTATTACGGCGCGAGAGGTGAAATTCGTAGACC
GTCGTAAGACTAACTAAAGCGAAAGCATTTGCCATGGATGCTTTCATTAATCAAGAACGA
AAGTTAGAGGATCGAAGGCGATTAGATACCGCCCTAGTTCTAACCGTAAACTATGCCAAT
TAGCAATTGG---GAGACGCTAC--ATTA-TGGTGCTC--TCAGTAGCTTC-CGGGAAAC
CAAAA---TTAGGTTCCGGGGGAAGTATGGTTGCAAAGTTGAAACTTAAAGGAATTGACG
GAAGGGCACCACCA-GGAGTGGAGCCTGCGGCTTAATTTGACCCAACACGGGAAAACTTA
CCAGGTCCGAACTTATTGAGGTAAGACAGATTAATAGCTCTTTCTCAAAATTAAGGGTAG
TGGTGCATGGCCGTTCTTAGTTCGTGGAATGATTTGTCTGGTTAATTCCGATAACGAACG
TGACTCAATCAAATTAAATAGAACGCTATCAGCAGT-------------CAGACG-TTGA
TACC------ACCG------------------GG--------------------------
------------------------------------------------------------
---CAACCGGCG------GTGTAGTGTGACCTGATA--------------ATACGTCAAC
CCATC-GCGGTTGAC-TTCTGCTTAATAGGACAATTTGTG-TTCAGCAAAATGAGATTGA
GCGATAACAGGTCCGTGATGCCCTTAGATGTTCTGGGCTGCACGCGCGCTACAAT---GT
GAGCAGCA---ACGCGT-AT--------------CCTTGCCCGAAAGGGCCGGGAAATCG
CTTAAATGCTCATT-TAGTCGGGATTATGGATTGAAATGGTCCATATGAACCTGGAATTC
CCAGTAAGTGCTGGTCATTAGCTAGCGTTGATTACGTCCCTGCCCTTTGTACACACCGCC
CGTCGCTACTACCGA-TGGATTATTTAGTGAGGTCT-TTGAAG---GTGAAC---ATT-T
GCTAGTCCCTC-G--GGATTA-----CA------TTTGA-ATCGCTGAAGTTGACCGAAC
TTGATGA-----TTTAGAGGAAGTAAAAGTCGTAACAAGGTTTCCGTAGGTGAACCTGCG
GAAGGATCATTAC
>18S_Er_intermedius_CF_S55
-----------------CTCAGTAAT-ATACGCTTGTCTCAAAGGTTAAGCCATGCATGT
CTAAGTACAAACAGATTT-AATGTGAAACCGCATAAGGCTCAGTATAACAGCTATAATTT
ACAAGATCATT---TAACTAGTTACTTGGATAACTGTGGAAAATCTAGAGCTAATACATG
CCAAATGCAGGAA-CC--------------TCGC-GGAACCTGTGCAA-TTATTAGTC--
-AAACCAATCGT-------CCCCCGTG-----------------ACGC-TGGAGTTG--A
AATCTGGATAATTTTGTTGATCGTATGGTCT--C-GC-----ACCGACGACAGATCTTTC
AAATATCTGCCCTATCAACTATTGATGGTAGTATAGAGGACTACCATGGTTGCAACGGGT
AACGGGGAATCAGGGTTCGATTCCGGAGAGGGAGCCTGAGAAATGGCTACCACATCCAAG
GAAGGCAGCAGGCGCGTAAATTACCCAATCCCGGCACGGGGAGGTAGTGACGAGAAATAA
CAATATAAGACTCTTTTATGACGTCTTATAATTGGAATGAGTTGAGCATAAATCCTTCAA
CAAGGATCAAGTGGAGGGCAAGTCTGGTGCCAGCAGCCGCGGTAATTCCAGCTCCACTAG
CGTATATTAAAATTGTTGCGGTTAAAACGTTCGAAGTTTAT-------------TCTTGT
CCAACACGGGT-------------------GC-------TACTCC-TAAT-GAT------
---GGCAGTAG--------GTCA-CT-G--GAT-------------------T----GTT
GCGACT-ATAAGACTG-GGT------------------GC-----GGCCGCC--GTTCGC
GGCGC--------GCCGTAGT------------------GTGG-----CG-CTGATGCCT
TTCA--TCGGGTGC-----------AGTG-----------------TTTT--C-CGCA-A
GCCC-AGCTGCTA----TTACCTTGAACAAATTAGAGTGCTCTAAGCAGGCTATCCT-A-
-----------------------------CGGCCGAGAATAATCTTGCATGGAATAATGG
AATATGACCTCGGTCTTAA-TA--TTCATTGGTTTGTAA---TCCAGATCAAGAGGTAAT
GATTAACAGAAGTAGTTGGGGGCATTAGTATTACGGCGCGAGAGGTGAAATTCGTAGACC
GTCGTAAGACTAACTAAAGCGAAAGCATTTGCCATGGATGCTTTCATTAATCAAGAACGA
AAGTTAGAGGATCGAAGGCGATTAGATACCGCCCTAGTTCTAACCGTAAACTATGCCAAT
TAGCAATTGG---GAGACGCTAC--ATTA-TGGTGCTC--TCAGTAGCTTC-CGGGAAAC
CAAAA---TTAGGTTCCGGGGGAAGTATGGTTGCAAAGTTGAAACTTAAAGGAATTGACG
GAAGGGCACCACCA-GGAGTGGAGCCTGCGGCTTAATTTGACCCAACACGGGAAAACTTA
CCAGGTCCGAACTTATTGAGGTAAGACAGATTAATAGCTCTTTCTCAAAATTAAGGGTAG
TGGTGCATGGCCGTTCTTAGTTCGTGGAATGATTTGTCTGGTTAATTCCGATAACGAACG
TGACTCAATCAAATTAAATAGAACGCTATCAGCAGT-------------CAGACG-TTGA
TACC------ACCG------------------GG--------------------------
------------------------------------------------------------
---CAACCGGCG------GTGTAGTGTGACCTGATA--------------ATACGTCAAC
CCATC-GCGGTTGAC-TTCTGCTTAATAGGACAATTTGTG-TTCAGCAAAATGAGATTGA
GCGATAACAGGTCCGTGATGCCCTTAGATGTTCTGGGCTGCACGCGCGCTACAAT---GT
GAGCAGCA---ACGCGT-AT--------------CCTTGCCCGAAAGGGCCGGGAAATCG
CTTAAATGCTCATT-TAGTCGGGATTATGGATTGAAATGGTCCATATGAACCTGGAATTC
CCAGTAAGTGCTGGTCATTAGCTAGCGTTGATTACGTCCCTGCCCTTTGTACACACCGCC
CGTCGCTACTACCGA-TGGATTATTTAGTGAGGTCT-TTGAAG---GTGAAC---ATT-T
GCTAGTCCCTC-G--GGATTA-----CA------TTTGA-ATCGCTGAAGTTGACCGAAC
TTGATGA-----TTTAGAGGAAGTAAAAGTCGTAACAAGGTTTCCGTAGGTGAACCTGCG
GAAGGATCATTAC
>18S_Er_intermedius_CF_S56
GAATTCTGGTTGATCCTACCAGTAAT-ATACGCTTGTCTCAAAGGTTAAGCCATGCATGT
CTAAGTACAAACAGATTT-AATGTGAAACCGCATAAGGCTCAGTATAACAGCTATAATTT
ACAAGATCATT---TAACTAGTTACTTGGATAACTGTGGAAAATCTAGAGCTAATACATG
CCAAATGCAGGAA-CC--------------TCGC-GGAACCTGTGCAA-TTATTAGTC--
-AAACCAATCGT-------CCCCCGTG-----------------ACGC-TGGAGTTG--A
AATCTGGATAATTTTGTTGATCGTATGGTCT--C-GC-----ACCGACGACAGATCTTTC
AAATATCTGCCCTATCAACTATTGATGGTAGTATAGAGGACTACCATGGTTGCAACGGGT
AACGGGGAATCAGGGTTCGATTCCGGAGAGGGAGCCTGAGAAATGGCTACCACATCCAAG
GAAGGCAGCAGGCGCGTAAATTACCCAATCCCGGCACGGGGAGGTAGTGACGAGAAATAA
CAATATAAGACTCTTTTATGACGTCTTATAATTGGAATGAGTTGAGCATAAATCCTTCAA
CAAGGATCAAGTGGAGGGCAAGTCTGGTGCCAGCAGCCGCGGTAATTCCAGCTCCACTAG
CGTATATTAAAATTGTTGCGGTTAAAACGTTCGAAGTTTAT-------------TCTTGT
CCAACACGGGT-------------------GC-------TACTCC-TAAT-GAT------
---GGCAGTAG--------GTCA-CT-G--GAT-------------------T----GTT
GCGACT-ATAAGACTG-GGT------------------GC-----GGCCGCC-----GTT
CGCGGCGCGC-----CGTAGT------------------GTGG-----CG-CTGATGCCT
TTCA--TCGGGTGC-----------AGTG-----------------TTTT--C-CGCA-A
GCCC-AGCTGCTA----TTACCTTGAACAAATTAGAGTGCTCTAAGCAGGCTATCCT-A-
-----------------------------CGGCCGAGAATAATCTTGCATGGAATAATGG
AATATGACCTCGGTCTTAA-TA--TTCATTGGTTTGTAA---TCCAGATCAAGAGGTAAT
GATTAACAGAAGTAGTTGGGGGCATTAGTATTACGGCGCGAGAGGTGAAATTCGTAGACC
GTCGTAAGACTAACTAAAGCGAAAGCATTTGCCATGGATGCTTTCATTAATCAAGAACGA
AAGTTAGAGGATCGAAGGCGATTAGATACCGCCCTAGTTCTAACCGTAAACTATGCCAAT
TAGCAATTGG---GAGACGCTAC--ATTA-TGGTGCTC--TCAGTAGCTTC-CGGGAAAC
CAAAA---TTAGGTTCCGGGGGAAGTATGGTTGCAAAGTTGAAACTTAAAGGAATTGACG
GAAGGGCACCACCA-GGAGTGGAGCCTGCGGCTTAATTTGACCCAACACGGGAAAACTTA
CCAGGTCCGAACTTATTGAGGTAAGACAGATTAATAGCTCTTTCTCAAAATTAAGGGTAG
TGGTGCATGGCCGTTCTTAGTTCGTGGAATGATTTGTCTGGTTAATTCCGATAACGAACG
TGACTCAATCAAATTAAATAGAACGCTATCAGCAGT-------------CAGACG-TTGA
TACC------ACCG------------------GG--------------------------
------------------------------------------------------------
---CAACCGGCG------GTGTAGTGTGACCTGATA--------------ATACGTCAAC
CCATC-GCGGTTGAC-TTCTGCTTAATAGGACAATTTGTG-TTCAGCAAAATGAGATTGA
GCGATAACAGGTCCGTGATGCCCTTAGATGTTCTGGGCTGCACGCGCGCTACAAT---GT
GAGCAGCA---ACGCGT-AT--------------CCTTGCCCGAAAGGGCCGGGAAATCG
CTTAAATGCTCATT-TAGTCGGGATTATGGATTGAAATGGTCCATATGAACCTGGAATTC
CCAGTAAGTGCTGGTCATTAGCTAGCGTTGATTACGTCCCTGCCCTTTGTACACACCGCC
CGTCGCTACTACCGA-TGGATTATTTAGTGAGGTCT-TTGAAG---GTGAAC---ATT-T
GCTAGTCCCTC-G--GGATTA-----CA------TTTGA-ATCGCTGAAGTTGACCGAAC
TTGATGA-----TTTAGAGGAAGTAAAAGTCGTAACAAGGTTTCCGTAGGTGAACCTGCG
GAAGGATCATTAC
>18S_Li_durhamii_GF_S100
GAATTCTGGTTGATCCTACCAGTAAT-ATACGCTTGTCTCAAAGGTTAAGCCATGCATGT
CTAAGTACAAACAGATTT-AATGTGAAACCGCATAAGGCTCAGTATAACAGCTATAATTT
ACAAGATCATT---TAACTAGTTACTTGGATAACTGTGGAAAATCTAGAGCTAATACATG
CGAAATGCAGGGA-CC--------------TCGC-GGAACCTGTGCAA-TTATTAGTC--
-AAACCAATCGT-------CCTCCCGG-----------------ACGTGTTGAGTTG--A
AATCTGGATAATTTTGTTGATCGTATGGTCT--C-GC-----ACCGACGACAGATCTTTC
AAATATCTGCCCTATCAACTATTGATGGTAGTATAGAGGACTACCATGGTTGCAACGGGT
AACGGGGAATCAGGGTTCGATTCCGGAGAGGGAGCCTGAGAAATGGCTACCACATCCAAG
GAAGGCAGCAGGCGCGTAAATTACCCAATCCCGGCACGGGGAGGTAGTGACGAGAAATAA
CAATATAAGGCTCTTTAATGATGTCTTATAATTGGAATGAGTTGAGCATAAATCCTTCAA
CAAGGATCAAGTGGAGGGCAAGTCTGGTGCCAGCAGCCGCGGTAATTCCAGCTCCACTAG
CGTATATTAAAATTGTTGCGGTTAAAACGTTCGAAGTTTAT-------------TCTTGT
CCAACACGGGT-------------------GC-------TACACC-TACT-GAT------
---GGTCGTAG--------GTCA-CT-G--GAT-------------------T----GTT
GCGACT-ATAAGACTG-GGT--GTGCGGCGCGCTGCGGGC-----CGGTGCA--CGTTTC
CGCGTGCGCTGCGTCCGCCCGCCGTTCA-----------GTGG-----CGTCTGATGCCT
TTCA--TCGGGTGC-------T---GGCG-----------------TTTC--C-CACA-A
GCCC-AGCTGCTA----TTACCTTGAACAAATTAGAGTGCTCTAAGCAGGCTACCACTA-
-----------------------------TGGCCGAGAATAATCTTGCATGGAATAATGG
AATATGACCTCGGTCTTAA-TA--TTCATTGGTTTGTAA---TCCAGATCAAGAGGTAAT
GATTAACAGAAGTAGTTGGGGGCATTAGTATTACGGCGCGAGAGGTGAAATTCGTAGACC
GTCGTAAGACTAACTAAAGCGAAAGCATTTGCCATGGATGCTTTCATTAATCAAGAACGA
AAGTTAGAGGATCGAAGGCGATTAGATACCGCCCTAGTTCTAACCGTAAACTATGCCAAT
TAGCAATTGG---GAGACGCTAC--TTTA-TGGTGCTC--TCAGTAGCTTC-CGGGAAAC
CAAAA---TTAGGTTCCGGGGGAAGTATGGTTGCAAAGTTGAAACTTAAAGGAATTGACG
GAAGGGCACCACCA-GGAGTGGAGCCTGCGGCTTAATTTGACTCAACACGGGAAAACTTA
CCAGGTCCGAACTTATTGAGGTAAGACAGATTAATAGCTCTTTCTCAAAATTAAGGGTAG
TGGTGCATGGCCGTTCTTAGTTCGTGGAATGATTTGTCTGGTTAATTCCGATAACGAACG
TGACTCAATCAAATTAAATAGAACGCTATCAGTAGT-------------CAGACG-TTGA
TCCC------GCCGGTCG--------------GGCCCGGTCCCGCG--------GTGTCG
GGTC----------GGCCTCGGTCGGTCC----------GCTCCGTGCGGTCGCCGGTGC
CTCCGGCCGGCG------GTGTAGTGTGACCTGATA--------------ATACGTCAAC
CCATC-GAGGTTGAC-TTCTGCTTAATAGGACAATTTGTG-TTCAGCAAAATGAGATTGA
GCGATAACAGGTCCGTGATGCCCTTAGATGTTCTGGGCTGCACGCGCGCTACAAT---GT
GAGCAGCA---GCGTGT-AC--------------CCTATCCCGAAAGGGACGGGAAATCA
CTGAAATGCTCATT-TAGTCGGGATTATGGATTGAAATGGTCCATATGAACCTGGAATTC
CCAGTAAGTGCTGGTCATTAGCTAGCGTTGATTACGTCCCTGCCCTTTGTACACACCGCC
CGTCGCTACTACCGA-TGGATTATTTAGTGAGGTCT-TTGGAA---GTGAAC---ATT-T
GCTGGTCCCTCGC--GGATTA-----CA------TTTGA-CTCGCTGAAGTTGACCGAAC
TTGATGA-----TTTAGAGGAAGTAAAAGTCGTAACAAGGTTTCCGTAGGTGAACCTGCG
GAAGGATCATTAC
>18S_Li_durhamii_GF_S101
GAATTCTGGTTGATCCTACCAGTAAT-ATACGCTTGTCTCAAAGGTTAAGCCATGCATGT
CTAAGTACAAACAGATTT-AATGTGAAACCGCATAAGGCTCAGTATAACAGCTATAATTT
ACAAGATCATT---TAACTAGTTACTTGGATAACTGTGGAAAATCTAGAGCTAATACATG
CGAAATGCAGGGA-CC--------------TCGC-GGAACCTGTGCAA-TTATTAGTC--
-AAACCAATCGT-------CCTCCCGG-----------------ACGTGTTGAGTTG--A
AATCTGGATAATTTTGTTGATCGTATGGTCT--C-GC-----ACCGACGACAGATCTTTC
AAATATCTGCCCTATCAACTATTGATGGTAGTATAGAGGACTACCATGGTTGCAACGGGT
AACGGGGAATCAGGGTTCGATTCCGGAGAGGGAGCCTGAGAAATGGCTACCACATCCAAG
GAAGGCAGCAGGCGCGTAAATTACCCAATCCCGGCACGGGGAGGTAGTGACGAGAAATAA
CAATATAAGGCTCTTTAATGATGTCTTATAATTGGAATGAGTTGAGCATAAATCCTTCAA
CAAGGATCAAGTGGAGGGCAAGTCTGGTGCCAGCAGCCGCGGTAATTCCAGCTCCACTAG
CGTATATTAAAATTGTTGCGGTTAAAACGTTCGAAGTTTAT-------------TCTTGT
CCAACACGGGT-------------------GC-------TACACC-TACT-GAT------
---GGTCGTAG--------GTCA-CT-G--GAT-------------------T----GTT
GCGACT-ATAAGACTG-GGT--GTGCGGCGCGCTGCGGGC-----CGGTGCA--CGTTTC
CGCGTGCGCTGCGTCCGCCCGCCGTTCA-----------GTGG-----CGTCTGATGCCT
TTCA--TCGGGTGC-------T---GGCG-----------------TTTC--C-CACA-A
GCCC-AGCTGCTA----TTACCTTGAACAAATTAGAGTGCTCTAAGCAGGCTACCACTA-
-----------------------------TGGCCGAGAATAATCTTGCATGGAATAATGG
AATATGACCTCGGTCTTAA-TA--TTCATTGGTTTGTAA---TCCAGATCAAGAGGTAAT
GATTAACAGAAGTAGTTGGGGGCATTAGTATTACGGCGCGAGAGGTGAAATTCGTAGACC
GTCGTAAGACTAACTAAAGCGAAAGCATTTGCCATGGATGCTTTCATTAATCAAGAACGA
AAGTTAGAGGATCGAAGGCGATTAGATACCGCCCTAGTTCTAACCGTAAACTATGCCAAT
TAGCAATTGG---GAGACGCTAC--TTTA-TGGTGCTC--TCAGTAGCTTC-CGGGAAAC
CAAAA---TTAGGTTCCGGGGGAAGTATGGTTGCAAAGTTGAAACTTAAAGGAATTGACG
GAAGGGCACCACCA-GGAGTGGAGCCTGCGGCTTAATTTGACCCAACACGGGAAAACTTA
CCAGGTCCGAACTTATTGAGGTAAGACAGATTAATAGCTCTTTCTCAAAATTAAGGGTAG
TGGTGCATGGCCGTTCTTAGTTCGTGGAATGATTTGTCTGGTTAATTCCGATAACGAACG
TGACTCAATCAAATTAAATAGAACGCTATCAGTAGT-------------CAGACG-TTGA
TCCC------GCCGGTCG--------------GGCCCGGTCCCGCG--------GTGTCG
GGTC----------GGCCTCGGTCGGTCC----------GCTCCGTGCGGTCGCCGGTGC
CTCCGGCCGGCG------GTGTAGTGTGACCTGATA--------------ATACGTCAAC
CCATC-GAGGTTGAC-TTCTGCTTAATAGGACAATTTGTG-TTCAGCAAAATGAGATTGA
GCGATAACAGGTCCGTGATGCCCTTAGATGTTCTGGGCTGCACGCGCGCTACAAT---GT
GAGCAGCA---GCGTGT-AC--------------CCTATCCCGAAAGGGACGGGAAATCA
CTGAAATGCTCATT-TAGTCGGGATTATGGATTGAAATGGTCCATATGAACCTGGAATTC
CCAGTAAGTGCTGGTCATTAGCTAGCGTTGATTACGTCCCTGCCCTTTGTACACACCGCC
CGTCGCTACTACCGA-TGGATTATTTAGTGAGGTCT-TTGGAA---GTGAAC---ATT-T
GCTGGTCCCTCGC--GGATTA-----CA------TTTGA-CTCGCTGAAGTTGACCGAAC
TTGATGA-----TTTAGAGGAAGTAAAAGTCGTAACAAGGTTTCCGTAGGTGAACCTGCG
GAAGGATCATTAC
>18S_Li_durhamii_GF_S102
GAATTCTGGTTGATCCTACCAGTAAT-ATACGCTTGTCTCAAAGGTTAAGCCATGCATGT
CTAAGTACAAACAGATTT-AATGTGAAACCGCATAAGGCTCAGTATAACAGCTATAATTT
ACAAGATCATT---TAACTAGTTACTTGGATAACTGTGGAAAATCTAGAGCTAATACATG
CGAAATGCAGGGA-CC--------------TCGC-GGAACCTGTGCAA-TTATTAGTC--
-AAACCAATCGT-------CCTCCCGG-----------------ACGTGTTGAGTTG--A
AATCTGGATAATTTTGTTGATCGTATGGTCT--C-GC-----ACCGACGACAGATCTTTC
AAATATCTGCCCTATCAACTATTGATGGTAGTATAGAGGACTACCATGGTTGCAACGGGT
AACGGGGAATCAGGGTTCGATTCCGGAGAGGGAGCCTGAGAAATGGCTACCACATCCAAG
GAAGGCAGCAGGCGCGTAAATTACCCAATCCCGGCACGGGGAGGTAGTGACGAGAAATAA
CAATATAAGGCTCTTTAATGATGTCTTATAATTGGAATGAGTTGAGCATAAATCCTTCAA
CAAGGATCAAGTGGAGGGCAAGTCTGGTGCCAGCAGCCGCGGTAATTCCAGCTCCACTAG
CGTATATTAAAATTGTTGCGGTTAAAACGTTCGAAGTTTAT-------------TCTTGT
CCAACACGGGT-------------------GC-------TACACC-TACT-GAT------
---GGTCGTAG--------GTCA-CT-G--GAT-------------------T----GTT
GCGACT-ATAAGACTG-GGT--GTGCGGCGCGCTGCGGGC-----CGGTGCA--CGTTTC
CGCGTGCGCTGCGTCCGCCCGCCGTTCA-----------GTGG-----CGTCTGATGCCT
TTCA--TCGGGTGC-------T---GGCG-----------------TTTC--C-CACA-A
GCCC-AGCTGCTA----TTACCTTGAACAAATTAGAGTGCTCTAAGCAGGCTACCACTA-
-----------------------------TGGCCGAGAATAATCTTGCATGGAATAATGG
AATATGACCTCGGTCTTAA-TA--TTCATTGGTTTGTAA---TCCAGATCAAGAGGTAAT
GATTAACAGAAGTAGTTGGGGGCATTAGTATTACGGCGCGAGAGGTGAAATTCGTAGACC
GTCGTAAGACTAACTAAAGCGAAAGCATTTGCCATGGATGCTTTCATTAATCAAGAACGA
AAGTTAGAGGATCGAAGGCGATTAGATACCGCCCTAGTTCTAACCGTAAACTATGCCAAT
TAGCAATTGG---GAGACGCTAC--TTTA-TGGTGCTC--TCAGTAGCTTC-CGGGAAAC
CAAAA---TTAGGTTCCGGGGGAAGTATGGTTGCAAAGTTGAAACTTAAAGGAATTGACG
GAAGGGCACCACCA-GGAGTGGAGCCTGCGGCTTAATTTGACCCAACACGGGAAAACTTA
CCAGGTCCGAACTTATTGAGGTAAGACAGATTAATAGCTCTTTCTCAAAATTAAGGGTAG
TGGTGCATGGCCGTTCTTAGTTCGTGGAATGATTTGTCTGGTTAATTCCGATAACGAACG
TGACTCAATCAAATTAAATAGAACGCTATCAGTAGT-------------CAGACG-TTGA
TCCC------GCCGGTCG-------------------GG---CCCGGTCCCGCGGTGTCG
GGTC----------GGCCTCGGTCGGTCC----------GCTCCGTGCGGTCGCCGGTGC
CTCCGGCCGGCG------GTGTAGTGTGACCTGATA--------------ATACGTCAAC
CCATC-GAGGTTGAC-TTCTGCTTAATAGGACAATTTGTG-TTCAGCAAAATGAGATTGA
GCGATAACAGGTCCGTGATGCCCTTAGATGTTCTGGGCTGCACGCGCGCTACAAT---GT
GAGCAGCA---GCGTGT-AC--------------CCTATCCCGAAAGGGACGGGAAATCA
CTGAAATGCTCATT-TAGTCGGGATTATGGATTGAAATGGTCCATATGAACCTGGAATTC
CCAGTAAGTGCTGGTCATTAGCTAGCGTTGATTACGTCCCTGCCCTTTGTACACACCGCC
CGTCGCTACTACCGA-TGGATTATTTAGTGAGGTCT-TTGGAA---GTGAAC---ATT-T
GCTGGTCCCTCGC--GGATTA-----CA------TTTGA-CTCGCTGAAGTTGACCGAAC
TTGATGA-----TTTAGAGGAAGTAAAAGTCGTAACAAGGTTTCCGTAGGTGAACCTGCG
GAAGGATCATTAC
>18S_Ma_sp.1_CF_S33
-------------------CAGTAAT-ATACGCTTGTCTCAAAGGTTAAGCCATGCATGT
CTAAGTACAAACAGATTT-AATGTGAAACCGCATAAGGCTCAGTATAACAGCTATAATTT
ACAAGATCATT---TAACTAGTTACTTGGATAACTGTGGAAAATCTAGAGCTAATACATG
TAAAATGCAGGAA-CT--------------TCGC-GGAACCTGTGCAA-TTATTAGTC--
-AAACCAATCGT-------CCTCCGTG-----------------ACGC-TTGAGTTG--A
AATCTGGATAATTTTGTTGATCGTATGGTCT--C-GC-----ACCGACGACAGATCTTTC
AAATATCTGCCCTATCAACTATTGATGGTAGTATAGAGGACTACCATGGTTGCAACGGGT
AACGGGGAATCAGGGTTCGATTCCGGAGAGGGAGCCTGAGAAATGGCTACCACATCCAAG
GAAGGCAGCAGGCGCGTAAATTACCCAATCCCGGCACGGGGAGGTAGTGACGAGAAATAA
CAATATAAGACTCTTTTATGATGTCTTATAATTGGAATGAGTCGAGCATAAATCCTTCAA
CAAGGATCAAGTGGAGGGCAAGTCTGGTGCCAGCAGCCGCGGTAATTCCAGCTCCACTAG
CGTATATTAAAATTGTTGCAGTTAAAACGTTCGAAGTTTAT-------------TTTTGT
CCAACACGGGT-------------------GC-------TACTCC-TAAT-GAT------
---GGTAGTAG--------GTCA-CT-G--AAC-------------------T----GTT
GAGACT-ATAAGACTG-GGT------------------GC-----CTATAGT--T-----
---------------------------------------GTGG-----CA-TTGATGCCT
TTCA--TCGGGTGC-----------AGTG------------------TTT--C-CACA-A
GCCC-AGCTGCTA----TTACCTTGAACAAATTAGAGTGCTCTAAGCAGGCTATCTA-A-
-----------------------------CGGCCGAGAATAATCTTGCATGGAATAATGG
AATATGACCTCGATCTTAA-TA--TTCATTGGTTTGTAA---T-CAGATCCAGAGGTAAT
GATTAACAGAAGTAGTTGGGGGCATTAGTATTACGGCGCGAGAGGTGAAATTCGTAGACC
GTCGTAAGACTAACTAAAGCGAAAGCATTTGCCATGGATGCTTTCATTAATCAAGAACGA
AAGTTAGAGGATCGAAGGCGATTAGATACCGCCCTAGTTCTAACCGTAAACTATGCCAAT
TAGCAATTGG---GAGACGCTAC--TTTA-TGGTGCTC--TCAATAGCTTC-CGGGAAAC
CATAA---TTAGGTTCCGGGGGAAGTATGGTTGCAAAGTTGAAACTTAAAGGAATTGACG
GAAGGGCACCACCA-GGAGTGGAGCCTGCGGCTTAATTTGACTCAACACGGGAAAACTTA
CCAGGTCCGAACTTATTGAGGTAAGACAGATTAATAGCTCTTTCTCAAAATTAAGGGTAG
TGGTGCATGGCCGTTCTTAGTTCGTGGAATGATTTGTCTGGTTAATTCCGATAACGAACG
TGACTCAATCAAATTAAATAGAACGCTATCAGCAGT-------------CAGATG-TTGA
TACC------GTCGGTTG------------------------------------GTGGCG
-GGTTGTGCGTTCGGCCTCGTGCTGTCGT-----------------------GCGGTCGT
TTGCCACCGGCG------GTGTAGTGTGACCTGATA--------------ATACGTCAAC
TCATC-GAGGTTGAC-TTCTGCTTAATAGGACAATTTGTG-TTCAGCAAAATGAGATTGA
GCGATAACAGGTCCGTGATGCCCTTAGATGTTCTGGGCTGCACGCGCGCTACAAT---GT
GAGCAGCA---GCCTGT-AT--------------CCTATTCCGAAAGGTACGGGAAATCA
GTGAAATGCTCATT-TAGTCGGGGTTATGGATTGAAATGGTCCATATGAACCTGGAATTC
CCAGTAAGTGCTGGTCATTAGCTAGCGTTGATTACGTCCCTGCCCTTTGTACACACCGCC
CGTCGCTACTACCGA-TGGATTATTTAGTGAGGTCT-TTGAAG---GTGAGC---ATT-T
GCTAGTCCTTA-T--GGATTA-----CA------TTTGA-TTCGCTGAAGTTGACCGAAC
TTGATGA-----TTTAGAGGAAGTAAAAGTCGTAACAAGGTTTCCG--------------
-------------
>18S_Ma_indiana_KH_S10
GAATTCTGGTTGATCCTACCAGTAAT-ATACGCTTGTCTCAAAGGTTAAGCCATGCATGT
CTAAGTACAAACAGATTT-AATGTGAAACCGCATAAGGCTCAGTATAACAGCTATAATTT
ACAAGATCATT---TAACTAGTTACTTGGATAACTGTGGAAAATCTAGAGCTAATACATG
TAAAATGCAGGAA-CT--------------TCGC-GGAACCTGTGCAA-TTATTAGTC--
-AAACCAATCGT-------CCTCCGTG-----------------ACGC-TTGAGTTG--A
AATCTGGATAATTTTGTTGATCGTATGGTCT--C-GC-----ACCGACGACAGATCTTTC
AAATATCTGCCCTATCAACTATTGATGGTAGTATAGAGGACTACCATGGTTGCAACGGGT
AACGGGGAATCAGGGTTCGATTCCGGAGAGGGAGCCTGAGAAATGGCTACCACATCCAAG
GAAGGCAGCAGGCGCGTAAATTACCCAATCCCGGCACGGGGAGGTAGTGACGAGAAATAA
CAATATAAGACTCTTTTATGATGTCTTATAATTGGAATGAGTCGAGCATAAATCCTTCAA
CAAGGATCAAGTGGAGGGCAAGTCTGGTGCCAGCAGCCGCGGTAATTCCAGCTCCACTAG
CGTATATTAAAATTGTTGCAGTTAAAACGTTCGAAGTTTAT-------------TTTTGT
CCAACACGGGT-------------------GC-------TACTCC-TAAT-GAT------
---GGTAGTAG--------GTCA-CT-G--AAC-------------------T----GTT
GAGACT-ATAAGACTG-GGT------------------GC-----CTATAGTT-------
---------------------------------------GTGG-----CA-TTGATGCCT
TTCA--TCGGGTGC-----------AGTG------------------TTT--C-CACA-A
GCCC-AGCTGCTA----TTACCTTGAACAAATTAGAGTGCTCTAAGCAGGCTATCTA-A-
-----------------------------CGGCCGAGAATAATCTTGCATGGAATAATGG
AATATGACCTCGATCTTAA-TA--TTCATTGGTTTGTAA---T-CAGATCCAGAGGTAAT
GATTAACAGAAGTAGTTGGGGGCATTAGTATTACGGCGCGAGAGGTGAAATTCGTAGACC
GTCGTAAGACTAACTAAAGCGAAAGCATTTGCCATGGATGCTTTCATTAATCAAGAACGA
AAGTTAGAGGATCGAAGGCGATTAGATACCGCCCTAGTTCTAACCGTAAACTATGCCAAT
TAGCAATTGG---GAGACGCTAC--TTTA-TGGTGCTC--TCAATAGCTTC-CGGGAAAC
CATAA---TTAGGTTCCGGGGGAAGTATGGTTGCAAAGTTGAAACTTAAAGGAATTGACG
GAAGGGCACCACCA-GGAGTGGAGCCTGCGGCTTAATTTGACCCAACACGGGAAAACTTA
CCAGGTCCGAACTTATTGAGGTAAGACAGATTAATAGCTCTTTCTCAAAATTAAGGGTAG
TGGTGCATGGCCGTTCTTAGTTCGTGGAATGATTTGTCTGGTTAATTCCGATAACGAACG
TGACTCAATCAAATTAAATAGAACGCTATCAGCAGT-------------CAGATG-ATGA
TACC------GTCGGTTG------------------------------------GTGGCG
-GGTTGTGCGTACGGCTTCGTGCTGTCGT-----------------------GCGGTCGT
TTGCCACCGGCG------GTGTAGTGTGACCTGATA--------------ATACGTCAAC
TCATC-GAGGTTGAC-TTCTGCTTAATAGGACAATTTGTG-TTCAGCAAAATGAGATTGA
GCGATAACAGGTCCGTGATGCCCTTAGATGTTCTGGGCTGCACGCGCGCTACAAT---GT
GAGCAGCA---GCCTGT-AC--------------CCTATTCCGAAAGGTACGGGAAATCA
GTGAAATGCTCATT-TAGTCGGGGTTATGGATTGAAATGGTCCATATGAACCTGGAATTC
CCAGTAAGTGCTGGTCATTAGCTAGCGTTGATTACGTCCCTGCCCTTTGTACACACCGCC
CGTCGCTACTACCGA-TGGATTATTTAGTGAGGTCT-TTGAAG---GTGAGC---ATT-T
GCTAGTCCTTA-T--GGATTA-----CA------TTTGA-TTCGCTGAAGTTGACCGAAC
TTGATGA-----TTTAGAGGAAGTAAAAGTCGTAACAAGGTTTCCGTAGGCG--------
-------------
>18S_Ma_uniformis_KH_S11
GAATTCTGGTTGATCCTACCAGTAAT-ATACGCTTGTCTCAAAGGTTAAGCCATGCATGT
CTAAGTACAAACAGATTT-AATGTGAAACCGCATAAGGCTCAGTATAACAGCTATAATTT
ACAAGATCATT---TAACTAGTTACTTGGATAACTGTGGAAAATCTAGAGCTAATACATG
TAAAATGCAGGAA-CT--------------TCGC-GGAACCTGTGCAA-TTATTAGTC--
-AAACCAATCGT-------CCTCCGTG-----------------ACGC-TTGAGTTG--A
AATCTGGATAATTTTGTTGATCGTATGGTCT--C-GC-----ACCGACGACAGATCTTTC
AAATATCTGCCCTATCAACTATTGATGGTAGTATAGAGGACTACCATGGTTGCAACGGGT
AACGGGGAATCAGGGTTCGATTCCGGAGAGGGAGCCTGAGAAATGGCTACCACATCCAAG
GAAGGCAGCAGGCGCGTAAATTACCCAATCCCGGCACGGGGAGGTAGTGACGAGAAATAA
CAATATAAGACTCTTTTATGATGTCTTATAATTGGAATGAGTCGAGCATAAATCCTTCAA
CAAGGATCAAGTGGAGGGCAAGTCTGGTGCCAGCAGCCGCGGTAATTCCAGCTCCACTAG
CGTATATTAAAATTGTTGCAGTTAAAACGTTCGAAGTTTAT-------------TTTTGT
CCAACACGGGT-------------------GC-------TACTCC-TAAT-GAT------
---GGTAGTAG--------GTCA-CT-G--AAC-------------------T----GTT
GAGACT-ATAAGACTG-GGT------------------GC-----CTATAGT--T-----
---------------------------------------GTGG-----CA-TTGATGCCT
TTCA--TCGGGTGC-----------AGTG------------------TTT--C-CACA-A
GCCC-AGCTGCTA----TTACCTTGAACAAATTAGAGTGCTCTAAGCAGGCTATCTA-A-
-----------------------------CGGCCGAGAATAATCTTGCATGGAATAATGG
AATATGACCTCGATCTTAA-TA--TTCATTGGTTTGTAA---T-CAGATCCAGAGGTAAT
GATTAACAGAAGTAGTTGGGGGCATTAGTATTACGGCGCGAGAGGTGAAATTCGTAGACC
GTCGTAAGACTAACTAAAGCGAAAGCATTTGCCATGGATGCTTTCATTAATCAAGAACGA
AAGTTAGAGGATCGAAGGCGATTAGATACCGCCCTAGTTCTAACCGTAAACTATGCCAAT
TAGCAATTGG---GAGACGCTAC--TTTA-TGGTGCTC--TCAATAGCTTC-CGGGAAAC
CATAA---TTAGGTTCCGGGGGAAGTATGGTTGCAAAGTTGAAACTTAAAGGAATTGACG
GAAGGGCACCACCA-GGAGTGGAGCCTGCGGCTTAATTTGACCCAACACGGGAAAACTTA
CCAGGTCCGAACTTATTGAGGTAAGACAGATTAATAGCTCTTTCTCAAAATTAAGGGTAG
TGGTGCATGGCCGTTCTTAGTTCGTGGAATGATTTGTCTGGTTAATTCCGATAACGAACG
TGACTCAATCAAATTAAATAGAACGCTATCAGCAGT-------------CAGATG-ATGA
TACC------GTCGGTTG------------------------------------GTGGCG
-GGTTGTGCGTTCGGCCTCGTGCTGTCGC-----------------------GCGGTCGT
TTGCCACCGGCG------GTGTAGTGTGACCTGATA--------------ATACGTCAAC
TCATC-GAGGTTGAC-TTCTGCTTAATAGGACAATTTGTG-TTCAGCAAAATGAGATTGA
GCGATAACAGGTCCGTGATGCCCTTAGATGTTCTGGGCTGCACGCGCGCTACAAT---GT
GAGCAGCA---GCCTGT-AC--------------CCTATTCCGAAAGGTACGGGAAATCA
GTGAAATGCTCATT-TAGTCGGGGTTATGGATTGAAATGGTCCATATGAACCTGGAATTC
CCAGTAAGTGCTGGTCATTAGCTAGCGTTGATTACGTCCCTGCCCTTTGTACACACCGCC
CGTCGCTACTACCGA-TGGATTATTTAGTGAGGTCT-TTGAAG---GTGAGC---ATT-T
GCTAGTCCTTA-T--GGATTA-----CA------TTTGA-TTCGCTGAAGTTGACCGAAC
TTGATGA-----TTTAGAGGAAGTAAAAGTCGTAACAAGGTTTCCGTAGGTGAACCTGCG
GAAGGATCATTAC
>18S_Ma_indiana_KH_S12
GAATTCTGGTTGATCCTACCAGTAAT-ATACGCTTGTCTCAAAGGTTAAGCCATGCATGT
CTAAGTACAAACAGATTT-AATGTGAAACCGCATAAGGCTCAGTATAACAGCTATAATTT
ACAAGATCATT---TAACTAGTTACTTGGATAACTGTGGAAAATCTAGAGCTAATACATG
TAAAATGCAGGAA-CT--------------TCGC-GGAACCTGTGCAA-TTATTAGTC--
-AAACCAATCGT-------CCTCCGTG-----------------ACGC-TTGAGTTG--A
AATCTGGATAATTTTGTTGATCGTATGGTCT--C-GC-----ACCGACGACAGATCTTTC
AAATATCTGCCCTATCAACTATTGATGGTAGTATAGAGGACTACCATGGTTGCAACGGGT
AACGGGGAATCAGGGTTCGATTCCGGAGAGGGAGCCTGAGAAATGGCTACCACATCCAAG
GAAGGCAGCAGGCGCGTAAATTACCCAATCCCGGCACGGGGAGGTAGTGACGAGAAATAA
CAATATAAGACTCTTTTATGATGTCTTATAATTGGAATGAGTCGAGCATAAATCCTTCAA
CAAGGATCAAGTGGAGGGCAAGTCTGGTGCCAGCAGCCGCGGTAATTCCAGCTCCACTAG
CGTATATTAAAATTGTTGCAGTTAAAACGTTCGAAGTTTAT-------------TTTTGT
CCAACACGGGT-------------------GC-------TACTCC-TAAT-GAT------
---GGTAGTAG--------GTCA-CT-G--AAC-------------------T----GTT
GAGACT-ATAAGACTG-GGT------------------GC-----CTATAGT--T-----
---------------------------------------GTGG-----CA-TTGATGCCT
TTCA--TCGGGTGC-----------AGTG------------------TTT--C-CACA-A
GCCC-AGCTGCTA----TTACCTTGAACAAATTAGAGTGCTCTAAGCAGGCTATCTA-A-
-----------------------------CGGCCGAGAATAATCTTGCATGGAATAATGG
AATATGACCTCGATCTTAA-TA--TTCATTGGTTTGTAA---T-CAGATCCAGAGGTAAT
GATTAACAGAAGTAGTTGGGGGCATTAGTATTACGGCGCGAGAGGTGAAATTCGTAGACC
GTCGTAAGACTAACTAAAGCGAAAGCATTTGCCATGGATGCTTTCATTAATCAAGAACGA
AAGTTAGAGGATCGAAGGCGATTAGATACCGCCCTAGTTCTAACCGTAAACTATGCCAAT
TAGCAATTGG---GAGACGCTAC--TTTA-TGGTGCTC--TCAATAGCTTC-CGGGAAAC
CATAA---TTAGGTTCCGGGGGAAGTATGGTTGCAAAGTTGAAACTTAAAGGAATTGACG
GAAGGGCACCACCA-GGAGTGGAGCCTGCGGCTTAATTTGACCCAACACGGGAAAACTTA
CCAGGTCCGAACTTATTGAGGTAAGACAGATTAATAGCTCTTTCTCAAAATTAAGGGTAG
TGGTGCATGGCCGTTCTTAGTTCGTGGAATGATTTGTCTGGTTAATTCCGATAACGAACG
TGACTCAATCAAATTAAATAGAACGCTATCAGCAGT-------------CAGATG-ATGA
TACC------GTCGGTTG------------------------------------GTGGCG
-GGTTGTGCGTACGGCTTCGTGCTGTCGT-----------------------GCGGTCGT
TTGCCACCGGCG------GTGTAGTGTGACCTGATA--------------ATACGTCAAC
TCATC-GAGGTTGAC-TTCTGCTTAATAGGACAATTTGTG-TTCAGCAAAATGAGATTGA
GCGATAACAGGTCCGTGATGCCCTTAGATGTTCTGGGCTGCACGCGCGCTACAAT---GT
GAGCAGCA---GCCTGT-AC--------------CCTATTCCGAAAGGTACGGGAAATCA
GTGAAATGCTCATT-TAGTCGGGGTTATGGATTGAAATGGTCCATATGAACCTGGAATTC
CCAGTAAGTGCTGGTCATTAGCTAGCGTTGATTACGTCCCTGCCCTTTGTACACACCGCC
CGTCGCTACTACCGA-TGGATTATTTAGTGAGGTCT-TTGAAG---GTGAGC---ATT-T
GCTAGTCCTTA-T--GGATTA-----CA------TTTGA-TTCGCTGAAGTTGACCGAAC
TTGATGA-----TTTAGAGGAAGTAAAAGTCGTAACAAGGTTTCCGTAGGTGAACCTGCG
GAAGGATCATTAC
>18S_Ma_sp.4_GF_S103
GAATTCTGGTTGATCCTACCAGTAAT-ATACGCTTGTCTCAAAGGTTAAGCCATGCATGT
CTAAGTACAAACAGTTCT-AATGTGAAACCGCATAAGGCTCAGTATAACAGCTATAATTT
ACAAGATCATT---TAACTAGTTACTTGGATAACTGTGGAAAATCTAGAGCTAATACATG
CAGAATGCAGGGA-CT--------------TCGC-GGAACCTGTGCAA-TTATTAGTC--
-AAACCAATCGT-------CCTCCGTG-----------------ACGC-TTGAGTTG--A
AATCTGGATAATTTTGTTGATCGTATGGTCT--T-GC-----ACCGACGACAGATCTTTC
AAATGTCTGCCCTATCAACTATTGATGGTAGTATAGAGGACTACCATGGTTGCAACGGGT
AACGGGGAATCAGGGTTCGATTCCGGAGAGGGAGCCTGAGAAATGGCTACCACATCCAAG
GAAGGCAGCAGGCGCGTAAATTACCCAATCCCGGCACGGGGAGGTAGTGACGAGAAATAA
CAATATAAGACTCTTTTATGATGTCTTATAATTGGAATGAGTTGAGCATAAATCCTTCAA
CAAGGATCAAGTGGAGGGCAAGTCTGGTGCCAGCAGCCGCGGTAATTCCAGCTCCACTAG
CGTATATTAAAATTGTTGCGGTTAAAACGTTCGAAGTTTAT-------------TCTTGT
CCAACACGGGT-------------------GC-------TACTCC-TTAT-GAT------
---GGTAGTAG--------GTCA-CT-G--GAC-------------------T----GTT
GAGACT-ATAAGACTG-GGT------------------GC-----CAATTGT--TG----
------------------ATT------------------GTGG-----CG-CTGATGCCT
TTCA--TCGGGTGC-----------AGTG------------------TTT--C-CACA-A
GCCC-AGCTGCTA----TTACCTTGAACAAATTAGAGTGCTCTAAGCAGGCTATTTA-A-
-----------------------------CGGCCGAGAATAATCTTGCATGGAATAATGG
AATATGACCTCGGTCTTAA-TA--TTCATTGGTTTGTAA---T-CAGATCAAGAGGTAAT
GATTAACAGAAGTAGTTGGGGGCATTAGTATTACGGCGCGAGAGGTGAAATTCGTAGACC
GTCGTAAGACTAACTAAAGCGAAAGCATTTGCCATGGATGCTTTCATTAATCAAGAACGA
AAGTTAGAGGATCGAAGGCGATTAGATACCGCCCTAGTTCTAACCGTAAACAATGCCAAT
TAGCAATTGG---GAGACGCTAC--ATTA-TGGTGCTC--TCAGTAGCTTC-CGGGAAAC
CAAAA---TTAGGTTCCGGGGGAAGTATGGTTGCAAAGTTGAAACTTAAAGGAATTGACG
GAAGGGCACCACCA-GGAGTGGAGCCTGCGGCTTAATTTGACCCAACACGGGAAAACTTA
CCAGGTCCGAACTTATTGAGGTAAGACAGATTAATAGCTCTTTCTCAAAATTAAGGGTAG
TGGTGCATGGCCGTTCTTAGTTCGTGGAATGATTTGTCTGGTTAATTCCGATAACGAACG
TGACTCAATCAAATTAAATAGAACGCTATCAGCAGT-------------CAGATG-TTGA
TCCC------GTCGGTTG------------------------------------GTGGCG
-GTTACTGTGTGGTGGCCTCGTGCTGCCG--------------------TGTGGTACCGT
TTGCCTCCGGTG------GTGTAGTATGACCTGATA--------------ATACGTCAAC
TCATC-GAGGTTGAC-TTCTGCTTAATAGGACAATTTGTG-CTTAGCAAAATGAGATTGA
GCGATAACAGGTCCGTGATGCCCTTAGATGTTCTGGGCTGCACGCGCGCTACAAT---GT
GAGCAGCA---GCCTGT-AC--------------CCTATTCCGAAAGGAACGGGAAATCA
GTGAAATGCTCATT-TAGTCGGGATTATGGATTGAAATGGTCCATATGAACCTGGAATTC
CCAGTAAGTGCTGGTCATTAGCTAGCGTTGATTACGTCCCTGCCCTTTGTACACACCGCC
CGTCGCTACTACCGA-TGGATTATTTAGTGAGGTCT-TTGAAG---GTGAAC---ATT-T
GCTGATCCCTTTGGGGGATTA-----CA------TTTGA-TTCGCTGAAGTTGACCGAAC
TTGATGA-----TTTAGAGGAAGTAAAAGTCGTAACAAGGTTTCCGTAGGTGAACCTGCG
GAAGGATCATTAC
>18S_Ma_sp.4_GF_S104
--------------CCTACCAGTAAT-ATACGCTTGTCTCAAAGGTTAAGCCATGCATGT
CTAAGTACAAACAGTTCT-AATGTGAAACCGCATAAGGCTCAGTATAACAGCTATAATTT
ACAAGATCATT---TAACTAGTTACTTGGATAACTGTGGAAAATCTAGAGCTAATACATG
CAGAATGCAGGGA-CT--------------TCGC-GGAACCTGTGCAA-TTATTAGTC--
-AAACCAATCGT-------CCTCCGTG-----------------ACGC-TTGAGTTG--A
AATCTGGATAATTTTGTTGATCGTATGGTCT--T-GC-----ACCGACGACAGATCTTTC
AAATGTCTGCCCTATCAACTATTGATGGTAGTATAGAGGACTACCATGGTTGCAACGGGT
AACGGGGAATCAGGGTTCGATTCCGGAGAGGGAGCCTGAGAAATGGCTACCACATCCAAG
GAAGGCAGCAGGCGCGTAAATTACCCAATCCCGGCACGGGGAGGTAGTGACGAGAAATAA
CAATATAAGACTCTTTTATGATGTCTTATAATTGGAATGAGTTGAGCATAAATCCTTCAA
CAAGGATCAAGTGGAGGGCAAGTCTGGTGCCAGCAGCCGCGGTAATTCCAGCTCCACTAG
CGTATATTAAAATTGTTGCGGTTAAAACGTTCGAAGTTTAT-------------TCTTGT
CCAACACGGGT-------------------GC-------TACTCC-TTAT-GAT------
---GGTAGTAG--------GTCA-CT-G--GAC-------------------T----GTT
GAGACT-ATAAGACTG-GGT------------------GC-----CAATTG---------
---------------TTGATT------------------GTGG-----CG-CTGATGCCT
TTCA--TCGGGTGC-----------AGTG------------------TTT--C-CACA-A
GCCC-AGCTGCTA----TTACCTTGAACAAATTAGAGTGCTCTAAGCAGGCTATTTA-A-
-----------------------------CGGCCGAGAATAATCTTGCATGGAATAATGG
AATATGACCTCGGTCTTAA-TA--TTCATTGGTTTGTAA---T-CAGATCAAGAGGTAAT
GATTAACAGAAGTAGTTGGGGGCATTAGTATTACGGCGCGAGAGGTGAAATTCGTAGACC
GTCGTAAGACTAACTAAAGCGAAAGCATTTGCCATGGATGCTTTCATTAATCAAGAACGA
AAGTTAGAGGATCGAAGGCGATTAGATACCGCCCTAGTTCTAACCGTAAACAATGCCAAT
TAGCAATTGG---GAGACGCTAC--ATTA-TGGTGCTC--TCAGTAGCTTC-CGGGAAAC
CAAAA---TTAGGTTCCGGGGGAAGTATGGTTGCAAAGTTGAAACTTAAAGGAATTGACG
GAAGGGCACCACCA-GGAGTGGAGCCTGCGGCTTAATTTGACTCAACACGGGAAAACTTA
CCAGGTCCGAACTTATTGAGGTAAGACAGATTAATAGCTCTTTCTCAAAATTAAGGGTAG
TGGTGCATGGCCGTTCTTAGTTCGTGGAATGATTTGTCTGGTTAATTCCGATAACGAACG
TGACTCAATCAAATTAAATAGAACGCTATCAGCAGT-------------CAGATG-TTGA
TCCC------GTCGGTTG------------------------------------GTGGCG
-GTTACTGTGTGGTGGCCTCGTGCTGCCG--------------------TGTGGTACCGT
TTGCCTCCGGTG------GTGTAGTATGACCTGATA--------------ATACGTCAAC
TCATC-GAGGTTGAC-TTCTGCTTAATAGGACAATTTGTG-CTTAGCAAAATGAGATTGA
GCGATAACAGGTCCGTGATGCCCTTAGATGTTCTGGGCTGCACGCGCGCTACAAT---GT
GAGCAGCA---GCCTGT-AC--------------CCTATTCCGAAAGGAACGGGAAATCA
GTGAAATGCTCATT-TAGTCGGGATTATGGATTGAAATGGTCCATATGAACCTGGAATTC
CCAGTAAGTGCTGGTCATTAGCTAGCGTTGATTACGTCCCTGCCCTTTGTACACACCGCC
CGTCGCTACTACCGA-TGGATTATTTAGTGAGGTCT-TTGAAG---GTGAAC---ATT-T
GCTGATCCCTTTGGGGGATTA-----CA------TTTGA-TTCGCTGAAGTTGACCGAAC
TTGATGA-----TTTAGAGGAAGTAAAAGTCGTAACAAGGTTTCCGTAGG----------
-------------
>18S_Ma_titillans_GF_S105
GAATTCTGGTTGATCCTACCAGTAAT-ATACGCTTGTCTCAAAGGTTAAGCCATGCATGT
CTAAGTACAAACAGTTCT-AATGTGAAACCGCATAAGGCTCAGTATAACAGCTATAATTT
ACAAGATCATT---TAACTAGTTACTTGGATAACTGTGGAAAATCTAGAGCTAATACATG
CAAAATGCAGGGA-CT--------------TTGC-GGAACCTGTGCAA-TTATTAGTC--
-AAACCAATCGT-------CCTCCGTG-----------------ACGC-TTGAGTTG--A
AATCTGGATAATTTTGTTGATCGTATGGTCT--T-GC-----ACCGACGACAGATCTTTC
AAATATCTGCCCTATCAACTATTGATGGTAGTATAGAGGACTACCATGGTTGCAACGGGT
AACGGGGAATCAGGGTTCGATTCCGGAGAGGGAGCCTGAGAAATGGCTACCACATCCAAG
GAAGGCAGCAGGCGCGTAAATTACCCAATCCCGGCACGGGGAGGTAGTGACGAGAAATAA
CAATATAAGACTCTTTTATGATGTCTTATAATTGGAATGAGTTGAGCATAAATCCTTCAA
CAAGGATCAAGTGGAGGGCAAGTCTGGTGCCAGCAGCCGCGGTAATTCCAGCTCCACTAG
CGTATATTAAAATTGTTGCGGTTAAAACGTTCGAAGTTTAT-------------TCTTGT
CCAACACGGGT-------------------GC-------TACTCC-TTAT-GAT------
---GGTAGTAG--------GTCA-CT-G--GAC-------------------T----GTT
GAGACT-ATAAGACTG-GGT------------------GCCATTTGTTGATT--------
---------------------------------------GTGG-----CG-CTGATGCCT
TTTA--TCGGGTGC-----------AGTG------------------TTT--C-CACA-A
GCCC-AGCTGCTA----TTACCTTGAACAAATTAGAGTGCTCTAAGCAGGCTATTTA-A-
-----------------------------CGGCCGAGAATAATCTTGCATGGAATAATGG
AATATGACCTCGGTCTTAA-TA--TTCATTGGTTTGTAA---T-CAGATCAAGAGGTAAT
GATTAACAGAAGTAGTTGGGGGCATTAGTATTACGGCGCGAGAGGTGAAATTCGTAGACC
GTCGTAAGACTAACTAAAGCGAAAGCATTTGCCATGGATGCTTTCATTAATCAAGAACGA
AAGTTAGAGGATCGAAGGCGATTAGATACCGCCCTAGTTCTAACCGTAAACTATGCCAAT
TAGCAATTGG---GAGACGCTAC--ATTA-TGGTGCTC--TCAGTAGCTTC-CGGGAAAC
CAAAA---TTAGGTTCCGGGGGAAGTATGGTTGCAAAGTTGAAACTTAAAGGAATTGACG
GAAGGGCACCACCA-GGAGTGGAGCCTGCGGCTTAATTTGACCCAACACGGGAAAACTTA
CCAGGTCCGAACTTATTGAGGTAAGACAGATTAATAGCTCTTTCTCAAAATTAAGGGTAG
TGGTGCATGGTCGTTCTTAGTTCGTGGAATGATTTGTCTGGTTAATTCCGATAACGAACG
TGACTCAATCAAATTAAATAGAACGCTATCAGCAGT-------------CAGATG-TTGA
TACC------GTCGGCTG------------------------------------GTGGCG
-GTGGCTGTGCGGTGGTCTCGTGCTGCCG--------------------TGTGGTACCGT
TTGCCTCCGGTG------GTGTAGTGTGACCTGATA--------------ATACGTCAAC
TCATC-GAGGTTGAC-TTCTGCTTAATAGGACAATTTGTG-CTTAGCAAAATGAGATTGA
GCGATAACAGGTCCGTGATGCCCTTAGATGTTCTGGGCTGCACGCGCGCTACAAT---GT
GAGCAGCA---GCCTGT-AC--------------CCTATTCCGAAAGGAACGGGAAATCA
GTGAAATGCTCATT-TAGTCGGGATTATGGATTGAAATGGTCCATATGAACCTGGAATTC
CCAGTAAGTGCTGGTCATTAGCCAGCGTTGATTACGTCCCTGCCCTTTGTACACACCGCC
CGTCGCTACTACCGA-TGGATTATTTAGTGAGGTCT-TTGAAG---GTGAAC---ATT-T
GCTAGTCCCCCTCGTGGATTA-----CA------TTTGA-TTCGCTGAAGTTGACCGAAC
TTGATGA-----TTTAGAGGAAGTAAAAGTCGTAACAAGGTTTCCGTAGGTGAACCTGCG
GAAGGATCATTAC
>18S_Ma_uniformis_CF_S51
GAATTCTGGTTGATCCTACCAGTAAT-ATACGCTTGTCTCAAAGGTTAAGCCATGCATGT
CTAAGTACAAACAGATTT-AATGTGAAACCGCATAAGGCTCAGTATAACAGCTATAATTT
ACAAGATCATT---TAACTAGTTACTTGGATAACTGTGGAAAATCTAGAGCTAATACATG
TAAAATGCAGGAA-CT--------------TCGC-GGAACCTGTGCAA-TTATTAGTC--
-AAACCAATCGT-------CCTCCGTG-----------------ACGC-TTGAGTTG--A
AATCTGGATAATTTTGTTGATCGTATGGTCT--C-GC-----ACCGACGACAGATCTTTC
AAATATCTGCCCTATCAACTATTGATGGTAGTATAGAGGACTACCATGGTTGCAACGGGT
AACGGGGAATCAGGGTTCGATTCCGGAGAGGGAGCCTGAGAAATGGCTACCACATCCAAG
GAAGGCAGCAGGCGCGTAAATTACCCAATCCCGGCACGGGGAGGTAGTGACGAGAAATAA
CAATATAAGACTCTTTTATGATGTCTTATAATTGGAATGAGTCGAGCATAAATCCTTCAA
CAAGGATCAAGTGGAGGGCAAGTCTGGTGCCAGCAGCCGCGGTAATTCCAGCTCCACTAG
CGTATATTAAAATTGTTGCAGTTAAAACGTTCGAAGTTTAT-------------TTTTGT
CCAACACGGGT-------------------GC-------TACTCC-TAAT-GAT------
---GGTAGTAG--------GTCA-CT-G--AAC-------------------T----GTT
GAGACT-ATAAGACTG-GGT------------------GC-----CTATAGT--T-----
---------------------------------------GTGG-----CA-TTGATGCCT
TTCA--TCGGGTGC-----------AGTG------------------TTT--C-CACA-A
GCCC-AGCTGCTA----TTACCTTGAACAAATTAGAGTGCTCTAAGCAGGCTATCTA-A-
-----------------------------CGGCCGAGAATAATCTTGCATGGAATAATGG
AATATGACCTCGATCTTAA-TA--TTCATTGGTTTGTAA---T-CAGATCCAGAGGTAAT
GATTAACAGAAGTAGTTGGGGGCATTAGTATTACGGCGCGAGAGGTGAAATTCGTAGACC
GTCGTAAGACTAACTAAAGCGAAAGCATTTGCCATGGATGCTTTCATTAATCAAGAACGA
AAGTTAGAGGATCGAAGGCGATTAGATACCGCCCTAGTTCTAACCGTAAACTATGCCAAT
TAGCAATTGG---GAGACGCTAC--TTTA-TGGTGCTC--TCAATAGCTTC-CGGGAAAC
CATAA---TTAGGTTCCGGGGGAAGTATGGTTGCAAAGTTGAAACTTAAAGGAATTGACG
GAAGGGCACCACCA-GGAGTGGAGCCTGCGGCTTAATTTGACCCAACACGGGAAAACTTA
CCAGGTCCGAACTTATTGAGGTAAGACAGATTAATAGCTCTTTCTCAAAATTAAGGGTAG
TGGTGCATGGCCGTTCTTAGTTCGTGGAATGATTTGTCTGGTTAATTCCGATAACGAACG
TGACTCAATCAAATTAAATAGAACGCTATCAGCAGT-------------CAGATG-ATGA
TACC------GTCGGTTG------------------------------------GTGGCG
-GGTTGTGCGTTCGGCCTCGTGCTGTCGT-----------------------GCGGTCGT
TTGCCACCGGCG------GTGTAGTGTGACCTGATA--------------ATACGTCAAC
TCATC-GAGGTTGAC-TTCTGCTTAATAGGACAATTTGTG-TTCAGCAAAATGAGATTGA
GCGATAACAGGTCCGTGATGCCCTTAGATGTTCTGGGCTGCACGCGCGCTACAAT---GT
GAGCAGCA---GCCTGT-AC--------------CCTATTCCGAAAGGTACGGGAAATCA
GTGAAATGCTCATT-TAGTCGGGGTTATGGATTGAAATGGTCCATATGAACCTGGAATTC
CCAGTAAGTGCTGGTCATTAGCTAGCGTTGATTACGTCCCTGCCCTTTGTACACACCGCC
CGTCGCTACTACCGA-TGGATTATTTAGTGAGGTCT-TTGAAG---GTGAGC---ATT-T
GCTAGTCCTTA-T--GGATTA-----CA------TTTGA-TTCGCTGAAGTTGACCGAAC
TTGATGA-----TTTAGAGGAAGTAAAAGTCGTAACAAGGTTTCCGTAGGTGAACCTGCG
GAAGGATCA----
>18S_Cx_duttoni_CF_S52
----------TGATCCTACCAGTAAT-ATACGCTTGTCTCAAAGGTTAAGCCATGCATGT
CTAAGTACAAACAGTTTT-AATGTGAAACCGCATAAGGCTCAGTATAACAGCTATAATTT
ACAAGATCATT---TACCTAGTTACTTGGATAACTGTGGAAAATCTAGAGCTAATACATG
CAAAATGCAGGGA-CC--------------TCGC-GGAACCTGTGCAA-TTATTAGTC--
-AAACCAATCGT-------CCTCCGTG-----------------ACGC-TTGAGTTG--A
AATCTGGATAATTTTGTTGATCGCATGGTCT--C-GC-----ACCGGCGACAGATCTTTC
AAATATCTGCCCTATCAACTATTGATGGTAGTATAGAGGACTACCATGGTTGCAACGGGT
AACGGGGAATCAGGGTTCGATTCCGGAGAGGGAGCCTGAGAAATGGCTACCACATCCAAG
GAAGGCAGCAGGCGCGTAAATTACCCAATCCCGGCACGGGGAGGTAGTGACGAGAAATAA
CAATATAAGACTCTTTTATGATGTTTTATAATTGGAATGAACCGAGCATAAATCCTTCGG
TAAGGATCAAGTGGAGGGCAAGTCTGGTGCCAGCAGCCGCGGTAATTCCAGCTCCACTAG
CGTATATTAAAATTGTTGCGGTTAAAACGTTCGAAGTTTAT-------------TCTTGT
CCAACACGGGT-------------------GC-------TACTCC-TAAT-GAT------
---GGTAGTAG--------GTCA-CT-G--GAT-------------------T----GTT
GCGACT-ATAAGACTG-GGT------------------GC-----CTATATG--------
---------------------------------------GTGG-----CGCTTGATGCCT
TTCA--TCGGGTGC-----------AGCG------------------TTT--C-CACC-A
GCCC-AGCTGCGA----TTACCTTGAACAAATTAGAGTGCTCTAAGCAGGCTAGCTACA-
-----------------------------CGGCCGAGAATAATCTTGCATGGAATAATGG
AATATGACCTCGGTCTTAA-TA--TTCATTGGTTTGTAA---T-CAGATCAAGAGGTAAT
GATTAACAGAAGTAGTTGGGGGCATTAGTATTACGGCGCGAGAGGTGAAATTCGTAGACC
GTCGTAAGACTAACTAAAGCGAAAGCATTTGCCATGGATGCTTTCATTAATCAAGAACGA
AAGTTAGAGGATCGAAGGCGATTAGATACCGCCCTAGTTCTAACCGTAAACTATGCCAAT
TAGCAATTGG---GAGACGCTAC--ATTA-TGGTGCTC--TCAGTAGCTTC-CGGGAAAC
CAAAA---TTAGGTTCCGGGGGAAGTATGGTTGCAAAGTTGAAACTTAAAGGAATTGACG
GAAGGGCACCACCA-GGAGTGGAGCCTGCGGCTTAATTTGACCCAACACGGGAAAACTTA
CCAGGTCCGAACTTATTGAGGTAAGACAGATTAATAGCTCTTTCTCAAAATTAAGGGTAG
TGGTGCATGGCCGTTCTTAGTTCGTGGAATGATTTGTCTGGTTAATTCCGATAACGAACG
TGACTCAATCAAATTAAATAGAACGCTATCAGCAGT-------------CAGATG-TTGA
TACC------GTCGGCCG--------------GG--------------------TGGGCG
CGTC----------CTCTTCGGGGGGTGC---------------------------GTTC
CGTCCACCGGCG------GTGTAGTGTGACCTGATA--------------ATACGTCAAC
TCATC-GAGGTTGACAATCTGCTTAATAGGACAATTTGTG-TTCAGCAAAATGAGATTGA
GCGATAACAGGTCCGTGATGCCCTTAGATGTTCTGGGCTGCACGCGCGCTACAAT---GT
GAGCAGCA---GCGTGT-AC--------------CCTACGCCGAAAGGCGCGGGAAATCA
CTGAAATGCTCATT-TAGTCGGGATTATGGATTGAAATGGTCCATATGAACCTGGAATTC
CCAGTAAGTGCTGGTCATTAGCTAGCGTTGATTACGTCCCTGCCCTTTGTACACACCGCC
CGTCGCTACTACCGA-TGGATTATTTAGTGAGGTCT-TTGAAG---GTGAAC---ATT-T
GCTAGTCCTTCCC--GGATTA-----CA------TTTGA-ATCGCTGAAGTTGACCGAAC
TTGATGA-----TTTAGAGGAAGTAAAAGTCGTAACAAGGTTTCCGTAGATGAACCTGCG
GATGGATCATTAC
>18S_Ma_uniformis_KH_S15
GAATTCTGGTTGATCCTACCAGTAAT-ATACGCTTGTCTCAAAGGTTAAGCCATGCATGT
CTAAGTACAAACAGATTT-AATGTGAAACCGCATAAGGCTCAGTATAACAGCTATAATTT
ACAAGATCATT---TAACTAGTTACTTGGATAACTGTGGAAAATCTAGAGCTAATACATG
TAAAATGCAGGAA-CT--------------TCGC-GGAACCTGTGCAA-TTATTAGTC--
-AAACCAATCGT-------CCTCCGTG-----------------ACGC-TTGAGTTG--A
AATCTGGATAATTTTGTTGATCGTATGGTCT--C-GC-----ACCGACGACAGATCTTTC
AAATATCTGCCCTATCAACTATTGATGGTAGTATAGAGGACTACCATGGTTGCAACGGGT
AACGGGGAATCAGGGTTCGATTCCGGAGAGGGAGCCTGAGAAATGGCTACCACATCCAAG
GAAGGCAGCAGGCGCGTAAATTACCCAATCCCGGCACGGGGAGGTAGTGACGAGAAATAA
CAATATAAGACTCTTTTATGATGTCTTATAATTGGAATGAGTCGAGCATAAATCCTTCAA
CAAGGATCAAGTGGAGGGCAAGTCTGGTGCCAGCAGCCGCGGTAATTCCAGCTCCACTAG
CGTATATTAAAATTGTTGCAGTTAAAACGTTCGAAGTTTAT-------------TTTTGT
CCAACACGGGT-------------------GC-------TACTCC-TAAT-GAT------
---GGTAGTAG--------GTCA-CT-G--AAC-------------------T----GTT
GAGACT-ATAAGACTG-GGT------------------GC-----CTATAGT--T-----
---------------------------------------GTGG-----CA-TTGATGCCT
TTCA--TCGGGTGC-----------AGTG------------------TTT--C-CACA-A
GCCC-AGCTGCTA----TTACCTTGAACAAATTAGAGTGCTCTAAGCAGGCTATCTA-A-
-----------------------------CGGCCGAGAATAATCTTGCATGGAATAATGG
AATATGACCTCGATCTTAA-TA--TTCATTGGTTTGTAA---T-CAGATCCAGAGGTAAT
GATTAACAGAAGTAGTTGGGGGCATTAGTATTACGGCGCGAGAGGTGAAATTCGTAGACC
GTCGTAAGACTAACTAAAGCGAAAGCATTTGCCATGGATGCTTTCATTAATCAAGAACGA
AAGTTAGAGGATCGAAGGCGATTAGATACCGCCCTAGTTCTAACCGTAAACTATGCCAAT
TAGCAATTGG---GAGACGCTAC--TTTA-TGGTGCTC--TCAATAGCTTC-CGGGAAAC
CATAA---TTAGGTTCCGGGGGAAGTATGGTTGCAAAGTTGAAACTTAAAGGAATTGACG
GAAGGGCACCACCA-GGAGTGGAGCCTGCGGCTTAATTTGACTCAACACGGGAAAACTTA
CCAGGTCCGAACTTATTGAGGTAAGACAGATTAATAGCTCTTTCTCAAAATTAAGGGTAG
TGGTGCATGGCCGTTCTTAGTTCGTGGAATGATTTGTCTGGTTAATTCCGATAACGAACG
TGACTCAATCAAATTAAATAGAACGCTATCAGCAGT-------------CAGATG-ATGA
TACC------GTCGGTTG------------------------------------GTGGCG
-GGTTGTGCGTTCGGCCTCGTGCTGTCGC-----------------------GCGGTCGT
TTGCCACCGGCG------GTGTAGTGTGACCTGATA--------------ATACGTCAAC
TCATC-GAGGTTGAC-TTCTGCTTAATAGGACAATTTGTG-TTCAGCAAAATGAGATTGA
GCGATAACAGGTCCGTGATGCCCTTAGATGTTCTGGGCTGCACGCGCGCTACAAT---GT
GAGCAGCA---GCCTGT-AC--------------CCTATTCCGAAAGGTACGGGAAATCA
GTGAAATGCTCATT-TAGTCGGGGTTATGGATTGAAATGGTCCATATGAACCTGGAATTC
CCAGTAAGTGCTGGTCATTAGCTAGCGTTGATTACGTCCCTGCCCTTTGTACACACCGCC
CGTCGCTACTACCGA-TGGATTATTTAGTGAGGTCT-TTGAAG---GTGAGC---ATT-T
GCTAGTCCTTA-T--GGATTA-----CA------TTTGA-TTCGCTGAAGTTGACCGAAC
TTGATGA-----TTTAGAGGAAGTAAAAGTCGTAACAAGGTTTCCGTAGGTGAACCTGCG
GAAGGATCATTAC
>18S_Ma_uniformis_KH_S17
GAATTCTGGTTGATCCTACCAGTAAT-ATACGCTTGTCTCAAAGGTTAAGCCATGCATGT
CTAAGTACAAACAGATTT-AATGTGAAACCGCATAAGGCTCAGTATAACAGCTATAATTT
ACAAGATCATT---TAACTAGTTACTTGGATAACTGTGGAAAATCTAGAGCTAATACATG
TAAAATGCAGGAA-CT--------------TCGC-GGAACCTGTGCAA-TTATTAGTC--
-AAACCAATCGT-------CCTCCGTG-----------------ACGC-TTGAGTTG--A
AATCTGGATAATTTTGTTGATCGTATGGTCT--C-GC-----ACCGACGACAGATCTTTC
AAATATCTGCCCTATCAACTATTGATGGTAGTATAGAGGACTACCATGGTTGCAACGGGT
AACGGGGAATCAGGGTTCGATTCCGGAGAGGGAGCCTGAGAAATGGCTACCACATCCAAG
GAAGGCAGCAGGCGCGTAAATTACCCAATCCCGGCACGGGGAGGTAGTGACGAGAAATAA
CAATATAAGACTCTTTTATGATGTCTTATAATTGGAATGAGTCGAGCATAAATCCTTCAA
CAAGGATCAAGTGGAGGGCAAGTCTGGTGCCAGCAGCCGCGGTAATTCCAGCTCCACTAG
CGTATATTAAAATTGTTGCAGTTAAAACGTTCGAAGTTTAT-------------TTTTGT
CCAACACGGGT-------------------GC-------TACTCC-TAAT-GAT------
---GGTAGTAG--------GTCA-CT-G--AAC-------------------T----GTT
GAGACT-ATAAGACTG-GGT------------------GC-----CTATAGT--T-----
---------------------------------------GTGG-----CA-TTGATGCCT
TTCA--TCGGGTGC-----------AGTG------------------TTT--C-CACA-A
GCCC-AGCTGCTA----TTACCTTGAACAAATTAGAGTGCTCTAAGCAGGCTATCTA-A-
-----------------------------CGGCCGAGAATAATCTTGCATGGAATAATGG
AATATGACCTCGATCTTAA-TA--TTCATTGGTTTGTAA---T-CAGATCCAGAGGTAAT
GATTAACAGAAGTAGTTGGGGGCATTAGTATTACGGCGCGAGAGGTGAAATTCGTAGACC
GTCGTAAGACTAACTAAAGCGAAAGCATTTGCCATGGATGCTTTCATTAATCAAGAACGA
AAGTTAGAGGATCGAAGGCGATTAGATACCGCCCTAGTTCTAACCGTAAACTATGCCAAT
TAGCAATTGG---GAGACGCTAC--TTTA-TGGTGCTC--TCAATAGCTTC-CGGGAAAC
CATAA---TTAGGTTCCGGGGGAAGTATGGTTGCAAAGTTGAAACTTAAAGGAATTGACG
GAAGGGCACCACCA-GGAGTGGAGCCTGCGGCTTAATTTGACCCAACACGGGAAAACTTA
CCAGGTCCGAACTTATTGAGGTAAGACAGATTAATAGCTCTTTCTCAAAATTAAGGGTAG
TGGTGCATGGCCGTTCTTAGTTCGTGGAATGATTTGTCTGGTTAATTCCGATAACGAACG
TGACTCAATCAAATTAAATAGAACGCTATCAGCAGT-------------CAGATG-ATGA
TACC------GTCGGTTG------------------------------------GTGGCG
-GGTTGTGCGTTCGGCCTCGTGCTGTCGC-----------------------GCGGTCGT
TTGCCACCGGCG------GTGTAGTGTGACCTGATA--------------ATACGTCAAC
TCATC-GAGGTTGAC-TTCTGCTTAATAGGACAATTTGTG-TTCAGCAAAATGAGATTGA
GCGATAACAGGTCCGTGATGCCCTTAGATGTTCTGGGCTGCACGCGCGCTACAAT---GT
GAGCAGCA---GCCTGT-AC--------------CCTATTCCGAAAGGTACGGGAAATCA
GTGAAATGCTCATT-TAGTCGGGGTTATGGATTGAAATGGTCCATATGAACCTGGAATTC
CCAGTAAGTGCTGGTCATTAGCTAGCGTTGATTACGTCCCTGCCCTTTGTACACACCGCC
CGTCGCTACTACCGA-TGGATTATTTAGTGAGGTCT-TTGAAG---GTGAGC---ATT-T
GCTAGTCCTTA-T--GGATTA-----CA------TTTGA-TTCGCTGAAGTTGACCGAAC
TTGATGA-----TTTAGAGGAAGTAAAAGTCGTAACAAGGTTTCCGTAGGTGAACCTGCG
GACGGATCATTAC
>18S_Ma_uniformis_KH_S16
--------------CCTACCAGTAAT-ATACGCTTGTCTCAAAGGTTAAGCCATGCATGT
CTAAGTACAAACAGATTT-AATGTGAAACCGCATAAGGCTCAGTATAACAGCTATAATTT
ACAAGATCATT---TAACTAGTTACTTGGATAACTGTGGAAAATCTAGAGCTAATACATG
TAAAATGCAGGAA-CT--------------TCGC-GGAACCTGTGCAA-TTATTAGTC--
-AAACCAATCGT-------CCTCCGTG-----------------ACGC-TTGAGTTG--A
AATCTGGATAATTTTGTTGATCGTATGGTCT--C-GC-----ACCGACGACAGATCTTTC
AAATATCTGCCCTATCAACTATTGATGGTAGTATAGAGGACTACCATGGTTGCAACGGGT
AACGGGGAATCAGGGTTCGATTCCGGAGAGGGAGCCTGAGAAATGGCTACCACATCCAAG
GAAGGCAGCAGGCGCGTAAATTACCCAATCCCGGCACGGGGAGGTAGTGACGAGAAATAA
CAATATAAGACTCTTTTATGATGTCTTATAATTGGAATGAGTCGAGCATAAATCCTTCAA
CAAGGATCAAGTGGAGGGCAAGTCTGGTGCCAGCAGCCGCGGTAATTCCAGCTCCACTAG
CGTATATTAAAATTGTTGCAGTTAAAACGTTCGAAGTTTAT-------------TTTTGT
CCAACACGGGT-------------------GC-------TACTCC-TAAT-GAT------
---GGTAGTAG--------GTCA-CT-G--AAC-------------------T----GTT
GAGACT-ATAAGACTG-GGT------------------GC-----CTATAGT--T-----
---------------------------------------GTGG-----CA-TTGATGCCT
TTCA--TCGGGTGC-----------AGTG------------------TTT--C-CACA-A
GCCC-AGCTGCTA----TTACCTTGAACAAATTAGAGTGCTCTAAGCAGGCTATCTA-A-
-----------------------------CGGCCGAGAATAATCTTGCATGGAATAATGG
AATATGACCTCGATCTTAA-TA--TTCATTGGTTTGTAA---T-CAGATCCAGAGGTAAT
GATTAACAGAAGTAGTTGGGGGCATTAGTATTACGGCGCGAGAGGTGAAATTCGTAGACC
GTCGTAAGACTAACTAAAGCGAAAGCATTTGCCATGGATGCTTTCATTAATCAAGAACGA
AAGTTAGAGGATCGAAGGCGATTAGATACCGCCCTAGTTCTAACCGTAAACTATGCCAAT
TAGCAATTGG---GAGACGCTAC--TTTA-TGGTGCTC--TCAATAGCTTC-CGGGAAAC
CATAA---TTAGGTTCCGGGGGAAGTATGGTTGCAAAGTTGAAACTTAAAGGAATTGACG
GAAGGGCACCACCA-GGAGTGGAGCCTGCGGCTTAATTTGACCCAACACGGGAAAACTTA
CCAGGTCCGAACTTATTGAGGTAAGACAGATTAATAGCTCTTTCTCAAAATTAAGGGTAG
TGGTGCATGGCCGTTCTTAGTTCGTGGAATGATTTGTCTGGTTAATTCCGATAACGAACG
TGACTCAATCAAATTAAATAGAACGCTATCAGCAGT-------------CAGATG-ATGA
TACC------GTCGGTTG------------------------------------GTGGCG
-GGTTGTGCGTTCGGCCTCGTGCTGTCGC-----------------------GCGGTCGT
TTGCCACCGGCG------GTGTAGTGTGACCTGATA--------------ATACGTCAAC
TCATC-GAGGTTGAC-TTCTGCTTAATAGGACAATTTGTG-TTCAGCAAAATGAGATTGA
GCGATAACAGGTCCGTGATGCCCTTAGATGTTCTGGGCTGCACGCGCGCTACAAT---GT
GAGCAGCA---GCCTGT-AC--------------CCTATTCCGAAAGGTACGGGAAATCA
GTGAAATGCTCATT-TAGTCGGGGTTATGGATTGAAATGGTCCATATGAACCTGGAATTC
CCAGTAAGTGCTGGTCATTAGCTAGCGTTGATTACGTCCCTGCCCTTTGTACACACCGCC
CGTCGCTACTACCGA-TGGATTATTTAGTGAGGTCT-TTGAAG---GTGAGC---ATT-T
GCTAGTCCTTA-T--GGATTA-----CA------TTTGA-TTCGCTGAAGTTGACCGAAC
TTGATGA-----TTTAGAGGAAGTAAAAGTCGTAACAAGGTTTCCG--------------
-------------
>18S_Ma_uniformis_MG_S77
GAATTCTGGTTGATCCTACCAGTAAT-ATACGCTTGTCTCAAAGGTTAAGCCATGCATGT
CTAAGTACAAACAGATTT-AATGTGAAACCGCATAAGGCTCAGTATAACAGCTATAATTT
ACAAGATCATT---TAACTAGTTACTTGGATAACTGTGGAAAATCTAGAGCTAATACATG
TAAAATGCAGGAA-CT--------------TCGC-GGAACCTGTGCAA-TTATTAGTC--
-AAACCAATCGT-------CCTCCGTG-----------------ACGC-TTGAGTTG--A
AATCTGGATAATTTTGTTGATCGTATGGTCT--C-GC-----ACCGACGACAGATCTTTC
AAATATCTGCCCTATCAACTATTGATGGTAGTATAGAGGACTACCATGGTTGCAACGGGT
AACGGGGAATCAGGGTTCGATTCCGGAGAGGGAGCCTGAGAAATGGCTACCACATCCAAG
GAAGGCAGCAGGCGCGTAAATTACCCAATCCCGGCACGGGGAGGTAGTGACGAGAAATAA
CAATATAAGACTCTTTTATGATGTCTTATAATTGGAATGAGTCGAGCATAAATCCTTCAA
CAAGGATCAAGTGGAGGGCAAGTCTGGTGCCAGCAGCCGCGGTAATTCCAGCTCCACTAG
CGTATATTAAAATTGTTGCAGTTAAAACGTTCGAAGTTTAT-------------TTTTGT
CCAACACGGGT-------------------GC-------TACTCC-TAAT-GAT------
---GGTAGTAG--------GTCA-CT-G--AAC-------------------T----GTT
GAGACT-ATAAGACTG-GGT------------------GC-----CTATAGT--T-----
---------------------------------------GTGG-----CA-TTGATGCCT
TTCA--TCGGGTGC-----------AGTG------------------TTT--C-CACA-A
GCCC-AGCTGCTA----TTACCTTGAACAAATTAGAGTGCTCTAAGCAGGCTATCTA-A-
-----------------------------CGGCCGAGAATAATCTTGCATGGAATAATGG
AATATGACCTCGATCTTAA-TA--TTCATTGGTTTGTAA---T-CAGATCCAGAGGTAAT
GATTAACAGAAGTAGTTGGGGGCATTAGTATTACGGCGCGAGAGGTGAAATTCGTAGACC
GTCGTAAGACTAACTAAAGCGAAAGCATTTGCCATGGATGCTTTCATTAATCAAGAACGA
AAGTTAGAGGATCGAAGGCGATTAGATACCGCCCTAGTTCTAACCGTAAACTATGCCAAT
TAGCAATTGG---GAGACGCTAC--TTTA-TGGTGCTC--TCAATAGCTTC-CGGGAAAC
CATAA---TTAGGTTCCGGGGGAAGTATGGTTGCAAAGTTGAAACTTAAAGGAATTGACG
GAAGGGCACCACCA-GGAGTGGAGCCTGCGGCTTAATTTGACCCAACACGGGAAAACTTA
CCAGGTCCGAACTTATTGAGGTAAGACAGATTAATAGCTCTTTCTCAAAATTAAGGGTAG
TGGTGCATGGCCGTTCTTAGTTCGTGGAATGATTTGTCTGGTTAATTCCGATAACGAACG
TGACTCAATCAAATTAAATAGAACGCTATCAGCAGT-------------CAGATG-ATGA
TACC------GTCGGTTG------------------------------------GTGGCG
-GGTTGTGCGTTCGGCCTCGTGCTGTCGT-----------------------GCGGTCGT
TTGCCACCGGCG------GTGTAGTGTGACCTGATA--------------ATACGTCAAC
TCATC-GAGGTTGAC-TTCTGCTTAATAGGACAATTTGTG-TTCAGCAAAATGAGATTGA
GCGATAACAGGTCCGTGATGCCCTTAGATGTTCTGGGCTGCACGCGCGCTACAAT---GT
GAGCAGCA---GCCTGT-AC--------------CCTATTCCGAAAGGTACGGGAAATCA
GTGAAATGCTCATT-TAGTCGGGGTTATGGATTGAAATGGTCCATATGAACCTGGAATTC
CCAGTAAGTGCTGGTCATTAGCTAGCGTTGATTACGTCCCTGCCCTTTGTACACACCGCC
CGTCGCTACTACCGA-TGGATTATTTAGTGAGGTCT-TTGAAG---GTGAGC---ATT-T
GCTAGTCCTTA-T--GGATTA-----CA------TTTGA-TTCGCTGAAGTTGACCGAAC
TTGATGA-----TTTAGAGGAAGTAAAAGTCGTAACAAGGTTTCCGTAGGTGAACCTGCG
GAAGGATCATTAC
>18S_Ma_uniformis_MG_S78
GAATTCTGGTTGATCCTACCAGTAAT-ATACGCTTGTCTCAAAGGTTAAGCCATGCATGT
CTAAGTACAAACAGATTT-AATGTGAAACCGCATAAGGCTCAGTATAACAGCTATAATTT
ACAAGATCATT---TAACTAGTTACTTGGATAACTGTGGAAAATCTAGAGCTAATACATG
TAAAATGCAGGAA-CT--------------TCGC-GGAACCTGTGCAA-TTATTAGTC--
-AAACCAATCGT-------CCTCCGTG-----------------ACGC-TTGAGTTG--A
AATCTGGATAATTTTGTTGATCGTATGGTCT--C-GC-----ACCGACGACAGATCTTTC
AAATATCTGCCCTATCAACTATTGATGGTAGTATAGAGGACTACCATGGTTGCAACGGGT
AACGGGGAATCAGGGTTCGATTCCGGAGAGGGAGCCTGAGAAATGGCTACCACATCCAAG
GAAGGCAGCAGGCGCGTAAATTACCCAATCCCGGCACGGGGAGGTAGTGACGAGAAATAA
CAATATAAGACTCTTTTATGATGTCTTATAATTGGAATGAGTCGAGCATAAATCCTTCAA
CAAGGATCAAGTGGAGGGCAAGTCTGGTGCCAGCAGCCGCGGTAATTCCAGCTCCACTAG
CGTATATTAAAATTGTTGCAGTTAAAACGTTCGAAGTTTAT-------------TTTTGT
CCAACACGGGT-------------------GC-------TACTCC-TAAT-GAT------
---GGTAGTAG--------GTCA-CT-G--AAC-------------------T----GTT
GAGACT-ATAAGACTG-GGT------------------GC-----CTATAGT--T-----
---------------------------------------GTGG-----CA-TTGATGCCT
TTCA--TCGGGTGC-----------AGTG------------------TTT--C-CACA-A
GCCC-AGCTGCTA----TTACCTTGAACAAATTAGAGTGCTCTAAGCAGGCTATCTA-A-
-----------------------------CGGCCGAGAATAATCTTGCATGGAATAATGG
AATATGACCTCGATCTTAA-TA--TTCATTGGTTTGTAA---T-CAGATCCAGAGGTAAT
GATTAACAGAAGTAGTTGGGGGCATTAGTATTACGGCGCGAGAGGTGAAATTCGTAGACC
GTCGTAAGACTAACTAAAGCGAAAGCATTTGCCATGGATGCTTTCATTAATCAAGAACGA
AAGTTAGAGGATCGAAGGCGATTAGATACCGCCCTAGTTCTAACCGTAAACTATGCCAAT
TAGCAATTGG---GAGACGCTAC--TTTA-TGGTGCTC--TCAATAGCTTC-CGGGAAAC
CATAA---TTAGGTTCCGGGGGAAGTATGGTTGCAAAGTTGAAACTTAAAGGAATTGACG
GAAGGGCACCACCA-GGAGTGGAGCCTGCGGCTTAATTTGACCCAACACGGGAAAACTTA
CCAGGTCCGAACTTATTGAGGTAAGACAGATTAATAGCTCTTTCTCAAAATTAAGGGTAG
TGGTGCATGGCCGTTCTTAGTTCGTGGAATGATTTGTCTGGTTAATTCCGATAACGAACG
TGACTCAATCAAATTAAATAGAACGCTATCAGCAGT-------------CAGATG-ATGA
TACC------GTCGGTTG------------------------------------GTGGCG
-GGTTGTGCGTTCGGCCTCGTGCTGTCGT-----------------------GCGGTCGT
TTGCCACCGGCG------GTGTAGTGTGACCTGATA--------------ATACGTCAAC
TCATC-GAGGTTGAC-TTCTGCTTAATAGGACAATTTGTG-TTCAGCAAAATGAGATTGA
GCGATAACAGGTCCGTGATGCCCTTAGATGTTCTGGGCTGCACGCGCGCTACAAT---GT
GAGCAGCA---GCCTGT-AC--------------CCTATTCCGAAAGGTACGGGAAATCA
GTGAAATGCTCATT-TAGTCGGGGTTATGGATTGAAATGGTCCATATGAACCTGGAATTC
CCAGTAAGTGCTGGTCATTAGCTAGCGTTGATTACGTCCCTGCCCTTTGTACACACCGCC
CGTCGCTACTACCGA-TGGATTATTTAGTGAGGTCT-TTGAAG---GTGAGC---ATT-T
GCTAGTCCTTA-T--GGATTA-----CA------TTTGA-TTCGCTGAAGTTGACCGAAC
TTGATGA-----TTTAGAGGAAGTAAAAGTCGTAACAAGGTTTCCGTAGGTGAACCTGCG
GAAGGATCATTAC
>18S_Ma_uniformis_MG_S79
GAATTCTGGTTGATCCTACCAGTAAT-ATACGCTTGTCTCAAAGGTTAAGCCATGCATGT
CTAAGTACAAACAGATTT-AATGTGAAACCGCATAAGGCTCAGTATAACAGCTATAATTT
ACAAGATCATT---TAACTAGTTACTTGGATAACTGTGGAAAATCTAGAGCTAATACATG
TAAAATGCAGGAA-CT--------------TCGC-GGAACCTGTGCAA-TTATTAGTC--
-AAACCAATCGT-------CCTCCGTG-----------------ACGC-TTGAGTTG--A
AATCTGGATAATTTTGTTGATCGTATGGTCT--C-GC-----ACCGACGACAGATCTTTC
AAATATCTGCCCTATCAACTATTGATGGTAGTATAGAGGACTACCATGGTTGCAACGGGT
AACGGGGAATCAGGGTTCGATTCCGGAGAGGGAGCCTGAGAAATGGCTACCACATCCAAG
GAAGGCAGCAGGCGCGTAAATTACCCAATCCCGGCACGGGGAGGTAGTGACGAGAAATAA
CAATATAAGACTCTTTTATGATGTCTTATAATTGGAATGAGTCGAGCATAAATCCTTCAA
CAAGGATCAAGTGGAGGGCAAGTCTGGTGCCAGCAGCCGCGGTAATTCCAGCTCCACTAG
CGTATATTAAAATTGTTGCAGTTAAAACGTTCGAAGTTTAT-------------TTTTGT
CCAACACGGGT-------------------GC-------TACTCC-TAAT-GAT------
---GGTAGTAG--------GTCA-CT-G--AAC-------------------T----GTT
GAGACT-ATAAGACTG-GGT------------------GC-----CTATAGT--T-----
---------------------------------------GTGG-----CA-TTGATGCCT
TTCA--TCGGGTGC-----------AGTG------------------TTT--C-CACA-A
GCCC-AGCTGCTA----TTACCTTGAACAAATTAGAGTGCTCTAAGCAGGCTATCTA-A-
-----------------------------CGGCCGAGAATAATCTTGCATGGAATAATGG
AATATGACCTCGATCTTAA-TA--TTCATTGGTTTGTAA---T-CAGATCCAGAGGTAAT
GATTAACAGAAGTAGTTGGGGGCATTAGTATTACGGCGCGAGAGGTGAAATTCGTAGACC
GTCGTAAGACTAACTAAAGCGAAAGCATTTGCCATGGATGCTTTCATTAATCAAGAACGA
AAGTTAGAGGATCGAAGGCGATTAGATACCGCCCTAGTTCTAACCGTAAACTATGCCAAT
TAGCAATTGG---GAGACGCTAC--TTTA-TGGTGCTC--TCAATAGCTTC-CGGGAAAC
CATAA---TTAGGTTCCGGGGGAAGTATGGTTGCAAAGTTGAAACTTAAAGGAATTGACG
GAAGGGCACCACCA-GGAGTGGAGCCTGCGGCTTAATTTGACTCAACACGGGAAAACTTA
CCAGGTCCGAACTTATTGAGGTAAGACAGATTAATAGCTCTTTCTCAAAATTAAGGGTAG
TGGTGCATGGCCGTTCTTAGTTCGTGGAATGATTTGTCTGGTTAATTCCGATAACGAACG
TGACTCAATCAAATTAAATAGAACGCTATCAGCAGT-------------CAGATG-ATGA
TACC------GTCGGTTG------------------------------------GTGGCG
-GGTTGTGCGTTCGGCCTCGTGCTGTCGT-----------------------GCGGTCGT
TTGCCACCGGCG------GTGTAGTGTGACCTGATA--------------ATACGTCAAC
TCATC-GAGGTTGAC-TTCTGCTTAATAGGACAATTTGTG-TTCAGCAAAATGAGATTGA
GCGATAACAGGTCCGTGATGCCCTTAGATGTTCTGGGCTGCACGCGCGCTACAAT---GT
GAGCAGCA---GCCTGT-AC--------------CCTATTCCGAAAGGTACGGGAAATCA
GTGAAATGCTCATT-TAGTCGGGGTTATGGATTGAAATGGTCCATATGAACCTGGAATTC
CCAGTAAGTGCTGGTCATTAGCTAGCGTTGATTACGTCCCTGCCCTTTGTACACACCGCC
CGTCGCTACTACCGA-TGGATTATTTAGTGAGGTCT-TTGAAG---GTGAGC---ATT-T
GCTAGTCCTTA-T--GGATTA-----CA------TTTGA-TTCGCTGAAGTTGACCGAAC
TTGATGA-----TTTAGAGGAAGTAAAAGTCGTAACAAGGTTTCCGTAGGTGAACCTGCG
GAAGGATCATTAC
>18S_Ps_ferox_GF_S109
GAATTCTGGTTGATCCTACCAGTAAT-ATACGCTTGTCTCAAAGGTTAAGCCATGCATGT
CTAAGTACAAACAGATTT-AATGTGAAACCGCATATGGCTCAGTATAACAGCTATAATTT
ACAAGATCATT---TAACTAGTTACTTGGATAACTGTGGAAAATCTAGAGCTAATACATG
CAAAATGCAGGAA-CC--------------TCGC-GGAACCTGTGCAA-TTATTAGTC--
-AAACCAATCGT-------CCTCCGTG-----------------ACGC-TTGAGTTG--A
AATCTGGATAATTTTGTTGATCGTATGGTCT--C-GC-----ACCGACGACAGATCTTTC
AAATATCTGCCCTATCAACTATTGATGGTAGTATAGAGGACTACCATGGTTGCAACGGGT
AACGGGGAATCAGGGTTCGATTCCGGAGAGGGAGCCTGAGAAATGGCTACCACATCCAAG
GAAGGCAGCAGGCGCGTAAATTACCCAATCCCGGCACGGGGAGGTAGTGACGAGAAATAA
CAATATAAGACTCTTTTATGATGTCTTATAATTGGAATGAGTTGAGCATAAATCCTTCAA
CAAGGATCAAGTGGAGGGCAAGTCTGGTGCCAGCAGCCGCGGTAATTCCAGCTCCACTAG
CGTATATTAAAATTGTTGCGGTTAAAACGTTCGAAGTTTAT-------------TCTTGT
CCAACACGGGT-------------------GC-------TACTCC-TAAT-GAT------
---GGCAGTAG--------GTCA-CT-G--GAC-------------------T----GTT
GAGACT-ATAAGACTG-GGT------------------GC--------------------
---------------CTATTT------------------GTGG-----CA-TTGATGCCT
TTCA--TCGGGTGC-----------AGTG------------------TTT--C-CACA-A
GCCC-AGCTGCTA----TTACCTTGAACAAATTAGAGTGCTCTAAGCAGGCTATTTA-A-
-----------------------------CGGCCGAGAATAATCTTGCATGGAATAATGG
AATATGACCTCGGTCTTAA-TA--TTCATTGGTTTGTAA---T-CAGATCAAGAGGTAAT
GATTAACAGAAGTAGTTGGGGGCATTAGTATTACGGCGCGAGAGGTGAAATTCGTAGACC
GTCGTAAGACTAACTAAAGCGAAAGCATTTGCCATGGATGCTTTCATTAATCAAGAACGA
AAGTTAGAGGATCGAAGGCGATTAGATACCGCCCTAGTTCTAACCGTAAACTATGCCAAT
TAGCAATTGG---GAGACGCTAC--ATTA-TGGTGCTC--TCAGTAGCTTC-CGGGAAAC
CAAAA---TTAGGTTCCGGGGGAAGTATGGTTGCAAAGTTGAAACTTAAAGGAATTGACG
GAAGGGCACCACCA-GGAGTGGAGCCTGCGGCTTAATTTGACTCAACACGGGAAAACTTA
CCAGGTCCGAACTTATTGAGGTAAGACAGATTAATAGCTCTTTCTCAAAATTAAGGGTAG
TGGTGCATGGCCGTTCTTAGTTCGTGGAATGATTTGTCTGGTTAATTCCGATAACGAACG
TGACTCAATCAAATTAAATAGAACGCTATCAGCAGT-------------CAGATGTTTGA
TACC------ACCGGTT---------------GG--------------------TCGGCG
-GGT----------GCTCCTCACGGGGTG--------------------CTCGT---CGT
G--CCGCCGGGG------GTGTAGTGTGACCTGATA--------------ATACGTCAAC
TCATC-GAGGTTGAC-TTCTGCTTAATAGGACAATTTGTG-TTCAGCAAAATGAGATTGA
GCGATAACAGGTCCGTGATGCCCTTAGATGTTCTGGGCTGCACGCGCGCTACAAT---GT
GAGCAGCA---GCGCGT-AC--------------CCTTCTCCGAAAGGAGCGGGAAATCG
CTGAAATGCTCATT-TAGTCGGGATTATGGATTGAAATGGTCCATATGAACCTGGAATTC
CCAGTAAGTGCTGGTCATTAGCTAGCGTTGATTACGTCCCTGCCCTTTGTACACACCGCC
CGTCGCTACTACCGA-TGGATTATTTAGTGAGGTCT-TTGAAG---GTGAAC---ATT-T
GCTAGTCCCTC-G--GGATTA-----CA------TTTGA-ATCGCTGAAGTTGACCGAAC
TTGATGA-----TTTAGAGGAAGTAAAAGTCGTAACAAGGTTTCCGTAGGTGAACCTGCG
GAAGGATCATTAC
>18S_Ps_ferox_GF_S110
GAATTCTGGTTGATCCTACCAGTAAT-ATACGCTTGTCTCAAAGGTTAAGCCATGCATGT
CTAAGTACAAACAGATTT-AATGTGAAACCGCATATGGCTCAGTATAACAGCTATAATTT
ACAAGATCATT---TAACTAGTTACTTGGATAACTGTGGAAAATCTAGAGCTAATACATG
CAAAATGCAGGAA-CC--------------TCGC-GGAACCTGTGCAA-TTATTAGTC--
-AAACCAATCGT-------CCTCCGTG-----------------ACGC-TTGAGTTG--A
AATCTGGATAATTTTGTTGATCGTATGGTCT--C-GC-----ACCGACGACAGATCTTTC
AAATATCTGCCCTATCAACTATTGATGGTAGTATAGAGGACTACCATGGTTGCAACGGGT
AACGGGGAATCAGGGTTCGATTCCGGAGAGGGAGCCTGAGAAATGGCTACCACATCCAAG
GAAGGCAGCAGGCGCGTAAATTACCCAATCCCGGCACGGGGAGGTAGTGACGAGAAATAA
CAATATAAGACTCTTTTATGATGTCTTATAATTGGAATGAGTTGAGCATAAATCCTTCAA
CAAGGATCAAGTGGAGGGCAAGTCTGGTGCCAGCAGCCGCGGTAATTCCAGCTCCACTAG
CGTATATTAAAATTGTTGCGGTTAAAACGTTCGAAGTTTAT-------------TCTTGT
CCAACACGGGT-------------------GC-------TACTCC-TAAT-GAT------
---GGCAGTAG--------GTCA-CT-G--GAC-------------------T----GTT
GAGACT-ATAAGACTG-GGT------------------GC-----CTATTT---------
---------------------------------------GTGG-----CA-TTGATGCCT
TTCA--TCGGGTGC-----------AGTG------------------TTT--C-CACA-A
GCCC-AGCTGCTA----TTACCTTGAACAAATTAGAGTGCTCTAAGCAGGCTATTTA-A-
-----------------------------CGGCCGAGAATAATCTTGCATGGAATAATGG
AATATGACCTCGGTCTTAA-TA--TTCATTGGTTTGTAA---T-CAGATCAAGAGGTAAT
GATTAACAGAAGTAGTTGGGGGCATTAGTATTACGGCGCGAGAGGTGAAATTCGTAGACC
GTCGTAAGACTAACTAAAGCGAAAGCATTTGCCATGGATGCTTTCATTAATCAAGAACGA
AAGTTAGAGGATCGAAGGCGATTAGATACCGCCCTAGTTCTAACCGTAAACTATGCCAAT
TAGCAATTGG---GAGACGCTAC--ATTA-TGGTGCTC--TCAGTAGCTTC-CGGGAAAC
CAAAA---TTAGGTTCCGGGGGAAGTATGGTTGCAAAGTTGAAACTTAAAGGAATTGACG
GAAGGGCACCACCA-GGAGTGGAGCCTGCGGCTTAATTTGACTCAACACGGGAAAACTTA
CCAGGTCCGAACTTATTGAGGTAAGACAGATTAATAGCTCTTTCTCAAAATTAAGGGTAG
TGGTGCATGGCCGTTCTTAGTTCGTGGAATGATTTGTCTGGTTAATTCCGATAACGAACG
TGACTCAATCAAATTAAATAGAACGCTATCAGCAGT-------------CAGATGTTTGA
TACC------ACCGGTT---------------GG--------------------TCGGCG
-GGT----------GCTCCTCACGGGGTG-----------------------CTCGTCGT
G--CCGCCGGGG------GTGTAGTGTGACCTGATA--------------ATACGTCAAC
TCATC-GAGGTTGAC-TTCTGCTTAATAGGACAATTTGTG-TTCAGCAAAATGAGATTGA
GCGATAACAGGTCCGTGATGCCCTTAGATGTTCTGGGCTGCACGCGCGCTACAAT---GT
GAGCAGCA---GCGCGT-AC--------------CCTTCTCCGAAAGGAGCGGGAAATCG
CTGAAATGCTCATT-TAGTCGGGATTATGGATTGAAATGGTCCATATGAACCTGGAATTC
CCAGTAAGTGCTGGTCATTAGCTAGCGTTGATTACGTCCCTGCCCTTTGTACACACCGCC
CGTCGCTACTACCGA-TGGATTATTTAGTGAGGTCT-TTGAAG---GTGAAC---ATT-T
GCTAGTCCCTC-G--GGATTA-----CA------TTTGA-ATCGCTGAAGTTGACCGAAC
TTGATGA-----TTTAGAGGAAGTAAAAGTCGTAACAAGGTTTCCGTAGGTGAACCTGCG
GAAGGATCATTAC
>18S_Ur_geometrica_GF_S112
-------------TCCTACCAGTAAT-ATACGCTTGTCTCAAAGGTTAAGCCATGCATGT
CTAAGTACAAACAGATTT-AATGTGAAACCGCATAAGGCTCAGTATAACAGCTATAATTT
ACAAGATCATT---TAACTAGTTACTTGGATAACTGTGGAAAATCTAGAGCTAATACATG
CAAAATGCAGGAA-CC--------------TCGC-GGAACCTGTGCAA-TTATTAGTC--
-AAACCAATCGT-------CCACCGTG-----------------ACGC-TTGAGTTG--A
AATCTGGATAATTTTGTTGATCGTATGGTCT--C-GC-----ACCGACGACAGATCTTTC
AAATATCTGCCCTATCAACTATTGATGGTAGTATAGAGGACTACCATGGTTGCAACGGGT
AACGGGGAATCAGGGTTCGATTCCGGAGAGGGAGCCTGAGAAATGGCTACCACATCCAAG
GAAGGCAGCAGGCGCGTAAATTACCCAATCCCGGCACGGGGAGGTAGTGACGAGAAATAA
CAATATAAGACTCTTTTATGATGTCTTATAATTGGAATGAGTTGAGCATAAATCCTTCAA
CAAGGATCAAGTGGAGGGCAAGTCTGGTGCCAGCAGCCGCGGTAATTCCAGCTCCACTAG
CGTATATTAAAATTGTTGCGGTTAAAACGTTCGAAGTTGAT-------------TCTTGT
CCAACACGGGT-------------------GC-------TACTCC-TAAT-GTT------
---GGTAGTAG--------GTCA-CT-G--GAC-------------------T----GTT
GCGACT-ATAAGACTG-GGT------------------GC-----GCAGCCG-----GCT
CTCGGGTCGCGCTGTTCGAC-------------------GTGG-----CG-TTGATGCCT
TTCA--TCGGGTGC-----------AGCG------------------TTT--C-CACT-A
GCCC-AGCTGCTA----TTACCTTGAACAAATTAGAGTGCTCTAAGCAGGCTATCGT-A-
-----------------------------CGGCCGAGAATAATCTTGCATGGAATAATGG
AATATGACCTCGGTCTTAA-TA--TTCATTGGTTTGTAA---T-CAGATCAAGAGGTAAT
GATTAACAGAAGTAGTTGGGGGCATTAGTATTACGGCGCGAGAGGTGAAATTCGTAGACC
GTCGTAAGACTAACTAAAGCGAAAGCATTTGCCATGGATGCTTTCATTAATCAAGAACGA
AAGTTAGAGGATCGAAGGCGATTAGATACCGCCCTAGTTCTAACCGTAAACTATGCCAAT
TAGCAATTGG---GAGACGCTAC--ATTA-TGGTGCTC--TCAGTAGCTTC-CGGGAAAC
CAAAA---TTAGGTTCCGGGGGAAGTATGGTTGCAAAGTTGAAACTTAAAGGAATTGACG
GAAGGGCACCACCA-GGAGTGGAGCCTGCGGCTTAATTTGACCCAACACGGGAAAACTTA
CCAGGTCCGAACTTATTGAGGTAAGACAGATTAATAGCTCTTTCTCAAAATTAAGGGTAG
TGGTGCATGGCCGTTCTTAGTTCGTGGAATGATTTGTCTGGTTAATTCCGATAACGAACG
TGACTCAATCAAATTAAATAGAACGCTATCAGCAGT-------------CAGATGTTTGA
TACC------ATCGGT----------------GG--------------------------
--------------GTCCGGCGGTGGCTT---------------------CGGTTGCCGT
CGGCCCCCGGCG------GTGTAGTGTGACCTGATA--------------ATACGTCAAC
TCATC-GAGGTTGAC-TTCTGCTTAATAGGACAATTTGTG-TTTAGCAAAATGAGATTGA
GCGATAACAGGTCCGTGATGCCCTTAGATGTTCTGGGCTGCACGCGCGCTACAAT---GT
GAGCAGCA---GCGTGT-AC--------------CCTAGCCCGAGAGGGCCGGGAAATCA
CTGAAATGCTCATT-TAGTCGGGATTGTGGATTGAAATGGTCCACATGAACCTGGAATTC
CCAGTAAGTGCTGGTCATTAGCTAGCGTTGATTACGTCCCTGCCCTTTGTACACACCGCC
CGTCGCTACTACCGA-TGGATTATTTAGTGAGGTCT-TTGAAG---GTGAAC---ATT-T
GCTAGTCTCTC-G--GGATTA-----CA------TTTGA-ATCGCTGAAGTTGACCGAAC
TTGATGA-----TTTAGAGGAAGTAAAAGTCGTAACAAGGTTTCCGTAGGTG--------
-------------
>18S_Ur_geometrica_GF_S113
-------------TCCTACCAGTAAT-ATACGCTTGTCTCAAAGGTTAAGCCATGCATGT
CTAAGTACAAACAGATTT-AATGTGAAACCGCATAAGGCTCAGTATAACAGCTATAATTT
ACAAGATCATT---TAACTAGTTACTTGGATAACTGTGGAAAATCTAGAGCTAATACATG
CAAAATGCAGGAA-CC--------------TCGC-GGAACCTGTGCAA-TTATTAGTC--
-AAACCAATCGT-------CCACCGTG-----------------ACGC-TTGAGTTG--A
AATCTGGATAATTTTGTTGATCGTATGGTCT--C-GC-----ACCGACGACAGATCTTTC
AAATATCTGCCCTATCAACTATTGATGGTAGTATAGAGGACTACCATGGTTGCAACGGGT
AACGGGGAATCAGGGTTCGATTCCGGAGAGGGAGCCTGAGAAATGGCTACCACATCCAAG
GAAGGCAGCAGGCGCGTAAATTACCCAATCCCGGCACGGGGAGGTAGTGACGAGAAATAA
CAATATAAGACTCTTTTATGATGTCTTATAATTGGAATGAGTTGAGCATAAATCCTTCAA
CAAGGATCAAGTGGAGGGCAAGTCTGGTGCCAGCAGCCGCGGTAATTCCAGCTCCACTAG
CGTATATTAAAATTGTTGCGGTTAAAACGTTCGAAGTTGAT-------------TCTTGT
CCAACACGGGT-------------------GC-------TACTCC-TAAT-GTT------
---GGTAGTAG--------GTCA-CT-G--GAC-------------------T----GTT
GCGACT-ATAAGACTG-GGT------------------GC-----GCAGCCG-----GCT
CTCGGGTCGCGCTGTTCGAC-------------------GTGG-----CG-TTGATGCCT
TTCA--TCGGGTGC-----------AGCG------------------TTT--C-CACT-A
GCCC-AGCTGCTA----TTACCTTGAACAAATTAGAGTGCTCTAAGCAGGCTATCGT-A-
-----------------------------CGGCCGAGAATAATCTTGCATGGAATAATGG
AATATGACCTCGGTCTTAA-TA--TTCATTGGTTTGTAA---T-CAGATCAAGAGGTAAT
GATTAACAGAAGTAGTTGGGGGCATTAGTATTACGGCGCGAGAGGTGAAATTCGTAGACC
GTCGTAAGACTAACTAAAGCGAAAGCATTTGCCATGGATGCTTTCATTAATCAAGAACGA
AAGTTAGAGGATCGAAGGCGATTAGATACCGCCCTAGTTCTAACCGTAAACTATGCCAAT
TAGCAATTGG---GAGACGCTAC--ATTA-TGGTGCTC--TCAGTAGCTTC-CGGGAAAC
CAAAA---TTAGGTTCCGGGGGAAGTATGGTTGCAAAGTTGAAACTTAAAGGAATTGACG
GAAGGGCACCACCA-GGAGTGGAGCCTGCGGCTTAATTTGACCCAACACGGGAAAACTTA
CCAGGTCCGAACTTATTGAGGTAAGACAGATTAATAGCTCTTTCTCAAAATTAAGGGTAG
TGGTGCATGGCCGTTCTTAGTTCGTGGAATGATTTGTCTGGTTAATTCCGATAACGAACG
TGACTCAATCAAATTAAATAGAACGCTATCAGCAGT-------------CAGATGTTTGA
TACC------ATCGGT----------------GG--------------------------
--------------GTCCGGCGGTGGCTT---------------------CGGTTGCCGT
CGGCCCCCGGCG------GTGTAGTGTGACCTGATA--------------ATACGTCAAC
TCATC-GAGGTTGAC-TTCTGCTTAATAGGACAATTTGTG-TTTAGCAAAATGAGATTGA
GCGATAACAGGTCCGTGATGCCCTTAGATGTTCTGGGCTGCACGCGCGCTACAAT---GT
GAGCAGCA---GCGTGT-AC--------------CCTAGCCCGAGAGGGCCGGGAAATCA
CTGAAATGCTCATT-TAGTCGGGATTGTGGATTGAAATGGTCCACATGAACCTGGAATTC
CCAGTAAGTGCTGGTCATTAGCTAGCGTTGATTACGTCCCTGCCCTTTGTACACACCGCC
CGTCGCTACTACCGA-TGGATTATTTAGTGAGGTCT-TTGAAG---GTGAAC---ATT-T
GCTAGTCTCTC-G--GGATTA-----CA------TTTGA-ATCGCTGAAGTTGACCGAAC
TTGATGA-----TTTAGAGGAAGTAAAAGTCGTAACAAGGTTTCCGTAGGTGAACCTGCG
GAAGGATCATTAC
>18S_Ur_geometrica_GF_S114
GAATTCTGGTTGATCCTACCAGTAAT-ATACGCTTGTCTCAAAGGTTAAGCCATGCATGT
CTAAGTACAAACAGATTT-AATGTGAAACCGCATAAGGCTCAGTATAACAGCTATAATTT
ACAAGATCATT---TAACTAGTTACTTGGATAACTGTGGAAAATCTAGAGCTAATACATG
CAAAATGCAGGAA-CC--------------TCGC-GGAACCTGTGCAA-TTATTAGTC--
-AAACCAATCGT-------CCACCGTG-----------------ACGC-TTGAGTTG--A
AATCTGGATAATTTTGTTGATCGTATGGTCT--C-GC-----ACCGACGACAGATCTTTC
AAATATCTGCCCTATCAACTATTGATGGTAGTATAGAGGACTACCATGGTTGCAACGGGT
AACGGGGAATCAGGGTTCGATTCCGGAGAGGGAGCCTGAGAAATGGCTACCACATCCAAG
GAAGGCAGCAGGCGCGTAAATTACCCAATCCCGGCACGGGGAGGTAGTGACGAGAAATAA
CAATATAAGACTCTTTTATGATGTCTTATAATTGGAATGAGTTGAGCATAAATCCTTCAA
CAAGGATCAAGTGGAGGGCAAGTCTGGTGCCAGCAGCCGCGGTAATTCCAGCTCCACTAG
CGTATATTAAAATTGTTGCGGTTAAAACGTTCGAAGTTGAT-------------TCTTGT
CCAACACGGGT-------------------GC-------TACTCC-TAAT-GTT------
---GGTAGTAG--------GTCA-CT-G--GAC-------------------T----GTT
GCGACT-ATAAGACTG-GGT------------------GC-----GCAGCCG-----GCT
CTCGGGTCGCGCTGTTCGAC-------------------GTGG-----CG-TTGATGCCT
TTCA--TCGGGTGC-----------AGCG------------------TTT--C-CACT-A
GCCC-AGCTGCTA----TTACCTTGAACAAATTAGAGTGCTCTAAGCAGGCTATCGT-A-
-----------------------------CGGCCGAGAATAATCTTGCATGGAATAATGG
AATATGACCTCGGTCTTAA-TA--TTCATTGGTTTGTAA---T-CAGATCAAGAGGTAAT
GATTAACAGAAGTAGTTGGGGGCATTAGTATTACGGCGCGAGAGGTGAAATTCGTAGACC
GTCGTAAGACTAACTAAAGCGAAAGCATTTGCCATGGATGCTTTCATTAATCAAGAACGA
AAGTTAGAGGATCGAAGGCGATTAGATACCGCCCTAGTTCTAACCGTAAACTATGCCAAT
TAGCAATTGG---GAGACGCTAC--ATTA-TGGTGCTC--TCAGTAGCTTC-CGGGAAAC
CAAAA---TTAGGTTCCGGGGGAAGTATGGTTGCAAAGTTGAAACTTAAAGGAATTGACG
GAAGGGCACCACCA-GGAGTGGAGCCTGCGGCTTAATTTGACCCAACACGGGAAAACTTA
CCAGGTCCGAACTTATTGAGGTAAGACAGATTAATAGCTCTTTCTCAAAATTAAGGGTAG
TGGTGCATGGCCGTTCTTAGTTCGTGGAATGATTTGTCTGGTTAATTCCGATAACGAACG
TGACTCAATCAAATTAAATAGAACGCTATCAGCAGT-------------CAGATGTTTGA
TACC------ATCGGT----------------GG--------------------------
--------------GTCCGGCGGTGGCTT---------------------CGGTTGCCGT
CGGCCCCCGGCG------GTGTAGTGTGACCTGATA--------------ATACGTCAAC
TCATC-GAGGTTGAC-TTCTGCTTAATAGGACAATTTGTG-TTTAGCAAAATGAGATTGA
GCGATAACAGGTCCGTGATGCCCTTAGATGTTCTGGGCTGCACGCGCGCTACAAT---GT
GAGCAGCA---GCGTGT-AC--------------CCTAGCCCGAGAGGGCCGGGAAATCA
CTGAAATGCTCATT-TAGTCGGGATTGTGGATTGAAATGGTCCACATGAACCTGGAATTC
CCAGTAAGTGCTGGTCATTAGCTAGCGTTGATTACGTCCCTGCCCTTTGTACACACCGCC
CGTCGCTACTACCGA-TGGATTATTTAGTGAGGTCT-TTGAAG---GTGAAC---ATT-T
GCTAGTCTCTC-G--GGATTA-----CA------TTTGA-ATCGCTGAAGTTGACCGAAC
TTGATGA-----TTTAGAGGAAGTAAAAGTCGTAACAAGGTTTCCGTAGGTGAACCTGCG
GAAGGATCATTAC
>18S_Ae_aegypti_CF_S24
GAATTCTGGTTGATCCTACCAGTAAT-ATACGCTTGTCTCAAAGGTTAAGCCATGCATGT
CTAAGTACAAACAGATTT-AATGTGAAACCGCATAAGGCTCAGTATAACAGCTATAATTT
ACAAGATCATT---TAACTAGTTACTTGGATAACTGTGGAAAATCTAGAGCTAATACATG
CAAAATGCAGGAA-CC--------------TCGC-GGAACCTGTGCAA-TTATTAGTC--
-AAACCAATCGT-------CCTCCGTG-----------------ACGC-TGGAGTTG--A
AATCTGGATAATTTTGTTGATCGTATGGTCT--C-GC-----ACCGACGACAGATCTTTC
AAATATCTGCCCTATCAACTATTGATGGTAGTATAGAGGACTACCATGGTTGCAACGGGT
AACGGGGAATCAGGGTTCGATTCCGGAGAGGGAGCCTGAGAAATGGCTACCACATCCAAG
GAAGGCAGCAGGCGCGTAAATTACCCAATCCCGGCACGGGGAGGTAGTGACGAGAAATAA
CAATATAAGACTCTTTTATGACGTCTTATAATTGGAATGAGTTGAGCATAAATCCTTCAA
CAAGGATCAAGTGGAGGGCAAGTCTGGTGCCAGCAGCCGCGGTAATTCCAGCTCCACTAG
CGTATATTAAAATTGTTGCGGTTAAAACGTTCGAAGTTTAT-------------TCTTGT
CCAACACGGGT-------------------GC-------TACTCC-TAAT-GAT------
---GGCAGTAG--------GTCA-CT-G--GAT-------------------T----GTT
GCGACT-ATAAGACTG-GGT------------------GC-----GCCCGTC--GGTCCT
CGCGGCCGGCGCGGTCGTAGT------------------GTGG-----CG-CTGATGCCT
TTCA--TCGGGTGC-----------AGTG-----------------TTTT--C-CGCA-A
GCCC-AGCTGCTA----TTACCTTGAACAAATTAGAGTGCTCTAAGCAGGCTATCCT-A-
-----------------------------CGGCCGAGAATAATCTTGCATGGAATAATGG
AATATGACCTCGGTCTTAA-TA--TTCATTGGTTTGTAA---T-CAGATCAAGAGGTAAT
GATTAACAGAAGTAGTTGGGGGCATTAGTATTACGGCGCGAGAGGTGAAATTCGTAGACC
GTCGTAAGACTAACTAAAGCGAAAGCATTTGCCATGGATGCTTTCATTAATCAAGAACGA
AAGTTAGAGGATCGAAGGCGATTAGATACCGCCCTAGTTCTAACCGTAAACTATGCCAAT
TAGCAATTGG---GAGACGCTAC--ATTA-TGGTGCTC--TCAGTAGCTTC-CGGGAAAC
CAAAA---TTAGGTTCCGGGGGAAGTATGGTTGCAAAGTTGAAACTTAAAGGAATTGACG
GAAGGGCACCACCA-GGAGTGGAGCCTGCGGCTTAATTTGACCCAACACGGGAAAACTTA
CCAGGTCCGAACTTATTGAGGTAAGACAGATTAATAGCTCTTTCTCAAAATTAAGGGTAG
TGGTGCATGGCCGTTCTTAGTTCGTGGAATGATTTGTCTGGTTAATTCCGATAACGAACG
TGACTCAATCAAATTAAATAGAACGCTATCAGCAGT-------------CAGATGTTTGA
TACC------GCCGGTTC--------------GG--------------------GCAATG
-GGC----------ACCTCG----GTGTC--------------------CCGG----CGC
T--CGGCCGGCG------GTGTAGTGTGACCTGATA--------------ATACGTCAAC
CCATC-GTGGTTGAC-TTCTGCTTAATAGGACAATTTGTG-TTCAGCAAAATGAGATTGA
GCGATAACAGGTCCGTGATGCCCTTAGATGTTCTGGGCTGCACGCGCGCTACAAT---GT
GCGCAGCA---ACGCGT-AT--------------CCTTGCCCGAAAGGGCCGGGAAATCG
CTCAAATGCGCATT-TAGTCGGGATTATGGATTGAAATGGTCCATATGAACCTGGAATTC
CCAGTAAGTGCTGGTCATTAGCTAGCGTTGATTACGTCCCTGCCCTTTGTACACACCGCC
CGTCGCTACTACCGA-TGGATTATTTAGTGAGGTCT-TTGAAG---GTGAAC---ATT-T
GCTAGTCCCTC-G--GGATTA-----CA------TTTGA-ATCGCTGAAGTTGACCGAAC
TTGATGA-----TTTAGAGGAAGTAAAAGTCGTAACAAGGTTTCCGTAGGTGAACCTGCG
GAAGGATCATTAC
>18S_Cx_sp.2_CF_S49
GAATTCTGGTTGATCCTACCAGTAAT-ATACGCTTGTCTCAAAGGTTAAGCCATGCATGT
CTAAGTACAAACAGTTTT-AATGTGAAACCGCATAAGGCTCAGTATAACAGCTATAATTT
ACAAGATCATT---TACCTAGTTACTTGGATAACTGTGGAAAATCTAGAGCTAATACATG
CAAAATGCAGGGA-CC--------------TTGC-GGAACCTGTGCAA-TTATTAGTC--
-AAACCAATCGT-------CCTCCGTG-----------------ACGC-TTGAGTTG--A
AATCTGGATAATTTTGTTGATCGCATGGTCT--C-GC-----ACCGGCGACAGATCTTTC
AAATATCTGCCCTATCAACTATTGATGGTAGTATAGAGGACTACCATGGTTGCAACGGGT
AACGGGGAATCAGGGTTCGATTCCGGAGAGGGAGCCTGAGAAATGGCTACCACATCCAAG
GAAGGCAGCAGGCGCGTAAATTACCCAATCCCGGCACGGGGAGGTAGTGACGAGAAATAA
CAATATAAGACTCTTTTATGATGTTTTATAATTGGAATGAACCGAGCATAAATCCTTCGG
TAAGGATCAAGTGGAGGGCAAGTCTGGTGCCAGCAGCCGCGGTAATTCCAGCTCCACTAG
CGTATATTAAAATTGTTGCGGTTAAAACGTTCGAAGTTTAT-------------TCTTGT
CCAACACGGGT-------------------GC-------TACTCC-TAAT-GAT------
---GGTAGTAG--------GTCA-CT-G--GAT-------------------T----GTT
GCGACT-ATAAGACTG-GGT------------------GC-----CTATATG--------
---------------------------------------GTGG-----CGCTTGATGCCT
TTCA--TCGGGTGC-----------AGCG------------------TTT--C-CACC-A
GCCC-AGCTGCGA----TTACCTTGAACAAATTAGAGTGCTCTAAGCAGGCTAGCTACA-
-----------------------------CGGCCGAGAATAATCTTGCATGGAATAATGG
AATATGACCTCGGTCTTAA-TA--TTCATTGGTTTGTAA---T-CAGATCAAGAGGTAAT
GATTAACAGAAGTAGTTGGGGGCATTAGTATTACGGCGCGAGAGGTGAAATTCGTAGACC
GTCGTAAGACTAACTAAAGCGAAAGCATTTGCCATGGATGCTTTCATTAATCAAGAACGA
AAGTTAGAGGATCGAAGGCGATTAGATACCGCCCTAGTTCTAACCGTAAACTATGCCAAT
TAGCAATTGG---GAGACGCTAC--ATTA-TGGTGCTC--TCAGTAGCTTC-CGGGAAAC
CAAAA---TTAGGTTCCGGGGGAAGTATGGTTGCAAAGTTGAAACTTAAAGGAATTGACG
GAAGGGCACCACCA-GGAGTGGAGCCTGCGGCTTAATTTGACCCAACACGGGAAAACTTA
CCAGGTCCGAACTTATTGAGGTAAGACAGATTAATAGCTCTTTCTCAAAATTAAGGGTAG
TGGTGCATGGCCGTTCTTAGTTCGTGGAATGATTTGTCTGGTTAATTCCGATAACGAACG
TGACTCAATCAAATTAAATAGAACGCTATCAGCAGT-------------CAGATG-TTGA
TACC------GTCGGCCG--------------GG--------------------TGGGCG
-TGC-----------CCCTCGGGGTGCGT--------------------TCCGT------
---CCACCGGCG------GTGTAGTGTGACCTGATA--------------ATACGTCAAC
TCATC-GAGGTTGACAATCTGCTTAATAGGACAATTTGTG-TTCAGCAAAATGAGATTGA
GCGATAACAGGTCCGTGATGCCCTTAGATGTTCTGGGCTGCACGCGCGCTACAAT---GT
GAGCAGCA---GCGTGT-AC--------------CCTACGCCGAAAGGCGCGGGAAATCA
CTGAAATGCTCATT-TAGTCGGGATTATGGATTGAAATGGTCCATATGAACCTGGAATTC
CCAGTAAGTGCTGGTCATTAGCTAGCGTTGATTACGTCCCTGCCCTTTGTACACACCGCC
CGTCGCTACTACCGA-TGGATTATTTAGTGAGGTCT-TTGAAG---GTGAAC---ATT-T
GCTAGTCCTTCCC--GGATTA-----CA------TTTGA-ATCGCTGAAGTTGACCGAAC
TTGATGA-----TTTAGAGGAAGTAAAAGTCGCAAG------------------------
-------------
>18S_Ae_albopictus_KH_S3
GAATTCTGGTTGATCCTACCAGTAAT-ATACGCTTGTCTCAAAGGTTAAGCCATGCATGT
CTAAGTACAAACAGATTT-AATGTGAAACCGCATAAGGCTCAGTATAACAGCTATAATTT
ACAAGATCATT---TAACTAGTTACTTGGATAACTGTGGAAAATCTAGAGCTAATACATG
CAAAATGCAGGAA-CC--------------TCGC-GGAACCTGTGCAA-TTATTAGTC--
-AAACCAATCGT-------CCTCCGTG-----------------ACGC-TGGAGTTG--A
AATCTGGATAATTTTGCTGATCGTATGGTCT--C-GC-----ACCGACGACAGATCTTTC
AAATATCTGCCCTATCAACTATTGATGGTAGTATAGAGGACTACCATGGTTGCAACGGGT
AACGGGGAATCAGGGTTCGATTCCGGAGAGGGAGCCTGAGAAATGGCTACCACATCCAAG
GAAGGCAGCAGGCGCGTAAATTACCCAATCCCGGCACGGGGAGGTAGTGACGAGAAATAA
CAATATAAGACTCTTTTATGACGTCTTATAATTGGAATGAGTTGAGCATAAATCCTTCAA
CAAGGATCAAGTGGAGGGCAAGTCTGGTGCCAGCAGCCGCGGTAATTCCAGCTCCACTAG
CGTATATTAAAATTGTTGCGGTTAAAACGTTCGAAGTTTAT-------------TCTTGT
CCAACACGGGT-------------------GC-------TACTCCTTTAT-GAT------
---GGCAGTAG--------GTCA-CT-G--GAT-------------------T----GTT
GCGACT-ATAAGACTG-GGT------------------GC-----GCCCGTC---GGCCT
CGCGGTCGGCGCGGTCGTAGT------------------GTGG-----CG-CTGATGCCT
TTCA--TCGGGTGC-----------AGTG------------------TTT--C-CGCA-A
GCCC-AGCTGCTA----TTACCTTGAACAAATTAGAGTGCTCTAAGCAGGCTATCCT-A-
-----------------------------CGGCCGAGAATAATCTTGCATGGAATAATGG
AATATGACCTCGGTCTTAA-TA--TTCATTGGTTTGTAA---T-CAGATCAAGAGGTAAT
GATTAACAGAAGTAGTTGGGGGCATTAGTATTACGGCGCGAGAGGTGAAATTCGTAGACC
GTCGTAAGACTAACTAAAGCGAAAGCATTTGCCATGGATGCTTTCATTAATCAAGAACGA
AAGTTAGAGGATCGAAGGCGATTAGATACCGCCCTAGTTCTAACCGTAAACTATGCCAAT
TAGCAATTGG---GAGACGCTAC--ATTA-TGGTGCTC--TCAGTAGCTTC-CGGGAAAC
CAAAA---TTAGGTTCCGGGGGAAGTATGGTTGCAAAGTTGAAACTTAAAGGAATTGACG
GAAGGGCACCACCA-GGAGTGGAGCCTGCGGCTTAATTTGACTCAACACGGGAAAACTTA
CCAGGTCCGAACTTATTGAGGTAAGACAGATTAATAGCTCTTTCTCAAAATTAAGGGTAG
TGGTGCATGGCCGTTCTTAGTTCGTGGAATGATTTGTCTGGTTAATTCCGATAACGAACG
TGACTCAATCAAATTAAATAGAACGCTATCAGCAGT-------------CAGATGTTTGA
TACC------GACGGTTC--------------GG--------------------GCAACG
-GTC----------GCTCGC----GGCTC---------------------------GCGC
T--CGGCCGGCG------GTGTAGTGTGACCTGATA--------------ATACGTCAAC
CCATC-GTGGTTGAC-TTCTGCTTAATAGGACAATTTGTG-TTCAGCAAAATGAGATTGA
GCGATAACAGGTCCGTGATGCCCTTAGATGTTCTGGGCTGCACGCGCGCTACAAT---GT
GCGCAGCA---ACGCGT-AT--------------CCTTGCCCGAAAGGGCCGGGAAATCG
CTTAAATGCGCATT-TAGTCGGGATTATGGATTGAAATGGTCCATATGAACCTGGAATTC
CCAGTAAGTGCTGGTCATTAGCTAGCGTTGATTACGTCCCTGCCCTTTGTACACACCGCC
CGTCGCTACTACCGA-TGGATTATTTAGTGAGGTCT-TTGAAG---GTGAAC---ATT-T
GCTAGTCCCTC-G--GGATTA-----CA------TTTGA-ATCGCTGAAGTTGACCGAAC
TTGATGA-----TTTAGAGGAAGTAAAAGTCGTAACAAGGTTTCCGTAGGTGAACCTGCG
GAAGGATCATTAC
>18S_An_funestus_MG_S70
--------------CCTACCAGTAAT-ATACGCTTGTCTCAAAGGTTAAGCCATGCATGT
CTAAGTACAAACATAAATGAATGTGAAACCGCATAAGGCTCAGTATAACAGCTATAATTC
ACAAGATCATCCTACCACTAGTTACTTGGATAACTGTGGAAAATCCAGAGCTAATACATG
CAACATGCCGGGA-CTGTTGCCCTCGCGGGTAGC-TGAACTGGTGCAC-TTATTAGTT--
-AAACCAATCG--------CCTCCGGG-----------------CGGC-TTGAGTTG--A
AGTCTGGATAAGGACGCAGATCGTATGGTCG--C-TT-GTCGACTGACGACAGATCTTTC
AAATGTCTGCCCTATCAACTATTGATGGTAGTGTAGAGGACTACCATGGTTGCGACGGGT
AACGGGGAATCAGGGTTCGATTCCGGAGAGGGAGCCTGAGAAATGGCTACCACATCCAAG
GAAGGCAGCAGGCGCGTAAATTACCCAATCCCAGTACGGGGAGGTAGTGACGAGAAATAA
CAATATGGACCTCTCTAACGATGGTCCATAATTGGAATGAGTTGAGTATAAATCCTTCAA
CAAGGATCAAGTGGAGGGCAAGTCTGGTGCCAGCAGCCGCGGTAATTCCAGCTCCACTAG
CGTATATTAAAGTTGTTGCGGTTAAAACGTTCGAAGTTGATTGCCCGTCCAGACACGTGA
CCGCCACGGGC-------------------GCCCGGTTACACGCC------GGG------
-------------------GCCGTTC-G--TGC-GCGCGC------------TCACGGCT
GCGACTCACAAT-----GGT------------------GT-----ACTTGGGCGTTACTC
TGTGAACGA------------------------------GTAC-----CG--TGCTACCG
GTTAACTCCGGCAC------------GGG------------------CTC--CTCATGGT
GCTCAAGATACTCACATTTACCTTGAACAAATTAGAGTGCTCAAAGCAGGCTAAGAC-AA
AGCGTCCGGCCCCCCCGTGGGGTTGGCGTTGGCCGAGAATAATCTTGCATGGAATAATGG
AATATGACCTCGGTTTATA-CGATTTCGTTGGTTTGTCA-----GAAACCTAGAGGTAAT
GATTAACAGAAGTAGTTGGGGGCATTGGTATTACGGCGCGAGAGGTGAAATTCGTAGACC
GTCGTAGGACCAACTGAAGCGAAAGCGTTTGCCATGGATGCTTTCTTTAATCAAGAACGA
AAGTTAGAGGATCGAAGGCGATTAGATACCGCCCTAGTTCTAACCGTAAACGATGCCAAT
TAGCAATTGG---GAGACGCTACCCCTATTCGGTGCTC--TCAGTCGCTTC-CGGGAAAC
CAAAA---TCGGGTTCCGGGGGAAGTATGGTTGCAAAGTTGAAACTTAAAGGAATTGACG
GAAGGGCACCACAA-GAAGTGGAGCTTGCGGCTTAATTTGACCCAACACGGGAAAATTTA
CCAGGTCCAAACTTATCGAGGTAAGACAGATTGATAGCTCTTTCTCAAATTTAAGGGTAG
TGGTGCATGGCCGTTCTTAGTTCGTGGAATGATTTGTCTGGTTAATTCCGATAACGAACG
TGACTCAAACATGCTAACTAGAACGCTGTCAGCAGTGCGCCTCCGGGCGCACCTG-ACGT
TACA------GCCGG---------------------------------------GCGGCG
------------------------------------------------------------
CCTTCACGGGCG------GT---------------------------------CGTCGGC
T-----ACGTTTGCC---CTGCTTAGCGGGACAACTTGTG-TTTAGCAAGCTGAGAATGA
GCGATAACAGGTCCGTGATGCCCTTAGATGTTCTGGGCTGCACGCGTGCTACAAT---GT
GGGTCGCA---GCGTGTTCTCGCCAATAGGCGCCCCCATTCCGAGAGGAACGGGAAATCA
CTAAAATGCCCATC-TAGTCGGGATTGGGGACTGCAACGGTCCCCATGAACCTGGAATTT
CTAGTAAGCACTAGTCATTAGCTAGTGCTGATTACGTCCCTGCCCTTTGTACACACCGCC
CGTCGCTACTACCGA-TGGATTATTTAGTGAGGTTT-CTGGAG---GCTTAC---CTTCC
GCGGTTCCTTCGT--GAGCTG-----CA------GCTGGCATGGCTGAAGTTGACCGAAC
TTGATGA-----TTTAGAGGAAGTAAAAGTCGTAACAAGGTTTCCGTAGGTG--------
-------------
>18S_An_gambiae_MG_S73
----------------TACCAGTGAT-ATACGCTCGTCTCAAAGGTTAAGCCATGCATGT
CTAAGTACAAGCTTCCTAGAAAGTGAAACCGCATAAGGCTCAGTATAACAGCTATAATTT
ACAAGATCCTCATCCAAACAGTTACTTGGATAACTGTGGAAAAGCCAGAGCTAATACATG
CATTATGCCGGGA-CTGTTGGCCTCCGGGTCGGC-GGAACTGGTGCAC-TTATTAGTT--
-AAACCAATCG--------CCTCCGGG------------------CGCTTTGAGTTG--A
AATCTGGATAAGGATGCCGATCGTACGGTCG-----CTTGCGACTGACGACAGATCTTTC
AAATGTCTGCCCTATCAACTATTGATGGTAGTGTAGAGGACTACCATGGTTGCGACGGGT
AACGGGGAATCAGGGTTCGATTCCGGAGAGGGAGCCTGAGAAATGGCTACCACATCCAAG
GAAGGCAGCAGGCGCGTAAATTACCCAATCCCGGCACGGGGAGGTAGTGACGAGAAATAA
CAATATGGACCTCTCTAACGATGGTCCATAATTGGAATGAGTTGAGCATAAATCCTTTTG
CAAGGATCAAGTGGAGGGCAAGTCTGGTGCCAGCAGCCGCGGTAATTCCAGCTCCACTAG
CGTATATTAAAGTTGTTGCGGTTAAAACGTTCGAAGTTGATACCCCGTCCAGACTCGCGT
CCGTCGCGGGC-------------------GCCC-----GGCCTCTCGGTTGGG------
-------------------ACCGTCC-G--TGT-ACGCGC------------TCGCGGCT
GCGACTCACAAT-----GGT------------------GT-----ACCTGGG--CGTTCT
ACTCCGTGACGGGTCAGGACT-------------------TGT-----CG-CCGCGACCT
CGTCGGTCAAGGTCTTGTTCGACCCAGCT-----------------------T-CATGGT
GCCC-GGGAACTCTCGTTTACCTTGAACAAATTAGAGTGCTCAAAGCAGGCTAGTTCAA-
---AGCGTCCGGTCCTCCGGGGCCGGCGTTGGCCGAGAATAATTTTGCATGGAATAATGG
AACATGACCTCGGTCTGAG-TGGTTTCGTTGGTTTGTAA-----TAGACCAAGAGGTAAT
GATTAACAGAAGTAGTCGGGGGCATTGGTATTACGGCGCGAGAGGTGAAATTCGTAGACC
GTCGTAGGACCCACAGAAGCGAAAGCGTTTGCCAAGGATGCTTTCATTAATCAAGAACGA
AAGTTAGAGGATCGAAGGCGATTAGATACCGCCCTAGTTCTAACCGTAAACGATGCCAAT
TAGCAATTGG---GAGACGCTACCTACCTTCGGTGCTC--TCAGTAGCTTC-CGGGAAAC
CAAAA---TCGGGTTCCGGGGGAAGTATGGTTGCAAAGTTGAAACTTAAAGGAATTGACG
GAAGGGCACCACAA-GAAGTGGAGCTTGCGGCTTAATTTGACCCAACACGGGAAAACTTA
CCAGGTCCGAACTTATTGAGGTAAGACAGATTGATAGCTCTTTCTCAAACTTAAGGGTAG
TGGTGCATGGCCGTTCTTAGTTCGTGGAATGATTTGTCTGGTTAATTCCGATAACGAACG
CGACTCAGTCAAGCTAACTAGAACGCTGTCAGTAGT-----------------------G
TGCC------TCCGGGCG------------------------------------------
------------------------------------------------------------
---CACCTGACGTTAGGAGTGGCGGGTGTCCTCACG-----------GGTGCCCGTCACT
------TAGTTTGCC---CTGCTTAGCGGGACAACTTGTG-TTTAGCAAGATGAGATTGA
GCGATAACAGGTCCGTGATGCCCTTAGATGTTCTGGGCTGCACGCGTGCTACAAT---GT
GAGCAGCA---GCGTGTTCTCGCCTTATGGCGCCCCCATTCCGAGAGGAACGGGAAATCA
CCCAAATGCTCATT-TAGTAGGGATTGGGGACTGCAATGGTCCCCATGAACCTGGAATTT
CTAGTAAGTGCTAGTCATTAGCTAGCGCTGATTACGTCCCTGCCCTTTGTACACACCGCC
CGTCGCTACTACCGA-TGGATTATTTAGTGAGGTCT-CTGGAG---GCACAC---CTTCC
GCGATTCCTTCGT--GAGTTG-----CA------GTTGGCACGGCCGAAGTTGACCGAAC
TTGATGA-----TTTAGAGGAAGTAAAAGTCGTAACAAGGTTTCCGTAGGTG--------
-------------
>18S_Cx_antennatus_MG_S58
GAATTCTGGTTGATCCTACCAGTAAT-ATACGCTTGTCTCAAAGGTTAAGCCATGCATGT
CTAAGTACAAACAGTTTT-AATGTGAAACCGCATAAGGCTCAGTATAACAGCTATAATTT
ACAAGATCATT---TACCTAGTTACTTGGATAACTGTGGAAAATCTAGAGCTAATACATG
CAAAATGCAGGGA-CC--------------TTGC-GGAACCTGTGCAA-TTATTAGTC--
-AAACCAATCGT-------CCTCCGTG-----------------ACGC-TTGAGTTG--A
AATCTGGATAATTTTGTTGATCGCATGGTCT--C-GC-----ACCGGCGACAGATCTTTC
AAATATCTGCCCTATCAACTATTGATGGTAGTATAGAGGACTACCATGGTTGCAACGGGT
AACGGGGAATCAGGGTTCGATTCCGGAGAGGGAGCCTGAGAAATGGCTACCACATCCAAG
GAAGGCAGCAGGCGCGTAAATTACCCAATCCCGGCACGGGGAGGTAGTGACGAGAAATAA
CAATATAAGACTCTTTTATGATGTTTTATAATTGGAATGAACCGAGCATAAATCCTTCGG
TAAGGATCAAGTGGAGGGCAAGTCTGGTGCCAGCAGCCGCGGTAATTCCAGCTCCACTAG
CGTATATTAAAATTGTTGCGGTTAAAACGTTCGAAGTTTAT-------------TCTTGT
CCAACACGGGT-------------------GC-------TACTCC-TAAT-GAT------
---GGTAGTAG--------GTCA-CT-G--GAT-------------------T----GTT
GCGACT-ATAAGACTG-GGT------------------GC-----CTATATG--------
---------------------------------------GTGG-----CGCTTGATGCCT
TTCA--TCGGGTGC-----------AGCG------------------TTT--C-CACC-A
GCCC-AGCTGCGA----TTACCTTGAACAAATTAGAGTGCTCTAAGCAGGCTAGCTACA-
-----------------------------CGGCCGAGAATAATCTTGCATGGAATAATGG
AATATGACCTCGGTCTTAA-TA--TTCATTGGTTTGTAA---T-CAGATCAAGAGGTAAT
GATTAACAGAAGTAGTTGGGGGCATTAGTATTACGGCGCGAGAGGTGAAATTCGTAGACC
GTCGTAAGACTAACTAAAGCGAAAGCATTTGCCATGGATGCTTTCATTAATCAAGAACGA
AAGTTAGAGGATCGAAGGCGATTAGATACCGCCCTAGTTCTAACCGTAAACTATGCCAAT
TAGCAATTGG---GAGACGCTAC--ATTA-TGGTGCTC--TCAGTAGCTTC-CGGGAAAC
CAAAA---TTAGGTTCCGGGGGAAGTATGGTTGCAAAGTTGAAACTTAAAGGAATTGACG
GAAGGGCACCACCA-GGAGTGGAGCCTGCGGCTTAATTTGACCCAACACGGGAAAACTTA
CCAGGTCCGAACTTATTGAGGTAAGACAGATTAATAGCTCTTTCTCAAAATTAAGGGTAG
TGGTGCATGGCCGTTCTTAGTTCGTGGAATGATTTGTCTGGTTAATTCCGATAACGAACG
TGACTCAATCAAATTAAATAGAACGCTATCAGCAGT-------------CAGATG-TTGA
TACC------GTCGGCCG--------------GG--------------------TGGGCG
-TGT----------GCTCCCTCGGGGGTG--------------------CGCG----TTC
CGTCCACCGGCG------GTGTAGTGTGACCTGATA--------------ATACGTCAAC
TCATC-GAGGTTGACAATCTGCTTAATAGGACAATTTGTG-TTCAGCAAAATGAGATTGA
GCGATAACAGGTCCGTGATGCCCTTAGATGTTCTGGGCTGCACGCGCGCTACAAT---GT
GAGCAGCA---GCGTGT-AC--------------CCTACGCCGAAAGGCGCGGGAAATCA
CTGAAATGCTCATT-TAGTCGGGATTATGGATTGAAATGGTCCATATGAACCTGGAATTC
CCAGTAAGTGCTGGTCATTAGCTAGCGTTGATTACGTCCCTGCCCTTTGTACACACCGCC
CGTCGCTACTACCGA-TGGATTATTTAGTGAGGTCT-TTGAAG---GTGAAC---ATT-T
GCTAGTCCCTCGT--GGATTA-----CA------TTTGA-ATCGCTGAAGTTGACCGAAC
TTGATGA-----TTTAGAGGAAGTAAAAGTCGTAACAAGGTTT-----------------
-------------
>18S_Cx_poicilipes_MG_S82
------------------------------------------------------------
------------------------------------------------------------
-----------------------------------------AATCTAGAGCTAATACATG
TAAAATGCAGGAA-CT--------------TCGC-GGAACCTGTGCAA-TTATTAGTC--
-AAACCAATCGT-------CCTCCGTG-----------------ACGC-TTGAGTTG--A
AATCTGGATAATTTTGTTGATCGCATGGTCT--C-GC-----ACCGGCGACAGATCTTTC
AAATATCTGCCCTATCAACTATTGATGGTAGTATAGAGGACTACCATGGTTGCAACGGGT
AACGGGGAATCAGGGTTCGATTCCGGAGAGGGAGCCTGAGAAATGGCTACCACATCCAAG
GAAGGCAGCAGGCGCGTAAATTACCCAATCCCGGCACGGGGAGGTAGTGACGAGAAATAA
CAATATAAGACTCTTTTATGATGTTTTATAATTGGAATGAACCGAGCATAAATCCTTCGG
TAAGGATCAAGTGGAGGGCAAGTCTGGTGCCAGCAGCCGCGGTAATTCCAGCTCCACTAG
CGTATATTAAAATTGTTGCGGTTAAAACGTTCGAAGTTTAT-------------TCTTGT
CCAACACGGGT-------------------GC-------TACTCC-TAAT-GAT------
---GGTAGTAG--------GTCA-CT-G--GAT-------------------T----GTT
GCGACT-ATAAGACTG-GGT------------------GC-----CTATATG--------
---------------------------------------GTGG-----CGCTTGATGCCT
TTTA--TCGGGTGC-----------AGCG------------------TTT--C-CACC-A
GCCC-AGCTGCGA----TTACCTTGAACAAATTAGAGTGCTCTAAGCAGGCTAGCTACA-
-----------------------------CGGCCGAGAATAATCTTGCATGGAATAATGG
AATATGACCTCGGTCTTAA-TA--TTCATTGGTTTGTAA---T-CAGATCAAGAGGTAAT
GATTAACAGAAGTAGTTGGGGGCATTAGTATTACGGCGCGAGAGGTGAAATTCGTAGACC
GTCGTAAGACTAACTAAAGCGAAAGCATTTGCCATGGATGCTTTCATTAATCAAGAACGA
AAGTTAGAGGATCGAAGGCGATTAGATACCGCCCTAGTTCTAACCGTAAACTATGCCAAT
TAGCAATTGG---GAGACGCTAC--ATTA-TGGTGCTC--TCAGTAGCTTC-CGGGAAAC
CAAAA---TTAGGTTCCGGGGGAAGTATGGTTGCAAAGTTGAAACTTAAAGGAATTGACG
GAAGGGCACCACCA-GGAGTGGAGCCTGCGGCTTAATTTGACCCAACACGGGAAAACTTA
CCAGGTCCGAACTTATTGAGGTAAGACAGATTAATAGCTCTTTCTCAAAATTAAGGGTAG
TGGTGCATGGCCGTTCTTAGTTCGTGGAATGATTTGTCTGGTTAATTCCGATAACGAACG
TGACTCAATCAAATTAAATAGAACGCTATCAGCAGT-------------CAGATG-TTGA
TACC------GTCGGCCC------------------------------------------
-GGTTGTTCGTTTCCTTCGGGGGGCGTTC----------------------------CGC
---CAGCCGGCG------GTGTAGTGTGACCTGATA--------------ATACGTCAAC
TCATC-GAGGTTGACAATCTGCTTAATAGGACAATTTGTG-TTCAGCAAAATGAGATTGA
GCGATAACAGGTCCGTGATGCCCTTAGATGTTCTGGGCTGCACGCGCGCTACAAT---GT
GAGCAGCA---GCGTGT-AC--------------CCTACGCCGAAAGGCGCGGGAAATCA
CTGAAATGCTCATT-TAGTCGGGATTATGGATTGAAATGGTCCATATGAACCTGGAATTC
CCAGTAAGTGCTGGTCATTAGCTAGCGTTGATTACGTCCCTGCCCTTTGTACACACCGCC
CGTCGCTACTACCGA-TGGATTATTTAGTGAGGTCT-TTGAAG---GTGAAC---ATT-T
GCTAGTCCTCC-C--GGATTA-----CA------TTTGA-ATCGCTGAAGTTGACCGAAC
TTGATGA-----TTTAGAGGAAGTAAAAGTCGTAACAAGGTTTCCGTAGGTGAACCTGCG
GAAGGATCATTAC
>18S_Cx_tritaeniorhynchus_MG_S115
GAATTCTGGTTGATCCTACCAGTAAT-ATACGCTTGTCTCAAAGGTTAAGCCATGCATGT
CTAAGTACAAACAGTTTT-AATGTGAAACCGCATAAGGCTCAGTATAACAGCTATAATTT
ACAAGATCATT---TACCTAGTTACTTGGATAACTGTGGAAAATCTAGAGCTAATACATG
CAAAATGCAGGGA-CC--------------TCGC-GGAACCTGTGCAA-TTATTAGTC--
-AAACCAATCGT-------CCTCCGTG-----------------ACGC-TTGAGTTG--A
AATCTGGATAATTTTGTTGATCGCATGGTCT--C-GC-----ACCGGCGACAGATCTTTC
AAATATCTGCCCTATCAACTATTGATGGTAGTATAGAGGACTACCATGGTTGCAACGGGT
AACGGGGAATCAGGGTTCGATTCCGGAGAGGGAGCCTGAGAAATGGCTACCACATCCAAG
GAAGGCAGCAGGCGCGTAAATTACCCAATCCCGGCACGGGGAGGTAGTGACGAGAAATAA
CAATATAAGACTCTTTTATGATGTTTTATAATTGGAATGAACCGAGCATAAATCCTTCGG
TAAGGATCAAGTGGAGGGCAAGTCTGGTGCCAGCAGCCGCGGTAATTCCAGCTCCACTAG
CGTATATTAAAATTGTTGCGGTTAAAACGTTCGAAGTTTAT-------------TCTTGT
CCAACACGGGT-------------------GC-------TACTCC-TAAT-GAT------
---GGTAGTAG--------GTCA-CT-G--GAT-------------------T----GTT
GCGACT-ATAAGACTG-GGT------------------GC-----CTATATG--------
---------------------------------------GTGG-----CGCTTGATGCCT
TTCA--TCGGGTGC-----------AGCG------------------TTT--C-CACC-A
GCCC-AGCTGCGA----TTACCTTGAACAAATTAGAGTGCTCTAAGCAGGCTAGCTACA-
-----------------------------CGGCCGAGAATAATCTTGCATGGAATAATGG
AATATGACCTCGGTCTTAA-TA--TTCATTTGTTTGTAA---T-CAGATCAAGAGTTAAT
TATTAACATAAGTAGTTGTTGTCATTAGTATTAAGGCGCGAGAGGTGAAATTCGTAGACC
GTCGTAAGACTAACTAAAGCGAAAGCATTTGCCATGGATGCTTTCATTAATCAAGAACGA
AAGTTAGAGGATCGAAGGCGATTAGATACCGCCCTAGTTCTAACCGTAAACTATGCCAAT
TAGCAATTGG---GAGACGCTAC--ATTA-TGGTGCTC--TCAGTAGCTTC-CGGGAAAC
CAAAA---TTAGGTTCCGGGGGAAGTATGGTTGCAAAGTTGAAACTTAAAGGAATTGACG
GAAGGGCACCACCA-GGAGTGGAGCCTGCGGCTTAATTTGACCCAACACGGGAAAACTTA
CCAGGTCCGAACTTATTGAGGTAAGACAGATTAATAGCTCTTTCTCAAAATTAAGGGTAG
TGGTGCATGGCCGTTCTTAGTTCGTGGAATGATTTGTCTGGTTAATTCCGATAACGAACG
TGACTCAATCAAATTAAATAGAACGCTATCAGCAGT-------------CAGATG-TTGA
TACC------GTCGGCCC--------------GG--------------------TGGGCG
TGCC----------TCTCGGGGTGCGTTT----------------------------CGC
---CAGCCGGCG------GTGTAGTGTGACCTGATA--------------ATACGTCAAC
TCATC-GAGGTTGACAATCTGCTTAATAGGACAATTTGTG-TTCAGCAAAATGAGATTGA
GCGATAACAGGTCCGTGATGCCCTTAGATGTTCTGGGCTGCACGCGCGCTACAAT---GT
GAGCAGCA---GCGTGT-AC--------------CCTACGCCGAAAGGCGCGGGAAATCA
CTGAAATGCTCATT-TAGTCGGGATTATGGATTGAAATGGTCCATATGAACCTGGAATTC
CCAGTAAGTGCTGGTCATTAGCTAGCGTTGATTACGTCCCTGCCCTTTGTACACACCGCC
CGTCGCTACTACCGA-TGGATTATTTAGTGAGGTCT-TTGAAG---GTGAAC---ATT-T
GCTAGTCCTCC-C--GGATTA-----CA------TTTGA-ATCGCTGAAGTTGACCGAAC
TTGATGA-----TTTAGAGGAAGTAAAAGTCGTAACAAGGTTTCCGTAGGTGAACCTGCG
GAAGGATCATTAC
>18S_Ma_sp.2_CF_S34
------------------------------------------------------------
----------------------------------------------AACAGCTATAATTT
ACAAGATCATT---TAACTAGTTACTTGGATAACTGTGGAAAATCTAGAGCTAATACATG
CAAAATGCAGGAA-CC--------------TCGC-GGAACCTGTGCAA-TTATTAGTC--
-AAACCAATCGT-------CCTCCGTG-----------------ACGC-TGGAGTTG--A
AATCTGGATAATTTTGTTGATCGTATGGTCT--C-GC-----ACCGACGACAGATCTTTC
AAATATCTGCCCTATCAACTATTGATGGTAGTATAGAGGACTACCATGGTTGCAACGGGT
AACGGGGAATCAGGGTTCGATTCCGGAGAGGGAGCCTGAGAAATGGCTACCACATCCAAG
GAAGGCAGCAGGCGCGTAAATTACCCAATCCCGGCACGGGGAGGTAGTGACGAGAAATAA
CAATATAAGACTCTTTTATGACGTCTTATAATTGGAATGAGTTGAGCATAAATCCTTCAA
CAAGGATCAAGTGGAGGGCAAGTCTGGTGCCAGCAGCCGCGGTAATTCCAGCTCCACTAG
CGTATATTAAAATTGTTGCAGTTAAAACGTTCGAAGTTTAT-------------TTTTGT
CCAACACGGGT-------------------GC-------TACTCC-TAAT-GAT------
---GGTAGTAG--------GTCA-CT-G--AAC-------------------T----GTT
GAGACT-ATAAGACTG-GGT------------------GC-----CTATAGT--T-----
---------------------------------------GTGG-----CA-TTGATGCCT
TTCA--TCGGGTGC-----------AGTG------------------TTT--C-CACA-A
GCCC-AGCTGCTA----TTACCTTGAACAAATTAGAGTGCTCTAAGCAGGCTATCTA-A-
-----------------------------CGGCCGAGAATAATCTTGCATGGAATAATGG
AATATGACCTCGATCTTAA-TA--TTCATTGGTTTGTAA---T-CAGATCCAGAGGTAAT
GATTAACAGAAGTAGTTGGGGGCATTAGTATTACGGCGCGAGAGGTGAAATTCGTAGACC
GTCGTAAGACTAACTAAAGCGAAAGCATTTGCCATGGATGCTTTCATTAATCAAGAACGA
AAGTTAGAGGATCGAAGGCGATTAGATACCGCCCTAGTTCTAACCGTAAACTATGCCAAT
TAGCAATTGG---GAGACGCTAC--TTTA-TGGTGCTC--TCAATAGCTTC-CGGGAAAC
CATAA---TTAGGTTCCGGGGGAAGTATGGTTGCAAAGTTGAAACTTAAAGGAATTGACG
GAAGGGCACCACCA-GGAGTGGAGCCTGCGGCTTAATTTGACCCAACACGGGAAAACTTA
CCAGGTCCGAACTTATTGAGGTAAGACAGATTAATAGCTCTTTCTCAAAATTAAGGGTAG
TGGTGCATGGCCGTTCTTAGTTCGTGGAATGATTTGTCTGGTTAATTCCGATAACGAACG
TGACTCAATCAAATTAAATAGAACGCTATCAGCAGT-------------CAGATG-ATGA
TACC------GTCGGTTG------------------------------------GTGGCG
-GGTTGTGCGTTCGGCCTCGTGCTGTCGT-----------------------GCGGTCGT
TTGCCACCGGCG------GTGTAGTGTGACCTGATA--------------ATACGTCAAC
TCATC-GAGGTTGAC-TTCTGCTTAATAGGACAATTTGTG-TTCAGCAAAATGAGATTGA
GCGATAACAGGTCCGTGATGCCCTTAGATGTTCTGGGCTGCACGCGCGCTACAAT---GT
GCGCAGCA---ACGCGT-AT--------------CCTTGCCCGAAAGGGCCGGGAAATCG
CTCAAATGCGCATT-TAGTCGGGATTATGGATTGAAATGGTCCATATGAACCTGGAATTC
CCAGTAAGTGCTGGTCATTAGCTAGCGTTGATTACGTCCCTGCCCTTTGTACACACCGCC
CGTCGCTACTACCGA-TGGATTATTTAGTGAGGTCT-TTGAAG---GTGAAC---ATT-T
GCTAGTCCCTC-G--GGATTA-----CA------TTTGA-ATCGCTGAAGTTGACCGAAC
TTGATGA-----TTTAGAGGAAGTAAAAGTCGTAAC------------------------
-------------
>18S_Ma_sp.3_CF_S35
--ATTCTGGTTGATCCTACCAGTAAT-ATACGCTTGTCTCAAAGGTTAAGCCATGCATGT
CTAAGTACAAACAGTTTT-AATGTGAAACCGCATAAGGCTCAGTATAACAGCTATAATTT
ACAAGATCATT---TACCTAGTTACTTGGATAACTGTGGAAAATCTAGAGCTAATACATG
CAAAATGCAGGGA-CC--------------TCGC-GGAACCTGTGCAA-TTATTAGTC--
-AAACCAATCGT-------CCTCCGTG-----------------ACGC-TTGAGTTG--A
AATCTGGATAATTTTGTTGATCGCATGGTCT--C-GC-----ACCGGCGACAGATCTTTC
AAATATCTGCCCTATCAACTATTGATGGTAGTATAGAGGACTACCATGGTTGCAACGGGT
AACGGGGAATCAGGGTTCGATTCCGGAGAGGGAGCCTGAGAAATGGCTACCACATCCAAG
GAAGGCAGCAGGCGCGTAAATTACCCAATCCCGGCACGGGGAGGTAGTGACGAGAAATAA
CAATATAAGACTCTTTTATGATGTCTTATAATTGGAATGAGTCGAGCATAAATCCTTCAA
TAAGGATCAAGTGGAGGGCAAGTCTGGTGCCAGCAGCCGCGGTAATTCCAGCTCCACTAG
CGTATATTAAAATTGTTGCAGTTAAAACGTTCGAAGTTTAT-------------TCTTGT
CCAACACGGGT-------------------GC-------TACTCC-TAAT-GAT------
---GGTAGTAG--------GTCA-CT-G--GAT-------------------T----GTT
GCGACT-ATAAGACTG-GGT------------------GC-----CTATATG--------
---------------------------------------GTGG-----CGCTTGATGCCT
TTCA--TCGGGTGC-----------AGCG------------------TTT--C-CACC-A
GCCC-AGCTGCGA----TTACCTTGAACAAATTAGAGTGCTCTAAGCAGGCTAGCTACA-
-----------------------------CGGCCGAGAATAATCTTGCATGGAATAATGG
AATATGACCTCGGTCTTAA-TA--TTCATTGGTTTGTAA---T-CAGATCAAGAGGTAAT
GATTAACAGAAGTAGTTGGGGGCATTAGTATTACGGCGCGAGAGGTGAAATTCGTAGACC
GTCGTAAGACTAACTAAAGCGAAAGCATTTGCCATGGATGCTTTCATTAATCAAGAACGA
AAGTTAGAGGATCGAAGGCGATTAGATACCGCCCTAGTTCTAACCGTAAACTATGCCAAT
TAGCAATTGG---GAGACGCTAC--ATTA-TGGTGCTC--TCAGTAGCTTC-CGGGAAAC
CAAAA---TTAGGTTCCGGGGGAAGTATGGTTGCAAAGTTGAAACTTAAAGGAATTGACG
GAAGGGCACCACCA-GGAGTGGAGCCTGCGGCTTAATTTGACCCAACACGGGAAAACTTA
CCAGGTCCGAACTTATTGAGGTAAGACAGATTAATAGCTCTTTCTCAAAATTAAGGGTAG
TGGTGCATGGCCGTTCTTAGTTCGTGGAATGATTTGTCTGGTTAATTCCGATAACGAACG
TGACTCAATCAAATTAAATAGAACGCTATCAGCAGT-------------CAGATG-TTGA
TACC------GTCGGCCG--------------GG--------------------TGGGCG
-TGT----------GCTCCCTCGGGGGTG------------------------CGCGTTC
CGTCCACCGGCG------GTGTAGTGTGACCTGATA--------------ATACGTCAAC
TCATC-GAGGTTGACAATCTGCTTAATAGGACAATTTGTG-TTCAGCAAAATGAGATTGA
GCGATAACAGGTCCGTGATGCCCTTAGATGTTCTGGGCTGCACGCGCGCTACAAT---GT
GAGCAGCA---GCCTGT-AT--------------CCTATTCCGAAAGGTACGGGAAATCA
GTGAAATGCTCATT-TAGTCGGGGTTATGGATTGAAATGGTCCATATGAACCTGGAATTC
CCAGTAAGTGCTGGTCATTAGCTAGCGTTGATTACGTCCCTGCCCTTTGTACACACCGCC
CGTCGCTACTACCGA-TGGATTATTTAGTGAGGTCT-TTGAAG---GTGAAC---ATT-T
GCTAGTCCCTCGT--GGATTA-----CA------TTTGA-ATCGCTGAAGTTGACCGAAC
TTGATGA-----TTTAGAGGAAGTAAAAGTCGTAACAAGGTTTCCGTAGGTG--------
-------------
>18S_Ps_ferox_GF_S111
GAATTCTGGTTGATCCTACCAGTAAT-ATACGCTTGTCTCAAAGGTTAAGCCATGCATGT
CTAAGTACAAACAGATTT-AATGTGAAACCGCATATGGCTCAGTATAACAGCTATAATTT
ACAAGATCATT---TAACTAGTTACTTGGATAACTGTGGAAAATCTAGAGCTAATACATG
CAAAATGCAGGAA-CC--------------TCGC-GGAACCTGTGCAA-TTATTAGTC--
-AAACCAATCGT-------CCTCCGTG-----------------ACGC-TTGAGTTG--A
AATCTGGATAATTTTGTTGATCGTATGGTCT--C-GC-----ACCGACGACAGATCTTTC
AAATATCTGCCCTATCAACTATTGATGGTAGTATAGAGGACTACCATGGTTGCAACGGGT
AACGGGGAATCAGGGTTCGATTCCGGAGAGGGAGCCTGAGAAATGGCTACCACATCCAAG
GAAGGCAGCAGGCGCGTAAATTACCCAATCCCGGCACGGGGAGGTAGTGACGAGAAATAA
CAATATAAGACTCTTTTATGATGTCTTATAATTGGAATGAGTTGAGCATAAATCCTTCAA
CAAGGATCAAGTGGAGGGCAAGTCTGGTGCCAGCAGCCGCGGTAATTCCAGCTCCACTAG
CGTATATTAAAATTGTTGCGGTTAAAACGTTCGAAGTTTAT-------------TCTTGT
CCAACACGGGT-------------------GC-------TACTCC-TAAT-GAT------
---GGCAGTAG--------GTCA-CT-G--GAC-------------------T----GTT
GAGACT-ATAAGACTG-GGT------------------GC-----CTATTT---------
---------------------------------------GTGG-----CA-TTGATGCCT
TTCA--TCGGGTGC-----------AGTG------------------TTT--C-CACA-A
GCCC-AGCTGCTA----TTACCTTGAACAAATTAGAGTGCTCTAAGCAGGCTATTTA-A-
-----------------------------CGGCCGAGAATAATCTTGCATGGAATAATGG
AATATGACCTCGGTCTTAA-TA--TTCATTGGTTTGTAA---T-CAGATCAAGAGGTAAT
GATTAACAGAAGTAGTTGGGGGCATTAGTATTACGGCGCGAGAGGTGAAATTCGTAGACC
GTCGTAAGACTAACTAAAGCGAAAGCATTTGCCATGGATGCTTTCATTAATCAAGAACGA
AAGTTAGAGGATCGAAGGCGATTAGATACCGCCCTAGTTCTAACCGTAAACTATGCCAAT
TAGCAATTGG---GAGACGCTAC--ATTA-TGGTGCTC--TCAGTAGCTTC-CGGGAAAC
CAAAA---TTAGGTTCCGGGGGAAGTATGGTTGCAAAGTTGAAACTTAAAGGAATTGACG
GAAGGGCACCACCA-GGAGTGGAGCCTGCGGCTTAATTTGACCCAACACGGGAAAACTTA
CCAGGTCCGAACTTATTGAGGTAAGACAGATTAATAGCTCTTTCTCAAAATTAAGGGTAG
TGGTGCATGGCCGTTCTTAGTTCGTGGAATGATTTGTCTGGTTAATTCCGATAACGAACG
TGACTCAATCAAATTAAATAGAACGCTATCAGCAGT-------------CAGATGTTTGA
TACC------ACCGGTT---------------GG--------------------TCGGCG
-GGT----------GCTCCTCACGGGGTG-----------------------CTCGTCGT
G--CCGCCGGGG------GTGTAGTGTGACCTGATA--------------ATACGTCAAC
TCATC-GAGGTTGAC-TTCTGCTTAATAGGACAATTTGTG-TTCAGCAAAATGAGATTGA
GCGATAACAGGTCCGTGATGCCCTTAGATGTTCTGGGCTGCACGCGCGCTACAAT---GT
GAGCAGCA---GCGCGT-AC--------------CCTTCTCCGAAAGGAGCGGGAAATCG
CTGAAATGCTCATT-TAGTCGGGATTATGGATTGAAATGGTCCATATGAACCTGGAATTC
CCAGTAAGTGCTGGTCATTAGCTAGCGTTGATTACGTCCCTGCCCTTTGTACACACCGCC
CGTCGCTACTACCGA-TGGATTATTTAGTGAGGTCT-TTGAAG---GTGAAC---ATT-T
GCTAGTCCCTC-G--GGATTA-----CA------TTTGA-ATCGCTGAAGTTGACCGAAC
TTGATGA-----TTTAGAGGAAGTAAAAGTCGTAACAAGGTTTCCGTAGGTGAACCTGCG
GAAGGATCATTAC
>18S_Ho_sp.1_CF_S34
-----------GATCCTGCCAGTAGC-ATATGCTTGTCTCAAAGATTAAGCCATGCATGC
CTCCGTACAAACTAAACT-AAAGTGAAACCACGAATGGCTCATTAAATCAGTTACTATCT
ATTGGAT-ATT---AAA-TATCTACATGGATAACTGTGGTAATTCTAGAGCTAATACGTG
CAATATGCCTTGA-CC--------------TCAC-GGGATAGGTGCACTTTATTAGACCA
-AGATCAACGGGACT----CTTCGGAG-----------------TTCCTTTGTGATGGTG
ACTCTGGATAACTACGCTGATCGCATGGCCT--CTGC-----GCCGGCGATGAGTCCTTT
GAGTAACTGCCTTATCAACTA--GATGGTAGGTTAGATGCCTACCATGGTTGTAACGGGT
AACGGGGAATCAGGGTTCGATTCCGGAGAGGGAGCCTGAGAAACGGCTACCACATCCAAG
GAAGGCAGCAGGCACGCAAATTACCCACTCTTAGCACGAGGAGGTAGTGACGAAAAATAC
CGGTACGGGACTCTT--AGGAGGCCCCGTAATCGGAATGAGTACGATCTAAATCCTCTAA
CGAGGATCTATTGGAGGGCAAGTCTGGTGCCAGCAGCCGCGGTAATTCCAGCTCCAATAG
CGTATATTAAAGTTGTTGCGGTTAAAAAGCTCGTAGTTGGA-------------TCT---
-CGACTCATGT----------------------------T------TGAT-GGT------
--------------------CCACCT-C------------------------T--CGGTG
GTTACT-GTTAGACTGAGTT------------------AC-----CTACGGA--T-----
---------------------------------------TTGT-----CTCTTGATTCTC
TTAA--CCGAGTGT-------CTTGAGCG-------------------------------
-----ATCTGTTC--GTTTACTTTGAACAAATTAGAGTGCTTCAAGCAGGC-ATCT----
-----------------------------CGCCC--GAATAATCTTGCATGGAATAATAG
AATAGGACTTCGGTTCTAT-----TCTGTTGGTCT-------T-CGGATCC-GAAGTAAT
GATTAAGAGGGACAGACGGGGGCATTAGTATTGCGGCGCTAGAGGTGAAATTCTTGGACC
GTCGCAAGACTAACAACAGCGAAAGCATTTGCCAAGAATGTTTTCATTAATCAAGAACGA
AAGTTAGAGGTTCGAAGGCGATCAGATACCGCCCTAGTTCTAACCATAAACGATGCTAAC
CAGCGATCAGCCTGAG----TAC--TTTC-AAGGACTCGGCTGGGAACTTCTCGGGAAAC
CAAAGTTTTTGGGTTCCGGGGGAAGTATGGTTGCAAAACTGAAACTTAAAGGAATTGACG
GAAGGGCACCACCA-GGAGTGGAGCCTGCGGCTTAATTTGACCCAACACGGGAAAACTCA
CCCGGCCCGGACACTATGAGGATTGACAGATTGAGAGCTCTTTCTTGATATAGTGGGTGG
TGGTGCATGGCCGTTCTTAGTTGGTGGATCGATTTGTCTGGTTAATTCCGATAACGAACG
AGACTCCAACCTATTAAATAGTACATCATC------------------------------
--TC--------------------------------------------------------
------------------------------------------------------------
---CTTCGGGCG------------------------------------------------
------ATGATGAAC----TTCTTAGAGGGACAGGCGGCGATTCAGCCGCACGAGAAGGA
GCAATAACAGGTCTGTGATGCCCTTAGATGTCCGGGGCCGCACGCGCGCTACACTGAAGT
GTACAGCGTGCGTGTGT-TT--------------CCTACTCCGAAAGGAGTGGGAAACCC
TAGGAATTCTCTTCGTACTTGGGATAGTGCATTGTAACTATGCTCTTGAACGAGGAATTC
CCAGTAAGCGTGAGTCATTACCTAGCGTTGATTACGTCCCTGCCCTTTGTACACACCGCC
CGTCGCTACTACCGATTGAATGATTTAGTGAGGTCT-TCGGATCGGATGA---------T
GCAGTTTTCTCTG--AAAGCAGTATCTG------TCTGA-A------AAGATGACCAAAC
TTGATCA-----TTTAGAGGAAGTAAAAGTCGTAACAAGGTTTCCGTAGGTGAACCTGCG
GA-----------
>18S_Ho_sp.2_CF_S35
-TTACCTGGTTGATTCTGCCAGTAGTCATATGCTTGTCTCAAAGATTAAGCCATGCATGT
CTAAGTATAAGCAATTAT-ACCGCGAAACTGCGAATGGCTCATTATATAAGTTATCGTTT
ATTTGATAGCA---CA--TTACTACTTGGATAACCGTGGTAATTCTAGAGCTAATACATG
CTAAAAATCCCGA-CT--------------TC---GGAAGGGATGTAT-TTATTAGATTA
AAAACCAAT-GC-------CCTTCGGG-----------------GCTC-----ACTGGTG
ATTCATGATAACTCCTCGAATCGCATGGCCT--T-GT-----GCCGGCGATGGTTCATTC
AAATTTCTTCCCTATCAACTTTCGATGTTTGGGTATTGGCCAAACATGGTTGCAACGGGT
AACGGAGGGTTAGGGCTCGACCCCGGAGAAGGAGCCTGAGAAACGGCTACTACATCCAAG
GAAGGCAGCAGGCGCGCAAATTACCCAATCCCGACACGGGGAGGTAGTGACAATAAATAC
TGATACAGGGCTCTTTTGG---GTCTTGTAATCGGAATGAGTACAATTTAAATCCCTTAA
CGAGGAACAATTGGAGGGCAAGTCTGGTGCCAGCAGCCGCGGTAATTCCAGCTCCAATAG
CGTATATTAAAGTTGTTGCGGTTAAAAAGCTCGTAGTTGGA-------------TCT---
-CGACTCATGT-----------------------------------TA------------
---GGTGGTCC--------ACCT-CT-C--GGT-------------------G----GTT
ACTGCC----TGACTGAGTT------------------AC-----CTA------------
---------------CGGATT-------------------TGT-----CTCTTGATTCTC
TTAA--CCGAGTGT-------CTTGAGCG-------------------------------
-----ATCTGTTC--GTTTACTTTGAACAAATTAGAGTGCTTCAAGCAGGC-ATCT----
-----------------------------CGCCC--GAATAATCTTGCATGGAATAATGG
AATAGGACTTCGGTTCTAT-----TCTGTTGGTCT-------T-CGGATCC-GAAGTAAT
GATTAAGAGGGACAGACGGGGGCATTAGTATTGCGGCGCTAGAGGTGAAATTCTTGGACC
GTCGCAAGACTAACAACAGCGAAAGCATTTGCCAAGAATGTTTTCATTAATCAAGAACGA
AAGTTAGAGGTTCGAAGGCGATCAGATACCGCCCTAGTTCTAACCATAAACGATGCTAAC
CAGCGATCAG---GCTGAGTACT--TTCAAGGACTCGC--CTGGGAACTTC-CGGGAAAC
CAAAGTCTTTGGGTTCCGGGGGAAGTATGGTTGCAAAACTGAAACTTAAAGGAATTGACG
GAAGGGCACCACCA-GGAGTGGAGCCTGCGGCTTAATTTGACTCAACACGGGAAAACTCA
CCCGGCCCGGACACTATGAGGATTGACAGATTGAGAGCTCTTTCTTGATATAGTGGGTGG
TGGTGCATGGCCGTTCTTAGTTGGTGGATCGATTTGTCTGGTTAATTCCGATAACGAACG
AGACTCCAACCTACTAAATAGTACATCTTC------------------------------
----------------TC------------------------------------------
------------------------------------------------------------
---CTTCGGGCG------------------TTGATG------------------------
----------------AACTTCTTAGAGGGACAGGCGGCGATTCAGCCGCACGAGAAGGA
GCAATAACAGGTCTGTGATGCCCTTAGATGTCCGGGGCCGCACGCGCGCTACACTGAAGT
GTTCAGCGTGCGTGTGT-TT--------------CCTACTCCGAAAGGAGTGGGAAACCC
TAGGAATTCTCTTCGTACTTGGGATAGGGCATTGTAACTATACCCTTGAACGAGGAATTC
CCAGTAAGCGTGAGTCATTACCTAGCGTTGATTACGTCCCTGCCCTTTGTACACACCGCC
CGTCGCTACTACCGATTGAATGATTTAGTGAGGTCT-TCGGATCGGATGG---------T
GCAGTTTTCTCTG--AAAGCAGCATCTA------TTTGA-------GAAGATGACCAAAC
TTGATCA-----TTTAGAGGAAGTAAAAGTCGTAACAAGGTTTCCGTAAGTGAACCTGCG
-------------
>18S_An_baezai_KH_S4
GCATTCTGGTTGATCCTACCAGTAAT-ATACGCTCGTCTCAAAGGTTAAGCCATGCATGT
CTAAGTACAAACAGATTT-AATGTGAAACCGCATAAGGCTCAGTATAACAGCTATAATTT
ACGAGATCATC---ATCATAGTTACTTGGATAACTGTGGAAAATCTAGAGCTAATACATG
CAACATGCCAGGA-CC--------------TCGC-GGAACTGGTGCAC-TTATTAGTC--
-AAACCAATCGCGTGT---TCTACGTG--------------------CTTTGAGTTG--A
AGTCTGGATAATCAAGCCGATCGTACGGTCT--C-GC-----ACCGACGACGGGTCTCGC
AAATATCTGCCCTATCAACTATTGATGGTAGTATAGAGGACTACCATGGTTGCAACGGGT
AACGGGGAATCAGGGTTCGATTCCGGAGAGGGAGCCTGAGAAATGGCTACCACATCCAAG
GAAGGCAGCAGGCGCGTAAATTACCCAATCCCGGGACGGGGAGGTAGTGACGAGAAATAA
CAATATGAAACTCTTTAATGATGTTTCATAATTGGAATGAGTTGAGCATAAATCCTTCTC
CAAGGATCAAGTGGAGGGCAAGTCTGGTGCCAGCAGCCGCGGTAATTCCAGCTCCACTAG
CGTATATTAAAATTGTTGCGGTTAAAACGTTCGAAGTTGAT-------------TCTTGT
CCAACACAGGC--CGGCTCCGCTGACTCGGGT-------CAAACCGTGGT-CGG------
---TGGAATGG------------TCC-G--GAA-------------------T-CTGGTT
GCGACT-CGAATGGTGTGGT---------------AGGGC-----ACCAAAT--CC----
---------------------------------------GTGG-----CA-CTCTTGCCC
TTCG--CCGGGTGA-------G---GGTG------------------TTC--C-CACAGA
GCAC-TACCGCTCACGTTCACCTTGAACAAATTAGAGTGCTTAAAGCAGGCTATTCAGT-
-----------------------------TGGCCGAGAATAATCTTGCATGGGATGATAA
AAGATGACCTCAGTCTGTA-AA--TTCATTGGTTTGTAC---G-CAGACTCAGAGGTAAT
GATTAAGAGAAGTAGTTGGGGGCATTAGTATTACGGCGCGAGAGGTGAAATTCGTAGACC
GTCGTAAGACTAACTAACGCGAAGGCATTTGCCAAGGATGCTTTCCTTAATCAAGAACGA
AAGTTAGATGATCGAAGGCGATTAGATACCGCCCTAGTTCTAACCGTAAACGATGCCAAT
TAGCAATTGG---GAGACGCTAC--ATCC-AGGTGCTC--TCAGAGGCTCA-CGGGAAAC
CAAAA---TAAGGTTCCGGGGGAAGTATGGTTGCAAAGTTGAAACTTAAAGGAATTGACG
GAAGGGCACCACAACGAAGTGGAGCTTGCGGTTCAATTTGACCCAACACGGGAAAACTTA
CCAGGTCCGAACTTATGGAGGTGAGACAGATTAATAGCTCTTTCTCAAACTTAAGGGTAG
TGGTGCATGGCCGTTCTTAGTTCGTGGATTGATTTGTCTGGTTTATTCCGATAACGAACG
TGACTCACTTATGCTAACTAGAACGAAGTCAGTGTT-------------AACGCG-TTGA
TGCT----GAAGCAGGTGC-CTCC--------GG--------------------GTGCCG
TGGT--------------------------------------------------------
---------TCA------GAAGAGTGTGACCTGACG-CTAAAGTCGGGGCGTGCGCAAGT
GCGTCTGCGATTGGC----TGCTTAGCGGGACAATTTGTG-TTTAGCAAAATGAGACTGA
GCGATAACAGGTCCGTGATGCCCTTAGATGTTCTGGGCTACACGCGTGCTACAAT---GT
GGGCAGCA---GCGTGTTTT--------------CCTATTCCGAGAGGAACGGGAAATCA
CTCAAATGCTCACT-TAGTAGGAATTATGGATTGCAATGGTCCATATGAACTCGGAATCT
CTAGTAAGTGCTGGTCATCAGCTAGCGCTGATTACGTCCCTGCCCTTTGTACACACCGCC
CGTCGCTACTACCGA-TGGATTATTTAGTGAGGTCT-CTGGAG---ATGATC---TTT-C
GCTGGCCCCTC--GCGGGCCG-----CG------TCTGC-TTTGTTGAAGTTGACCGAAC
TTGATGA-----TTTAGAGGAAGTAAAAGTCGTAACAAGGTTTCCGTAGGTGAACCTGCG
GAAGGATCATTAC
