# Supplementary material for: Ribosomal RNA (rRNA) sequences from 33 globally distributed mosquito species for improved metagenomics and species identification
Source: eLife. 2023 Jan 23;12:e82762. doi: 10.7554/eLife.82762 (PMC10014081; doi:10.7554/eLife.82762)
Supplement: Figure 5—source data 1. [file elife-82762-fig5-data1.zip]

Archive with 1 entries (1 files):
- Figure 5_source data 1_COI_muscle.fasta
