# Supplementary material for: Ribosomal RNA (rRNA) sequences from 33 globally distributed mosquito species for improved metagenomics and species identification
Source: eLife. 2023 Jan 23;12:e82762. doi: 10.7554/eLife.82762 (PMC10014081; doi:10.7554/eLife.82762)
Supplement: Figure 5—source data 1. [file elife-82762-fig5-data1.zip › Figure 5_source data 1_COI_muscle.fasta]

>Ar_spADI244-MN362807
GGAGCTAGCCTAAGAAGACTTATTCGACTAGAACTAGGGCAACCAGGAAGACTAATATTT
AATGATCAAATTTATAACACTATTGTAACAGCCCATGCTTTTATTATAATTTTCTTTATA
GTTATACCAATAATAATTGGTGGATTCGGAAATTGACTATTACCAATCATACTAAGAGCC
CCAGACATAGCCTTTCCTCGAATAAACAACATAAGATTTTGACTACTTCCACCCTCACTA
ATTCTTCTTATTTCAAGATCATTAACTTCTATAGGAGCTGGAACAGGGTGAACCGTCTAC
CCTCCTTTAGCAAGAAACATTGCCCACTCAGGCCCATCAGTAGACCTGGCTATTTTTTCC
CTTCATCTAGCAGGAGTTTCTTCTATTCTAGGAGCTATTAATTTTATAGCAACAACTATA
AATATAAAACCATCTTCTATACAAACTGACAAAATTCCTCTATTCGTTTGATCAATTTTC
ATCACTACAATTTTACTTTTATTATCTCTTCCAGTGTTAGCAGGAGCTATCACCATACTA
CTAACTGACCGAAACTTTAACACATCATTTTTTGATCCAGCAGGAGGAGGAGACCC
>Ho_orphanus-KM101004
---------------------ATCCGCCTAGAATTAGGGCAACCAGGAAGACTATTGTTT
AATGACCAAATTTACAATACCATTGTTACAGCCCATGCTTTTATTATAATCTTTTTTATA
GTAATACCAATAATAATTGGAGGATTTGGTAACTGACTAATCCCATTAATGTTAAGAGCT
CCAGATATAGCTTTCCCACGAATAAACAATATAAGATTTTGACTTCTCCCTCCTTCTCTC
ATTCTTCTTCTATCCAGCTCTTTTACATCAATAGGTGCAGGAACAGGATGAACAGTATAC
CCCCCCCTATCCAGCAACATCGCACACTCCGGCCCCTCAGTAGACCTAACAATCTTCTCA
CTTCATCTAGCAGGAATCTCTTCAATCCTAGGAGCTATTAACTTTATAGCAACAACCTTA
AATATAAAACCAAAATCCATAACCGGTGATCAAATCCCTCTATTCGTGTGGTCCATCTTC
ATCACTACAATTCTCCTATTATTATCACTTCCAGTGCTAGCTGGAGCAATCACTATACTA
TTAACTGACCGTAACTTCAACACATCTTTCTTTGACCCAGCGGGGGGAGGA-----
>Sp_fuxiensis-MH916807
GGAGCAAGACTTAGAACAATAATCCGACTAGAACTAGGACAACCGGGAACCCTTTTAGGT
AGAGACCAAATTTACAATACAATTGTTACTGCTCACGCATTTGTTATAATCTTTTTTATA
GTAATACCAATAATAATCGGAGGATTTGGTAATTGATTAGTTCCCCTTATAATCAGAGCT
CCAGATATAGCTTTTCCACGCATAAATAATATAAGATTTTGACTTCTTCCACCAGCATTA
ATTCTTCTATTAACTAGCTCTTTCACATCAATAGGAGCAGGAACAGGATGAACAGTATAT
CCTCCCCTTTCTAGAAATATAGCTCATGCCGGTCCATCAGTAGATTTAACTATCTTTTCA
CTTCATCTTGCAGGAATCTCTTCCATCTTAGGAGCTATTAATTTTATAGCAACTATTTTA
AATATAAAACCAAAATACATAAAAATAGAACAAATTCCTTTATTTGTTTGATCAATTTTT
ATCACTACTGTCCTTCTTTTATTATCCCTACCAATTTTAGCTGGAGCAATTACTATACTA
TTAACAGATCGAAATTTTAATACATCATTTTTTGATCCAGCAGGAGGAGGTGATCC
>Ae_aegypti_CF_S24
GGAACTTCTTTAAGAATTTTAATTCGTGCTGAACTTAGCCACCCTGGTATATTTATTGGG
AATGACCAAATTTATAATGTAATTGTAACAGCTCATGCATTTATTATAATTTTCTTTATA
GTAATACCAATTATAATTGGAGGATTTGGAAATTGATTAGTTCCTTTAATATTAGGAGCC
CCTGATATAGCTTTTCCTCGAATAAATAATATAAGTTTTTGAATACTACCTCCTTCATTG
ACTCTTCTATTATCAAGCTCAATAGTAGAAAATGGGGCAGGAACTGGGTGAACAGTTTAT
CCTCCTCTCTCTTCAGGAACAGCTCATGCTGGAGCTTCTGTTGATTTAGCTATTTTTTCT
CTTCATTTAGCTGGAATTTCCTCAATTTTAGGGGCAGTAAATTTTATTACAACTGTAATT
AATATACGATCGTCAGGAATTACTTTAGATCGACTACCCTTATTTGTTTGATCTGTAGTT
ATTACAGCTATCTTATTACTTCTTTCTCTTCCTGTTTTAGCTGGAGCTATTACTATGTTA
TTAACAGACCGAAACTTAAATACATCTTTCTTTGATCCAATCGGAGGAGGAGATCC
>Ae_aegypti_CF_S25
GGAACTTCTTTAAGAATTTTAATTCGTGCTGAACTTAGCCACCCTGGTATATTTATTGGG
AATGACCAAATTTATAATGTAATTGTAACAGCTCATGCATTTATTATAATTTTCTTTATA
GTAATACCAATTATAATTGGAGGATTTGGAAATTGATTAGTTCCTTTAATATTAGGAGCC
CCTGATATAGCTTTTCCTCGAATAAATAATATAAGTTTTTGAATACTACCTCCTTCATTG
ACTCTTCTATTATCAAGCTCAATAGTAGAAAATGGGGCAGGAACTGGGTGAACAGTTTAT
CCTCCTCTCTCTTCAGGAACAGCTCATGCTGGAGCTTCTGTTGATTTAGCTATTTTTTCT
CTTCATTTAGCTGGAATTTCCTCAATTTTAGGGGCAGTAAATTTTATTACAACTGTAATT
AATATACGATCGTCAGGAATTACTTTAGATCGACTACCCTTATTTGTTTGATCTGTAGTT
ATTACAGCTATCTTATTACTTCTTTCTCTTCCTGTTTTAGCTGGAGCTATTACTATGTTA
TTAACAGACCGAAACTTAAATACATCTTTCTTTGATCCAATCGGAGGAGGAGATCC
>Ae_aegypti_CF_S26
GGAACTTCTCTAAGAATTTTAATTCGTGCTGAACTTAGCCACCCTGGTATATTTATTGGG
AATGATCAAATTTATAATGTAATTGTAACAGCTCATGCATTTATTATAATTTTCTTTATA
GTAATACCAATTATAATTGGAGGATTTGGAAATTGATTAGTTCCTTTAATATTAGGAGCC
CCTGATATAGCCTTTCCTCGAATAAATAATATAAGTTTTTGAATACTACCTCCTTCATTG
ACTCTTCTATTATCAAGCTCAATAGTAGAAAATGGAGCAGGAACTGGGTGAACAGTTTAT
CCTCCTCTCTCTTCAGGAACAGCTCATGCTGGAGCTTCTGTTGATTTAGCTATTTTTTCT
CTTCATTTAGCTGGAATTTCCTCAATTTTAGGGGCAGTAAATTTTATTACAACTGTAATT
AATATACGATCGTCAGGAATTACTTTAGATCGACTACCCTTATTTGTTTGATCTGTAGTT
ATTACAGCTATCTTATTACTTCTTTCTCTTCCTGTTTTAGCTGGAGCTATTACTATGTTA
TTAACAGACCGAAACTTAAATACATCTTTCTTTGATCCAATCGGAGGAGGAGATCC
>Ae_albopictus_KH_S1
GGAACTTCACTAAGAGTTTTAATTCGTATTGAACTTAGACATCCTGGTATATTTATTGGA
AATGATCAAATTTATAATGTAATTGTTACTGCTCATGCTTTTATTATAATTTTTTTTATA
GTAATACCTATCATAATTGGAGGATTTGGAAACTGACTAGTACCCTTAATACTAGGAGCC
CCTGATATAGCTTTTCCTCGAATAAATAATATAAGTTTTTGAATATTACCCCCCTCTTTA
ACACTGCTGCTTTCTAGTTCTATAGTAGAAAACGGAGCTGGAACAGGGTGAACGGTTTAT
CCTCCCCTTTCTTCTGGAACAGCTCATGCTGGGGCTTCAGTTGATTTAGCAATTTTTTCT
TTACATTTAGCGGGAATCTCATCTATTTTAGGAGCAGTAAATTTTATTACAACTGTAATT
AATATACGATCAGCTGGTATTACTCTTGATCGACTACCTTTATTTGTGTGATCAGTAGTA
ATTACAGCTATTTTATTACTTCTTTCTCTACCCGTATTAGCCGGAGCTATTACTATATTA
TTAACAGACCGAAATTTAAATACNTCTTTTTTTGATCCAATTGGAGGGGGAGACCC
>Ae_albopictus_KH_S2
GGAACTTCACTAAGAGTTTTAATTCGTATTGAACTTAGACATCCTGGTATATTTATTGGA
AATGATCAAATTTATAATGTAATTGTTACTGCTCATGCTTTTATTATAATTTTTTTTATA
GTAATACCTATCATAATTGGAGGATTTGGAAACTGACTAGTACCCTTAATACTAGGAGCC
CCTGATATAGCTTTTCCTCGAATAAATAATATAAGTTTTTGAATATTACCCCCCTCTTTA
ACACTGCTGCTTTCTAGTTCTATAGTAGAAAACGGAGCTGGAACAGGGTGAACGGTTTAT
CCTCCCCTTTCTTCTGGAACAGCTCATGCTGGGGCTTCAGTTGATTTAGCAATTTTTTCT
TTACATTTAGCGGGAATCTCATCTATTTTAGGAGCAGTAAATTTTATTACAACTGTAATT
AATATACGATCAGCTGGTATTACTCTTGATCGACTACCTTTATTTGTGTGATCAGTAGTA
ATTACAGCTATTTTATTACTTCTTTCTCTACCCGTATTAGCCGGAGCTATTACTATATTA
TTAACAGACCGAAATTTAAATACATCTTTTTTTGATCCAATTGGAGGGGGAGACCC
>Ae_albopictus_KH_S3
GGAACTTCACTAAGAGTTTTAATTCGTATTGAACTTAGACATCCTGGTATATTTATTGGA
AATGATCAAATTTATAATGTAATTGTTACTGCTCATGCTTTTATTATAATTTTTTTTATA
GTAATACCTATCATAATTGGAGGATTTGGAAACTGACTAGTACCCTTAATACTAGGAGCC
CCTGATATAGCTTTTCCTCGAATAAATAATATAAGTTTTTGAATATTACCCCCCTCTTTA
ACACTGCTGCTTTCTAGTTCTATAGTAGAAAACGGAGCTGGAACAGGGTGAACGGTTTAT
CCTCCCCTTTCTTCTGGAACAGCTCATGCTGGGGCTTCAGTTGATTTAGCAATTTTTTCT
TTACATTTAGCGGGAATCTCATCTATTTTAGGAGCAGTAAATTTTATTACAACTGTAATT
AATATACGATCAGCTGGTATTACTCTTGATCGACTACCTTTATTTGTGTGATCAGTAGTA
ATTACAGCTATTTTATTACTTCTTTCTCTACCCGTATTAGCCGGAGCTATTACTATATTA
TTAACAGACCGAAATTTAAATACATCTTTTTTTGATCCAATTGGAGGGGGAGACCC
>Ae_albopictus_CF_S36
GGAACTTCACTAAGAGTTTTAATTCGTATTGAACTTAGACATCCTGGTATATTTATTGGA
AATGATCAAATTTATAATGTAATTGTTACTGCTCATGCTTTTATTATAATTTTTTTTATA
GTAATACCTATCATAATTGGAGGATTTGGAAACTGACTAGTACCCTTAATACTAGGAGCC
CCTGATATAGCTTTTCCTCGAATAAATAATATAAGTTTTTGAATATTACCCCCCTCTTTA
ACACTGCTGCTTTCTAGTTCTATAGTAGAAAACGGAGCTGGAACAGGGTGAACGGTTTAT
CCTCCCCTTTCTTCTGGAACAGCTCATGCTGGGGCTTCAGTTGATTTAGCAATTTTTTCT
TTACATTTAGCAGGAATCTCATCTATTTTAGGAGCAGTAAATTTTATTACAACTGTAATT
AATATACGATCAGCTGGTATTACTCTTGATCGACTACCTTTATTTGTGTGATCAGTAGTA
ATTACAGCTATTTTATTACTTCTTTCTCTACCCGTATTAGCCGGAGCTATTACTATATTA
TTAACAGACCGAAATTTAAATACATCTTTTTTTGATCCAATTGGAGGGGGAGACCC
>Ae_albopictus_CF_S37
GGAACTTCACTAAGAGTTTTAATTCGTATTGAACTTAGACATCCTGGTATATTTATTGGA
AATGATCAAATTTATAATGTAATTGTTACTGCTCATGCTTTTATTATAATTTTTTTTATA
GTAATACCTATCATAATTGGAGGATTTGGAAACTGACTAGTACCCTTAATACTAGGAGCC
CCTGATATAGCTTTTCCTCGAATAAATAATATAAGTTTTTGAATATTACCTCCCTCTTTA
ACACTGCTGCTTTCTAGTTCTATAGTAGAAAACGGAGCTGGAACAGGGTGAACGGTTTAT
CCTCCCCTTTCTTCTGGAACAGCTCATGCTGGGGCTTCAGTTGATTTAGCAATTTTTTCT
TTACATTTAGCGGGAATCTCATCTATTTTAGGAGCAGTAAATTTTATTACAACTGTAATT
AATATACGATCAGCTGGTATTACTCTTGATCGACTACCTTTATTTGTGTGATCAGTAGTA
ATTACAGCTATTTTATTACTTCTTTCTCTACCCGTATTAGCCGGAGCTATTACTATATTA
TTAACAGACCGAAATTTAAATACATCTTTTTTTGATCCAATTGGAGGGGGAGACCC
>Ae_albopictus_CF_S38
GGAACTTCACTAAGAGTTTTAATTCGTATTGAACTTAGACATCCTGGTATATTTATTGGA
AATGATCAAATTTATAATGTAATTGTTACTGCTCATGCTTTTATTATAATTTTTTTTATA
GTAATACCTATCATAATTGGAGGATTTGGAAACTGACTAGTACCCTTAATACTAGGAGCC
CCTGATATAGCTTTTCCTCGAATAAATAATATAAGTTTTTGAATATTACCCCCCTCTTTA
ACACTGCTGCTTTCTAGTTCTATAGTAGAAAACGGAGCTGGAACAGGGTGAACGGTTTAT
CCTCCCCTTTCTTCTGGAACAGCTCATGCTGGGGCTTCAGTTGATTTAGCAATTTTTTCT
TTACATTTAGCGGGAATCTCATCTATTTTAGGAGCAGTAAATTTTATTACAACTGTAATT
AATATACGATCAGCTGGTATTACTCTTGATCGACTACCTTTATTTGTGTGATCAGTAGTA
ATTACAGCTATTTTATTACTTCTTTCTCTACCCGTATTAGCCGGAGCTATTACTATATTA
TTAACAGACCGAAATTTAAATACATCTTTTTTTGATCCAATTGGAGGGGGAGATCC
>Ae_simpsoni_CF_S27
GGAACTTCTTTAAGAATTTTAATTCGAACAGAACTAAGTCACCCTGGGATATTTATTGGA
AATGATCAAATTTATAATGTAATTGTTACAGCTCATGCATTTATTATAATTTTTTTTATA
GTAATACCAATTATAATTGGAGGATTTGGAAATTGATTAGTTCCACTGATATTAGGAGCT
CCTGATATAGCTTTTCCTCGAATAAATAATATAAGTTTTTGAATATTACCCCCTTCATTA
ACACTACTACTTTCTAGCTCAATAGTAGAAAACGGAGCTGGAACTGGTTGAACAGTTTAT
CCCCCTCTTTCTTCAGGAATTGCTCATACAGGGGGATCAGTTGATCTAGCAATTTTTTCT
CTTCATCTAGCAGGAATTTCATCTATTTTAGGGGCAGTAAATTTTATTACTACTGTAATT
AATATACGATCTATAGGAATTACTTTAGATCGATTACCATTATTTGTATGATCTGTTGTT
ATTACAGCTATTTTATTACTTTTATCTTTACCTGTTTTAGCCGGTGCTATTACTATATTA
TTAACTGATCGAAATTTAAATACTTCCTTTTTTGACCCAATTGGAGGAGGAGATCC
>Ae_simpsoni_CF_S28
GGAACTTCTTTAAGAATTTTAATTCGAACAGAACTAAGTCACCCTGGAATATTTATTGGA
AATGATCAAATTTATAATGTAATTGTTACAGCTCATGCATTTATTATAATTTTTTTTATG
GTAATACCAATTATAATTGGAGGATTTGGAAATTGATTAGTTCCACTAATATTAGGAGCT
CCTGATATAGCTTTTCCTCGAATAAATAATATAAGTTTTTGAATATTACCCCCTTCATTA
ACACTACTACTCTCTAGTTCAATAGTAGAAAACGGAGCTGGAACTGGTTGAACAGTTTAC
CCTCCTCTTTCTTCAGGAATTGCTCATACAGGGGGATCGGTTGATCTAGCAATTTTTTCT
CTTCATTTAGCAGGAATTTCATCTATTTTAGGAGCAGTAAATTTTATTACTACTGTAATT
AACATACGATCTATAGGAATTACTTTAGATCGATTACCATTATTTGTGTGATCCGTTGTT
ATTACAGCTATTTTACTACTTTTATCTTTACCTGTTTTAGCCGGAGCTATTACTATATTA
TTGACTGATCGAAATTTAAATACTTCCTTTTTTGACCCAATTGGAGGGGGAGACCC
>Ae_simpsoni_CF_S29
GGGACTTCTTTAAGAATTTTAATTCGAACAGAACTAAGTCACCCTGGAATATTTATTGGG
AATGATCAAATTTATAATGTAATTGTTACAGCTCATGCATTTATTATAATTTTTTTTATG
GTAATACCAATTATAATTGGAGGATTTGGAAATTGATTAGTTCCACTAATATTAGGAGCT
CCTGATATAGCTTTTCCTCGAATAAATAATATAAGTTTTTGAATATTACCCCCTTCATTA
ACACTACTACTTTCTAGTTCAATAGTAGAAAACGGAGCTGGAACTGGTTGAACAGTTTAC
CCTCCTCTTTCTTCAGGAATTGCTCATACAGGAGGATCGGTTGATCTAGCAATTTTTTCT
CTTCATTTAGCAGGAATTTCATCTATTTTAGGAGCAGTAAATTTTATTACTACTGTAATT
AACATACGATCTATAGGAATTACTTTAGATCGATTACCATTATTTGTGTGATCCGTTGTT
ATTACAGCTATTTTATTACTTTTATCTTTACCTGTTTTAGCCGGAGCTATTACTATGTTA
TTGACTGATCGAAATTTAAATACTTCCTTTTTTGACCCAATTGGAGGAGGAGACCC
>Ae_scapularis_GF_S86
GGTACATCATTAAGAATTTTAATTCGTGCTGAATTAAGTCACCCAGGTATATTTATTGGG
AATGACCAAATTTATAATGTAATTGTTACAGCTCACGCTTTTATTATAATTTTTTTTATA
GTTATACCTATTATAATTGGAGGGTTTGGTAATTGATTAGTCCCTTTAATATTAGGAGCA
CCAGATATAGCTTTCCCTCGAATAAATAATATAAGTTTCTGAATATTACCTCCTTCATTG
ACCTTATTACTTTCTAGTAGTATGGTAGAAAATGGGTCTGGGACAGGATGAACAGTTTAC
CCTCCTCTATCTTCTGGGACAGCTCACGCAGGAGCTTCAGTTGATTTAACTATTTTTTCC
CTTCATTTAGCCGGGGTTTCATCAATTTTAGGGGCCGTAAATTTTATTACTACTGTAATT
AATATACGATCTGCAGGTATTACATTAGACCGATTACCTTTATTTGTTTGATCTGTTGTA
ATTACTGCTGTTTTATTACTTTTATCACTACCTGTATTAGCAGGAGCTATTACTATATTA
TTAACTGACCGAAATTTAAATACATCCTTTTTCGACCCAATTGGAGGAGGAGACCC
>Ae_scapularis_GF_S87
GGTACATCATTAAGAATTTTAATTCGTGCTGAATTAAGTCACCCAGGTATATTTATTGGA
AATGACCAAATTTATAATGTAATTGTTACAGCTCACGCTTTTATTATAATTTTTTTTATA
GTTATACCTATTATAATTGGAGGATTTGGTAATTGATTAGTCCCTTTAATATTAGGAGCA
CCAGATATAGCTTTCCCTCGAATAAATAATATAAGTTTCTGAATATTACCTCCTTCATTG
ACCTTATTACTTTCTAGTAGTATGGTAGAAAATGGATCTGGGACAGGATGAACAGTTTAC
CCTCCTCTATCTTCTGGGACAGCTCACGCAGGAGCTTCAGTTGATTTAACTATTTTTTCC
CTTCATTTAGCCGGGGTTTCATCAATTTTAGGAGCCGTAAATTTTATTACTACTGTAATT
AATATACGATCTGCAGGTATTACATTAGACCGATTACCTTTATTTGTTTGATCTGTTGTA
ATTACTGCTGTTTTATTACTTTTATCACTACCTGTATTAGCAGGAGCTATTACTATATTA
TTAACTGACCGAAATTTAAATACATCCTTTTTCGACCCAATTGGAGGAGGAGACCC
>Ae_scapularis_GF_S85
GGTACATCATTAAGAATTTTAATTCGTGCTGAATTAAGTCACCCAGGCATATTTATTGGG
AATGACCAAATTTATAATGTAATTGTTACAGCTCACGCTTTTATTATAATTTTTTTTATA
GTTATACCTATTATAATTGGAGGATTTGGTAATTGATTAGTCCCTTTAATATTAGGAGCA
CCAGATATAGCTTTCCCTCGAATAAATAATATAAGTTTCTGAATATTACCTCCTTCATTG
ACCTTATTACTTTCTAGTAGTATGGTAGAAAATGGATCTGGGACAGGATGAACAGTTTAC
CCTCCTCTATCTTCTGGAACAGCTCACGCAGGAGCTTCAGTTGATTTAACTATTTTTTCC
CTTCATTTAGCCGGGGTTTCATCAATTTTAGGAGCCGTAAATTTTATTACTACTGTAATT
AATATACGATCTGCAGGTATTACATTAGACCGATTACCTTTATTTGTTTGATCTGTTGTA
ATTACTGCTGTTTTATTACTTTTATCCCTACCTGTATTAGCAGGGGCTATTACTATATTA
TTAACTGACCGAAATTTAAATACATCCTTTTTCGACCCAATTGGAGGAGGAGACCC
>Ae_serratus_GF_S88
GGTACATCATTAAGAATTTTAATTCGTGCTGAATTAAGTCATCCCGGTATATTTATTGGG
AATGACCAAATTTATAATGTAATTGTTACAGCTCATGCTTTTATTATAATTTTCTTTATA
GTTATACCTATTATAATTGGAGGATTTGGAAATTGATTAGTTCCTCTAATATTAGGAGCA
CCTGATATAGCTTTCCCTCGAATAAATAATATAAGTTTTTGAATACTTCCTCCTTCATTA
ACTCTACTACTTTCTAGTAGTATAGTAGAAAATGGAGCTGGGACAGGATGAACAGTTTAT
CCACCTCTATCATCTGGAACAGCCCACGCTGGAGCTTCTGTTGACTTAGCTATTTTCTCT
CTTCATTTAGCAGGAATTTCTTCTATTTTAGGAGCAGTAAATTTTATTACTACTGTAATT
AATATACGATCAGCTGGTATTACATTAGACCGATTACCTCTATTTGTGTGATCTGTTGTA
ATTACAGCTATTTTATTACTTTTATCACTACCTGTATTAGCTGGAGCAATTACTATACTA
TTAACTGACCGAAATTTAAATACTTCATTCTTTGACCCAATTGGAGGAGGAGATCC
>Ae_serratus_GF_S89
GGTACATCATTAAGAATTTTAATTCGTGCTGAATTAAGTCATCCCGGTATATTTATTGGA
AATGACCAAATTTATAATGTAATTGTTACAGCTCATGCTTTTATTATAATTTTCTTTATA
GTTATACCTATTATAATTGGAGGATTTGGAAATTGATTAGTTCCTCTAATATTAGGAGCA
CCTGATATAGCTTTCCCTCGAATAAATAATATAAGTTTTTGAATACTTCCTCCTTCATTA
ACTCTACTACTTTCTAGTAGTATAGTAGAAAATGGAGCTGGGACAGGATGAACAGTTTAT
CCACCTCTATCATCTGGAACAGCCCACGCTGGAGCTTCTGTTGACTTAGCTATTTTCTCT
CTTCATTTAGCAGGAATTTCTTCTATTTTAGGAGCAGTAAATTTTATTACTACTGTAATT
AATATACGATCAGCTGGTATTACATTAGACCGATTACCTCTATTTGTGTGATCTGTTGTA
ATTACAGCTATTTTATTACTTTTATCTCTACCTGTATTAGCTGGAGCAATTACTATATTA
TTAACTGACCGAAATTTAAATACTTCATTCTTTGACCCAATTGGAGGAGGAGACCC
>Ae_serratus_GF_S90
GGTACATCATTAAGAATTTTAATTCGTGCTGAATTAAGTCATCCCGGTATATTTATTGGG
AATGACCAAATTTATAATGTAATTGTTACAGCTCATGCTTTTATTATAATTTTCTTTATA
GTTATACCTATTATAATTGGAGGATTTGGAAATTGATTAGTTCCTCTAATATTAGGAGCA
CCTGATATAGCTTTCCCTCGAATAAATAATATAAGTTTTTGAATACTTCCTCCTTCATTA
ACTCTACTACTTTCTAGTAGTATAGTAGAAAATGGAGCTGGGACAGGATGAACAGTTTAT
CCACCTCTATCATCTGGAACAGCCCACGCTGGAGCTTCTGTTGACTTAGCTATTTTCTCT
CTTCATTTAGCAGGAATTTCTTCTATTTTAGGAGCAGTAAATTTTATTACTACTGTAATT
AATATACGATCAGCTGGTATTACATTAGACCGATTACCTCTATTTGTGTGATCTGTTGTA
ATTACAGCTATTTTATTACTTTTATCTCTACCTGTATTAGCTGGAGCAATTACTATACTA
TTAACTGACCGAAATTTAAATACTTCATTCTTTGACCCAATTGGAGGAGGAGATCC
>Ae_vittatus_CF_S30
GGAACTTCATTAAGTATATTAATTCGTGCTGAACTTAGTCATCCTGGAATATTTATTGGA
AATGACCAAATTTATAATGTTATTGTAACAGCTCATGCATTTATTATAATTTTCTTTATA
GTTATACCAATTATAATTGGTGGATTTGGAAATTGATTAGTTCCTTTAATATTAGGAGCT
CCTGATATAGCTTTCCCTCGAATAAATAATATAAGTTTTTGAATATTACCTCCTTCATTA
ACACTACTACTTTCTAGTTCTATAGTAGAAAATGGAGCAGGGACAGGTTGAACAGTTTAT
CCCCCTCTATCTTCTGGAACTGCTCATGCTGGAGCATCAGTTGATTTAGCTATTTTTTCT
CTTCATTTAGCAGGGATTTCTTCAATTTTAGGAGCAGTAAATTTTATTACTACTGTAATT
AATATACGATCGGCAGGAATTACTTTAGATCGTTTACCTTTATTTGTTTGATCTGTTGTA
ATTACAGCTATTCTATTACTTTTATCATTACCAGTATTAGCAGGAGCTATTACTATATTA
TTAACAGATCGAAATTTAAATACTTCATTCTTCGATCCAATTGGAGGAGGAGATCC
>Ae_vittatus_CF_S31
GGAACTTCATTAAGTATATTAATTCGTGCTGAACTTAGTCATCCTGGAATATTTATTGGA
AATGACCAAATTTATAATGTTATTGTAACAGCTCATGCATTTATTATAATTTTCTTTATA
GTAATACCAATTATAATTGGTGGATTTGGAAATTGATTAGTTCCTTTAATATTAGGAGCT
CCTGATATAGCTTTCCCTCGAATAAATAATATAAGTTTTTGAATATTACCTCCTTCATTA
ACACTACTACTTTCTAGTTCTATAGTAGAAAATGGAGCAGGGACAGGTTGAACAGTTTAT
CCCCCTCTATCTTCTGGAACTGCTCATGCTGGAGCATCAGTTGATTTAGCTATTTTTTCT
CTTCATTTAGCAGGAATTTCTTCAATTTTAGGAGCAGTAAATTTTATTACTACTGTAATT
AATATACGATCAGCAGGAATTACTTTAGATCGTTTACCTTTATTTGTTTGATCTGTTGTA
ATTACAGCTATTCTATTACTTTTATCATTACCAGTATTAGCAGGAGCTATTACTATATTA
TTAACAGATCGAAATTTAAATACTTCATTCTTCGATCCAATTGGAGGAGGAGATCC
>Ae_vittatus_CF_S32
GGAACTTCATTAAGTATATTAATTCGTGCTGAACTTAGTCATCCTGGAATATTTATTGGA
AATGACCAAATTTATAATGTTATTGTAACAGCTCATGCATTTATTATAATTTTCTTTATA
GTAATACCAATTATAATTGGTGGATTTGGAAATTGATTAGTTCCTTTAATATTAGGAGCT
CCTGATATAGCTTTCCCTCGAATAAATAATATAAGTTTTTGAATATTACCTCCTTCATTA
ACACTACTACTTTCTAGTTCTATAGTAGAAAATGGAGCAGGGACAGGTTGAACAGTTTAT
CCCCCTCTATCTTCTGGAACTGCTCATGCTGGAGCATCAGTTGATTTAGCTATTTTTTCT
CTTCATTTAGCAGGGATTTCTTCAATTTTAGGAGCAGTAAATTTTATTACTACTGTAATT
AATATACGATCAGCAGGAATTACTTTAGATCGTTTACCTTTATTTGTTTGATCTGTTGTA
ATTACAGCTATTCTATTACTTTTATCATTACCAGTATTAGCAGGAGCTATTACTATATTA
TTAACAGATCGAAATTTAAATACTTCATTCTTCGATCCAATTGGAGGAGGAGATCC
>An_baezai_KH_S4
GGAACTTCATTAAGTATTTTAATTCGAGCTGAATTAGGACATCCTGGAGCCTTTATTGGA
GATGATCAAATTTATAATGTTATTGTAACAGCTCACGCTTTTATTATAATTTTTTTTATA
GTAATACCTATTATAATTGGAGGGTTTGGTAATTGATTAGTACCTTTAATATTAGGAGCC
CCTGATATGGCTTTCCCCCGAATAAATAATATAAGATTTTGAATATTACCTCCTTCTTTA
ACTTTACTTATTTCTAGAAGTATAGTAGAAAATGGGGCTGGGACAGGATGAACTGTTTAC
CCTCCTCTATCTTCAGGAATTGCTCATGCTGGAGCATCAGTAGATTTAGCTATTTTTTCT
TTACATTTAGCAGGAATTTCATCTATTTTAGGGGCAGTAAATTTTATTACAACAGTTATT
AATATACGATCACCAGGAATTACTTTAGATCGAATACCTTTATTTGTATGATCAGTAGTT
ATTACTGCTATTTTATTATTATTATCTTTACCAGTATTAGCTGGAGCTATTACTATATTA
TTAACAGACCGAAATTTAAATACCTCTTTTTTTGATCCTGCAGGAGGGGGAGATCC
>An_baezai_KH_S5
GGAACTTCATTAAGTATTTTAATTCGAGCTGAATTAGGACATCCTGGAGCCTTTATTGGA
GATGATCAAATTTATAATGTTATTGTAACAGCTCACGCTTTTATTATAATTTTTTTTATA
GTAATACCTATTATAATTGGAGGGTTTGGTAATTGATTAGTACCTTTAATATTAGGAGCC
CCTGATATGGCTTTCCCCCGAATAAATAATATAAGATTTTGAATATTACCTCCTTCTTTA
ACTTTACTTATTTCTAGAAGTATAGTAGAAAATGGGGCTGGGACAGGATGAACTGTTTAC
CCTCCTCTATCTTCAGGAATTGCTCATGCTGGAGCATCAGTAGATTTAGCTATTTTTTCT
TTACATTTAGCAGGAATTTCATCTATTTTAGGGGCAGTAAATTTTATTACAACAGTTATT
AATATACGATCACCAGGAATTACTTTAGATCGAATACCTTTATTTGTATGATCAGTAGTT
ATTACTGCTATTTTATTATTATTATCTTTACCAGTATTAGCTGGAGCTATTACTATATTA
TTAACAGACCGAAATTTAAATACCTCTTTTTTTGATCCTGCAGGAGGGGGAGATCC
>An_baezai_KH_S6
GGAACTTCATTAAGTATTTTAATTCGAGCTGAATTAGGGCATCCTGGAGCCTTTATTGGA
GATGATCAAATTTATAATGTTATTGTAACAGCTCACGCTTTTATTATAATTTTTTTTATA
GTAATACCTATTATAATTGGAGGGTTTGGTAATTGATTAGTACCTTTAATATTAGGAGCC
CCTGATATGGCTTTCCCCCGAATAAATAATATAAGATTTTGAATATTACCTCCTTCTTTA
ACTTTACTTATTTCTAGAAGTATAGTAGAAAATGGGGCTGGGACAGGATGAACTGTTTAC
CCTCCTCTATCTTCAGGAATTGCTCATGCTGGAGCATCAGTAGATTTAGCTATTTTTTCT
TTACATTTAGCAGGAATTTCATCTATTTTAGGGGCAGTAAATTTTATTACAACAGTTATT
AATATACGATCACCAGGAATTACTTTAGATCGAATACCTTTATTTGTATGATCAGTAGTT
ATTACTGCTATTTTATTATTATTATCTTTACCAGTATTAGCTGGAGCTATTACTATATTA
TTAACAGACCGAAATTTAAATACCTCTTTTTTTGATCCTGCAGGAGGGGGAGATCC
>An_coustani_CF_S39
GGAACTTCTTTAAGTATTCTAATTCGAGCTGAATTAGGTCATCCTGGTGCTTTTATTGGA
GATGATCAAATTTATAATGTTATTGTAACAGCACATGCTTTTATTATAATTTTCTTTATA
GTAATGCCTATTATAATTGGGGGATTTGGAAATTGATTAGTTCCTTTAATATTAGGAGCC
CCTGATATAGCTTTCCCTCGAATAAATAATATAAGATTTTGAATATTACCTCCTTCATTA
ACTTTATTAATTTCTAGAAGTATAGTAGAAAATGGGGCAGGGACAGGATGAACTGTATAT
CCTCCTCTTTCATCTGGAATTGCTCATGCTGGAGCATCAGTTGATTTAGCTATTTTTTCA
TTACATTTAGCAGGTATTTCTTCAATTTTAGGAGCAGTAAATTTTATTACAACTGTTATT
AATATACGATCTCCTGGAATTACATTAGATCGAATACCTTTATTTGTTTGATCTGTAGTA
ATTACAGCAGTATTATTATTATTATCTTTACCTGTATTAGCTGGAGCTATTACTATATTA
TTAACAGATCGAAATTTAAATACTTCTTTCTTTGATCCAGCCGGAGGAGGAGATCC
>An_coustani_CF_S40
GGAACTTCTTTAAGTATTCTAATTCGAGCTGAATTAGGTCATCCTGGTGCTTTTATTGGA
GATGATCAAATTTATAATGTTATTGTAACAGCACATGCTTTTATTATAATTTTCTTTATA
GTAATACCTATTATAATTGGGGGATTTGGAAATTGATTAGTTCCTTTAATATTAGGAGCC
CCTGATATAGCTTTCCCTCGAATAAATAATATAAGATTTTGAATATTACCTCCTTCATTA
ACTTTATTAATTTCTAGAAGTATAGTAGAAAATGGAGCAGGGACAGGATGAACTGTATAT
CCTCCTCTTTCATCTGGAATTGCTCATGCTGGAGCATCNGTTGATTTAGCTATTTTTTCN
TTACATTTAGCAGGTATTTCTTCAATTTTAGGGGCAGTAAATTTTATTACAACTGTTATT
AATATACGATCTCCTGGAATTACATTAGATCGAATACCTTTATTTGTTTGATCTGTAGTA
ATTACAGCAGTATTATTATTATTATCTTTACCTGTATTAGCTGGAGCTATTACTATATTA
TTAACAGATCGAAATTTAAATACTTCATTCTTTGACCCAGCCGGAGGGGGAGACCC
>An_coustani_CF_S41
GGAACTTCTTTAAGTATTCTAATTCGAGCTGAATTAGGTCATCCTGGTGCTTTTATTGGA
GATGATCAAATTTATAATGTTATTGTAACAGCACATGCTTTTATTATAATTTTCTTTATA
GTAATGCCTATTATAATTGGGGGATTTGGAAATTGATTAGTTCCTTTAATATTAGGAGCC
CCTGATATAGCTTTCCCTCGAATAAATAATATAAGATTTTGAATATTACCTCCTTCATTA
ACTCTGTTAATTTCTAGAAGTATAGTAGAAAATGGGGCAGGGACAGGATGAACTGTATAT
CCTCCTCTTTCATCTGGAATTGCTCATGCTGGAGCATCAGTTGATTTAGCTATTTTTTCA
TTACATTTAGCAGGTATTTCTTCAATTTTAGGAGCAGTAAATTTTATTACAACTGTTATT
AATATACGATCTCCTGGAATTACATTAGATCGAATACCTTTATTTGTTTGATCTGTAGTA
ATTACAGCAGTATTATTATTATTATCTTTACCTGTATTAGCTGGAGCTATTACTATATTA
TTAACAGATCGAAATTTAAATACTTCTTTCTTTGATCCAGCCGGAGGAGGAGATCC
>An_coustani_MG_S66
GGAACTTCTTTAAGTATTCTAATTCGAGCTGAATTAGGTCATCCTGGTGCTTTTATTGGA
GATGATCAAATTTATAATGTTATTGTAACAGCACATGCTTTTATTATAATTTTCTTTATA
GTAATGCCTATTATAATTGGAGGATTTGGAAATTGATTAGTTCCTTTAATATTAGGAGCC
CCTGATATAGCTTTCCCTCGAATAAATAATATAAGATTTTGAATATTACCTCCTTCATTA
ACTTTGTTAATTTCTAGAAGTATAGTAGAAAATGGGGCAGGGACAGGATGAACTGTATAT
CCTCCTCTTTCATCTGGAATTGCTCATGCTGGAGCATCAGTTGATTTAGCTATTTTTTCA
TTACATTTAGCAGGTATTTCTTCAATTTTAGGAGCAGTAAATTTTATTACAACTGTTATT
AATATACGATCTCCTGGAATTACATTAGATCGAATACCTTTATTTGTTTGATCTGTAGTA
ATTACAGCAGTATTATTATTATTATCTTTACCTGTATTAGCTGGAGCTATTACTATATTA
TTAACAGATCGAAATTTAAATACTTCTTTCTTTGACCCAGCCGGAGGGGGAGATCC
>An_coustani_MG_S67
GGAACTTCTTTAAGTATTCTAATTCGAGCTGAATTAGGCCATCCTGGTGCTTTTATTGGA
GATGATCAAATTTATAATGTTATTGTAACAGCACATGCTTTTATTATAATTTTCTTTATA
GTAATGCCTATTATAATTGGGGGATTTGGAAATTGATTAGTTCCTTTAATATTAGGAGCC
CCTGATATAGCTTTCCCTCGAATAAATAATATAAGATTTTGAATATTACCTCCTTCATTA
ACTTTGTTAATTTCTAGAAGTATAGTAGAAAATGGGGCAGGGACAGGATGAACTGTATAT
CCTCCTCTTTCATCTGGAATTGCTCATGCTGGAGCATCAGTTGATTTAGCTATTTTTTCA
TTACATTTAGCAGGTATTTCTTCAATTTTAGGAGCAGTAAATTTTATTACAACTGTTATT
AATATACGATCTCCTGGAATTACATTAGATCGAATACCTTTATTTGTTTGATCTGTAGTA
ATTACAGCAGTATTATTATTATTATCTTTACCTGTATTAGCTGGAGCTATTACTATATTA
TTAACAGATCGAAATTTAAATACTTCTTTCTTTGACCCAGCCGGAGGGGGAGATCC
>An_squamosus_MG_S68
GGTACTTCTTTAAGTATTCTAATTCGAGCTGAATTAGGTCACCCAGGAGCATTTATTGGA
GATGATCAAATTTATAATGTGATTGTTACTGCTCATGCTTTTATTATGATTTTCTTTATA
GTAATACCAATTATAATTGGAGGATTTGGAAATTGATTAGTTCCTTTAATACTTGGAGCT
CCAGATATGGCTTTTCCTCGAATAAATAATATAAGTTTTTGAATACTTCCTCCATCTTTA
ACTTTACTTATTTCTAGTAGTATAGTAGAAAACGGAGCTGGAACAGGATGAACAGTTTAT
CCCCCACTTTCTTCTGGAATTGCTCATGCAGGGGCTTCAGTAGATTTAGCTATTTTTTCT
CTTCATTTAGCAGGGATTTCATCAATTTTAGGAGCTGTAAATTTTATTACTACAGTAATT
AATATACGATCTCCTGGTATTACTTTAGATCGAATACCTTTATTTGTTTGATCTGTAGTA
ATTACAGCTGTATTATTACTATTATCTTTACCTGTTTTAGCTGGAGCAATTACAATATTA
TTAACTGATCGAAATCTAAATACATCATTCTTCGACCCTGCTGGTGGAGGGGATCC
>An_funestus_CF_S42
GGAACTTCTTTAAGAATCCTTATTCGAGCCGAATTAGGACATCCCGGAGCATTTATTGGA
GACGATCAAATTTATAATGTAATTGTTACTGCTCATGCTTTTATTATAATTTTTTTTATA
GTAATACCTATTATAATTGGAGGATTTGGAAATTGACTTGTACCTTTAATATTAGGAGCT
CCTGATATAGCTTTCCCTCGAATAAATAATATAAGATTTTGAATACTTCCTCCTTCATTA
ACTTTACTTCTTTCTAGTAGTATAGTAGAAAATGGAGCAGGAACAGGATGAACAGTTTAT
CCCCCTTTATCATCAGGAATTGCTCATGCTGGTGCTTCAGTTGATTTAGCTATTTTTTCA
TTACATTTAGCAGGAATTTCTTCTATTTTAGGAGCAGTAAATTTTATTACAACTGTAATT
AATATACGATCTCCTGGAATTACTTTAGATCGAATACCATTATTTGTCTGATCTGTAGTA
ATTACAGCAATTCTTTTATTACTTTCTTTACCAGTATTAGCTGGAGCTATTACAATATTA
TTAACAGATCGAAATTTAAATACTTCTTTTTTTGATCCTGCAGGAGGAGGAGATCC
>An_funestus_CF_S43
GGAACTTCTTTAAGAATCCTTATTCGAGCCGAATTAGGACATCCCGGAGCATTTATTGGA
GACGATCAAATTTATAATGTAATTGTTACTGCTCATGCTTTTATTATAATTTTTTTTATA
GTAATACCTATTATAATTGGAGGATTTGGAAATTGACTTGTACCTTTAATATTAGGAGCC
CCTGATATAGCTTTCCCTCGAATAAATAATATAAGATTTTGAATACTTCCTCCTTCATTA
ACTTTACTTCTTTCTAGTAGTATAGTAGAAAATGGAGCAGGAACAGGATGAACAGTTTAT
CCCCCTTTATCATCAGGAATTGCTCATGCTGGTGCTTCAGTTGATTTAGCTATTTTTTCA
TTACATTTAGCAGGAATTTCTTCTATTTTAGGAGCAGTAAATTTTATTACAACTGTAATT
AATATACGATCTCCTGGAATTACTTTAGATCGAATACCATTATTTGTCTGATCTGTAGTA
ATTACAGCAATTCTTTTATTACTTTCTTTACCAGTATTAGCTGGAGCTATTACAATATTA
TTAACAGATCGAAATTTAAATACTTCTTTTTTTGATCCTGCAGGAGGAGGAGATCC
>An_funestus_CF_S44
GGAACTTCTTTAAGAATCCTTATTCGAGCCGAATTAGGACATCCCGGAGCATTTATTGGA
GACGATCAAATTTATAATGTAATTGTTACTGCTCATGCTTTTATTATAATTTTTTTTATA
GTAATACCTATTATAATTGGAGGATTTGGAAATTGACTTGTACCTTTAATATTAGGAGCC
CCTGACATAGCTTTCCCTCGAATAAATAATATAAGATTTTGAATACTTCCTCCTTCATTA
ACTTTACTTCTTTCTAGTAGTATAGTAGAAAATGGAGCAGGAACAGGATGAACAGTTTAT
CCCCCTTTATCATCAGGAATTGCTCATGCTGGTGCTTCAGTTGATTTAGCTATTTTTTCA
TTACATTTAGCAGGAATTTCTTCTATTTTAGGAGCAGTAAATTTTATTACAACTGTAATT
AATATACGATCTCCTGGAATTACTTTAGATCGAATACCATTATTTGTCTGATCTGTAGTA
ATTACAGCAATTCTTTTATTACTTTCTTTACCAGTATTAGCTGGAGCTATTACAATATTA
TTAACAGATCGAAATTTAAATACTTCTTTTTTTGATCCTGCAGGAGGAGGAGATCC
>An_funestus_MG_S69
GGAACTTCTTTAAGAATCCTTATTCGAGCCGAATTAGGACATCCCGGAGCATTTATTGGA
GACGATCAAATTTATAATGTAATTGTTACTGCTCATGCTTTTATTATAATTTTTTTTATA
GTAATACCTATTATAATTGGAGGATTTGGAAATTGACTTGTACCTTTAATATTAGGAGCC
CCTGATATAGCTTTCCCTCGAATAAATAATATAAGATTTTGAATACTTCCTCCTTCATTA
ACTTTACTTCTTTCTAGTAGTATAGTAGAAAATGGGGCAGGAACAGGATGAACAGTTTAT
CCCCCTTTATCATCAGGAATTGCTCATGCTGGTGCTTCAGTTGATTTAGCTATTTTTTCA
TTACATTTAGCAGGAATTTCTTCTATTTTAGGAGCAGTAAATTTTATTACAACTGTAATT
AATATACGATCTCCTGGAATTACTTTAGATCGAATACCATTATTTGTCTGATCTGTAGTA
ATTACAGCAATTCTTTTATTACTTTCTTTACCAGTATTAGCTGGAGCTATTACAATATTA
TTAACAGATCGAAATTTAAATACTTCTTTTTTTGATCCTGCAGGAGGAGGAGATCC
>An_funestus_MG_S70
GGAACTTCTTTAAGAATCCTTATTCGAGCCGAATTAGGACATCCTGGAGCATTTATTGGA
GATGATCAAATTTATAATGTAATTGTTACTGCTCATGCTTTTATTATAATTTTTTTTATA
GTAATACCTATTATAATTGGAGGATTTGGAAATTGACTTGTACCTTTAATATTAGGAGCC
CCTGATATAGCTTTTCCTCGAATAAATAATATAAGATTTTGAATACTTCCCCCTTCATTA
ACTTTACTTCTTTCTAGTAGTATAGTAGAAAATGGAGCAGGAACAGGATGAACAGTTTAT
CCCCCCTTATCATCAGGAATTGCCCATGCTGGTGCTTCAGTTGATTTAGCTATTTTTTCA
TTACATTTAGCAGGAATTTCTTCTATTTTAGGGGCAGTAAATTTTATTACAACTGTAATT
AATATACGATCTCCTGGAATTACTTTAGATCGAATACCATTATTTGTCTGATCTGTAGTA
ATTACAGCAATTCTTTTATTACTTTCTTTACCAGTATTAGCTGGAGCTATTACAATATTA
TTAACAGATCGAAATTTAAATACTTCTTTTTTTGACCCTGCAGGAGGAGGAGACCC
>An_gambiae_CF_S45
GGGACATCTTTAAGAATCNTAATTCGAGCTGAACTAGGACACCCTGGAGCATTTATTGGA
GACGATCAAATTTATAATGTAATCGTTACTGCTCATGCTTTTATTATAATTTTCTTTATA
GTTATACCTATTATAATTGGAGGGTTTGGAAACTGATTAGTTCCTTTAATATTAGGAGCA
CCTGATATAGCTTTTCCTCGAATAAATAATATAAGATTTTGAATGCTTCCTCCTTCATTA
ACACTTTTAATTTCTAGTAGTATAGTAGAAAACGGGGCTGGAACAGGATGAACTGTTTAT
CCTCCTCTATCTTCTGGAATTGCTCATGCTGGGGCTTCAGTAGATTTAGCAATTTTTTCT
CTTCATTTAGCAGGAATTTCTTCTATTTTAGGAGCAGTAAATTTTATTACAACAGTAATT
AATATACGGTCTCCAGGAATTACATTAGATCGAATACCATTATTTGTTTGATCAGTAGTT
ATTACAGCAGTATTATTATTATTATCATTACCAGTATTAGCAGGGGCTATTACTATATTA
TTAACTGATCGAAATTTAAATACATCTTTCTTTGACCCAGCGGGAGGAGGTGATCC
>An_gambiae_CF_S46
GGGACATCTTTAAGAATCCTAATTCGAGCTGAACTAGGACACCCTGGAGCATTTATTGGA
GACGATCAAATTTATAATGTAATCGTTACTGCTCATGCTTTTATTATAATTTTCTTTATA
GTTATACCTATTATAATTGGAGGGTTTGGAAACTGATTAGTTCCTTTAATATTAGGAGCA
CCTGATATAGCTTTTCCTCGAATAAATAATATAAGATTTTGAATGCTTCCTCCTTCATTA
ACACTTTTAATTTCTAGTAGTATAGTAGAAAACGGGGCTGGAACAGGATGAACTGTTTAT
CCTCCTCTATCTTCTGGAATTGCTCATGCTGGAGCTTCAGTAGATTTAGCAATTTTTTCT
CTTCATTTAGCAGGAATTTCTTCTATTTTAGGAGCAGTAAATTTTATTACAACAGTAATT
AATATACGGTCTCCAGGAATTACATTAGATCGAATACCATTATTTGTTTGATCGGTAGTT
ATTACAGCAGTATTATTATTATTATCATTACCAGTATTAGCAGGAGCTATTACTATATTA
TTAACTGATCGAAATTTAAATACATCTTTCTTTGATCCAGCAGGAGGAGGGGATCC
>An_gambiae_MG_S71
GGGACATCTTTAAGAATCCTAATTCGAGCTGAACTAGGACACCCTGGAGCATTTATTGGA
AACGATCAAATTTATAATGTAATCGTTACTGCTCATGCTTTTATTATAATTTTCTTTATA
GTTATACCTATTATAATTGGAGGGTTTGGAAACTGATTAGTTCCTTTAATATTAGGAGCA
CCTGATATAGCTTTTCCTCGAATAAATAATATAAGATTTTGAATGCTTCCTCCTTCATTA
ACACTTTTAATTTCTAGTAGTATAGTAGAAAACGGGGCTGGAACAGGATGAACTGTTTAT
CCTCCTCTATCTTCTGGAATTGCTCATGCTGGAGCTTCAGTAGATTTAGCAATTTTTTCT
CTTCATTTAGCAGGAATTTCTTCTATTTTAGGAGCAGTAAATTTTATTACAACAGTAATT
AATATACGGTCTCCAGGAATTACATTAGATCGAATACCATTATTTGTTTGATCGGTAGTT
ATTACAGCAGTATTATTATTATTATCATTACCAGTATTAGCAGGAGCTATTACTATATTA
TTAACTGATCGAAATTTAAATACATCTTTCTTTGATCCAGCAGGAGGAGGTGATCC
>An_gambiae_MG_S72
GGGACATCTTTAAGAATCCTAATTCGAGCTGAACTAGGACACCCTGGAGCATTTATTGGA
GACGATCAAATTTATAATGTAATCGTTACTGCTCATGCTTTTATTATAATTTTCTTTATA
GTTATACCTATTATAATTGGAGGGTTTGGAAACTGATTAATTCCTTTAATATTAGGAGCA
CCTGATATAGCTTTTCCTCGAATAAATAATATAAGATTTTGAATGCTTCCTCCTTCATTA
ACACTTTTAATTTCTAGTAGTATAGTAGAAAACGGGGCTGGAACAGGATGAACTGTTTAT
CCTCCTCTATCTTCTGGAATTGCTCATGCTGGAGCTTCAGTAGATTTAGCAATTTTTTCT
CTTCATTTAGCAGGAATTTCTTCTATTTTAGGAGCAGTAAATTTTATTACAACAGTAATT
AATATACGGTCTCCAGGAATTACATTAGATCGAATACCATTATTTGTTTGATCGGTAGTT
ATTACAGCAGTATTATTATTATTATCATTACCAGTATTAGCAGGAGCTATTACTATATTA
TTAACTGATCGAAATTTAAATACATCTTTCTTTGATCCAGCAGGAGGAGGTGATCC
>An_gambiae_MG_S73
GGGACATCTTTAAGAATCCTAATTCGAGCTGAACTAGGACACCCTGGAGCATTTATTGGA
GACGATCAAATTTATAATGTAATCGTTACTGCTCATGCTTTTATTATAATTTTCTTTATA
GTTATACCTATTATAATTGGAGGGTTTGGAAACTGATTAGTTCCTTTAATATTAGGAGCA
CCTGATATAGCTTTTCCTCGAATAAATAATATAAGATTTTGAATGCTTCCTCCTTCATTA
ACACTTTTAATTTCTAGTAGTATAGTAGAAAACGGGGCTGGAACAGGATGAACTGTTTAT
CCTCCTCTATCTTCTGGAATTGCTCATGCTGGAGCTTCAGTAGATTTAGCAATTTTTTCT
CTTCATTTAGCAGGAATTTCTTCTATTTTAGGAGCAGTAAATTTTATTACAACAGTAATT
AATATACGGTCTCCAGGAATTACATTAGATCGAATACCATTATTTGTTTGATCGGTAGTT
ATTACAGCAGTATTATTATTATTATCATTACCAGTATTAGCAGGAGCTATTACTATATTA
TTAACTGATCGAAATTTAAATACATCTTTCTTTGATCCAGCAGGAGGAGGTGATCC
>Cq_venezuelensis_GF_S91
GGAACCTCACTTAGATTATTAATTCGACTTGAATTAAGACAACCTGGAATCTTCATTGGA
AACGACCAAATTTATAATGTTATTGTTACCGCTCATGCTTTTATTATAATTTTTTTTATA
GTTATACCTATTATAATTGGAGGATTTGGAAATTGATTAATTCCTTTAATACTTGGAGCC
CCAGATATAGCATTTCCTCGAATAAATAATATAAGATTTTGAATACTACCTCCTTCACTA
ACACTTCTTTTATTCGGAGGAATAGTAGAAAATGGAGCAGGAACTGGATGAACTGTTTAT
CCTCCATTAGCTTCTAATAGAGCTCACCCTGGAGCTTCAGTTGATCTCTCAATTTTTTCT
TTACATTTAGCAGGTATTTCATCAATTTTAGGAGCAGTAAATTTTATTACTACTGTTATT
AATATACGAACAACAGGAATTACTTTAGACCGATTACCTTTATTTGTTTGATCAGTAGTA
ATTACTGCTATTTTATTACTTTTATCATTACCAGTATTAGCTGGAGCTATTACTATACTT
TTAACAGATCGAAATTTAAATACATCATTTTTTGACCCTATTGGAGGAGGTGACCC
>Cq_venezuelensis_GF_S92
GGAACCTCACTTAGATTATTAATTCGACTTGAATTAAGACAACCTGGAATCTTCATTGGA
AATGACCAAATTTATAATGTTATTGTTACCGCTCATGCTTTTATTATAATTTTTTTTATA
GTTATACCTATTATAATTGGAGGATTTGGAAATTGATTAATTCCTTTAATACTTGGAGCC
CCAGATATAGCATTTCCTCGAATAAATAATATAAGATTTTGAATACTACCTCCTTCACTA
ACACTTCTTTTATTCGGAGGAATAGTAGAAAATGGAGCAGGAACTGGATGAACTGTTTAT
CCTCCATTAGCTTCTAATAGAGCTCACCCTGGAGCTTCAGTTGATCTCTCAATTTTTTCT
TTACATTTAGCAGGTATTTCATCAATTTTAGGAGCAGTAAATTTTATTACTACTGTTATT
AATATACGAACAACAGGAATTACTTTAGACCGATTACCTTTATTTGTTTGATCAGTAGTA
ATTACTGCTATTTTATTACTTTTATCATTACCAGTATTAGCTGGAGCTATTACTATACTT
TTAACAGATCGAAATTTAAATACATCATTTTTTGACCCTATTGGAGGAGGTGACCC
>Cq_venezuelensis_GF_S93
GGAACCTCACTTAGATTATTAATTCGACTTGAATTAAGACAACCTGGAATCTTCATTGGA
AACGACCAAATTTATAATGTTATTGTTACCGCTCATGCTTTTATTATAATTTTTTTTATA
GTTATACCTATTATAATTGGAGGATTTGGAAATTGATTAATTCCTTTAATACTTGGAGCC
CCAGATATAGCATTTCCTCGAATAAATAATATAAGATTTTGAATACTACCTCCTTCACTA
ACACTTCTTTTATTCGGAGGAATAGTAGAAAATGGAGCAGGAACTGGATGAACTGTTTAT
CCTCCATTAGCTTCTAATAGAGCTCACCCTGGAGCTTCAGTTGATCTCTCAATTTTTTCT
TTACATTTAGCAGGTATTTCATCAATTTTAGGAGCAGTAAATTTTATTACTACTGTTATT
AATATACGAACAACAGGAATTACTTTAGACCGATTACCTTTATTTGTTTGATCAGTAGTA
ATTACTGCTATTTTATTACTTTTATCATTACCAGTATTAGCTGGAGCTATTACTATACTT
TTAACAGATCGAAATTTAAATACATCATTTTTTGACCCTATTGNAGGAGGTGACCC
>Cx_antennatus_MG_S57
GGTACATCATTAAGTATCCTTATTCGAGCAGAATTAAGCCAACCAGGAGTTTTTATTGGA
AATGATCAAATTTATAATGTTATTGTAACTGCCCATGCTTTTATTATAATTTTCTTTATA
GTAATACCAATTATAATTGGAGGATTTGGAAATTGATTAGTTCCTTTAATGTTAGGAGCT
CCAGATATAGCATTTCCTCGTATAAATAATATAAGTTTTTGAATACTACCTCCTTCTTTA
ACATTATTACTTTCAAGTAGTTTAGTAGAAAATGGAGCTGGTACTGGATGAACAGTTTAT
CCCCCTCTTTCATCTGGAACAGCCCATGCAGGAGCATCAGTTGATTTAGCTATTTTTTCT
CTTCATTTAGCTGGAATTTCGTCAATTTTAGGAGCTGTAAATTTTATTACTACAGTTATT
AATATACGATCTTCAGGGATTACTTTAGATCGAATGCCCCTATTCGTTTGATCAGTAGTC
ATTACAGCTGTGCTATTATTATTATCTTTACCTGTTTTAGCAGGAGCAATTACTATATTA
TTAACAGATCGAAACTTAAATACTTCATTTTTTGACCCTATTGGTGGGGGTGACCC
>Cx_antennatus_MG_S58
GGTACATCATTAAGTATCCTTATTCGAGCAGAATTAAGCCAACCAGGAGTTTTTATTGGA
AATGATCAAATTTATAATGTTATTGTAACTGCCCATGCTTTTATTATAATTTTCTTTATA
GTAATACCAATTATAATTGGAGGATTTGGAAATTGATTAGTTCCTTTAATGTTAGGAGCT
CCAGATATAGCATTTCCTCGTATAAATAATATAAGTTTTTGAATACTACCTCCTTCTTTA
ACATTATTACTTTCAAGTAGTTTAGTAGAAAATGGAGCTGGTACTGGATGAACAGTTTAT
CCCCCTCTTTCATCTGGAACAGCCCATGCAGGAGCATCAGTTGATTTAGCTATTTTTTCT
CTTCATTTAGCTGGAATTTCGTCAATTTTAGGAGCTGTAAATTTTATTACTACAGTTATT
AATATACGATCTTCAGGGATTACTTTAGATCGAATGCCCCTATTCGTTTGATCAGTAGTC
ATTACAGCTGTGCTATTATTATTATCTTTACCTGTTTTAGCAGGAGCAATTACTATATTA
TTAACAGATCGAAACTTAAATACTTCATTTTTTGACCCTATTGGTGGGGGTGACCC
>Cx_antennatus_MG_S59
GGTACATCATTAAGTATCCTTATTCGAGCAGAATTAAGCCAACCAGGAGTTTTTATTGGA
AATGATCAAATTTATAATGTTATTGTAACTGCCCATGCTTTTATTATAATTTTCTTTATA
GTAATACCAATTATAATTGGAGGATTTGGAAATTGATTAGTTCCTTTAATGTTAGGAGCT
CCAGATATAGCATTTCCTCGTATAAATAATATAAGTTTTTGAATACTACCTCCTTCTTTA
ACATTATTACTTTCAAGTAGTTTAGTAGAAAATGGAGCTGGTACTGGATGAACAGTTTAT
CCCCCTCTTTCATCTGGAACAGCCCATGCAGGAGCATCAGTTGATTTAGCTATTTTTTCT
CTTCATTTAGCTGGAATTTCGTCAATTTTAGGAGCTGTAAATTTTATTACTACAGTTATT
AATATACGATCTTCAGGGATTACTTTAGATCGAATGCCCCTATTCGTTTGATCAGTAGTC
ATTACAGCTGTGCTATTATTATTATCTTTACCTGTTTTAGCAGGAGCAATTACTATATTA
TTAACAGATCGAAACTTAAATACTTCATTTTTTGACCCTATTGGTGGGGGTGACCC
>Cx_bitaeniorhynchus_KH_S18
GGTACTTCTTTAAGTATTTTAATTCGTGCTGAATTAAGTCAACCTGGAGTATTTATTGGA
AATGATCAAATTTATAATGTTATTGTAACTGCTCATGCTTTTATTATAATTTTTTTTATA
GTTATACCAATTATAATTGGAGGATTCGGAAATTGATTAGTTCCTTTAATATTAGGAGCT
CCTGATATAGCATTTCCTCGAATAAATAATATAAGTTTTTGAATACTACCTCCTTCATTA
ACTTTGTTACTTTCAAGTAGCATAGTTGAAAATGGAGCTGGAACTGGATGAACAGTTTAC
CCCCCACTTTCATCTGGAACAGCACATGCCGGAGCTTCAGTAGATTTAGCCATTTTTTCT
CTTCATTTAGCTGGGATTTCATCAATTTTAGGAGCTGTAAATTTTATTACAACAGTAATT
AATATACGATCTTCAGGAATTACACTTGATCGAATACCTTTATTTGTATGATCAGTAGTA
ATTACTGCTATTTTATTACTTTTATCATTACCTGTTTTAGCAGGAGCTATTACTATATTA
TTAACAGATCGAAATTTAAATACTTCATTTTTTGATCCTATTGGAGGAGGAGATCC
>Cx_bitaeniorhynchus_KH_S19
GGTACTTCTTTAAGTATTTTAATTCGTGCTGAATTAAGTCAACCTGGAGTATTTATTGGA
AATGATCAAATTTATAATGTTATTGTAACTGCTCATGCTTTTATTATAATTTTTTTTATA
GTTATACCAATTATAATTGGAGGATTTGGAAATTGATTAGTTCCTTTAATATTAGGAGCT
CCTGATATAGCATTTCCTCGAATAAATAATATAAGTTTTTGAATACTACCTCCTTCANTA
ACTTTGTTACTTTCAAGTAGCATAGTTGAAAATGGAGCTGGAACTGGATGAACAGTTTAC
CCCCCACTTTCATCTGGAACAGCACATGCCGGAGCTTCAGTAGATTTAGCTATTTTTTCT
CTTCATTTAGCTGGGATTTCATCAATTTTAGGAGCTGTAAATTTTATTACAACAGTAATT
AATATACGATCTTCAGGAATTACACTTGATCGAATACCTTTATTTGTATGATCAGTAGTA
ATTACTGCTATTTTATTACTTTTATCATTACCTGTTTTAGCAGGAGCTATTACTATATTA
TTAACAGATCGAAATTTAAATACTTCATTTTTTGATCCTATTGGAGGAGGAGATCC
>Cx_bitaeniorhynchus_KH_S20
GGTACTTCTTTAAGTATTTTAATTCGTGCTGAATTAAGTCAACCTGGAGTATTTATTGGA
AATGATCAAATTTATAATGTTATTGTAACTGCTCATGCTTTTATTATAATTTTTTTTATA
GTTATACCAATTATAATTGGAGGATTCGGAAATTGACTAGTTCCTTTAATATTAGGAGCT
CCTGATATAGCATTTCCTCGAATAAATAATATAAGTTTTTGAATACTACCTCCTTCATTA
ACTTTGTTACTTTCAAGTAGCATAGTTGAAAATGGAGCTGGAACTGGATGAACAGTTTAC
CCCCCACTTTCATCTGGAACAGCACATGCCGGAGCTTCAGTAGATTTAGCCATTTTTTCT
CTTCATTTAGCTGGGATTTCATCAATTTTAGGAGCTGTAAATTTTATTACAACAGTAATT
AATATACGATCTTCAGGAATTACACTTGATCGAATACCTTTATTTGTATGATCAGTAGTA
ATTACTGCTATTTTATTACTTTTATCATTACCTGTTTTAGCAGGAGCTATTACTATATTA
TTAACAGATCGAAATTTAAATACTTCATTTTTTGACCCTATTGGAGGAGGAGATCC
>Cx_poicilipes_MG_S82
GGTACTTCTTTAAGTATTTTAATTCGTGCTGAATTAAGCCAACCTGGTGTTTTTATTGGA
AATGATCAAATTTATAATGTTATTGTAACTGCTCATGCTTTTATTATAATTTTTTTTATA
GTTATACCAATTATAATTGGAGGTTTTGGAAATTGATTAGTACCTTTAATATTAGGAGCT
CCTGATATAGCTTTCCCCCGAATAAATAATATAAGTTTTTGAATACTACCTCCTTCTTTA
ACTTTACTACTTTCAAGTAGTATAGTAGAAAATGGAGCTGGTACTGGATGAACAGTTTAC
CCCCCTCTTTCATCTGGAACAGCACATGCAGGAGCTTCAGTAGACTTAGCTATTTTTTCT
TTACATTTAGCCGGGATTTCATCTATTTTAGGTGCTGTAAATTTTATTACAACAGTAATT
AATATACGATCCTCAGGAATTACACTTGATCGGATACCTTTATTTGTCTGATCAGTAGTA
ATTACTGCAGTTTTATTACTTTTATCTTTACCTGTATTAGCTGGAGCTATTACTATACTA
TTAACTGACCGAAATTTAAATACTTCTTTCTTTGATCCAATTGGAGGAGGAGACCC
>Cx_perexiguus_MG_S60
GGGACTTCTTTAAGAATTCTTATTCGAGCAGAATTAAGTCAACCTGGAGTATTTATTGGA
AATGATCAAATTTATAATGTTATTGTAACTGCTCATGCTTTTATTATAATTTTTTTTATA
GTTATACCAATTATAATTGGAGGATTTGGAAATTGATTAGTTCCATTAATATTAGGAGCC
CCAGATATAGCTTTCCCTCGAATAAATAATATAAGTTTTTGAATACTACCTCCTTCTTTA
ACATTACTGCTTTCAAGTAGTATAGTAGAAAATGGAGCTGGTACTGGATGAACTGTTTAT
CCCCCTCTTTCATCTGGAACAGCCCATGCTGGAGCATCAGTTGACTTAGCTATTTTTTCT
CTTCATTTAGCCGGGATTTCATCAATTTTAGGAGCTGTAAATTTTATTACTACAGTAATT
AATATACGATCTTCTGGTATTACACTTGACCGAATACCTTTATTTGTATGATCAGTTGTT
ATTACTGCTGTTTTATTACTTTTATCTTTACCAGTTTTAGCCGGAGCTATTACCATATTA
TTAACAGATCGAAATTTAAATACTTCATTCTTTGACCCAATTGGAGGAGGAGACCC
>Cx_sp.3_MG_S61
GGTACTTCTTTAAGTATTCTTATTCGAGCAGAATTAAGTCAACCCGGAGTTTTCATTGGA
AATGATCAAATTTATAATGTTATTGTAACTGCTCATGCTTTTATTATAATTTTTTTTATA
GTTATACCCATTATAATTGGAGGATTTGGAAATTGATTAGTTCCTTTAATATTAGGAGCC
CCAGATATAGCTTTCCCTCGAATAAATAATATAAGATTTTGAATACTTCCACCCTCTTTA
ACTTTACTACTTTCAAGTAGTATAGTAGAAAATGGAGCTGGTACTGGATGAACTGTTTAC
CCCCCTCTTTCATCCGGAACAGCACATGCTGGGGCTTCTGTTGATTTAGCTATTTTTTCC
CTTCATTTAGCAGGAATCTCATCAATTTTAGGAGCTGTAAATTTCATTACAACAGTTATT
AATATACGATCTTCAGGAATTACCCTAGACCGAATACCTCTATTTGTATGATCCGTTGTT
ATTACTGCTATTTTACTTCTTTTATCTTTACCTGTTTTAGCTGGAGCTATTACTATATTA
TTAACAGATCGAAATTTAAATACTTCATTCTTTGATCCAATTGGAGGAGGAGATCC
>Cx_sp.4_MG_S62
GGGACTTCTTTAAGTATTCTTATTCGAGCAGAATTAAGTCAACCTGGGGTATTTATTGGA
AATGATCAAATTTATAATGTTATTGTAACTGCTCATGCTTTTATTATAATTTTTTTTATA
GTTATACCAATTATAATTGGAGGATTTGGAAATTGATTAGTTCCTTTAATATTAGGAGCT
CCAGATATAGCTTTCCCTCGAATAAATAATATAAGTTTTTGAATACTACCACCCTCTTTA
ACTTTGCTACTTTCAAGTAGTATAGTAGAAAACGGAGCTGGTACTGGATGAACTGTTTAT
CCCCCTCTTTCATCTGGAACTGCTCATGCTGGTGCTTCAGTTGACTTAGCTATTTTTTCT
CTTCATTTAGCTGGAATTTCATCAATTTTAGGAGCTGTAAATTTTATTACAACAGTAATT
AATATACGATCTTCAGGTATTACATTAGACCGAATACCTTTATTTGTTTGATCAGTTGTT
ATTACTGCTGTCTTATTACTTTTATCTTTACCTGTTTTAGCAGGAGCTATTACTATATTA
TTAACAGATCGAAATTTAAATACCTCATTTTTTGACCCAATTGGAGGAGGAGATCC
>Cx_pedroi_GF_S106
GGAACTTCTTTAAGTTTATTAATTCGAGCTGAATTAAGTCAACCAGGAGTTTTTATTGGA
AATGACCAAATTTATAATGTAATTGTAACAGCTCATGCTTTTATTATAATTTTTTTTATA
GTAATACCTATTATAATTGGAGGATTTGGAAATTGATTAGTTCCTTTAATATTAGGAGCT
CCTGATATAGCATTCCCTCGAATAAATAATATAAGTTTTTGAATACTTCCCCCTTCATTA
ACCTTACTTTTATCAAGTAGCTTAGTAGAAAATGGAGCTGGGACTGGTTGAACTGTTTAT
CCTCCGTTATCTTCTGGAACAGCTCATGCAGGAGCATCAGTAGACTTAGCTATTTTTTCT
CTTCATTTAGCTGGGATTTCTTCTATTTTAGGAGCTGTAAATTTTATTACTACAGTAATT
AATATACGATCATCTGGAATTACATTAGATCGAATACCATTATTTGTGTGATCCGTTGTA
ATTACTGCAATTCTATTATTATTATCATTACCTGTTTTAGCCGGAGCTATTACTATACTT
TTAACAGACCGAAATTTAAATACCTCTTTTTTTGACCCTATTGGAGGAGGAGATCC
>Cx_pedroi_GF_S107
GGAACTTCTTTAAGTTTATTAATTCGAGCTGAATTAAGTCAACCAGGAGTTTTTATTGGA
AATGACCAAATTTATAATGTAATTGTAACAGCTCATGCTTTTATTATAATTTTTTTTATA
GTAATACCTATTATAATTGGAGGATTTGGAAATTGATTAGTTCCTTTAATATTAGGAGCT
CCTGATATAGCGTTCCCTCGAATAAATAATATAAGTTTTTGAATACTTCCCCCTTCATTA
ACCTTACTTTTATCAAGTAGCTTAGTAGAAAATGGAGCTGGGACTGGTTGAACTGTTTAT
CCTCCGTTATCTTCTGGGACAGCTCATGCAGGAGCATCAGTAGACTTAGCTATTTTTTCT
CTTCATTTAGCTGGGATTTCTTCTATTTTAGGAGCTGTAAATTTTATTACTACAGTAATT
AATATACGATCATCTGGAATTACATTAGATCGAATACCATTATTTGTATGATCCGTTGTA
ATTACTGCAATTCTATTATTATTATCATTACCTGTTTTAGCCGGAGCTATTACTATACTT
TTAACAGACCGAAATTTAAATACCTCTTTTTTTGACCCTATTGGAGGAGGAGATCC
>Cx_pedroi_GF_S108
GGAACTTCTTTAAGTTTATTAATTCGAGCTGAATTAAGTCAACCAGGAGTTTTTATTGGA
AATGACCAAATTTATAATGTAATTGTAACAGCTCATGCTTTTATTATAATTTTTTTTATA
GTAATACCTATTATAATTGGAGGATTTGGAAATTGATTAGTTCCTTTAATATTAGGAGCT
CCTGATATAGCGTTCCCTCGAATAAATAATATAAGTTTTTGAATACTTCCCCCTTCATTA
ACCTTACTTTTATCAAGTAGCTTAGTAGAAAATGGAGCTGGGACTGGTTGAACTGTTTAT
CCTCCGTTATCTTCTGGGACAGCTCATGCAGGAGCATCAGTAGACTTAGCTATTTTTTCT
CTTCATTTAGCTGGGATTTCTTCTATTTTAGGAGCTGTAAATTTTATTACTACAGTAATT
AATATACGATCATCTGGAATTACATTAGATCGAATACCATTATTTGTATGATCCGTTGTA
ATTACTGCAATTCTATTATTATTATCATTACCTGTTTTAGCCGGAGCTATTACTATACTT
TTAACAGACCGAAATTTAAATACCTCTTTTTTTGACCCTATTGGAGGAGGAGATCC
>Cx_portesi_GF_S94
GGAACTTCTTTAAGTTTATTAATTCGAGCAGAACTAAGACAACCCGGAATTTTTATTGGT
AATGACCAAATTTATAATGTTATTGTTACAGCTCACGCTTTTATCATAATTTTTTTTATA
GTTATACCTATTATAATTGGTGGATTCGGAAATTGATTAGTCCCCTTAATATTAGGAGCC
CCTGATATAGCTTTCCCTCGAATAAATAATATAAGTTTTTGAATACTTCCCCCTTCATTA
ACTCTTCTTTTATCAAGAAGTTTAGTAGAAAATGGAGCAGGAACTGGATGAACCGTTTAT
CCCCCCCTATCATCTGGGACAGCCCATGCAGGGGCTTCTGTTGATTTAGCTATTTTTTCT
CTTCACTTAGCAGGTATTTCATCAATTTTAGGAGCTGTAAATTTTATTACTACAGTAATT
AATATACGATCATCAGGTATTACTTTAGACCGAATACCTTTATTTGTCTGATCTGTTGTA
ATTACAGCTATTTTATTACTTTTATCCCTACCAGTTCTAGCAGGAGCTATTACTATACTT
TTAACAGATCGAAATTTAAATACTTCATTTTTTGACCCTATTGGAGGAGGAGACCC
>Cx_portesi_GF_S95
GGAACTTCTTTAAGTTTATTAATTCGAGCAGAACTAAGACAACCCGGAATTTTTATTGGT
AATGACCAAATTTATAATGTTATTGTTACAGCTCACGCTTTTATCATAATTTTTTTTATA
GTTATACCTATTATAATTGGTGGATTCGGAAATTGATTAGTCCCCTTAATATTAGGAGCC
CCTGATATAGCTTTCCCTCGAATAAATAATATAAGTTTTTGAATACTTCCCCCTTCATTA
ACTCTTCTTTTATCAAGAAGTTTAGTAGAAAATGGAGCAGGAACTGGATGAACCGTTTAT
CCCCCCCTATCATCTGGGACAGCCCATGCAGGGGCTTCTGTTGATTTAGCTATTTTTTCT
CTTCACTTAGCAGGTATTTCATCAATTTTAGGAGCTGTAAATTTTATTACTACAGTAATT
AATATACGATCATCAGGTATTACTTTAGACCGAATACCTTTATTTGTCTGATCTGTTGTA
ATTACAGCTATTTTATTACTTTTATCCCTACCAGTTCTAGCAGGAGCTATTACTATACTT
TTAACAGATCGAAATTTAAATACTTCATTTTTTGACCCTATTGGAGGAGGAGACCC
>Cx_portesi_GF_S96
GGAACTTCTTTAAGTTTATTAATTCGAGCAGAACTAAGACAACCCGGAATTTTTATTGGT
AATGACCAAATTTATAATGTTATTGTTACAGCTCACGCTTTTATCATAATTTTTTTTATA
GTTATACCTATTATAATTGGTGGATTCGGAAATTGATTAGTCCCCTTAATATTAGGAGCC
CCTGATATAGCTTTCCCTCGAATAAATAATATAAGTTTTTGAATACTTCCCCCTTCATTA
ACTCTTCTTTTATCAAGAAGTTTAGTAGAAAATGGAGCAGGAACTGGATGAACCGTTTAT
CCCCCCCTATCATCTGGGACAGCCCATGCAGGGGCTTCTGTTGATTTAGCTATTTTTTCT
CTTCACTTAGCAGGTATTTCATCAATTTTAGGAGCTGTAAATTTTATTACTACAGTAATT
AATATACGATCATCAGGTATTACTTTAGACCGAATACCTTTATTTGTCTGATCTGTTGTA
ATTACAGCTATTTTATTACTTTTATCCCTACCAGTTCTAGCAGGAGCTATTACTATACTT
TTAACAGATCGAAATTTAAATACTTCATTTTTTGACCCTATTGGAGGAGGAGACCC
>Cx_sp.2_CF_S48
GGTACTTCATTAAGTATTCTTATTCGTGCAGAATTAAGCCAACCTGGAGTATTTATTGGA
AATGACCAAATTTATAATGTTATTGTAACTGCTCATGCTTTTATTATAATTTTTTTTATA
GTTATACCTATTATAATTGGAGGATTTGGAAATTGATTAGTTCCTTTAATATTAGGAGCC
CCTGATATAGCTTTTCCTCGTATAAATAATATAAGTTTTTGAATATTACCCCCATCATTA
ACATTACTACTTTCAAGTAGTTTAGTAGAAAATGGAGCTGGTACTGGATGAACAGTTTAT
CCCCCTCTTTCATCTGGAACTGCCCATGCTGGTGCTTCAGTTGATTTAGCTATTTTTTCT
TTACATTTAGCTGGAATTTCTTCAATTTTAGGAGCTGTAAATTTTATTACAACAGTAATT
AATATACGATCTTCAGGTATTACTCTTGATCGAATACCATTATTTGTTTGATCAGTAATT
ATTACAGCTATTTTATTACTACTTTCTTTACCAGTATTAGCAGGAGCTATTACTATATTA
TTAACTGATCGAAATTTAAATACTTCATTTTTTGACCCTATTGGAGGAGGAGACCC
>Cx_sp.2_CF_S49
GGTACTTCATTAAGTATTCTTATTCGTGCAGAATTAAGCCAACCTGGAGTATTTATTGGA
AATGACCAAATTTATAATGTTATTGTAACTGCTCATGCTTTTATTATAATTTTTTTTATA
GTTATACCTATTATAATTGGAGGATTTGGAAATTGATTAGTTCCTTTAATATTAGGAGCC
CCTGATATAGCTTTTCCTCGTATAAATAATATAAGTTTTTGAATATTACCCCCATCATTA
ACATTACTACTTTCAAGTAGTTTAGTAGAAAATGGAGCTGGTACTGGATGAACAGTTTAT
CCCCCTCTTTCATCTGGAACTGCCCATGCTGGTGCTTCAGTTGATTTAGCTATTTTTTCT
TTACATTTAGCTGGAATTTCTTCAATTTTAGGAGCTGTAAATTTTATTACAACAGTAATT
AATATACGATCTTCAGGTATTACTCTTGATCGAATACCATTATTTGTTTGATCAGTAATT
ATTACAGCTATTTTATTACTACTTTCTTTACCAGTATTAGCAGGAGCTATTACTATATTA
TTAACTGATCGAAATTTAAATACTTCATTTTTTGACCCTATTGGAGGAGGAGACCC
>Cx_sp.2_CF_S50
GGTACTTCATTAAGTATTCTTATTCGTGCAGAATTAAGCCAACCTGGAGTATTTATTGGA
AATGACCAAATTTATAATGTTATTGTAACTGCTCATGCTTTTATTATAATTTTTTTTATA
GTTATACCTATTATAATTGGAGGATTTGGAAATTGATTAGTTCCTTTAATATTAGGAGCC
CCTGATATAGCTTTTCCTCGTATAAATAATATAAGTTTTTGAATATTACCCCCATCATTA
ACATTACTACTTTCAAGTAGTTTAGTAGAAAATGGAGCTGGTACTGGATGAACAGTTTAT
CCCCCTCTTTCATCTGGAACTGCCCATGCTGGTGCTTCAGTTGATTTAGCTATTTTTTCT
TTACATTTAGCTGGAATTTCTTCAATTTTAGGAGCTGTAAATTTTATTACAACAGTAATT
AATATACGATCTTCAGGTATTACTCTTGATCGAATACCATTATTTGTTTGATCAGTAATT
ATTACAGCTATTTTATTACTACTTTCTTTACCAGTATTAGCAGGAGCTATTACTATATTA
TTAACTGATCGAAATTTAAATACTTCATTTTTTGACCCTATTGGAGGAGGAGACCC
>Cx_sp.1_KH_S13
GGAACTTCATTAAGTTTATTAATTCGAGCAGAATTAAGTCAACCTGGTGTATTTATTGGA
AATGATCAAATTTATAATGTTATTGTAACAGCACATGCTTTTATTATAATTTTTTTTATA
GTTATACCAATTATAATTGGAGGGTTTGGAAATTGATTAGTTCCATTAATATTGGGAGCC
CCTGATATAGCTTTTCCTCGAATAAATAATATAAGATTTTGAATACTACCCCCCTCATTA
ACTTTACTCCTTTCTAGTAGTTTAGTAGAAAATGGGGCTGGAACAGGATGAACAGTTTAT
CCTCCTTTATCATCTGGGACTGCTCATGCCGGGGCTTCAGTTGATTTAGCTATTTTTTCT
CTTCATTTAGCAGGTATTTCTTCTATTTTAGGGGCTGTAAATTTTATTACTACAGTAATT
AATATACGATCTTCTGGAATTACTCTTGATCGAATACCTTTATTTGTTTGATCAGTAGTT
ATTACTGCTGTATTATTATTACTATCCCTACCAGTATTAGCGGGGGCAATTACTATACTA
CTAACAGACCGAAATCTTAATACTTCATTCTTTGATCCAATTGGAGGAGGAGACCC
>Cx_orientalis_KH_S14
GGAACCTCATTAAGAATTCTAATTCGTGCAGAATTAAGTCAACCTGGAGTATTTATTGGA
AATGATCAAATTTATAATGTTATTGTAACTGCTCATGCATTTATTATAATTTTCTTTATA
GTTATACCTATTATAATTGGAGGATTTGGAAATTGATTAGTTCCTTTAATATTAGGAGCT
CCTGATATAGCTTTTCCTCGAATAAATAATATAAGTTTTTGAATACTACCTCCTTCATTA
ACTCTACTACTTTCAAGTAGCTTAGTAGAAAATGGAGCTGGAACTGGATGAACAGTTTAC
CCCCCTCTTTCATCTGGAACAGCTCATGCTGGAGCCTCAGTAGATTTAGCTATTTTTTCT
CTTCATTTAGCCGGGATTTCATCAATTTTAGGAGCTGTAAATTTTATTACAACAGTAATT
AATATACGATCTTCAGGAATTACTCTTGATCGAATACCTTTATTTGTATGATCTGTAGTA
ATTACAGCTGTTTTATTACTTCTTTCTTTACCTGTATTAGCTGGAGCTATTACTATATTA
TTAACTGATCGAAATTTAAATACTTCATTCTTTGACCCAATTGGAGGAGGAGATCC
>Cx_quinquefasciatus_MG_S74
GGAACTTCTTTAAGTTTACTAATTCGAGCAGAATTAAGTCAACCAGGTGTATTTATTGGA
AATGATCAAATTTATAATGTTATTGTAACTGCTCATGCTTTTATTATAATTTTTTTTATA
GTAATACCAATCATAATTGGAGGATTTGGAAATTGATTAGTTCCTTTAATGTTAGGAGCT
CCAGATATGGCCTTTCCTCGAATAAATAATATAAGTTTTTGAATACTACCTCCTTCATTG
ACACTACTACTTTCAAGTAGTTTAGTAGAAAATGGGGCTGGGACTGGATGAACAGTGTAT
CCCCCTCTTTCATCTGGAACAGCTCATGCTGGAGCTTCAGTAGACTTAGCTATTTTTTCT
TTACATTTAGCAGGAATTTCATCAATTTTAGGTGCAGTAAATTTTATTACAACAGTAATT
AATATACGATCTTCAGGAATTACTCTTGATCGAATACCTTTATTTGTTTGATCAGTAGTA
ATTACTGCAGTTTTATTACTTCTTTCTTTACCTGTTTTAGCTGGTGCTATTACTATGTTA
TTAACAGATCGAAATTTAAATACTTCATTCTTTGATCCAATTGGAGGAGGAGATCC
>Cx_quinquefasciatus_MG_S75
GGAACTTCTTTAAGTTTACTTATTCGAGCAGAATTAAGTCAACCNGGTGTATTTATTGGA
AATGATCAAATTTATAATGTTATTGTAACTGCTCATGCTTTTATTATAATTTTTTTTATA
GTAATACCAATTATAATTGGAGGATTTGGAAATTGATTAGTTCCTTTAATGTTAGGAGCT
CCAGATATGGCCTTTCCTCGAATAAATAATATAAGTTTTTGAATACTACCTCCTTCATTN
ACACTACTACTTTCAAGTAGTTTAGTAGAAAATGGAGCTGGGACTGGATGAACAGTGTAT
CCCCCTCTTTCATCTGGAACAGCNCATGCTGGAGCTTCAGTAGACTTAGCTATTTTTTCT
TTACATTTAGCAGGAATTTCATCAATTTTAGGNGCAGTAAATTTTATTACAACAGTAATT
AATATACGATCTTCAGGAATTACTCTTGATCGAATACCTTTATTTGTTTGATCAGTAGTA
ATTACTGCAGTTTTATTACTTCTTTCTTTACCTGTTTTAGCCGGAGCTATTACTATANTA
TTAACAGATCGAAATTTAAATACTTCATTCTTTGATCCAATNGGAGGAGGAGACCC
>Cx_perexiguus_MG_S76
GGGACTTCTTTAAGAATTCTTATTCGAGCAGAATTAAGTCAACCTGGAGTATTTATTGGA
AATGATCAAATTTATAATGTTATTGTAACTGCTCATGCTTTTATTATAATTTTTTTTATA
GTTATACCAATTATAATTGGAGGATTTGGAAATTGATTAGTTCCATTAATATTAGGAGCC
CCAGATATAGCTTTCCCTCGAATAAATAATATAAGTTTTTGAATACTACCTCCTTCTTTA
ACATTACTGCTTTCAAGTAGTATAGTAGAAAATGGAGCTGGTACTGGATGAACTGTTTAT
CCCCCTCTTTCATCTGGAACAGCCCATGCTGGAGCATCAGTTGACTTAGCTATTTTTTCT
CTTCATTTAGCCGGGATTTCATCAATTTTAGGGGCTGTAAATTTTATTACTACAGTAATT
AATATGCGATCTTCTGGTATTACACTTGACCGAATACCTTTATTTGTATGATCAGTTGTT
ATTACTGCTGTTTTATTACTTTTATCTTTACCAGTTTTAGCCGGAGCTATTACCATATTA
TTAACAGATCGAAATTTAAATACTTCATTCTTTGACCCAATTGGAGGAGGAGACCC
>Cx_spissipes_GF_S97
GGAACATCCCTAAGCCTATTAATTCGTGCAGAATTAAGTCAGCCCGGAGTTTTCATTGGA
AATGATCAAATTTATAATGTTATTGTAACTGCCCATGCTTTTATTATAATTTTTTTTATA
GTAATACCTATTATAATTGGAGGATTTGGAAATTGATTAGTTCCATTAATACTTGGAGCC
CCAGATATAGCTTTCCCTCGAATAAATAACATAAGTTTCTGAATACTACCTCCCTCATTA
ACTCTACTACTATCAAGTAGTCTAGTAGAAAATGGAGCAGGAACAGGATGAACAGTTTAT
CCCCCTCTTTCATCTGGGACTGCCCACGCAGGAGCCTCAGTAGATTTAGCAATTTTTTCT
TTACATTTAGCAGGAATTTCTTCAATTTTAGGGGCAGTAAATTTTATTACTACAGTAATT
AATATACGTTCTTCAGGAATTACATTAGATCGAATACCTTTATTCGTTTGATCAGTTGTT
ATTACTGCTATTCTTCTACTTTTATCTTTACCTGTTTTAGCTGGAGCTATTACTATATTA
TTAACAGACCGAAATTTAAATACCTCTTTCTTTGATCCTATCGGAGGAGGAGACCC
>Cx_spissipes_GF_S98
GGAACATCCCTAAGCCTACTAATTCGTGCAGAATTAAGTCAACCCGGAGTTTTCATTGGA
AATGATCAAATTTATAATGTTATTGTAACTGCCCATGCTTTTATTATAATTTTCTTTATA
GTAATACCTATTATAATTGGAGGATTTGGAAATTGATTAGTTCCATTAATACTTGGAGCT
CCAGATATAGCTTTCCCTCGAATAAATAATATAAGTTTCTGAATACTACCTCCCTCATTA
ACTCTACTACTATCAAGTAGTCTAGTAGAAAATGGAGCAGGGACAGGATGAACAGTTTAT
CCTCCTCTTTCATCTGGGACTGCCCACGCAGGAGCCTCAGTAGATTTAGCAATTTTTTCT
TTACATTTAGCAGGAATTTCTTCAATTTTAGGAGCAGTAAATTTTATTACTACAGTAATT
AATATACGTTCTTCAGGAATTACATTAGATCGAATACCTTTATTCGTTTGATCAGTTGTT
ATTACTGCTATTCTTCTACTTTTATCTTTACCTGTTTTAGCTGGAGCTATTACTATATTA
TTAACAGACCGAAATTTAAATACCTCTTTCTTTGACCCTATCGGAGGGGGAGACCC
>Cx_spissipes_GF_S99
GGAACATCCCTAAGCCTACTAATTCGTGCAGAATTAAGTCAACCTGGAGTTTTCATTGGA
AATGATCAAATTTATAATGTTATTGTAACTGCCCATGCTTTTATTATAATTTTCTTTATA
GTAATACCTATTATAATTGGAGGATTTGGAAATTGATTAGTTCCATTAATACTTGGAGCT
CCAGATATGGCTTTCCCTCGAATAAATAATATAAGTTTCTGAATACTACCCCCCTCATTA
ACTCTACTACTATCAAGTAGTCTAGTAGAAAATGGAGCAGGGACAGGATGAACAGTTTAT
CCTCCTCTTTCATCTGGGACTGCCCACGCAGGAGCCTCAGTAGATTTAGCAATTTTTTCT
TTACATTTAGCAGGAATTTCTTCAATTTTAGGAGCAGTAAATTTTATTACTACAGTAATT
AATATGCGTTCTTCAGGAATTACATTAGATCGAATACCTTTATTCGTTTGATCAGTTGTT
ATTACTGCTGTTCTTCTACTTTTATCTTTACCTGTTTTAGCTGGAGCTATTACTATATTA
TTAACAGACCGAAATTTAAATACCTCTTTCTTCGATCCTATCGGAGGAGGAGACCC
>Cx_tritaeniorhynchus_KH_S21
GGTACTTCTTTAAGTATTTTAATTCGTGCAGAATTAAGTCAACCTGGAGTATTTATTGGA
AATGATCAAATTTATAATGTTATTGTAACTGCACATGCTTTTATTATAATTTTCTTTATA
GTTATACCAATTATAATTGGTGGATTTGGAAATTGATTAGTTCCTTTAATACTAGGAGCT
CCTGATATAGCTTTTCCACGAATAAATAATATAAGTTTTTGAATACTTCCACCTTCATTA
ACTTTACTACTTTCAAGTAGTTTAGTAGAAAATGGAGCTGGGACAGGATGAACAGTTTAT
CCTCCTTTATCATCTGGAACAGCTCATGCTGGGGCTTCAGTTGATTTAGCTATTTTTTCT
TTACATTTAGCAGGAATTTCATCAATTTTAGGGGCAGTAAATTTTATTACTACAGTTATT
AATATACGATCTTCAGGAATTACACTTGATCGAATACCATTATTTGTTTGATCAGTAGTA
ATTACTGCTGTTTTATTACTTCTTTCATTACCTGTATTAGCCGGAGCTATTACTATATTA
TTAACAGATCGAAATTTAAATACTTCATTCTTTGACCCAATTGGAGGAGGAGACCC
>Cx_tritaeniorhynchus_KH_S22
GGTACTTCTTTAAGTATTTTAATTCGTGCAGAATTAAGTCAACCTGGAGTATTTATTGGA
AATGATCAAATTTATAATGTTATTGTAACTGCACATGCTTTTATTATAATTTTCTTTATA
GTTATACCAATTATAATTGGTGGATTTGGAAATTGATTAGTTCCTTTAATACTAGGAGCT
CCTGATATAGCTTTTCCACGAATAAATAATATAAGTTTTTGAATACTTCCACCTTCATTA
ACTTTACTACTTTCAAGTAGTTTAGTAGAAAATGGAGCTGGGACAGGATGAACAGTTTAT
CCTCCTTTATCATCTGGAACAGCTCATGCTGGGGCCTCAGTTGATTTAGCTATTTTTTCT
TTACATTTAGCAGGGATTTCATCAATTTTAGGAGCAGTAAATTTTATTACTACAGTTATT
AATATACGATCTTCAGGAATTACACTTGATCGAATACCATTATTTGTTTGATCAGTAGTA
ATTACTGCTGTTTTATTACTTCTTTCATTACCTGTATTAGCCGGAGCTATTACTATATTA
TTAACAGATCGAAATTTAAATACTTCATTCTTTGACCCAATTGGAGGAGGAGACCC
>Cx_tritaeniorhynchus_KH_S23
GGTACTTCTTTAAGTATTTTAATTCGTGCAGAATTAAGTCAACCTGGAGTATTTATTGGA
AATGATCAAATTTATAATGTTATTGTAACTGCACATGCTTTTATTATAATTTTCTTTATA
GTTATACCAATTATAATTGGTGGATTTGGAAATTGATTAGTTCCTTTAATACTAGGAGCT
CCTGATATAGCTTTTCCACGAATAAATAATATAAGTTTTTGAATACTCCCACCTTCATTA
ACTTTACTACTTTCAAGTAGTTTAGTAGAAAATGGAGCTGGGACAGGATGAACAGTTTAT
CCTCCTCTATCATCTGGAACAGCTCACGCTGGGGCCTCAGTTGATTTAGCTATTTTTTCT
TTACATTTAGCAGGGATTTCATCAATTTTAGGGGCAGTAAATTTTATTACTACAGTTATT
AATATGCGATCTTCAGGGATTACACTTGATCGAATACCATTATTTGTTTGATCAGTAGTA
ATTACTGCTGTTTTATTACTTCTTTCATTACCTGTATTAGCCGGAGCTATTACTATATTA
TTAACAGATCGAAATTTAAATACTTCATTCTTTGACCCAATTGGAGGAGGAGATCC
>Mi_mediolineata_MG_S83
GGAACATCATTAAGTATTTTAATTCGAACAGAACTTAGTCATCCCGGAATATTTATTGGA
AATGATCAAATTTATAATGTTATTGTAACAGCACATGCTTTTATTATAATTTTTTTTATA
GTTATACCAATTATAATTGGAGGATTTGGAAACTGATTAGTTCCCCTTATATTAGGAGCC
CCAGATATAGCATTCCCTCGAATAAATAATATAAGTTTTTGAATACTCCCCCCTTCATTA
ACTTTACTGCTTTCAAGTAGAATGGTAGAAAATGGAGCTGGAACCGGATGAACTGTATAT
CCCCCTCTTTCATCAGGAACAGCCCATGCAGGAGCTTCAGTAGATTTAGCTATTTTTTCT
CTTCATTTAGCAGGAATTTCCTCTATTCTTGGAGCTGTAAATTTTATTACTACAGTAATT
AATATACGATCAACAGGAATTACTTTAGATCGAATACCTTTATTTGTTTGATCGGTTGTT
ATTACTGCTATTCTTTTACTATTATCTTTACCTGTGTTAGCTGGAGCTATTACAATATTA
TTAACAGATCGAAATTTAAATACTTCTTTTTTTGATCCTGTTGGAGGAGGTGATCC
>Cx_neavei_MG_S84
GGAACTTCTTTAAGAATTCTTATTCGAGCAGAATTAAGCCAACCCGGAGTATTTATTGGA
AATGATCAAATTTATAATGTTATTGTAACTGCTCATGCTTTTATTATAATTTTTTTTATA
GTTATACCAATTATAATTGGAGGATTTGGAAATTGATTAGTCCCTTTAATATTAGGAGCC
CCAGATATAGCTTTCCCTCGAATAAATAATATAAGTTTTTGAATACTACCTCCTTCTTTA
ACTTTACTACTTTCAAGTAGTATAGTGGAAAATGGAGCTGGTACTGGATGAACTGTTTAC
CCCCCTCTTTCATCCGGGACAGCCCATGCTGGTGCTTCAGTTGACTTAGCTATTTTTTCT
CTTCATTTAGCTGGAATTTCATCAATTTTAGGAGCTGTAAATTTTATTACTACAGTAATT
AATATACGATCTTCAGGAATTACACTTGATCGAATACCTTTATTTGTATGATCAGTTGTC
ATTACTGCTGTTTTACTACTTTTATCTTTACCTGTTTTAGCTGGAGCTATTACTATATTA
TTAACAGACCGAAATTTAAATACTTCATTCTTTGACCCAATTGGAGGAGGAGACCC
>Cx_tritaeniorhynchus_MG_S115
GGTACTTCTTTAAGTATTTTAATTCGAGCAGAATTAAGTCAACCTGGAGTATTTATTGGA
AATGATCAAATTTATAATGTTATTGTAACTGCTCATGCTTTTATTATAATTTTTTTTATA
GTAATACCAATTATAATTGGTGGATTTGGAAATTGATTAGTTCCTTTAATACTTGGAGCT
CCTGATATAGCCTTTCCACGAATAAATAATATAAGTTTTTGAATACTACCTCCTTCATTA
ACTCTACTACTTTCAAGTAGTTTAGTAGAAAATGGAGCTGGAACTGGATGAACAGTTTAT
CCACCTCTATCATCTGGAACAGCACATGCTGGAGCTTCAGTTGATTTAGCTATTTTTTCT
TTACATTTAGCCGGGATTTCATCAATTTTAGGAGCAGTAAATTTTATTACAACAGTAATT
AATATACGATCTTCAGGAATTACACTTGATCGAATACCTTTATTTGTTTGATCAGTAGTA
ATTACTGCTGTTTTATTACTTCTTTCACTACCAGTTTTAGCGGGAGCTATTACTATATTA
TTAACAGATCGAAATCTTAATACTTCATTCTTTGATCCAATTGGAGGAGGGGACCC
>Cx_sp.3_MG_S63
GGTACTTCTTTAAGTATTCTTATTCGAGCAGAATTAAGTCAACCCGGAGTTTTCATTGGA
AATGATCAAATTTATAATGTTATTGTAACTGCTCATGCTTTTATTATAATTTTTTTTATA
GTTATACCCATTATAATTGGAGGATTTGGAAATTGATTAGTTCCTTTAATATTAGGAGCC
CCAGATATAGCTTTCCCTCGAATAAATAATATAAGATTTTGAATACTTCCACCCTCTTTA
ACTTTACTACTTTCAAGTAGTATAGTAGAAAATGGAGCTGGTACTGGATGAACTGTTTAC
CCCCCTCTTTCATCCGGAACAGCACATGCTGGAGCTTCTGTTGATTTAGCTATTTTTTCC
CTTCATTTAGCAGGAATCTCATCAATTTTAGGAGCTGTAAATTTCATTACAACAGTTATT
AATATACGATCTTCAGGAATTACCCTAGACCGAATACCTTTATTTGTATGATCCGTTGTT
ATTACTGCTATTTTACTTCTTTTATCTTTACCTGTTTTAGCTGGAGCTATTACTATATTA
TTAACAGATCGAAATTTAAATACTTCATTCTTTGATCCAATTGGAGGAGGAGACCC
>Mi_sp.1_MG_S64
GGAACTTCTTTAAGACTATTAATTCGAACTGAATTAAGACATCCTGGAATATTTATTGGA
AATGATCAAATTTATAATGTAATTGTAACTGCTCATGCCTTTATTATAATTTTTTTTATA
GTTATACCTATTATAATTGGAGGATTTGGAAATTGATTAGTTCCTTTAATATTAGGAGCT
CCTGATATAGCTTTTCCTCGAATAAATAATATAAGATTTTGAATACTCCCTCCTTCTTTA
ACTTTACTTTTATCAAGTAGTATAGTTGAAAATGGAGCTGGAACAGGATGAACAGTATAC
CCCCCTCTTTCATCCGGAACAGCTCATGCAGGAGCTTCAGTAGATTTAGCTATTTTTTCC
CTTCATTTAGCTGGAGTATCCTCAATTTTAGGAGCTGTAAATTTTATTACAACTGTAATT
AATATACGATCAGCTGGTATTACATTAAATCGAATATCCTTATTTGTTTGATCAGTAGTA
ATTACAGCTGTCCTTCTTCTTCTTTCTTTACCTGTTTTAGCTGGAGCAATTACAATGCTT
TTAACAGATCGAAATTTAAATACATCTTTTTTTGATCCAATTGGAGGAGGAGATCC
>Cx_sp.3_MG_S65
GGTACTTCTTTAAGTATTCTTATTCGAGCAGAATTAAGTCAACCCGGAGTTTTCATTGGA
AATGATCAAATTTATAATGTTATTGTAACTGCTCATGCTTTTATTATAATTTTTTTTATA
GTTATACCCATTATAATTGGAGGATTTGGAAATTGATTAGTTCCTTTAATATTAGGAGCC
CCAGATATAGCTTTCCCTCGAATAAATAATATAAGATTTTGAATACTTCCACCCTCTTTA
ACTTTACTACTTTCAAGTAGTATAGTAGAAAATGGAGCTGGTACTGGATGAACTGTTTAC
CCCCCTCTTTCATCCGGAACAGCACATGCTGGAGCTTCTGTTGATTTAGCTATTTTTTCC
CTTCATTTAGCAGGAATCTCATCAATTTTAGGAGCTGTAAATTTCATTACAACAGTTATT
AATATACGATCTTCAGGAATTACCCTAGACCGAATACCTTTATTTGTATGATCCGTTGTT
ATTACTGCTATTTTACTTCTTTTATCTTTACCTGTTTTAGCTGGAGCTATTACTATATTA
TTAACAGATCGAAATTTAAATACTTCATTCTTTGACCCAATTGGAGGAGGAGACCC
>Cx_pseudovishnui_KH_S7
GGTACTTCTTTAAGTATTTTAATTCGTGCAGAATTAAGTCAACCTGGTGTATTTATTGGA
AATGATCAAATTTATAATGTTATTGTAACTGCTCATGCTTTTATTATAATTTTTTTTATA
GTAATACCAATTATAATTGGTGGATTTGGAAATTGATTAGTTCCTTTAATATTAGGAGCT
CCTGATATAGCTTTTCCACGAATAAATAATATAAGTTTTTGAATACTTCCTCCTTCATTA
ACTCTACTACTTTCAAGTAGTTTAGTAGAAAATGGAGCTGGGACAGGGTGAACAGTTTAT
CCTCCTTTATCATCTGGAACAGCACATGCAGGAGCTTCAGTCGATTTAGCTATTTTTTCT
TTACACTTAGCAGGGATTTCATCAATTTTAGGAGCAGTAAATTTTATTACTACAGTTATT
AATATACGATCATCAGGAATTACTCTTGATCGAATACCATTATTTGTATGATCAGTAGTT
ATTACTGCTGTTTTATTACTTTTATCTTTACCAGTATTAGCTGGAGCTATTACTATGTTA
TTAACTGATCGAAATTTAAATACTTCATTCTTTGACCCAATTGGAGGAGGAGATCC
>Cx_pseudovishnui_KH_S8
GGTACTTCTTTAAGTATTTTAATTCGTGCAGAATTAAGTCAACCTGGTGTATTTATTGGA
AATGATCAAATTTATAATGTTATTGTAACTGCTCACGCTTTTATTATAATTTTTTTTATA
GTAATACCAATTATAATTGGTGGATTTGGAAATTGATTAGTTCCTTTAATATTAGGAGCT
CCTGATATAGCTTTTCCACGAATAAATAATATAAGTTTTTGAATACTTCCTCCTTCATTA
ACTCTACTACTTTCAAGTAGTTTAGTAGAAAATGGAGCTGGGACAGGATGAACAGTTTAT
CCTCCTTTATCATCTGGAACAGCACATGCAGGAGCTTCAGTTGATTTAGCTATTTTTTCT
TTACACTTAGCAGGGATTTCATCAATTTTAGGAGCAGTAAATTTTATTACTACAGTTATT
AATATGCGATCATCAGGAATTACTCTTGATCGAATACCATTATTTGTATGATCAGTAGTT
ATTACTGCTGTTTTATTACTTTTATCTTTACCAGTATTAGCTGGAGCTATTACTATGTTA
TTAACTGATCGAAATTTAAATACTTCATTCTTTGACCCAATTGGAGGAGGAGACCC
>Cx_pseudovishnui_KH_S9
GGTACTTCTTTAAGTATTTTAATTCGTGCAGAATTAAGTCAACCTGGCGTATTTATTGGA
AATGATCAAATTTATAACGTTATTGTAACTGCTCATGCTTTTATTATAATTTTTTTTATA
GTAATACCAATTATAATTGGTGGATTTGGAAATTGATTAGTTCCTTTAATATTAGGAGCT
CCTGATATAGCTTTTCCACGAATAAATAATATAAGTTTTTGAATACTTCCTCCTTCATTA
ACTCTACTACTTTCAAGTAGTTTAGTAGAAAATGGAGCTGGGACAGGATGAACAGTTTAT
CCTCCTTTATCATCTGGAACAGCACATGCAGGAGCTTCAGTCGATTTAGCTATTTTTTCT
TTACACTTAGCAGGGATTTCATCAATTTTAGGAGCAGTAAATTTTATTACTACAGTTATT
AATATACGATCATCAGGAATTACTCTTGATCGAATACCATTATTTGTATGATCAGTAGTT
ATTACTGCTGTTTTATTACTTTTATCTTTACCAGTATTAGCTGGAGCTATTACTATGTTA
TTAACTGATCGAAATTTAAATACTTCATTCTTTGACCCAATTGGAGGAGGAGACCC
>Er_intermedius_CF_S54
GGAACATCTCTAAGAATAATTATTCGAACAGAATTAAGACACCCAGGTATATTTATTGGA
AATGATCAAATTTATAATGTTGTTGTTACAGCCCATGCTTTTATTATAATTTTTTTTATA
GTAATACCAATTATAATTGGAGGGTTTGGAAATTGACTAGTCCCTTTAATATTAGGAGCC
CCTGATATAGCATTTCCACGTATAAATAATATAAGTTTTTGAATACTTCCTCCTTCATTA
ACCCTACTTTTAATAAGTAGAATGGTAGAAAATGGAGCTGGAACTGGTTGAACTGTTTAT
CCACCTTTATCTTCAGGAACAGCACATGCTGGTGCATCTGTTGATTTAGCTATTTTTTCT
CTTCATTTAGCAGGAATTTCTTCAATTTTAGGAGCAGTAAATTTTATTACTACAGTAATT
AATATACGTTCATCAGGTATTACATTAGATCGATTACCTTTATTTGTGTGATCTGTTGTA
ATTACAGCAGTTTTACTTCTTTTATCATTACCTGTTTTAGCTGGAGCTATTACTATATTA
TTAACTGATCGAAATTTAAATACTTCATT-TTTGACCCAATTGGAGGAGGGGACCC
>Er_intermedius_CF_S55
GGAACATCTCTAAGAATAATTATTCGAACAGAATTAAGACACCCAGGTATATTTATTGGA
AATGATCAAATTTATAATGTTGTTGTTACAGCCCATGCTTTTATTATAATTTTTTTTATA
GTAATACCAATTATAATTGGAGGGTTTGGAAATTGACTAGTCCCTTTAATATTAGGAGCC
CCTGATATAGCATTTCCACGTATAAATAATATAAGTTTTTGAATACTTCCTCCTTCATTA
ACCCTACTTTTAATAAGTAGAATGGTAGAAAATGGAGCTGGAACTGGTTGAACTGTTTAT
CCACCTTTATCTTCAGGAACAGCACATGCTGGTGCATCTGTTGATTTAGCTATTTTTTCT
CTTCATTTAGCAGGAATTTCTTCAATTTTAGGAGCAGTAAATTTTATTACTACAGTAATT
AATATACGTTCATCAGGTATTACATTAGATCGATTACCTTTATTTGTGTGATCTGTTGTA
ATTACAGCAGTTTTACTTCTTTTATCATTACCTGTTTTAGCTGGAGCTATTACTATATTA
TTAACTGATCGAAATTTAAATACTTCATTTTTTGACCCAATTGGAGGAGGGGACCC
>Er_intermedius_CF_S56
GGAACATCTCTAAGAATAATTATTCGAACAGAATTAAGACACCCAGGTATATTTATTGGA
AATGATCAAATTTATAATGTTGTTGTTACAGCCCATGCTTTTATTATAATTTTTTTTATA
GTAATACCAATTATAATTGGAGGGTTTGGAAATTGACTAGTCCCTTTAATATTAGGAGCC
CCTGATATAGCATTTCCACGTATAAATAATATAAGTTTTTGAATACTTCCTCCTTCATTA
ACCCTACTTTTAATAAGTAGAATGGTAGAAAATGGAGCTGGAACTGGTTGAACTGTTTAT
CCACCTTTATCTTCAGGAACAGCACATGCTGGTGCATCTGTTGATTTAGCTATTTTTTCT
CTTCATTTAGCAGGAATTTCTTCAATTTTAGGAGCAGTAAATTTTATTACTACAGTAATT
AATATACGTTCATCAGGTATTACATTAGATCGATTACCTTTATTTGTGTGATCTGTTGTA
ATTACAGCAGTtTTACTTCTTTTATCATTACCTGTTTTAGCTGGAGCTATTACTATATTA
TTAACTGATCGAAATTTAAATACTTCATTTTTTGACCCAATTGGAGGAGGGGACCC
>Li_durhamii_GF_S100
GGAACTTCTTTAAGAATTTTAATTCGAACTGAATTAAGACATGCAGGAGCTTTCATTGGA
AATGATCAAATTTATAATGTTATTGTTACAGCTCATGCTTTTATTATAATTTTTTTTATA
GTTATACCTATTATAATTGGAGGTTTTGGAAATTGATTAGTACCTTTAATATTAGGTGCC
CCAGATATAGCTTTCCCTCGAATAAATAATATAAGATTTTGATTATTACCTCCTTCTTTA
ACACTCCTCCTTGCAGGGGGTATAGTAGAAAATGGGGCAGGAACTGGATGANCTGTTTAT
CCCCCTTTATCTTCAAATTTAGCTCATACTGGAGCTTCAGTTGATTTATCTATTTTTTCT
TTACATTTAGCCGGAATTTCCTCCATTTTAGGAGCTGTAAATTTTATTACTACAGTTATT
AATATACGATCTATAGGAATTACTTTAGATCGTATACCTTTATTTGTATGATCAGTTATA
ATTACTGCTATTTTATTACTTTTATCTTTACCTGTATTAGCAGGAGCAATTACTATATTA
TTAACAGATCGAAACTTAAATACTTCTTTTTTTGACCCAATTGGAGGTGGAGATCC
>Li_durhamii_GF_S101
GGAACTTCTTTAAGAATTTTAATTCGAACTGAATTAAGACATGCAGGAGCTTTCATTGGA
AATGATCAAATTTATAATGTTATTGTTACAGCTCATGCTTTTATTATAATTTTTTTTATA
GTTATACCTATTATAATTGGAGGTTTTGGAAATTGATTAGTACCTTTAATATTAGGTGCC
CCAGATATAGCTTTCCCTCGAATAAATAATATAAGATTTTGATTATTACCTCCTTCTTTA
ACACTCCTCCTTGCAGGGGGTATAGTAGAAAATGGGGCAGGAACTGGATGAACTGTTTAT
CCCCCTTTATCTTCAAATTTAGCTCATACTGGAGCTTCAGTTGATTTATCTATTTTTTCT
TTACATTTAGCCGGAATTTCCTCCATTTTAGGAGCTGTAAATTTTATTACTACAGTTATT
AATATACGATCTATAGGAATTACTTTAGATCGTATACCTTTATTTGTATGATCAGTTATA
ATTACTGCTATTTTATTACTTTTATCTTTACCTGTATTAGCAGGAGCAATTACTATATTA
TTAACAGATCGAAACTTAAATACTTCTTTTTTTGACCCAATTGGAGGTGGAGATCC
>Li_durhamii_GF_S102
GGAACTTCTTTAAGAATTTTAATTCGAACTGAATTAAGACATGCAGGAGCTTTCATTGGA
AATGATCAAATTTATAATGTTATTGTTACAGCTCATGCTTTTATTATAATTTTTTTTATA
GTTATACCTATTATAATTGGAGGTTTTGGAAATTGATTAGTACCTTTAATATTAGGTGCC
CCAGATATAGCTTTCCCTCGAATAAATAATATAAGATTTTGATTATTACCTCCTTCTTTA
ACACTCCTCCTTGCAGGGGGTATAGTAGAAAATGGGGCAGGAACTGGATGAACTGTTTAT
CCCCCTTTATCTTCAAATTTAGCTCATACTGGAGCTTCAGTTGATTTATCTATTTTTTCT
TTACATTTAGCCGGAATTTCCTCCATTTTAGGAGCTGTAAATTTTATTACTACAGTTATT
AATATACGATCTATAGGAATTACTTTAGATCGTATACCTTTATTTGTATGATCAGTTATA
ATTACTGCTATTTTATTACTTTTATCTTTACCTGTATTAGCAGGAGCAATTACTATATTA
TTAACAGATCGAAACTTAAATACTTCTTTTTTTGACCCAATTGGAGGTGGAGATCC
>Ma_indiana_KH_S10
GGAACTTCTCTAAGAATTCTAATTCGAATAGAATTAAGACAACCTGGTGTATTCATTGGA
AATGATCAAATTTATAATGTCATTGTTACTGCACATGCATTTATTATAATTTTTTTTATA
GTAATACCTATTATAATTGGAGGATTCGGAAATTGATTAGTTCCCCTTATATTAGGAGCC
CCTGATATAGCATTTCCTCGAATAAATAATATAAGATTTTGACTTTTACCTCCATCATTA
ACATTATTAATTTCAGGGGGTATAGTAGAAAACGGGGCTGGTACAGGTTGAACTGTTTAC
CCCCCTCTATCTGCCAACACTGCTCATACAGGAGCCTCAGTTGATTTAACAATTTTTTCT
CTCCACTTAGCCGGAGTATCCTCAATTTTAGGTGCAGTAAATTTTATTACTACTGTAATT
AATATACGATCCTCAGGAATTACATTAGATCGAATACCATTATTTGTTTGATCAGTTGTA
ATTACAGCAATTTTATTACTCCTCTCCCTCCCCGTTTTAGCTGGAGCTATTACTATACTT
CTTACTGATCGTAATTTAAATACATCATTTTTTGATCCAATAGGAGGAGGAGACCC
>Ma_uniformis_KH_S11
GGAACTTCTCTAAGAATTTTAATTCGAATAGAATTAAGTCAACCCGGAGTTTTCATTGGA
AATGACCAAATTTATAATGTTATTGTTACAGCTCATGCATTTATTATAATTTTTTTTATA
GTTATACCTATTATAATTGGAGGATTTGGAAATTGATTAGTTCCATTAATATTAGGAGCT
CCTGATATAGCATTTCCTCGAATAAATAATATAAGATTTTGACTTTTACCTCCATCATTA
ACATTATTAATTTCAGGAGGAATAGTAGAAAATGGGGCTGGAACTGGATGAACAGTTTAT
CCTCCTTTATCAGCTAATACAGCTCATACTGGAGCATCTGTTGACTTAACAATTTTTTCT
TTACACTTAGCCGGAGTTTCTTCAATTTTAGGAGCAGTAAATTTTATTACTACTGTTATT
AATATACGATCTTCAGGAATTACTTTAGACCGAATACCTCTATTTGTATGATCTGTTGTA
ATTACAGCAATTTTGTTACTCCTTTCCCTTCCTGTTTTAGCTGGAGCTATTACAATACTT
TTAACTGATCGTAATTTAAATACATCCTTCTTTGACCCTATAGGAGGAGGAGATCC
>Ma_indiana_KH_S12
GGAACTTCTCTAAGAATTCTAATTCGAATAGAATTAAGACAACCTGGTGTATTCATTGGA
AATGATCAAATTTATAATGTCATTGTTACTGCACATGCATTTATTATAATTTTTTTTATA
GTAATACCTATTATAATTGGAGGATTCGGAAATTGATTAGTTCCCCTTATATTAGGAGCC
CCTGATATAGCATTTCCTCGAATAAATAATATAAGATTTTGACTTTTACCTCCATCATTA
ACATTATTAATTTCAGGGGGTATAGTAGAAAACGGGGCTGGTACAGGTTGAACTGTTTAC
CCCCCTCTATCTGCCAACACTGCTCATACAGGAGCCTCAGTTGATTTAACAATTTTTTCT
CTCCACTTAGCCGGAGTATCCTCAATTTTAGGTGCAGTAAATTTTATTACTACTGTAATT
AATATACGATCCTCAGGAATTACATTAGATCGAATACCATTATTTGTTTGATCAGTTGTA
ATTACAGCAATTTTATTACTCCTCTCCCTCCCCGTTTTAGCTGGAGCTATTACTATGCTT
CTTACTGATCGTAATTTAAATACATCATTTTTTGATCCAATAGGAGGAGGAGACCC
>Ma_sp.4_GF_S103
GGAACATCATTAAGAATATTAATTCGAACAGAATTAAGTCAACCTGGAGTATTTATTGGG
AATGACCAAATCTATAATGTAATTGTTACTGCTCATGCTTTCATTATAATTTTTTTTATA
GTAATACCTATTATAATTGGAGGATTTGGAAATTGATTAGTTCCATTAATATTAGGAGCG
CCTGATATAGCATTTCCTCGAATAAATAATATAAGATTTTGAATATTACCTCCTTCTCTT
ACTCTTCTAATTTCTGGGGGATTAGTAGAAAATGGAGCAGGGACTGGATGAACTGTTTAT
CCTCCTCTCTCATCAGGAACAGCTCATGCTGGAGCTTCTGTTGACTTATCAATTTTTTCT
CTTCATCTAGCAGGAATTTCATCAATTTTAGGAGCAGTAAATTTTATTACTACAGTTATT
AATATACGATCATCAGGAATTACATTAGATCGTATACCATTATTTGTATGATCTGTAGTA
ATTACAGCAATTCTTTTATTACTTTCATTACCTGTTCTAGCTGGTGCTATTACTATATTA
TTAACAGATCGAAATTTAAATACTTCATTTTTTGATCCTATTGGAGGAGGAGATCC
>Ma_sp.4_GF_S104
GGAACATCATTAAGAATATTAATTCGAACAGAATTAAGTCAACCTGGAGTATTTATTGGG
AATGACCAAATCTATAATGTAATTGTTACTGCTCATGCTTTCATTATAATTTTTTTTATA
GTAATACCTATTATAATTGGAGGATTTGGAAATTGATTAGTTCCATTAATATTAGGAGCG
CCTGATATAGCATTTCCTCGAATAAATAATATAAGATTTTGAATATTACCTCCTTCTCTT
ACTCTTCTAATTTCTGGGGGATTAGTAGAAAATGGAGCAGGGACTGGATGAACTGTTTAT
CCTCCTCTCTCATCAGGAACAGCTCATGCTGGAGCTTCTGTTGACTTATCAATTTTTTCT
CTTCATCTAGCAGGAATTTCATCAATTTTAGGAGCAGTAAATTTTATTACTACAGTTATT
AATATACGATCATCAGGAATTACATTAGATCGTATACCATTATTTGTATGATCTGTAGTA
ATTACAGCAATTCTTTTATTACTTTCATTACCTGTTCTAGCTGGTGCTATTACTATATTA
TTAACAGATCGAAATTTAAATACTTCATTTTTTGATCCTATTGGAGGAGGAGATCC
>Ma_titillans_GF_S105
GGAACATCCTTAAGTATACTTATTCGAGCTGAATTAAGACATCCCGGTATATTTATTGGA
AATGATCAAATTTATAATGTAATTGTTACTGCTCATGCTTTTATTATAATTTTTTTTATA
GTAATACCAATTATAATTGGTGGATTTGGAAATTGACTAGTTCCTTTAATATTAGGAGCC
CCAGATATAGCATTTCCTCGAATAAATAATATAAGATTTTGAATACTCCCACCTTCTTTA
ACACTCCTCCTATCAGGAGGAATAGTAGATAATGGAGCTGGAACAGGATGAACAGTGTAT
CCCCCATTATCATCTAATTCAGCTCATGCCGGAGCATCTGTTGATTTATCTATTTTTTCT
CTTCATTTAGCAGGAATTTCATCAATTTTAGGGGCAGTAAATTTTATTACTACAGTTATT
AATATACGTTCATCAGGAATTACTTTAGACCGAATACCTTTATTTGTATGATCAGTTGTA
ATTACAGCCATTTTATTACTTCTTTCTCTTCCAGTCTTAGCTGGAGCAATTACTATACTT
TTAACTGATCGAAACTTAAATACATCATTCTTTGATCCTATTGGAGGAGGAGATCC
>Cx_duttoni_CF_S52
GGTACTTCTTTAAGTTTACTAATTCGAGCAGAATTAAGTCAACCAGGTGTATTTATTGGA
AATGATCAAATTTATAATGTTATTGTAACTGCACATGCTTTTATTATAATTTTTTTTATA
GTAATACCTATCATAATTGGTGGATTTGGAAATTGACTAGTTCCTTTAATATTAGGAGCT
CCAGATATAGCATTTCCTCGAATAAATAATATAAGTTTTTGAATACTTCCTCCTTCATTA
ACACTACTACTTTCAAGTAGCATAGTAGAAAATGGAGCTGGAACTGGATGAACAGTATAT
CCCCCTCTTTCATCTGGTACAGCTCATGCTGGAGCTTCAGTTGATTTAGCAATTTTTTCA
TTACATTTAGCTGGAATTTCATCTATTCTAGGAGCAGTAAATTTTATTACAACAGTAATT
AATATACGATCATCAGGAATTACTCTTGATCGAATACCTTTATTTGTTTGATCTGTTGTA
ATTACAGCTGTTTTATTACTTCTTTCTTTACCAGTATTAGCTGGAGCTATTACTATATTA
TTAACAGATCGAAATTTAAATACTTCATTCTTTGATCCTATTGGAGGAGGAGACCC
>Ma_uniformis_KH_S15
GGAACTTCTCTAAGAATTTTAATTCGAATAGAATTAAGTCAACCCGGAGTTTTCATTGGA
AATGACCAAATTTATAATGTTATTGTTACAGCTCATGCATTTATTATAATTTTTTTTATA
GTTATACCTATTATAATTGGAGGATTTGGAAATTGATTAGTTCCATTAATATTAGGAGCT
CCTGATATAGCATTTCCTCGAATAAATAATATAAGATTTTGACTTTTACCTCCATCATTA
ACATTATTAATTTCAGGAGGAATAGTAGAAAATGGGGCTGGAACTGGATGAACAGTTTAT
CCTCCTTTATCAGCTAATACAGCTCATACTGGAGCATCTGTTGACTTAACAATTTTTTCT
TTACATTTAGCCGGAGTTTCTTCAATTTTAGGAGCAGTAAATTTTATTACTACTGTTATT
AATATACGATCTTCAGGAATTACTTTAGACCGAATACCCCTATTTGTATGATCTGTTGTA
ATTACAGCAATTTTGTTACTCCTTTCCCTTCCTGTTTTAGCTGGAGCTATTACAATACTT
TTAACTGATCGTAATTTAAATACATCCTTCTTTGACCCTATAGGAGGAGGAGACCC
>Ma_uniformis_KH_S16
GGAACTTCTCTAAGAATTTTAATTCGAATAGAATTAAGTCAACCCGGAGTTTTCATTGGA
AATGACCAAATTTATAATGTTATTGTTACAGCTCATGCATTTATTATAATTTTTTTTATA
GTTATACCTATTATAATTGGAGGATTTGGAAATTGATTAGTTCCATTAATATTAGGAGCT
CCTGATATAGCATTTCCTCGAATAAATAATATAAGATTTTGACTTTTACCTCCATCATTA
ACATTATTAATTTCAGGAGGAATAGTAGAAAATGGGGCTGGAACTGGATGAACAGTTTAT
CCTCCTTTATCAGCTAATACAGCTCATACTGGAGCATCTGTTGACTTAACAATTTTTTCT
TTACATTTAGCCGGAGTTTCTTCAATTTTAGGAGCAGTAAATTTTATTACTACTGTTATT
AATATACGATCTTCAGGAATTACTTTAGACCGAATACCTCTATTTGTATGATCTGTTGTA
ATTACAGCAATTTTATTACTTCTTTCCCTTCCTGTTTTAGCTGGAGCTATTACAATACTT
TTAACTGATCGTAATTTAAATACATCCTTCTTTGACCCTATAGGAGGAGGAGACCC
>Ma_uniformis_KH_S17
GGAACTTCTCTAAGAATTTTAATTCGAATAGAATTAAGTCAACCCGGAGTTTTCATTGGA
AATGACCAAATTTATAATGTTATTGTTACAGCTCATGCATTTATTATAATTTTTTTTATA
GTTATACCTATTATAATTGGAGGATTTGGAAATTGATTAGTTCCATTAATATTAGGAGCT
CCTGATATAGCATTTCCTCGAATAAATAATATAAGATTTTGACTTTTACCTCCATCATTA
ACATTATTAATTTCAGGAGGAATAGTAGAAAATGGGGCTGGAACTGGATGAACAGTTTAT
CCTCCTTTATCAGCTAATACAGCTCATACTGGAGCATCTGTTGACTTAACAATTTTTTCT
TTACATTTAGCCGGAGTTTCTTCAATTTTAGGAGCAGTAAATTTTATTACTACTGTTATT
AATATACGATCTTCAGGAATTACTTTAGATCGAATACCTCTATTTGTATGATCTGTTGTA
ATTACAGCAATTTTGTTACTCCTTTCCCTTCCTGTTTTAGCTGGAGCTATTACAATACTT
TTAACTGATCGTAATTTAAATACATCCTTCTTTGACCCTATAGGAGGAGGAGACCC
>Ma_uniformis_MG_S77
GGAACTTCTCTAAGAATCTTAATTCGAATAGAATTAAGTCAACCTGGTGTTTTCATTGGA
AATGACCAAATTTATAATGTTATTGTAACAGCTCATGCATTTATTATAATTTTTTTTATA
GTTATACCTATTATAATTGGAGGATTTGGAAATTGATTAGTTCCATTAATATTAGGAGCC
CCTGATATGGCATTCCCTCGAATAAATAATATAAGATTTTGATTATTACCTCCATCATTA
ACATTATTAATTTCAGGAGGAATAGTAGAAAATGGAGCTGGAACTGGATGAACAGTTTAT
CCTCCTCTATCAGCTAATACGGCTCATACTGGAGCATCGGTTGATTTAACAATTTTTTCT
TTACATTTAGCAGGAGTTTCTTCAATTTTAGGAGCAGTAAATTTTATTACTACTGTTATT
AATATGCGATCTTCAGGAATTACTTTAGATCGAATACCTTTATTTGTATGATCTGTTGTA
ATTACAGCAATTTTATTACTTCTTTCTCTTCCTGTTTTAGCTGGAGCTATTACAATACTT
TTAACTGATCGTAATTTAAATACATCTTTCTTTGACCCTATAGGAGGAGGAGATCC
>Ma_uniformis_MG_S78
GGAACTTCTCTAAGAATCTTAATTCGAATAGAATTAAGTCAACCTGGTGTTTTCATTGGA
AATGACCAAATTTATAATGTTATTGTAACAGCTCATGCATTTATTATAATTTTTTTTATA
GTTATACCTATTATAATTGGAGGATTTGGAAATTGATTAGTTCCATTAATATTAGGAGCC
CCTGATATGGCATTCCCTCGAATAAATAATATAAGATTTTGATTATTACCTCCATCATTA
ACATTATTAATTTCAGGAGGAATAGTAGAAAATGGAGCTGGAACTGGATGAACAGTTTAT
CCTCCTCTATCAGCTAATACGGCTCATACTGGAGCATCGGTTGATTTAACAATTTTTTCT
TTACATTTAGCAGGAGTTTCTTCAATTTTAGGAGCAGTAAATTTTATTACTACTGTTATT
AATATGCGATCTTCAGGAATTACTTTAGATCGAATACCTTTATTTGTATGATCTGTTGTA
ATTACAGCAATTTTATTACTTCTTTCTCTTCCTGTTTTAGCTGGAGCTATTACAATACTT
TTAACTGATCGTAATTTAAATACATCTTTCTTTGACCCTATAGGAGGAGGAGATCC
>Ma_uniformis_MG_S79
GGAACTTCTCTAAGAATCTTAATTCGAATAGAATTAAGTCAACCTGGTGTTTTCATTGGA
AATGACCAAATTTATAATGTTATTGTAACAGCTCATGCATTTATTATAATTTTTTTTATA
GTTATACCTATTATAATTGGAGGATTTGGAAATTGATTAGTTCCATTAATATTAGGAGCC
CCTGATATAGCATTTCCTCGAATAAATAATATAAGATTTTGATTATTACCTCCATCATTA
ACATTATTAATTTCAGGAGGAATAGTAGAAAATGGAGCTGGAACTGGATGAACAGTTTAT
CCTCCTCTATCAGCTAATACGGCTCATACTGGAGCATCGGTTGATTTAACAATTTTTTCT
TTACATTTAGCAGGAGTTTCTTCAATTTTAGGAGCAGTAAATTTTATCACTACTGTTATT
AATATGCGATCTTCAGGAATTACTTTAGATCGAATACCTTTATTTGTATGATCTGTTGTA
ATTACAGCAATTTTATTACTTCTTTCTCTTCCTGTTTTAGCTGGAGCTATTACAATACTT
TTAACTGATCGTAATTTAAATACATCTTTCTTTGACCCTATAGGAGGAGGAGATCC
>Ps_ferox_GF_S109
GGAACTTCTCTAAGTATTTTAATTCGTGCTGAATTAAGTACTCCTGGTATATTCATTGGA
AATGACCAAATTTATAATGTAATTGTTACAGCTCATGCATTTATTATAATTTTCTTTATA
GTAATGCCTATTATAATTGGAGGATTTGGAAATTGATTAGTACCTCTAATATTAGGAGCT
CCTGACATGGCTTTCCCTCGAATAAATAATATAAGTTTTTGAATACTTCCTCCTTCATTA
ACACTACTACTTTCTAGTAGTATAGTAGAAAATGGGTCCGGGACTGGATGAACAGTTTAT
CCTCCTCTTTCATCTGGAACAGCTCACGCTGGAGCTTCAGTTGATTTAACAATTTTTTCT
CTTCATTTAGCAGGAATTTCTTCTATTTTAGGAGCAGTAAATTTTATTACAACAGTAATT
AATATACGATCTTCTGGAATTACTCTTGATCGAATACCTTTATTTGTGTGATCTGTTGTA
ATTACAGCTATTCTTTTATTATTATCACTACCTGTATTAGCCGGAGCTATTACTATATTA
TTAACTGATCGTAATTTAAATACATCTTTCTTTGACCCTATCGGAGGAGGAGACCC
>Ps_ferox_GF_S110
GGAACTTCTCTAAGTATTTTAATTCGTGCTGAATTAAGTACTCCTGGTATATTCATTGGA
AATGACCAAATTTATAATGTAATTGTTACAGCTCATGCATTTATTATAATTTTCTTTATA
GTAATGCCTATTATAATTGGAGGATTTGGAAATTGATTAGTACCTCTAATATTAGGAGCT
CCTGACATGGCTTTCCCTCGAATAAATAATATAAGTTTTTGAATACTTCCTCCTTCATTA
ACACTACTACTTTCTAGTAGTATAGTAGAAAATGGGTCCGGGACTGGATGAACAGTTTAT
CCTCCTCTTTCATCTGGAACAGCTCACGCTGGAGCTTCAGTTGATTTAACAATTTTTTCT
CTTCATTTAGCAGGAATTTCTTCTATTTTAGGAGCAGTAAATTTTATTACAACAGTAATT
AATATACGATCTTCTGGAATTACTCTTGATCGAATACCTTTATTTGTGTGATCTGTTGTA
ATTACAGCTATTCTTTTATTATTATCACTACCTGTATTAGCCGGAGCTATTACTATATTA
TTAACTGATCGTAATTTAAATACATCTTTCTTTGACCCTATCGGAGGAGGAGACCC
>Ps_ferox_GF_S111
GGAACTTCTCTAAGTATTTTAATTCGTGCTGAATTAAGTACCCCTGGTATATTCATTGGA
AATGACCAAATTTATAATGTAATTGTTACAGCTCATGCATTTATTATAATTTTCTTTATA
GTAATGCCTATTATAATTGGAGGATTTGGGAATTGATTAGTACCTCTAATATTAGGAGCT
CCTGACATGGCTTTCCCTCGAATAAATAATATAAGTTTTTGAATACTTCCTCCTTCATTA
ACACTACTACTTTCTAGTAGTATAGTAGAAAATGGATCCGGGACTGGATGAACAGTTTAT
CCTCCTCTTTCATCTGGAACAGCTCACGCTGGAGCTTCAGTTGATTTAACAATTTTTTCT
CTTCATTTAGCAGGAATTTCTTCTATTTTAGGAGCAGTAAATTTTATTACAACAGTAATT
AATATACGATCTTCTGGGATTACTCTTGATCGAATACCTTTATTTGTGTGATCTGTTGTA
ATTACAGCTATTCTTTTATTATTATCACTACCTGTATTAGCCGGAGCTATTACTATATTA
TTAACTGATCGTAATTTAAATACATCTTTCTTTGACCCTATCGGAGGAGGAGATCC
>Ur_geometrica_GF_S112
GGAACTTCAATAAGAATTTTAATTCGAACAGAATTAAGTCAACCTGGAACATTTATTGGT
AATGATCAAATTTATAATGTAATTGTTACTGCTCATGCTTTTATTATAATTTTTTTTATA
GTAATACCAATTATAATTGGAGGATTTGGAAACTGACTAGTACCCCTTATACTAGGAGCC
CCAGATATAGCATTTCCTCGAATAAATAATATAAGTTTTTGATTACTGCCTCCTTCTCTT
ACTCTTTTATTGTCAAGAAGTATAGTTGAATATGGAGCTGGGACTGGTTGAACCGTTTAC
CCACCACTTTCATCAGGAACCGCTCATGCTGGAGCATCAGTTGATTTAGCTATTTTTTCT
TTACATTTAGCAGGAATTTCATCAATTTTAGGAGCAGTAAATTTTATTACAACTATTATT
AATATACGATCATCGGGGATTACTCTTGATCGAATACCATTATTTGTATGATCGGTTATT
ATTACTGCAGTATTATTATTATTATCATTACCAGTATTAGCTGGAGCTATTACAATATTA
TTAACAGATCGAAATTTAAATACATCATTTTTTGATCCAATTGGAGGAGGAGATCC
>Ur_geometrica_GF_S114
GGAACTTCAATAAGAATTTTAATTCGAACAGAATTAAGTCAACCTGGAACATTTATTGGT
AATGATCAAATTTATAATGTAATTGTTACTGCTCATGCTTTTATTATAATTTTTTTTATA
GTAATACCAATTATAATTGGAGGATTTGGAAACTGACTAGTACCCCTTATACTAGGAGCC
CCAGATATAGCATTTCCTCGAATAAATAATATAAGTTTTTGATTACTGCCTCCTTCTCTT
ACTCTTTTATTGTCAAGAAGTATAGTTGAATATGGAGCTGGGACTGGTTGAACCGTTTAC
CCACCACTTTCATCAGGAACCGCTCATGCTGGAGCATCAGTTGATTTAGCTATTTTTTCT
TTACATTTAGCAGGAATTTCATCAATTTTAGGAGCAGTAAATTTTATTACAACTATTATT
AATATACGATCATCGGGGATTACTCTTGATCGAATACCATTATTTGTATGATCGGTTATT
ATTACTGCAGTATTATTATTATTATCATTACCAGTATTAGCTGGAGCTATTACAATATTA
TTAACAGATCGAAATTTAAATACATCATTTTTTGATCCAATTGGAGGAGGAGATCC
